# Supplementary material for: Probing the origins of human acetylcholinesterase inhibition via QSAR modeling and molecular docking
Source: PeerJ. 2016 Aug 9;4:e2322. doi: 10.7717/peerj.2322 (PMC4991866; doi:10.7717/peerj.2322)
Supplement: Data S1 [file peerj-04-2322-s002.zip]

Archive with 5 entries (4 files):
- Initial_Human_AChE_Data_ChEMBL20.xlsx
- __MACOSX/
- __MACOSX/._Initial_Human_AChE_Data_ChEMBL20.xlsx
- Preprocessed_Human_AChE_Data_ChEMBL20.xlsx
- __MACOSX/._Preprocessed_Human_AChE_Data_ChEMBL20.xlsx
