# Supplementary material for: Probing the origins of human acetylcholinesterase inhibition via QSAR modeling and molecular docking
Source: PeerJ. 2016 Aug 9;4:e2322. doi: 10.7717/peerj.2322 (PMC4991866; doi:10.7717/peerj.2322)
Supplement: Data S1 [file peerj-04-2322-s002.zip › Initial_Human_AChE_Data_ChEMBL20.xlsx]

## Sheet: Initial_Data
CMPD_CHEMBLID	MOLREGNO	PARENT_CMPD_CHEMBLID	PARENT_MOLREGNO	MOL_PREF_NAME	COMPOUND_KEY	MOLWEIGHT	ALOGP	PSA	NUM_RO5_VIOLATIONS	CANONICAL_SMILES	ACTIVITY_ID	STANDARD_TYPE	RELATION	STANDARD_VALUE	STANDARD_UNITS	PCHEMBL_VALUE	ACTIVITY_COMMENT	DATA_VALIDITY_COMMENT	POTENTIAL_DUPLICATE	BAO_ENDPOINT	UO_UNITS	QUDT_UNITS	ASSAY_ID	ASSAY_CHEMBLID	ASSAY_TYPE	DESCRIPTION	ASSAY_SRC_ID	ASSAY_SRC_DESCRIPTION	ASSAY_ORGANISM	ASSAY_STRAIN	ASSAY_TAX_ID	CURATED_BY	BAO_FORMAT	TID	TARGET_CHEMBLID	TARGET_TYPE	PROTEIN_ACCESSION	PREF_NAME	ORGANISM	CONFIDENCE_SCORE	TARGET_MAPPING	APD_NAME	APD_CONFIDENCE	DOC_ID	DOC_CHEMBLID	PUBMED_ID	JOURNAL	YEAR	VOLUME
CHEMBL545797	547910	CHEMBL1194256	668206		20a	286.37	3.97	32.78	0	Cl.CCN(CC#C)C1CCc2ccc(OC(=O)N(C)C)cc12	1264469	IC50	=	17900	nM	4.75				BAO_0000190	UO_0000065	http://www.openphacts.org/units/Nanomolar	28617	CHEMBL642878	B	In vitro inhibitory concentration against purified Acetylcholinesterase of human erythrocytes; value ranges from 8.6-49.9	1	Scientific Literature				Autocuration	BAO_0000019	93	CHEMBL220	SINGLE PROTEIN	P22303	Acetylcholinesterase	Homo sapiens	8	Homologous protein			16752	CHEMBL1135657	12431053	J. Med. Chem.	2002	45
CHEMBL3261987	1746951	CHEMBL3306810	1768781		3d	400.43	1.76	131.14	0	[Br-].[Br-].O\N=C/C(=O)Nc1ccc[n+](CCCCC[n+]2cccc(NC(=O)\C=N/O)c2)c1	14650038	Activity					tde			BAO_0000375			1350426	CHEMBL3269241	B	Reactivation of VX-inhibited hemoglobin free human erythrocyte ghost acetylcholinesterase using acetylthiocholineiodide as substrate at 0.1 to 1 mM by Ellman method	1	Scientific Literature	Homo sapiens		9606	Autocuration	BAO_0000357	93	CHEMBL220	SINGLE PROTEIN	P22303	Acetylcholinesterase	Homo sapiens	9	Protein			83125	CHEMBL3259811	24721830	Bioorg. Med. Chem.	2014	22
CHEMBL542266	547997	CHEMBL1191203	665153		31a	248.32	2.43	32.78	0	Cl.CN(C)C1CCc2ccc(OC(=O)N(C)C)cc12	1265700	IC50	=	2150	nM	5.67				BAO_0000190	UO_0000065	http://www.openphacts.org/units/Nanomolar	28448	CHEMBL636789	B	In vitro inhibitory concentration against purified Acetylcholinesterase of human erythrocytes; value ranges from 1.66-3.14	1	Scientific Literature				Autocuration	BAO_0000019	93	CHEMBL220	SINGLE PROTEIN	P22303	Acetylcholinesterase	Homo sapiens	8	Homologous protein			16752	CHEMBL1135657	12431053	J. Med. Chem.	2002	45
CHEMBL151194	249923	CHEMBL151194	249923		45c	236.31	2.1	55.56	0	CCCN(C)C(=O)Oc1cccc(CCN)c1	1258410	IC50	=	7800	nM	5.11				BAO_0000190	UO_0000065	http://www.openphacts.org/units/Nanomolar	28600	CHEMBL641116	B	In vitro inhibitory concentration against purified Acetylcholinesterase of human erythrocytes; value ranges from 4.7-15.6	1	Scientific Literature				Autocuration	BAO_0000019	93	CHEMBL220	SINGLE PROTEIN	P22303	Acetylcholinesterase	Homo sapiens	8	Homologous protein			16752	CHEMBL1135657	12431053	J. Med. Chem.	2002	45
CHEMBL555575	543388	CHEMBL1195911	669861		1b	325.38	2.93	124.02	0	Cl.CCN(CC)CCS\C(=N/O)\C(=O)c1ccc(cc1)[N+](=O)[O-]	337829	Reactivation	=	25	%					BAO_0000179	UO_0000187	http://qudt.org/vocab/unit#Percent	221946	CHEMBL844219	B	Percent reactivation of Acetylcholinesterase after 24 hr incubation	1	Scientific Literature				Autocuration	BAO_0000357	93	CHEMBL220	SINGLE PROTEIN	P22303	Acetylcholinesterase	Homo sapiens	8	Homologous protein			7212	CHEMBL1121722	7328574	J. Med. Chem.	1981	24
CHEMBL3093804	1608188	CHEMBL3140026	1629357		14	376.58	8.18	7.76	1	[Br-].[Br-].C(CCCCCC[n+]1cccc2ccccc12)CCCCC[n+]3ccccc3	13849445	Ki	=	20	nM	7.7				BAO_0000192	UO_0000065	http://www.openphacts.org/units/Nanomolar	1278101	CHEMBL3095599	B	Inhibition of human recombinant AChE by Lineweaver-Burk plot analysis	1	Scientific Literature	Homo sapiens		9606	Autocuration	BAO_0000357	93	CHEMBL220	SINGLE PROTEIN	P22303	Acetylcholinesterase	Homo sapiens	9	Protein	COesterase	medium	76252	CHEMBL3091342	24220173	Bioorg. Med. Chem. Lett.	2013	23
CHEMBL3093802	1608186	CHEMBL3140068	1629399		12	348.52	7.27	7.76	1	[Br-].[Br-].C(CCCCC[n+]1cccc2ccccc12)CCCC[n+]3ccccc3	13849446	Ki	=	400	nM	6.4				BAO_0000192	UO_0000065	http://www.openphacts.org/units/Nanomolar	1278101	CHEMBL3095599	B	Inhibition of human recombinant AChE by Lineweaver-Burk plot analysis	1	Scientific Literature	Homo sapiens		9606	Autocuration	BAO_0000357	93	CHEMBL220	SINGLE PROTEIN	P22303	Acetylcholinesterase	Homo sapiens	9	Protein	COesterase	medium	76252	CHEMBL3091342	24220173	Bioorg. Med. Chem. Lett.	2013	23
CHEMBL464538	463219	CHEMBL140020	226754		BW284C51, 3	406.6	2.86	17.07	0	[Br-].[Br-].C[N+](C)(CC=C)c1ccc(CCC(=O)CCc2ccc(cc2)[N+](C)(C)CC=C)cc1	13849447	Ki	=	800	nM	6.1				BAO_0000192	UO_0000065	http://www.openphacts.org/units/Nanomolar	1278101	CHEMBL3095599	B	Inhibition of human recombinant AChE by Lineweaver-Burk plot analysis	1	Scientific Literature	Homo sapiens		9606	Autocuration	BAO_0000357	93	CHEMBL220	SINGLE PROTEIN	P22303	Acetylcholinesterase	Homo sapiens	9	Protein	COesterase	medium	76252	CHEMBL3091342	24220173	Bioorg. Med. Chem. Lett.	2013	23
CHEMBL1669479	1068440	CHEMBL1739462	1118513	AMBENONIUM DICHLORIDE	1, Mytelase	481.46	0.79	58.2	0	[Cl-].[Cl-].C[N+](C)(CCNC(=O)C(=O)NCC[N+](C)(C)Cc1ccccc1Cl)Cc2ccccc2Cl	13849448	Ki	=	5	nM	8.3			1	BAO_0000192	UO_0000065	http://www.openphacts.org/units/Nanomolar	1278101	CHEMBL3095599	B	Inhibition of human recombinant AChE by Lineweaver-Burk plot analysis	1	Scientific Literature	Homo sapiens		9606	Autocuration	BAO_0000357	93	CHEMBL220	SINGLE PROTEIN	P22303	Acetylcholinesterase	Homo sapiens	9	Protein	COesterase	medium	76252	CHEMBL3091342	24220173	Bioorg. Med. Chem. Lett.	2013	23
CHEMBL1952061	1281054	CHEMBL1963074	1284785		12e	183.25	0.91	48.19	0	Cl.CCCCN1CCCN=C1\C=N\O	8040175	Activity					Active			BAO_0000375			804210	CHEMBL1954100	B	Reactivation of Sp-GBC-inhibited human AChE after 60 mins by Ellman method	1	Scientific Literature	Homo sapiens		9606	Autocuration	BAO_0000357	93	CHEMBL220	SINGLE PROTEIN	P22303	Acetylcholinesterase	Homo sapiens	9	Protein			61105	CHEMBL1949498	22206546	J. Med. Chem.	2012	55
CHEMBL1952066	1281059	CHEMBL1962954	1284665		15a	211.3	1.77	48.19	0	Cl.CCCCN1CC(C)(C)CN=C1\C=N\O	8040176	Activity					Not Active			BAO_0000375			804210	CHEMBL1954100	B	Reactivation of Sp-GBC-inhibited human AChE after 60 mins by Ellman method	1	Scientific Literature	Homo sapiens		9606	Autocuration	BAO_0000357	93	CHEMBL220	SINGLE PROTEIN	P22303	Acetylcholinesterase	Homo sapiens	9	Protein			61105	CHEMBL1949498	22206546	J. Med. Chem.	2012	55
CHEMBL1420	359778	CHEMBL1420	359778	PRALIDOXIME	2-PAM	137.16	1.55	36.47	0	C[n+]1ccccc1C=NO	8040177	Activity					Active			BAO_0000375			804210	CHEMBL1954100	B	Reactivation of Sp-GBC-inhibited human AChE after 60 mins by Ellman method	1	Scientific Literature	Homo sapiens		9606	Autocuration	BAO_0000357	93	CHEMBL220	SINGLE PROTEIN	P22303	Acetylcholinesterase	Homo sapiens	9	Protein			61105	CHEMBL1949498	22206546	J. Med. Chem.	2012	55
CHEMBL1952047	1281040	CHEMBL1956103	1281621		7a	157.21	0.58	48.19	0	Cl.CCC\N=C(\C=N\O)/N(C)C	8040178	Activity					Active			BAO_0000375			804210	CHEMBL1954100	B	Reactivation of Sp-GBC-inhibited human AChE after 60 mins by Ellman method	1	Scientific Literature	Homo sapiens		9606	Autocuration	BAO_0000357	93	CHEMBL220	SINGLE PROTEIN	P22303	Acetylcholinesterase	Homo sapiens	9	Protein			61105	CHEMBL1949498	22206546	J. Med. Chem.	2012	55
CHEMBL1952048	1281041	CHEMBL1962856	1284567		7b	171.24	1.03	48.19	0	Cl.CCCC\N=C(\C=N\O)/N(C)C	8040179	Activity					Active			BAO_0000375			804210	CHEMBL1954100	B	Reactivation of Sp-GBC-inhibited human AChE after 60 mins by Ellman method	1	Scientific Literature	Homo sapiens		9606	Autocuration	BAO_0000357	93	CHEMBL220	SINGLE PROTEIN	P22303	Acetylcholinesterase	Homo sapiens	9	Protein			61105	CHEMBL1949498	22206546	J. Med. Chem.	2012	55
CHEMBL2011403	1332452	CHEMBL2011403	1332452		3	470.51	5.15	136.68	1	COc1c(O)cc(cc1O)C2Oc3cc(O)c(C\C=C(/C)\CCC=C(C)C)c(O)c3C(=O)[C@@H]2O	10833833	Ka	=	4.54	10'3L/M					BAO_0002809			811913	CHEMBL2013283	B	Binding affinity to human erythrocyte AChE	1	Scientific Literature	Homo sapiens		9606	Autocuration	BAO_0000357	93	CHEMBL220	SINGLE PROTEIN	P22303	Acetylcholinesterase	Homo sapiens	9	Protein			61569	CHEMBL2010757	22445674	Bioorg. Med. Chem.	2012	20
CHEMBL3233028	1733100	CHEMBL3233028	1733100		8	420.51	3.17	119.89	0	CN(CCNc1c2CCCCc2nc3ccccc13)Cc4ccnc(\C(=N\O)\N)c4O	14588913	Activity	<	10	%					BAO_0001103	UO_0000187	http://qudt.org/vocab/unit#Percent	1339061	CHEMBL3243119	B	Reactivation of paraoxon-inhibited recombinant human AChE at 100 uM measured up to 2 hrs by Ellman's method	1	Scientific Literature	Homo sapiens		9606	Autocuration	BAO_0000357	93	CHEMBL220	SINGLE PROTEIN	P22303	Acetylcholinesterase	Homo sapiens	9	Protein			82327	CHEMBL3232723	24704618	Eur. J. Med. Chem.	2014	78
CHEMBL2011402	1332451	CHEMBL2011402	1332451		1	454.51	5.39	116.45	1	COc1ccc(cc1O)[C@H]2Oc3cc(O)c(C\C=C(/C)\CCC=C(C)C)c(O)c3C(=O)[C@@H]2O	10833832	Ka	=	2.7	10'3L/M					BAO_0002809			811913	CHEMBL2013283	B	Binding affinity to human erythrocyte AChE	1	Scientific Literature	Homo sapiens		9606	Autocuration	BAO_0000357	93	CHEMBL220	SINGLE PROTEIN	P22303	Acetylcholinesterase	Homo sapiens	9	Protein			61569	CHEMBL2010757	22445674	Bioorg. Med. Chem.	2012	20
CHEMBL2011404	1332453	CHEMBL2011404	1332453		4	438.51	6.04	96.22	1	COc1ccc(cc1O)[C@@H]2CC(=O)c3c(O)c(C\C=C(/C)\CCC=C(C)C)c(O)cc3O2	10833834	Ka	=	0.924	10'3L/M					BAO_0002809			811913	CHEMBL2013283	B	Binding affinity to human erythrocyte AChE	1	Scientific Literature	Homo sapiens		9606	Autocuration	BAO_0000357	93	CHEMBL220	SINGLE PROTEIN	P22303	Acetylcholinesterase	Homo sapiens	9	Protein			61569	CHEMBL2010757	22445674	Bioorg. Med. Chem.	2012	20
CHEMBL223256	370921	CHEMBL223256	370921	NYMPHAEOL A	8	424.49	5.82	107.22	1	CC(=CCC\C(=C\Cc1c(O)cc2O[C@@H](CC(=O)c2c1O)c3ccc(O)c(O)c3)\C)C	10833835	Ka	=	5.49	10'3L/M					BAO_0002809			811913	CHEMBL2013283	B	Binding affinity to human erythrocyte AChE	1	Scientific Literature	Homo sapiens		9606	Autocuration	BAO_0000357	93	CHEMBL220	SINGLE PROTEIN	P22303	Acetylcholinesterase	Homo sapiens	9	Protein			61569	CHEMBL2010757	22445674	Bioorg. Med. Chem.	2012	20
CHEMBL590796	599116	CHEMBL1197891	671841		39	286.33	1.87	83.44	0	[Br-].[Br-].NC(=O)c1cc[n+](CCC[n+]2ccccc2\C=N\O)cc1	3107282	Activity	=	1	%					BAO_0001103	UO_0000187	http://qudt.org/vocab/unit#Percent	611795	CHEMBL1066452	B	Reactivation of paraoxon-inhibited human recombinant AChE assessed as enzyme activation at 1 mM by Ellman's assay	1	Scientific Literature	Homo sapiens		9606	Autocuration	BAO_0000357	93	CHEMBL220	SINGLE PROTEIN	P22303	Acetylcholinesterase	Homo sapiens	9	Protein			49820	CHEMBL1157721	20005727	Bioorg. Med. Chem.	2010	18
CHEMBL591977	599115	CHEMBL1197951	671901		35	311.3	2.96	98.97	0	[Br-].[Br-].O\N=C\c1cc[n+](cc1)c2onc(c2)[n+]3ccc(\C=N\O)cc3	3107288	Activity	=	0	%					BAO_0001103	UO_0000187	http://qudt.org/vocab/unit#Percent	611795	CHEMBL1066452	B	Reactivation of paraoxon-inhibited human recombinant AChE assessed as enzyme activation at 1 mM by Ellman's assay	1	Scientific Literature	Homo sapiens		9606	Autocuration	BAO_0000357	93	CHEMBL220	SINGLE PROTEIN	P22303	Acetylcholinesterase	Homo sapiens	9	Protein			49820	CHEMBL1157721	20005727	Bioorg. Med. Chem.	2010	18
CHEMBL590154	599181	CHEMBL1197857	671807		46	326.37	2.93	111.68	0	[Cl-].[Cl-].NC(=O)c1cc[n+](cc1)c2ccc(s2)[n+]3ccc(\C=N\O)cc3	3107240	Activity	=	1	%					BAO_0001103	UO_0000187	http://qudt.org/vocab/unit#Percent	611795	CHEMBL1066452	B	Reactivation of paraoxon-inhibited human recombinant AChE assessed as enzyme activation at 1 mM by Ellman's assay	1	Scientific Literature	Homo sapiens		9606	Autocuration	BAO_0000357	93	CHEMBL220	SINGLE PROTEIN	P22303	Acetylcholinesterase	Homo sapiens	9	Protein			49820	CHEMBL1157721	20005727	Bioorg. Med. Chem.	2010	18
CHEMBL602116	599180	CHEMBL1198364	672314		45	326.37	2.93	111.68	0	[Cl-].[Cl-].NC(=O)c1cc[n+](cc1)c2ccc(s2)[n+]3cccc(\C=N\O)c3	3107246	Activity	=	0	%					BAO_0001103	UO_0000187	http://qudt.org/vocab/unit#Percent	611795	CHEMBL1066452	B	Reactivation of paraoxon-inhibited human recombinant AChE assessed as enzyme activation at 1 mM by Ellman's assay	1	Scientific Literature	Homo sapiens		9606	Autocuration	BAO_0000357	93	CHEMBL220	SINGLE PROTEIN	P22303	Acetylcholinesterase	Homo sapiens	9	Protein			49820	CHEMBL1157721	20005727	Bioorg. Med. Chem.	2010	18
CHEMBL116379	194484	CHEMBL1180193	654143		44	300.36	2.16	83.44	0	[Br-].[Br-].NC(=O)c1cc[n+](CCCC[n+]2ccc(\C=N\O)cc2)cc1	3107252	Activity	=	73	%					BAO_0001103	UO_0000187	http://qudt.org/vocab/unit#Percent	611795	CHEMBL1066452	B	Reactivation of paraoxon-inhibited human recombinant AChE assessed as enzyme activation at 1 mM by Ellman's assay	1	Scientific Literature	Homo sapiens		9606	Autocuration	BAO_0000357	93	CHEMBL220	SINGLE PROTEIN	P22303	Acetylcholinesterase	Homo sapiens	9	Protein			49820	CHEMBL1157721	20005727	Bioorg. Med. Chem.	2010	18
CHEMBL603526	599119	CHEMBL1198418	672368		43	300.36	2.16	83.44	0	[Br-].[Br-].NC(=O)c1cc[n+](CCCC[n+]2cccc(\C=N\O)c2)cc1	3107258	Activity	=	20	%					BAO_0001103	UO_0000187	http://qudt.org/vocab/unit#Percent	611795	CHEMBL1066452	B	Reactivation of paraoxon-inhibited human recombinant AChE assessed as enzyme activation at 1 mM by Ellman's assay	1	Scientific Literature	Homo sapiens		9606	Autocuration	BAO_0000357	93	CHEMBL220	SINGLE PROTEIN	P22303	Acetylcholinesterase	Homo sapiens	9	Protein			49820	CHEMBL1157721	20005727	Bioorg. Med. Chem.	2010	18
CHEMBL590797	599118	CHEMBL1197892	671842		42	300.36	2.45	83.44	0	[Br-].[Br-].NC(=O)c1cc[n+](CCCC[n+]2ccccc2\C=N\O)cc1	3107264	Activity	=	12	%					BAO_0001103	UO_0000187	http://qudt.org/vocab/unit#Percent	611795	CHEMBL1066452	B	Reactivation of paraoxon-inhibited human recombinant AChE assessed as enzyme activation at 1 mM by Ellman's assay	1	Scientific Literature	Homo sapiens		9606	Autocuration	BAO_0000357	93	CHEMBL220	SINGLE PROTEIN	P22303	Acetylcholinesterase	Homo sapiens	9	Protein			49820	CHEMBL1157721	20005727	Bioorg. Med. Chem.	2010	18
CHEMBL450931	249992	CHEMBL450931	249992		50c	274.36	3.72	41.57	0	CCCN(C)C(=O)Oc1cccc(CCNCC#C)c1	1255732	IC50	=	15400	nM	4.81				BAO_0000190	UO_0000065	http://www.openphacts.org/units/Nanomolar	28608	CHEMBL641124	B	In vitro inhibitory concentration against purified Acetylcholinesterase of human erythrocytes; value ranges from 6.0-41.2	1	Scientific Literature				Autocuration	BAO_0000019	93	CHEMBL220	SINGLE PROTEIN	P22303	Acetylcholinesterase	Homo sapiens	8	Homologous protein			16752	CHEMBL1135657	12431053	J. Med. Chem.	2002	45
CHEMBL1221864	688294	CHEMBL1221864	688294	CRININE	7	271.31	1.24	41.93	0	O[C@@H]1C[C@H]2N3CC[C@]2(C=C1)c4cc5OCOc5cc4C3	3423615	Ki					Not Active			BAO_0000192			651481	CHEMBL1227598	B	Inhibition of AChE at 10 uM by Ellman's assay	1	Scientific Literature				Autocuration	BAO_0000357	93	CHEMBL220	SINGLE PROTEIN	P22303	Acetylcholinesterase	Homo sapiens	8	Homologous protein			52370	CHEMBL1221246	20655219	Bioorg. Med. Chem. Lett.	2010	20
CHEMBL1221865	688295	CHEMBL1221865	688295	CRINAMINE	15	301.34	0.82	51.16	0	CO[C@@H]1C[C@@H]2N3C[C@H](O)[C@]2(C=C1)c4cc5OCOc5cc4C3	3423616	Ki					Not Active			BAO_0000192			651481	CHEMBL1227598	B	Inhibition of AChE at 10 uM by Ellman's assay	1	Scientific Literature				Autocuration	BAO_0000357	93	CHEMBL220	SINGLE PROTEIN	P22303	Acetylcholinesterase	Homo sapiens	8	Homologous protein			52370	CHEMBL1221246	20655219	Bioorg. Med. Chem. Lett.	2010	20
CHEMBL586091	526178	CHEMBL586091	526178	PSEUDOLYCORINE	24	289.33	0.69	73.16	0	COc1cc2CN3CCC4=C[C@H](O)[C@@H](O)[C@H]([C@H]34)c2cc1O	3423617	Ki					Not Active			BAO_0000192			651481	CHEMBL1227598	B	Inhibition of AChE at 10 uM by Ellman's assay	1	Scientific Literature				Autocuration	BAO_0000357	93	CHEMBL220	SINGLE PROTEIN	P22303	Acetylcholinesterase	Homo sapiens	8	Homologous protein			52370	CHEMBL1221246	20655219	Bioorg. Med. Chem. Lett.	2010	20
CHEMBL400092	421449	CHEMBL400092	421449	LYCORINE	25	287.31	0.71	62.16	0	O[C@H]1C=C2CCN3Cc4cc5OCOc5cc4[C@H]([C@@H]1O)[C@@H]23	3423618	Ki					Not Active			BAO_0000192			651481	CHEMBL1227598	B	Inhibition of AChE at 10 uM by Ellman's assay	1	Scientific Literature				Autocuration	BAO_0000357	93	CHEMBL220	SINGLE PROTEIN	P22303	Acetylcholinesterase	Homo sapiens	8	Homologous protein			52370	CHEMBL1221246	20655219	Bioorg. Med. Chem. Lett.	2010	20
CHEMBL465295	473166	CHEMBL465295	473166		29	371.38	1.47	74.3	0	CC(=O)O[C@H]1C=C2CCN3Cc4cc5OCOc5cc4[C@H]([C@@H]1OC(=O)C)[C@@H]23	3423619	Ki					Not Active			BAO_0000192			651481	CHEMBL1227598	B	Inhibition of AChE at 10 uM by Ellman's assay	1	Scientific Literature				Autocuration	BAO_0000357	93	CHEMBL220	SINGLE PROTEIN	P22303	Acetylcholinesterase	Homo sapiens	8	Homologous protein			52370	CHEMBL1221246	20655219	Bioorg. Med. Chem. Lett.	2010	20
CHEMBL1221973	688405	CHEMBL1221973	688405	HOMOLYCORINE	32	315.36	2.2	48	0	COc1cc2[C@@H]3[C@@H](CC=C4CCN(C)[C@@H]34)OC(=O)c2cc1OC	3423620	Ki					Not Active			BAO_0000192			651481	CHEMBL1227598	B	Inhibition of AChE at 10 uM by Ellman's assay	1	Scientific Literature				Autocuration	BAO_0000357	93	CHEMBL220	SINGLE PROTEIN	P22303	Acetylcholinesterase	Homo sapiens	8	Homologous protein			52370	CHEMBL1221246	20655219	Bioorg. Med. Chem. Lett.	2010	20
CHEMBL457605	505280	CHEMBL457605	505280	TAZETTINE	33	331.36	0.84	60.39	0	CO[C@H]1C[C@@H]2N(C)C[C@@]3(O)OCc4cc5OCOc5cc4[C@@]23C=C1	3423621	Ki					Not Active			BAO_0000192			651481	CHEMBL1227598	B	Inhibition of AChE at 10 uM by Ellman's assay	1	Scientific Literature				Autocuration	BAO_0000357	93	CHEMBL220	SINGLE PROTEIN	P22303	Acetylcholinesterase	Homo sapiens	8	Homologous protein			52370	CHEMBL1221246	20655219	Bioorg. Med. Chem. Lett.	2010	20
CHEMBL1221863	688293	CHEMBL1221863	688293	MONTANINE	34	301.34	0.99	51.16	0	CO[C@H]1C=C2[C@H](C[C@@H]1O)N3C[C@H]2c4cc5OCOc5cc4C3	3423622	Ki					Not Active			BAO_0000192			651481	CHEMBL1227598	B	Inhibition of AChE at 10 uM by Ellman's assay	1	Scientific Literature				Autocuration	BAO_0000357	93	CHEMBL220	SINGLE PROTEIN	P22303	Acetylcholinesterase	Homo sapiens	8	Homologous protein			52370	CHEMBL1221246	20655219	Bioorg. Med. Chem. Lett.	2010	20
CHEMBL313582	139431	CHEMBL313582	139431		13	392.55	4.1	26.3	0	C[N+]1(Cc2ccccc2)CCC(CCC(=O)c3ccc4OCCCCc4c3)CC1	1223560	EC50					Not Tested			BAO_0000188			70884	CHEMBL684542	F	In vitro reversal of vecuronium-induced neuromuscular block in guinea pig hemi-diaphragm; Not tested.	1	Scientific Literature				Expert	BAO_0000019	93	CHEMBL220	SINGLE PROTEIN	P22303	Acetylcholinesterase	Homo sapiens	8	Homologous protein			5036	CHEMBL1135324	12182861	Bioorg. Med. Chem. Lett.	2002	12
CHEMBL545801	547987	CHEMBL1194260	668210		18f	350.41	4.65	50.8	0	Cl.COc1ccc(cc1)N(C)C(=O)Oc2ccc3CCC(NCC#C)c3c2	1237922	IC50	=	860	nM	6.07				BAO_0000190	UO_0000065	http://www.openphacts.org/units/Nanomolar	28325	CHEMBL645890	B	In vitro inhibitory concentration against purified Acetylcholinesterase of human erythrocytes; value ranges from 0.76-1.05	1	Scientific Literature				Autocuration	BAO_0000019	93	CHEMBL220	SINGLE PROTEIN	P22303	Acetylcholinesterase	Homo sapiens	8	Homologous protein			16752	CHEMBL1135657	12431053	J. Med. Chem.	2002	45
CHEMBL591741	599048	CHEMBL1197932	671882		34	311.3	2.96	98.97	0	[Br-].[Br-].O\N=C\c1ccc[n+](c1)c2onc(c2)[n+]3cccc(\C=N\O)c3	3107294	Activity	=	1	%					BAO_0001103	UO_0000187	http://qudt.org/vocab/unit#Percent	611795	CHEMBL1066452	B	Reactivation of paraoxon-inhibited human recombinant AChE assessed as enzyme activation at 1 mM by Ellman's assay	1	Scientific Literature	Homo sapiens		9606	Autocuration	BAO_0000357	93	CHEMBL220	SINGLE PROTEIN	P22303	Acetylcholinesterase	Homo sapiens	9	Protein			49820	CHEMBL1157721	20005727	Bioorg. Med. Chem.	2010	18
CHEMBL600269	599047	CHEMBL1198285	672235		33	311.3	3.55	98.97	0	[Br-].[Br-].O\N=C\c1cccc[n+]1c2onc(c2)[n+]3ccccc3\C=N\O	3107300	Activity	=	0	%					BAO_0001103	UO_0000187	http://qudt.org/vocab/unit#Percent	611795	CHEMBL1066452	B	Reactivation of paraoxon-inhibited human recombinant AChE assessed as enzyme activation at 1 mM by Ellman's assay	1	Scientific Literature	Homo sapiens		9606	Autocuration	BAO_0000357	93	CHEMBL220	SINGLE PROTEIN	P22303	Acetylcholinesterase	Homo sapiens	9	Protein			49820	CHEMBL1157721	20005727	Bioorg. Med. Chem.	2010	18
CHEMBL602707	599046	CHEMBL1198391	672341		32	310.31	1.55	107.07	0	[Br-].[Br-].NC(=O)c1cc[n+](cc1)c2oc(cc2)[n+]3ccc(cc3)C(=O)N	3107306	Activity	=	0	%					BAO_0001103	UO_0000187	http://qudt.org/vocab/unit#Percent	611795	CHEMBL1066452	B	Reactivation of paraoxon-inhibited human recombinant AChE assessed as enzyme activation at 1 mM by Ellman's assay	1	Scientific Literature	Homo sapiens		9606	Autocuration	BAO_0000357	93	CHEMBL220	SINGLE PROTEIN	P22303	Acetylcholinesterase	Homo sapiens	9	Protein			49820	CHEMBL1157721	20005727	Bioorg. Med. Chem.	2010	18
CHEMBL589662	599045	CHEMBL1197843	671793		31	310.31	3.2	86.08	0	[Br-].[Br-].O\N=C\c1cc[n+](cc1)c2oc(cc2)[n+]3ccc(\C=N\O)cc3	3107312	Activity	=	0	%					BAO_0001103	UO_0000187	http://qudt.org/vocab/unit#Percent	611795	CHEMBL1066452	B	Reactivation of paraoxon-inhibited human recombinant AChE assessed as enzyme activation at 1 mM by Ellman's assay	1	Scientific Literature	Homo sapiens		9606	Autocuration	BAO_0000357	93	CHEMBL220	SINGLE PROTEIN	P22303	Acetylcholinesterase	Homo sapiens	9	Protein			49820	CHEMBL1157721	20005727	Bioorg. Med. Chem.	2010	18
CHEMBL589661	599044	CHEMBL1197842	671792		30	310.31	3.2	86.08	0	[Br-].[Br-].O\N=C\c1ccc[n+](c1)c2oc(cc2)[n+]3cccc(\C=N\O)c3	3107318	Activity	=	0	%					BAO_0001103	UO_0000187	http://qudt.org/vocab/unit#Percent	611795	CHEMBL1066452	B	Reactivation of paraoxon-inhibited human recombinant AChE assessed as enzyme activation at 1 mM by Ellman's assay	1	Scientific Literature	Homo sapiens		9606	Autocuration	BAO_0000357	93	CHEMBL220	SINGLE PROTEIN	P22303	Acetylcholinesterase	Homo sapiens	9	Protein			49820	CHEMBL1157721	20005727	Bioorg. Med. Chem.	2010	18
CHEMBL592055	598978	CHEMBL1197958	671908		29	310.31	3.78	86.08	0	[Br-].[Br-].O\N=C\c1cccc[n+]1c2oc(cc2)[n+]3ccccc3\C=N\O	3107324	Activity	=	3	%					BAO_0001103	UO_0000187	http://qudt.org/vocab/unit#Percent	611795	CHEMBL1066452	B	Reactivation of paraoxon-inhibited human recombinant AChE assessed as enzyme activation at 1 mM by Ellman's assay	1	Scientific Literature	Homo sapiens		9606	Autocuration	BAO_0000357	93	CHEMBL220	SINGLE PROTEIN	P22303	Acetylcholinesterase	Homo sapiens	9	Protein			49820	CHEMBL1157721	20005727	Bioorg. Med. Chem.	2010	18
CHEMBL86835	139462	CHEMBL86835	139462		12	364.5	3.19	26.3	0	C[N@+]1(Cc2ccccc2)CC[C@H](CCC(=O)c3ccc4OCCc4c3)CC1	1197140	EC50					Not Tested			BAO_0000188			70884	CHEMBL684542	F	In vitro reversal of vecuronium-induced neuromuscular block in guinea pig hemi-diaphragm; Not tested.	1	Scientific Literature				Expert	BAO_0000019	93	CHEMBL220	SINGLE PROTEIN	P22303	Acetylcholinesterase	Homo sapiens	8	Homologous protein			5036	CHEMBL1135324	12182861	Bioorg. Med. Chem. Lett.	2002	12
CHEMBL600464	598977	CHEMBL1198292	672242		28	326.37	3.76	101.18	0	[Cl-].[Cl-].O\N=C\c1cc[n+](cc1)c2ccc(s2)[n+]3ccc(\C=N\O)cc3	3107330	Activity	=	0	%					BAO_0001103	UO_0000187	http://qudt.org/vocab/unit#Percent	611795	CHEMBL1066452	B	Reactivation of paraoxon-inhibited human recombinant AChE assessed as enzyme activation at 1 mM by Ellman's assay	1	Scientific Literature	Homo sapiens		9606	Autocuration	BAO_0000357	93	CHEMBL220	SINGLE PROTEIN	P22303	Acetylcholinesterase	Homo sapiens	9	Protein			49820	CHEMBL1157721	20005727	Bioorg. Med. Chem.	2010	18
CHEMBL591068	598976	CHEMBL1197906	671856		27	326.37	3.76	101.18	0	[Cl-].[Cl-].O\N=C\c1ccc[n+](c1)c2ccc(s2)[n+]3cccc(\C=N\O)c3	3107336	Activity	=	0	%					BAO_0001103	UO_0000187	http://qudt.org/vocab/unit#Percent	611795	CHEMBL1066452	B	Reactivation of paraoxon-inhibited human recombinant AChE assessed as enzyme activation at 1 mM by Ellman's assay	1	Scientific Literature	Homo sapiens		9606	Autocuration	BAO_0000357	93	CHEMBL220	SINGLE PROTEIN	P22303	Acetylcholinesterase	Homo sapiens	9	Protein			49820	CHEMBL1157721	20005727	Bioorg. Med. Chem.	2010	18
CHEMBL604454	598975	CHEMBL1198450	672400		26	326.37	4.34	101.18	0	[Cl-].[Cl-].O\N=C\c1cccc[n+]1c2ccc(s2)[n+]3ccccc3\C=N\O	3107342	Activity	=	0	%					BAO_0001103	UO_0000187	http://qudt.org/vocab/unit#Percent	611795	CHEMBL1066452	B	Reactivation of paraoxon-inhibited human recombinant AChE assessed as enzyme activation at 1 mM by Ellman's assay	1	Scientific Literature	Homo sapiens		9606	Autocuration	BAO_0000357	93	CHEMBL220	SINGLE PROTEIN	P22303	Acetylcholinesterase	Homo sapiens	9	Protein			49820	CHEMBL1157721	20005727	Bioorg. Med. Chem.	2010	18
CHEMBL238976	402469	CHEMBL1182442	656392		25	300.36	2.98	72.94	0	[Br-].[Br-].O\N=C\c1cc[n+](CCCC[n+]2ccc(\C=N\O)cc2)cc1	3107348	Activity	=	0	%					BAO_0001103	UO_0000187	http://qudt.org/vocab/unit#Percent	611795	CHEMBL1066452	B	Reactivation of paraoxon-inhibited human recombinant AChE assessed as enzyme activation at 1 mM by Ellman's assay	1	Scientific Literature	Homo sapiens		9606	Autocuration	BAO_0000357	93	CHEMBL220	SINGLE PROTEIN	P22303	Acetylcholinesterase	Homo sapiens	9	Protein			49820	CHEMBL1157721	20005727	Bioorg. Med. Chem.	2010	18
CHEMBL591353	598908	CHEMBL1197910	671860		24	300.36	2.98	72.94	0	[Br-].[Br-].O\N=C\c1ccc[n+](CCCC[n+]2cccc(\C=N\O)c2)c1	3107354	Activity	=	1	%					BAO_0001103	UO_0000187	http://qudt.org/vocab/unit#Percent	611795	CHEMBL1066452	B	Reactivation of paraoxon-inhibited human recombinant AChE assessed as enzyme activation at 1 mM by Ellman's assay	1	Scientific Literature	Homo sapiens		9606	Autocuration	BAO_0000357	93	CHEMBL220	SINGLE PROTEIN	P22303	Acetylcholinesterase	Homo sapiens	9	Protein			49820	CHEMBL1157721	20005727	Bioorg. Med. Chem.	2010	18
CHEMBL591996	598907	CHEMBL1197954	671904		23	300.36	3.57	72.94	0	[Br-].[Br-].O\N=C\c1cccc[n+]1CCCC[n+]2ccccc2\C=N\O	3107360	Activity	=	0	%					BAO_0001103	UO_0000187	http://qudt.org/vocab/unit#Percent	611795	CHEMBL1066452	B	Reactivation of paraoxon-inhibited human recombinant AChE assessed as enzyme activation at 1 mM by Ellman's assay	1	Scientific Literature	Homo sapiens		9606	Autocuration	BAO_0000357	93	CHEMBL220	SINGLE PROTEIN	P22303	Acetylcholinesterase	Homo sapiens	9	Protein			49820	CHEMBL1157721	20005727	Bioorg. Med. Chem.	2010	18
CHEMBL591995	598906	CHEMBL1197953	671903		22	286.33	2.4	72.94	0	[Br-].[Br-].O\N=C/c1ccc[n+](CCC[n+]2cccc(\C=N\O)c2)c1	3107366	Activity	=	1	%					BAO_0001103	UO_0000187	http://qudt.org/vocab/unit#Percent	611795	CHEMBL1066452	B	Reactivation of paraoxon-inhibited human recombinant AChE assessed as enzyme activation at 1 mM by Ellman's assay	1	Scientific Literature	Homo sapiens		9606	Autocuration	BAO_0000357	93	CHEMBL220	SINGLE PROTEIN	P22303	Acetylcholinesterase	Homo sapiens	9	Protein			49820	CHEMBL1157721	20005727	Bioorg. Med. Chem.	2010	18
CHEMBL604162	598904	CHEMBL1198439	672389		20	288.3	2.17	82.17	0	CS(=O)(=O)[O-].CS(=O)(=O)[O-].O\N=C/c1ccc[n+](COC[n+]2cccc(\C=N\O)c2)c1	3107378	Activity	=	1	%					BAO_0001103	UO_0000187	http://qudt.org/vocab/unit#Percent	611795	CHEMBL1066452	B	Reactivation of paraoxon-inhibited human recombinant AChE assessed as enzyme activation at 1 mM by Ellman's assay	1	Scientific Literature	Homo sapiens		9606	Autocuration	BAO_0000357	93	CHEMBL220	SINGLE PROTEIN	P22303	Acetylcholinesterase	Homo sapiens	9	Protein			49820	CHEMBL1157721	20005727	Bioorg. Med. Chem.	2010	18
CHEMBL603528	598818	CHEMBL1198419	672369		19	288.3	2.76	82.17	0	CS(=O)(=O)[O-].CS(=O)(=O)[O-].O\N=C\c1cccc[n+]1COC[n+]2ccccc2\C=N\O	3107384	Activity	=	0	%					BAO_0001103	UO_0000187	http://qudt.org/vocab/unit#Percent	611795	CHEMBL1066452	B	Reactivation of paraoxon-inhibited human recombinant AChE assessed as enzyme activation at 1 mM by Ellman's assay	1	Scientific Literature	Homo sapiens		9606	Autocuration	BAO_0000357	93	CHEMBL220	SINGLE PROTEIN	P22303	Acetylcholinesterase	Homo sapiens	9	Protein			49820	CHEMBL1157721	20005727	Bioorg. Med. Chem.	2010	18
CHEMBL590824	598817	CHEMBL451635	509670	OBIDOXIME MESYLATE	3	288.3	2.17	82.17	0	CS(=O)(=O)[O-].CS(=O)(=O)[O-].O\N=C\c1cc[n+](COC[n+]2ccc(\C=N\O)cc2)cc1	3107390	Activity	=	75	%					BAO_0001103	UO_0000187	http://qudt.org/vocab/unit#Percent	611795	CHEMBL1066452	B	Reactivation of paraoxon-inhibited human recombinant AChE assessed as enzyme activation at 1 mM by Ellman's assay	1	Scientific Literature	Homo sapiens		9606	Autocuration	BAO_0000357	93	CHEMBL220	SINGLE PROTEIN	P22303	Acetylcholinesterase	Homo sapiens	9	Protein			49820	CHEMBL1157721	20005727	Bioorg. Med. Chem.	2010	18
CHEMBL426113	337967	CHEMBL32778	47504	TRIMEDOXIME BROMIDE	2	286.33	2.4	72.94	0	[Br-].[Br-].O\N=C\c1cc[n+](CCC[n+]2ccc(\C=N\O)cc2)cc1	3107396	Activity	=	61	%					BAO_0001103	UO_0000187	http://qudt.org/vocab/unit#Percent	611795	CHEMBL1066452	B	Reactivation of paraoxon-inhibited human recombinant AChE assessed as enzyme activation at 1 mM by Ellman's assay	1	Scientific Literature	Homo sapiens		9606	Autocuration	BAO_0000357	93	CHEMBL220	SINGLE PROTEIN	P22303	Acetylcholinesterase	Homo sapiens	9	Protein			49820	CHEMBL1157721	20005727	Bioorg. Med. Chem.	2010	18
CHEMBL14577	14005	CHEMBL1420	359778	PRALIDOXIME IODIDE	1	137.16	1.55	36.47	0	[I-].C[n+]1ccccc1\C=N\O	3107402	Activity	=	42	%				1	BAO_0001103	UO_0000187	http://qudt.org/vocab/unit#Percent	611795	CHEMBL1066452	B	Reactivation of paraoxon-inhibited human recombinant AChE assessed as enzyme activation at 1 mM by Ellman's assay	1	Scientific Literature	Homo sapiens		9606	Autocuration	BAO_0000357	93	CHEMBL220	SINGLE PROTEIN	P22303	Acetylcholinesterase	Homo sapiens	9	Protein			49820	CHEMBL1157721	20005727	Bioorg. Med. Chem.	2010	18
CHEMBL397871	402466	CHEMBL1185207	659157		41	286.33	1.58	83.44	0	[Br-].[Br-].NC(=O)c1cc[n+](CCC[n+]2ccc(\C=N\O)cc2)cc1	3107270	Activity	=	64	%					BAO_0001103	UO_0000187	http://qudt.org/vocab/unit#Percent	611795	CHEMBL1066452	B	Reactivation of paraoxon-inhibited human recombinant AChE assessed as enzyme activation at 1 mM by Ellman's assay	1	Scientific Literature	Homo sapiens		9606	Autocuration	BAO_0000357	93	CHEMBL220	SINGLE PROTEIN	P22303	Acetylcholinesterase	Homo sapiens	9	Protein			49820	CHEMBL1157721	20005727	Bioorg. Med. Chem.	2010	18
CHEMBL590719	599117	CHEMBL1197889	671839		40	286.33	1.58	83.44	0	[Br-].[Br-].NC(=O)c1cc[n+](CCC[n+]2cccc(\C=N\O)c2)cc1	3107276	Activity	=	19	%					BAO_0001103	UO_0000187	http://qudt.org/vocab/unit#Percent	611795	CHEMBL1066452	B	Reactivation of paraoxon-inhibited human recombinant AChE assessed as enzyme activation at 1 mM by Ellman's assay	1	Scientific Literature	Homo sapiens		9606	Autocuration	BAO_0000357	93	CHEMBL220	SINGLE PROTEIN	P22303	Acetylcholinesterase	Homo sapiens	9	Protein			49820	CHEMBL1157721	20005727	Bioorg. Med. Chem.	2010	18
CHEMBL3262665	1747636	CHEMBL3262665	1747636		9k	480.68	6.31	42.96	1	COc1cc2CCNC(Cc3ccc(OCCCCCCN4CCCCC4C)cc3)c2cc1OC	14652107	Inhibition					Active			BAO_0000376			1348254	CHEMBL3271123	B	Mixed-type inhibition of AChE (unknown origin) using thiocholine iodide as substrate by Lineweaver-Burk plot analysis	1	Scientific Literature	Homo sapiens		9606	Autocuration	BAO_0000357	93	CHEMBL220	SINGLE PROTEIN	P22303	Acetylcholinesterase	Homo sapiens	9	Protein			83136	CHEMBL3259766	24726809	Bioorg. Med. Chem. Lett.	2014	24
CHEMBL1784956	1151638	CHEMBL1789667	1153318		4b	326.43	4.33	41.57	0	Cl.C[C@H](Cc1ccccc1)NC(=O)Oc2cccc(c2)[C@H](C)N(C)C	6218724	T1/2	=	12	hr					BAO_0002115	UO_0000032	http://qudt.org/vocab/unit#Hour	749418	CHEMBL1786599	B	Inhibition of human recombinant AChE pre-inhibited with exposure to compound followed by incubation in phosphate buffer at 37 degC assessed as reconstituted enzyme-mediated decarbamylation half life by spectrophotometric assay based Ellman's method	1	Scientific Literature	Homo sapiens		9606	Autocuration	BAO_0000357	93	CHEMBL220	SINGLE PROTEIN	P22303	Acetylcholinesterase	Homo sapiens	9	Protein			57845	CHEMBL1781878	19423342	Bioorg. Med. Chem. Lett.	2009	19
CHEMBL1784955	1151637	CHEMBL1789691	1153342		4c	340.46	4.53	32.78	0	Cl.C[C@@H](Cc1ccccc1)N(C)C(=O)Oc2cccc(c2)[C@H](C)N(C)C	6218725	T1/2	>	24	hr					BAO_0002115	UO_0000032	http://qudt.org/vocab/unit#Hour	749418	CHEMBL1786599	B	Inhibition of human recombinant AChE pre-inhibited with exposure to compound followed by incubation in phosphate buffer at 37 degC assessed as reconstituted enzyme-mediated decarbamylation half life by spectrophotometric assay based Ellman's method	1	Scientific Literature	Homo sapiens		9606	Autocuration	BAO_0000357	93	CHEMBL220	SINGLE PROTEIN	P22303	Acetylcholinesterase	Homo sapiens	9	Protein			57845	CHEMBL1781878	19423342	Bioorg. Med. Chem. Lett.	2009	19
CHEMBL1784958	1151640	CHEMBL1789668	1153319		4d	340.46	4.53	32.78	0	Cl.C[C@H](Cc1ccccc1)N(C)C(=O)Oc2cccc(c2)[C@H](C)N(C)C	6218726	T1/2	>	24	hr					BAO_0002115	UO_0000032	http://qudt.org/vocab/unit#Hour	749418	CHEMBL1786599	B	Inhibition of human recombinant AChE pre-inhibited with exposure to compound followed by incubation in phosphate buffer at 37 degC assessed as reconstituted enzyme-mediated decarbamylation half life by spectrophotometric assay based Ellman's method	1	Scientific Literature	Homo sapiens		9606	Autocuration	BAO_0000357	93	CHEMBL220	SINGLE PROTEIN	P22303	Acetylcholinesterase	Homo sapiens	9	Protein			57845	CHEMBL1781878	19423342	Bioorg. Med. Chem. Lett.	2009	19
CHEMBL636	27251	CHEMBL636	27251	RIVASTIGMINE	Rivastigmine	250.34	2.6	32.78	0	CCN(C)C(=O)Oc1cccc(c1)[C@H](C)N(C)C	6218727	T1/2	>	24	hr					BAO_0002115	UO_0000032	http://qudt.org/vocab/unit#Hour	749418	CHEMBL1786599	B	Inhibition of human recombinant AChE pre-inhibited with exposure to compound followed by incubation in phosphate buffer at 37 degC assessed as reconstituted enzyme-mediated decarbamylation half life by spectrophotometric assay based Ellman's method	1	Scientific Literature	Homo sapiens		9606	Autocuration	BAO_0000357	93	CHEMBL220	SINGLE PROTEIN	P22303	Acetylcholinesterase	Homo sapiens	9	Protein			57845	CHEMBL1781878	19423342	Bioorg. Med. Chem. Lett.	2009	19
CHEMBL1784957	1151639	CHEMBL1789758	1153409		4a	326.43	4.33	41.57	0	Cl.C[C@@H](Cc1ccccc1)NC(=O)Oc2cccc(c2)[C@H](C)N(C)C	6218728	T1/2	=	1.2	hr					BAO_0002115	UO_0000032	http://qudt.org/vocab/unit#Hour	749418	CHEMBL1786599	B	Inhibition of human recombinant AChE pre-inhibited with exposure to compound followed by incubation in phosphate buffer at 37 degC assessed as reconstituted enzyme-mediated decarbamylation half life by spectrophotometric assay based Ellman's method	1	Scientific Literature	Homo sapiens		9606	Autocuration	BAO_0000357	93	CHEMBL220	SINGLE PROTEIN	P22303	Acetylcholinesterase	Homo sapiens	9	Protein			57845	CHEMBL1781878	19423342	Bioorg. Med. Chem. Lett.	2009	19
CHEMBL304447	95330	CHEMBL304447	95330		37	250.27	3.57	38.9	0	Nc1c2Cc3ccccc3c2nc4cc(F)ccc14	786228	IC50	=	1202.26	nM	5.92				BAO_0000190	UO_0000065	http://www.openphacts.org/units/Nanomolar	28896	CHEMBL638445	B	Experimental pIC50 values for the inhibition of acetylcholinesterase	1	Scientific Literature				Expert	BAO_0000357	93	CHEMBL220	SINGLE PROTEIN	P22303	Acetylcholinesterase	Homo sapiens	8	Homologous protein			15446	CHEMBL1133184	10821713	J. Med. Chem.	2000	43
CHEMBL294745	95367	CHEMBL294745	95367		35	247.29	2.61	64.92	0	Nc1ccc2c(N)c3Cc4ccccc4c3nc2c1	759437	IC50	=	28840.3	nM	4.54				BAO_0000190	UO_0000065	http://www.openphacts.org/units/Nanomolar	28896	CHEMBL638445	B	Experimental pIC50 values for the inhibition of acetylcholinesterase	1	Scientific Literature				Expert	BAO_0000357	93	CHEMBL220	SINGLE PROTEIN	P22303	Acetylcholinesterase	Homo sapiens	8	Homologous protein			15446	CHEMBL1133184	10821713	J. Med. Chem.	2000	43
CHEMBL325338	180406	CHEMBL325338	180406		rac21	264.36	3.84	38.9	0	CCC1=CC2CC(C1)c3c(N)c4ccccc4nc3C2	1142542	Ratio					No data			BAO_0000193			226491	CHEMBL849167	B	Ratio between IC50 of Human AChE and human AChE; ND is No data	1	Scientific Literature				Autocuration	BAO_0000357	93	CHEMBL220	SINGLE PROTEIN	P22303	Acetylcholinesterase	Homo sapiens	8	Homologous protein			15736	CHEMBL1133449	11101357	J. Med. Chem.	2000	43
CHEMBL293842	96192	CHEMBL293842	96192		40	262.31	3.34	48.14	0	COc1ccc2Cc3c(N)c4ccccc4nc3c2c1	758446	IC50	=	4265.8	nM	5.37				BAO_0000190	UO_0000065	http://www.openphacts.org/units/Nanomolar	28896	CHEMBL638445	B	Experimental pIC50 values for the inhibition of acetylcholinesterase	1	Scientific Literature				Expert	BAO_0000357	93	CHEMBL220	SINGLE PROTEIN	P22303	Acetylcholinesterase	Homo sapiens	8	Homologous protein			15446	CHEMBL1133184	10821713	J. Med. Chem.	2000	43
CHEMBL60308	95385	CHEMBL60308	95385		33	247.29	2.61	64.92	0	Nc1ccc2nc3c(Cc4ccccc34)c(N)c2c1	760481	IC50	=	5888.44	nM	5.23				BAO_0000190	UO_0000065	http://www.openphacts.org/units/Nanomolar	28896	CHEMBL638445	B	Experimental pIC50 values for the inhibition of acetylcholinesterase	1	Scientific Literature				Expert	BAO_0000357	93	CHEMBL220	SINGLE PROTEIN	P22303	Acetylcholinesterase	Homo sapiens	8	Homologous protein			15446	CHEMBL1133184	10821713	J. Med. Chem.	2000	43
CHEMBL537266	550436	CHEMBL46151	69726		1c	310.41	3.02	87.43	0	Cl.CCN(CC)CCS\C(=N/O)\C(=O)c1ccc(OC)cc1	336523	k_obs	=	118.9	s-1					BAO_0000179			29565	CHEMBL644071	B	Pseudo first order observed rate constants for reactivation of acetylcholinesterase at 7M*10e4 HOX and 2.63M*10e4OX; Kobs (min-1 X 10e3)	1	Scientific Literature				Autocuration	BAO_0000357	93	CHEMBL220	SINGLE PROTEIN	P22303	Acetylcholinesterase	Homo sapiens	8	Homologous protein			7212	CHEMBL1121722	7328574	J. Med. Chem.	1981	24
CHEMBL61506	95387	CHEMBL61506	95387		16	333.38	4.82	70.74	0	[O-][N+](=O)c1ccc2c(NCc3ccccc3)c4CCCCc4nc2c1	788352	IC50	=	4786.3	nM	5.32				BAO_0000190	UO_0000065	http://www.openphacts.org/units/Nanomolar	28896	CHEMBL638445	B	Experimental pIC50 values for the inhibition of acetylcholinesterase	1	Scientific Literature				Expert	BAO_0000357	93	CHEMBL220	SINGLE PROTEIN	P22303	Acetylcholinesterase	Homo sapiens	8	Homologous protein			15446	CHEMBL1133184	10821713	J. Med. Chem.	2000	43
CHEMBL61221	95545	CHEMBL61221	95545		18	310.48	6.53	24.92	1	CCCCCCCNc1c2CCCCc2nc3cc(C)ccc13	762601	IC50	=	128.82	nM	6.89				BAO_0000190	UO_0000065	http://www.openphacts.org/units/Nanomolar	28896	CHEMBL638445	B	Experimental pIC50 values for the inhibition of acetylcholinesterase	1	Scientific Literature				Expert	BAO_0000357	93	CHEMBL220	SINGLE PROTEIN	P22303	Acetylcholinesterase	Homo sapiens	8	Homologous protein			15446	CHEMBL1133184	10821713	J. Med. Chem.	2000	43
CHEMBL302842	95277	CHEMBL302842	95277		7	228.29	2.77	48.14	0	COc1ccc2c(N)c3CCCCc3nc2c1	771460	IC50	=	354.81	nM	6.45				BAO_0000190	UO_0000065	http://www.openphacts.org/units/Nanomolar	28896	CHEMBL638445	B	Experimental pIC50 values for the inhibition of acetylcholinesterase	1	Scientific Literature				Expert	BAO_0000357	93	CHEMBL220	SINGLE PROTEIN	P22303	Acetylcholinesterase	Homo sapiens	8	Homologous protein			15446	CHEMBL1133184	10821713	J. Med. Chem.	2000	43
CHEMBL292121	95841	CHEMBL292121	95841		43	250.27	3.57	38.9	0	Nc1c2Cc3cc(F)ccc3c2nc4ccccc14	766960	IC50	=	436.52	nM	6.36				BAO_0000190	UO_0000065	http://www.openphacts.org/units/Nanomolar	28896	CHEMBL638445	B	Experimental pIC50 values for the inhibition of acetylcholinesterase	1	Scientific Literature				Expert	BAO_0000357	93	CHEMBL220	SINGLE PROTEIN	P22303	Acetylcholinesterase	Homo sapiens	8	Homologous protein			15446	CHEMBL1133184	10821713	J. Med. Chem.	2000	43
CHEMBL61715	95734	CHEMBL61715	95734		6	243.26	2.68	84.73	0	Nc1c2CCCCc2nc3cc(ccc13)[N+](=O)[O-]	779368	IC50	=	28.18	nM	7.55				BAO_0000190	UO_0000065	http://www.openphacts.org/units/Nanomolar	28896	CHEMBL638445	B	Experimental pIC50 values for the inhibition of acetylcholinesterase	1	Scientific Literature				Expert	BAO_0000357	93	CHEMBL220	SINGLE PROTEIN	P22303	Acetylcholinesterase	Homo sapiens	8	Homologous protein			15446	CHEMBL1133184	10821713	J. Med. Chem.	2000	43
CHEMBL64465	95709	CHEMBL64465	95709		13	302.41	5.42	24.92	1	Cc1ccc2c(NCc3ccccc3)c4CCCCc4nc2c1	788350	IC50	=	741.31	nM	6.13				BAO_0000190	UO_0000065	http://www.openphacts.org/units/Nanomolar	28896	CHEMBL638445	B	Experimental pIC50 values for the inhibition of acetylcholinesterase	1	Scientific Literature				Expert	BAO_0000357	93	CHEMBL220	SINGLE PROTEIN	P22303	Acetylcholinesterase	Homo sapiens	8	Homologous protein			15446	CHEMBL1133184	10821713	J. Med. Chem.	2000	43
CHEMBL293896	96229	CHEMBL293896	96229		44	266.72	4.03	38.9	0	Nc1c2Cc3cc(Cl)ccc3c2nc4ccccc14	784956	IC50	=	5370.32	nM	5.27				BAO_0000190	UO_0000065	http://www.openphacts.org/units/Nanomolar	28896	CHEMBL638445	B	Experimental pIC50 values for the inhibition of acetylcholinesterase	1	Scientific Literature				Expert	BAO_0000357	93	CHEMBL220	SINGLE PROTEIN	P22303	Acetylcholinesterase	Homo sapiens	8	Homologous protein			15446	CHEMBL1133184	10821713	J. Med. Chem.	2000	43
CHEMBL62085	95840	CHEMBL62085	95840		1	212.29	3.28	38.9	0	Cc1ccc2nc3CCCCc3c(N)c2c1	759434	IC50	=	8128.31	nM	5.09				BAO_0000190	UO_0000065	http://www.openphacts.org/units/Nanomolar	28896	CHEMBL638445	B	Experimental pIC50 values for the inhibition of acetylcholinesterase	1	Scientific Literature				Expert	BAO_0000357	93	CHEMBL220	SINGLE PROTEIN	P22303	Acetylcholinesterase	Homo sapiens	8	Homologous protein			15446	CHEMBL1133184	10821713	J. Med. Chem.	2000	43
CHEMBL537266	550436	CHEMBL46151	69726		1c	310.41	3.02	87.43	0	Cl.CCN(CC)CCS\C(=N/O)\C(=O)c1ccc(OC)cc1	336551	1/kmax	=	106	min					BAO_0000179	UO_0000031	http://qudt.org/vocab/unit#MinuteTime	29379	CHEMBL648293	B	1/kmax for reactivation of acetylcholinesterase at concentration of 2M*10e4 [HOX] and 13.3Me-1*10e-3 [OX]e-1 was determined; Expressed as 1/kmax, min	1	Scientific Literature				Autocuration	BAO_0000357	93	CHEMBL220	SINGLE PROTEIN	P22303	Acetylcholinesterase	Homo sapiens	8	Homologous protein			7212	CHEMBL1121722	7328574	J. Med. Chem.	1981	24
CHEMBL554179	547988	CHEMBL1195259	669209		23a	258.32	3.09	41.57	0	Cl.CN(C)C(=O)Oc1cccc2C(CCc12)NCC#C	1248210	IC50	=	53	nM	7.28				BAO_0000190	UO_0000065	http://www.openphacts.org/units/Nanomolar	28311	CHEMBL645009	B	In vitro inhibitory concentration against purified Acetylcholinesterase of human erythrocytes; value ranges from 0.045-0.057	1	Scientific Literature				Autocuration	BAO_0000019	93	CHEMBL220	SINGLE PROTEIN	P22303	Acetylcholinesterase	Homo sapiens	8	Homologous protein			16752	CHEMBL1135657	12431053	J. Med. Chem.	2002	45
CHEMBL59977	96290	CHEMBL59977	96290		5	243.26	2.68	84.73	0	Nc1c2CCCCc2nc3ccc(cc13)[N+](=O)[O-]	760480	IC50	=	3019.95	nM	5.52				BAO_0000190	UO_0000065	http://www.openphacts.org/units/Nanomolar	28896	CHEMBL638445	B	Experimental pIC50 values for the inhibition of acetylcholinesterase	1	Scientific Literature				Expert	BAO_0000357	93	CHEMBL220	SINGLE PROTEIN	P22303	Acetylcholinesterase	Homo sapiens	8	Homologous protein			15446	CHEMBL1133184	10821713	J. Med. Chem.	2000	43
CHEMBL59730	95366	CHEMBL59730	95366		36	266.72	4.03	38.9	0	Nc1c2Cc3ccccc3c2nc4cc(Cl)ccc14	753955	IC50	=	6606.93	nM	5.18				BAO_0000190	UO_0000065	http://www.openphacts.org/units/Nanomolar	28896	CHEMBL638445	B	Experimental pIC50 values for the inhibition of acetylcholinesterase	1	Scientific Literature				Expert	BAO_0000357	93	CHEMBL220	SINGLE PROTEIN	P22303	Acetylcholinesterase	Homo sapiens	8	Homologous protein			15446	CHEMBL1133184	10821713	J. Med. Chem.	2000	43
CHEMBL59628	95737	CHEMBL59628	95737		14	322.83	5.59	24.92	1	Clc1ccc2c(NCc3ccccc3)c4CCCCc4nc2c1	786227	IC50	=	169.82	nM	6.77				BAO_0000190	UO_0000065	http://www.openphacts.org/units/Nanomolar	28896	CHEMBL638445	B	Experimental pIC50 values for the inhibition of acetylcholinesterase	1	Scientific Literature				Expert	BAO_0000357	93	CHEMBL220	SINGLE PROTEIN	P22303	Acetylcholinesterase	Homo sapiens	8	Homologous protein			15446	CHEMBL1133184	10821713	J. Med. Chem.	2000	43
CHEMBL64815	95789	CHEMBL64815	95789		12	302.41	5.42	24.92	1	Cc1ccc2nc3CCCCc3c(NCc4ccccc4)c2c1	770265	IC50	=	3715.35	nM	5.43				BAO_0000190	UO_0000065	http://www.openphacts.org/units/Nanomolar	28896	CHEMBL638445	B	Experimental pIC50 values for the inhibition of acetylcholinesterase	1	Scientific Literature				Expert	BAO_0000357	93	CHEMBL220	SINGLE PROTEIN	P22303	Acetylcholinesterase	Homo sapiens	8	Homologous protein			15446	CHEMBL1133184	10821713	J. Med. Chem.	2000	43
CHEMBL109870	181205	CHEMBL109870	181205		rac16	264.36	3.87	38.9	0	CC1=CC2CC(C1)c3c(N)c4ccc(C)cc4nc3C2	1163459	Ratio					No data			BAO_0000193			226491	CHEMBL849167	B	Ratio between IC50 of Human AChE and human AChE; ND is No data	1	Scientific Literature				Autocuration	BAO_0000357	93	CHEMBL220	SINGLE PROTEIN	P22303	Acetylcholinesterase	Homo sapiens	8	Homologous protein			15736	CHEMBL1133449	11101357	J. Med. Chem.	2000	43
CHEMBL60119	96230	CHEMBL60119	96230		2	212.29	3.28	38.9	0	Cc1ccc2c(N)c3CCCCc3nc2c1	762590	IC50	=	100	nM	7				BAO_0000190	UO_0000065	http://www.openphacts.org/units/Nanomolar	28896	CHEMBL638445	B	Experimental pIC50 values for the inhibition of acetylcholinesterase	1	Scientific Literature				Expert	BAO_0000357	93	CHEMBL220	SINGLE PROTEIN	P22303	Acetylcholinesterase	Homo sapiens	8	Homologous protein			15446	CHEMBL1133184	10821713	J. Med. Chem.	2000	43
CHEMBL418643	95736	CHEMBL418643	95736		15	333.38	4.82	70.74	0	[O-][N+](=O)c1ccc2nc3CCCCc3c(NCc4ccccc4)c2c1	787337	IC50	=	1584.89	nM	5.8				BAO_0000190	UO_0000065	http://www.openphacts.org/units/Nanomolar	28896	CHEMBL638445	B	Experimental pIC50 values for the inhibition of acetylcholinesterase	1	Scientific Literature				Expert	BAO_0000357	93	CHEMBL220	SINGLE PROTEIN	P22303	Acetylcholinesterase	Homo sapiens	8	Homologous protein			15446	CHEMBL1133184	10821713	J. Med. Chem.	2000	43
CHEMBL292122	95842	CHEMBL292122	95842		41	246.31	3.85	38.9	0	Cc1cccc2c1Cc3c(N)c4ccccc4nc23	772606	IC50	=	3890.45	nM	5.41				BAO_0000190	UO_0000065	http://www.openphacts.org/units/Nanomolar	28896	CHEMBL638445	B	Experimental pIC50 values for the inhibition of acetylcholinesterase	1	Scientific Literature				Expert	BAO_0000357	93	CHEMBL220	SINGLE PROTEIN	P22303	Acetylcholinesterase	Homo sapiens	8	Homologous protein			15446	CHEMBL1133184	10821713	J. Med. Chem.	2000	43
CHEMBL61561	95388	CHEMBL61561	95388		22	314.44	6.25	24.92	1	CCCCCCCNc1c2CCCCc2nc3cc(F)ccc13	760495	IC50	=	45.71	nM	7.34				BAO_0000190	UO_0000065	http://www.openphacts.org/units/Nanomolar	28896	CHEMBL638445	B	Experimental pIC50 values for the inhibition of acetylcholinesterase	1	Scientific Literature				Expert	BAO_0000357	93	CHEMBL220	SINGLE PROTEIN	P22303	Acetylcholinesterase	Homo sapiens	8	Homologous protein			15446	CHEMBL1133184	10821713	J. Med. Chem.	2000	43
CHEMBL292314	96267	CHEMBL292314	96267		4	232.71	3.45	38.9	0	Nc1c2CCCCc2nc3cc(Cl)ccc13	783846	IC50	=	10	nM	8				BAO_0000190	UO_0000065	http://www.openphacts.org/units/Nanomolar	28896	CHEMBL638445	B	Experimental pIC50 values for the inhibition of acetylcholinesterase	1	Scientific Literature				Expert	BAO_0000357	93	CHEMBL220	SINGLE PROTEIN	P22303	Acetylcholinesterase	Homo sapiens	8	Homologous protein			15446	CHEMBL1133184	10821713	J. Med. Chem.	2000	43
CHEMBL59782	95514	CHEMBL59782	95514		19	330.89	6.71	24.92	1	CCCCCCCNc1c2CCCCc2nc3cc(Cl)ccc13	754997	IC50	=	13.18	nM	7.88				BAO_0000190	UO_0000065	http://www.openphacts.org/units/Nanomolar	28896	CHEMBL638445	B	Experimental pIC50 values for the inhibition of acetylcholinesterase	1	Scientific Literature				Expert	BAO_0000357	93	CHEMBL220	SINGLE PROTEIN	P22303	Acetylcholinesterase	Homo sapiens	8	Homologous protein			15446	CHEMBL1133184	10821713	J. Med. Chem.	2000	43
CHEMBL14577	14005	CHEMBL1420	359778	PRALIDOXIME IODIDE	3	137.16	1.55	36.47	0	[I-].C[n+]1ccccc1\C=N\O	319837	1/kobsd-ka		35.4	min					BAO_0000179	UO_0000031	http://qudt.org/vocab/unit#MinuteTime	29385	CHEMBL644033	B	Kinetic constant was determined for reactivation of acetylcholinesterase at concentration of 0.200 M*10e4 [HOX] and 175Me-1*10e-3 [OX]e-1; (kobsd-ka)e-1, min	1	Scientific Literature				Autocuration	BAO_0000357	93	CHEMBL220	SINGLE PROTEIN	P22303	Acetylcholinesterase	Homo sapiens	8	Homologous protein			7212	CHEMBL1121722	7328574	J. Med. Chem.	1981	24
CHEMBL62084	95839	CHEMBL62084	95839		3	232.71	3.45	38.9	0	Nc1c2CCCCc2nc3ccc(Cl)cc13	768078	IC50	=	549.54	nM	6.26				BAO_0000190	UO_0000065	http://www.openphacts.org/units/Nanomolar	28896	CHEMBL638445	B	Experimental pIC50 values for the inhibition of acetylcholinesterase	1	Scientific Literature				Expert	BAO_0000357	93	CHEMBL220	SINGLE PROTEIN	P22303	Acetylcholinesterase	Homo sapiens	8	Homologous protein			15446	CHEMBL1133184	10821713	J. Med. Chem.	2000	43
CHEMBL292480	95279	CHEMBL292480	95279		39	262.31	3.34	48.14	0	COc1ccc2c(Cc3c(N)c4ccccc4nc23)c1	778258	IC50	=	6456.54	nM	5.19				BAO_0000190	UO_0000065	http://www.openphacts.org/units/Nanomolar	28896	CHEMBL638445	B	Experimental pIC50 values for the inhibition of acetylcholinesterase	1	Scientific Literature				Expert	BAO_0000357	93	CHEMBL220	SINGLE PROTEIN	P22303	Acetylcholinesterase	Homo sapiens	8	Homologous protein			15446	CHEMBL1133184	10821713	J. Med. Chem.	2000	43
CHEMBL1644647	1059556	CHEMBL1739012	1118063		1a, 0829AZ03	460.59	4.31	58.17	0	O\N=C\c1cc[n+](CCOCCN2CCC(CC2)OC(c3ccccc3)c4ccccc4)cc1.[O-]C(=O)C(F)(F)F	5121245	Activity	=	22	%					BAO_0001103	UO_0000187	http://qudt.org/vocab/unit#Percent	701220	CHEMBL1648840	B	Reactivation of sarin-inhibited human AChE assessed as active enzyme at 10'-5 M after 30 mins by Ellman method	1	Scientific Literature	Homo sapiens		9606	Autocuration	BAO_0000357	93	CHEMBL220	SINGLE PROTEIN	P22303	Acetylcholinesterase	Homo sapiens	9	Protein			54638	CHEMBL1641540	21112787	Bioorg. Med. Chem.	2011	19
CHEMBL1644648	1059557	CHEMBL1739013	1118064		1b, 0831AZ01	504.64	4.18	67.4	1	O\N=C\c1cc[n+](CCOCCOCCN2CCC(CC2)OC(c3ccccc3)c4ccccc4)cc1.[O-]C(=O)C(F)(F)F	5121255	Activity	=	23	%					BAO_0001103	UO_0000187	http://qudt.org/vocab/unit#Percent	701220	CHEMBL1648840	B	Reactivation of sarin-inhibited human AChE assessed as active enzyme at 10'-5 M after 30 mins by Ellman method	1	Scientific Literature	Homo sapiens		9606	Autocuration	BAO_0000357	93	CHEMBL220	SINGLE PROTEIN	P22303	Acetylcholinesterase	Homo sapiens	9	Protein			54638	CHEMBL1641540	21112787	Bioorg. Med. Chem.	2011	19
CHEMBL1644649	1059558	CHEMBL1739020	1118071		1c, 08331AZ02	548.69	4.04	76.63	1	O\N=C\c1cc[n+](CCOCCOCCOCCN2CCC(CC2)OC(c3ccccc3)c4ccccc4)cc1.[O-]C(=O)C(F)(F)F	5121256	Activity	=	36	%					BAO_0001103	UO_0000187	http://qudt.org/vocab/unit#Percent	701220	CHEMBL1648840	B	Reactivation of sarin-inhibited human AChE assessed as active enzyme at 10'-5 M after 30 mins by Ellman method	1	Scientific Literature	Homo sapiens		9606	Autocuration	BAO_0000357	93	CHEMBL220	SINGLE PROTEIN	P22303	Acetylcholinesterase	Homo sapiens	9	Protein			54638	CHEMBL1641540	21112787	Bioorg. Med. Chem.	2011	19
CHEMBL61486	95276	CHEMBL61486	95276		8	213.28	2.04	64.92	0	Nc1ccc2nc3CCCCc3c(N)c2c1	778257	IC50	=	3801.89	nM	5.42				BAO_0000190	UO_0000065	http://www.openphacts.org/units/Nanomolar	28896	CHEMBL638445	B	Experimental pIC50 values for the inhibition of acetylcholinesterase	1	Scientific Literature				Expert	BAO_0000357	93	CHEMBL220	SINGLE PROTEIN	P22303	Acetylcholinesterase	Homo sapiens	8	Homologous protein			15446	CHEMBL1133184	10821713	J. Med. Chem.	2000	43
CHEMBL61533	95954	CHEMBL61533	95954		9	216.25	3	38.9	0	Nc1c2CCCCc2nc3cc(F)ccc13	777139	IC50	=	87.1	nM	7.06				BAO_0000190	UO_0000065	http://www.openphacts.org/units/Nanomolar	28896	CHEMBL638445	B	Experimental pIC50 values for the inhibition of acetylcholinesterase	1	Scientific Literature				Expert	BAO_0000357	93	CHEMBL220	SINGLE PROTEIN	P22303	Acetylcholinesterase	Homo sapiens	8	Homologous protein			15446	CHEMBL1133184	10821713	J. Med. Chem.	2000	43
CHEMBL60167	95386	CHEMBL60167	95386		32	232.28	3.36	38.9	0	Nc1c2Cc3ccccc3c2nc4ccccc14	777140	IC50	=	676.08	nM	6.17				BAO_0000190	UO_0000065	http://www.openphacts.org/units/Nanomolar	28896	CHEMBL638445	B	Experimental pIC50 values for the inhibition of acetylcholinesterase	1	Scientific Literature				Expert	BAO_0000357	93	CHEMBL220	SINGLE PROTEIN	P22303	Acetylcholinesterase	Homo sapiens	8	Homologous protein			15446	CHEMBL1133184	10821713	J. Med. Chem.	2000	43
CHEMBL294525	95512	CHEMBL294525	95512		20	341.45	5.94	70.74	1	CCCCCCCNc1c2CCCCc2nc3cc(ccc13)[N+](=O)[O-]	762603	IC50	=	295.12	nM	6.53				BAO_0000190	UO_0000065	http://www.openphacts.org/units/Nanomolar	28896	CHEMBL638445	B	Experimental pIC50 values for the inhibition of acetylcholinesterase	1	Scientific Literature				Expert	BAO_0000357	93	CHEMBL220	SINGLE PROTEIN	P22303	Acetylcholinesterase	Homo sapiens	8	Homologous protein			15446	CHEMBL1133184	10821713	J. Med. Chem.	2000	43
CHEMBL64615	95310	CHEMBL64615	95310		38	262.31	3.34	48.14	0	COc1cccc2c1Cc3c(N)c4ccccc4nc23	782775	IC50	=	1659.59	nM	5.78				BAO_0000190	UO_0000065	http://www.openphacts.org/units/Nanomolar	28896	CHEMBL638445	B	Experimental pIC50 values for the inhibition of acetylcholinesterase	1	Scientific Literature				Expert	BAO_0000357	93	CHEMBL220	SINGLE PROTEIN	P22303	Acetylcholinesterase	Homo sapiens	8	Homologous protein			15446	CHEMBL1133184	10821713	J. Med. Chem.	2000	43
CHEMBL3215768	1704545	CHEMBL1196204	670154		20.2HCl	681.69	10.65	76.14	2	Cl.Cl.Cl.Cl.Clc1ccc(cc1)c2nc3ccc(cc3c4OCCCc24)C(=O)NCCCCCCCCNc5c6CCCCc6nc7cc(Cl)ccc57	2690478	Ki	=	1.91	nM	8.72				BAO_0000192	UO_0000065	http://www.openphacts.org/units/Nanomolar	578535	CHEMBL1051652	B	Inhibition of human recombinant AChE by Lineweaver-Burke reciprocal plot analysis	1	Scientific Literature	Homo sapiens		9606	Intermediate	BAO_0000357	93	CHEMBL220	SINGLE PROTEIN	P22303	Acetylcholinesterase	Homo sapiens	9	Protein	COesterase	medium	47755	CHEMBL1152433	19663388	J. Med. Chem.	2009	52
CHEMBL61986	95511	CHEMBL61986	95511		21	326.48	6.03	34.15	1	CCCCCCCNc1c2CCCCc2nc3cc(OC)ccc13	782791	IC50	=	467.74	nM	6.33				BAO_0000190	UO_0000065	http://www.openphacts.org/units/Nanomolar	28896	CHEMBL638445	B	Experimental pIC50 values for the inhibition of acetylcholinesterase	1	Scientific Literature				Expert	BAO_0000357	93	CHEMBL220	SINGLE PROTEIN	P22303	Acetylcholinesterase	Homo sapiens	8	Homologous protein			15446	CHEMBL1133184	10821713	J. Med. Chem.	2000	43
CHEMBL61929	95911	CHEMBL61929	95911		11	258.32	2.76	57.37	0	COc1cc2nc3CCCCc3c(N)c2cc1OC	759436	IC50	=	5128.61	nM	5.29				BAO_0000190	UO_0000065	http://www.openphacts.org/units/Nanomolar	28896	CHEMBL638445	B	Experimental pIC50 values for the inhibition of acetylcholinesterase	1	Scientific Literature				Expert	BAO_0000357	93	CHEMBL220	SINGLE PROTEIN	P22303	Acetylcholinesterase	Homo sapiens	8	Homologous protein			15446	CHEMBL1133184	10821713	J. Med. Chem.	2000	43
CHEMBL61930	95912	CHEMBL61930	95912		10	267.15	4.12	38.9	0	Nc1c2CCCCc2nc3cc(Cl)c(Cl)cc13	787335	IC50	=	478.63	nM	6.32				BAO_0000190	UO_0000065	http://www.openphacts.org/units/Nanomolar	28896	CHEMBL638445	B	Experimental pIC50 values for the inhibition of acetylcholinesterase	1	Scientific Literature				Expert	BAO_0000357	93	CHEMBL220	SINGLE PROTEIN	P22303	Acetylcholinesterase	Homo sapiens	8	Homologous protein			15446	CHEMBL1133184	10821713	J. Med. Chem.	2000	43
CHEMBL59844	96323	CHEMBL59844	96323		42	246.31	3.85	38.9	0	Cc1ccc2Cc3c(N)c4ccccc4nc3c2c1	771458	IC50	=	4570.88	nM	5.34				BAO_0000190	UO_0000065	http://www.openphacts.org/units/Nanomolar	28896	CHEMBL638445	B	Experimental pIC50 values for the inhibition of acetylcholinesterase	1	Scientific Literature				Expert	BAO_0000357	93	CHEMBL220	SINGLE PROTEIN	P22303	Acetylcholinesterase	Homo sapiens	8	Homologous protein			15446	CHEMBL1133184	10821713	J. Med. Chem.	2000	43
CHEMBL61849	96219	CHEMBL61849	96219		17	310.48	6.53	24.92	1	CCCCCCCNc1c2CCCCc2nc3ccc(C)cc13	766977	IC50	=	389.05	nM	6.41				BAO_0000190	UO_0000065	http://www.openphacts.org/units/Nanomolar	28896	CHEMBL638445	B	Experimental pIC50 values for the inhibition of acetylcholinesterase	1	Scientific Literature				Expert	BAO_0000357	93	CHEMBL220	SINGLE PROTEIN	P22303	Acetylcholinesterase	Homo sapiens	8	Homologous protein			15446	CHEMBL1133184	10821713	J. Med. Chem.	2000	43
CHEMBL58122	96019	CHEMBL58122	96019		34	277.28	3.26	84.73	0	Nc1c2Cc3ccccc3c2nc4cc(ccc14)[N+](=O)[O-]	773821	IC50	=	67608.3	nM	4.17				BAO_0000190	UO_0000065	http://www.openphacts.org/units/Nanomolar	28896	CHEMBL638445	B	Experimental pIC50 values for the inhibition of acetylcholinesterase	1	Scientific Literature				Expert	BAO_0000357	93	CHEMBL220	SINGLE PROTEIN	P22303	Acetylcholinesterase	Homo sapiens	8	Homologous protein			15446	CHEMBL1133184	10821713	J. Med. Chem.	2000	43
CHEMBL2375939	1557771	CHEMBL2375939	1557771		11l	446.5	4.7	77.56	0	O=C(CCCc1ccccc1)Nc2ccc3N=C4N(C=Cc5c4[nH]c6ccccc56)C(=O)c3c2	13294356	Ratio	=	2.2						BAO_0000193			955700	CHEMBL2378999	B	Ratio of compound activity to curcumin activity for inhibition of acetylcholinesterase (unknown origin)-induced amyloid beta(1 to 42) aggregation	1	Scientific Literature	Homo sapiens		9606	Autocuration	BAO_0000357	93	CHEMBL220	SINGLE PROTEIN	P22303	Acetylcholinesterase	Homo sapiens	9	Protein			73444	CHEMBL2375339	23501115	Eur. J. Med. Chem.	2013	63
CHEMBL2375938	1557770	CHEMBL2375938	1557770		11f	439.51	3.13	80.8	0	O=C(CCCN1CCCC1)Nc2ccc3N=C4N(C=Cc5c4[nH]c6ccccc56)C(=O)c3c2	13294357	Ratio	=	2.2						BAO_0000193			955700	CHEMBL2378999	B	Ratio of compound activity to curcumin activity for inhibition of acetylcholinesterase (unknown origin)-induced amyloid beta(1 to 42) aggregation	1	Scientific Literature	Homo sapiens		9606	Autocuration	BAO_0000357	93	CHEMBL220	SINGLE PROTEIN	P22303	Acetylcholinesterase	Homo sapiens	9	Protein			73444	CHEMBL2375339	23501115	Eur. J. Med. Chem.	2013	63
CHEMBL2375937	1557769	CHEMBL2375937	1557769		11c	451.5	3.61	86.37	0	Cn1cc[n+](CCCC(=O)Nc2ccc3N=C4N(C=Cc5c4[nH]c6ccccc56)C(=O)c3c2)c1	13294358	Ratio	=	2.2						BAO_0000193			955700	CHEMBL2378999	B	Ratio of compound activity to curcumin activity for inhibition of acetylcholinesterase (unknown origin)-induced amyloid beta(1 to 42) aggregation	1	Scientific Literature	Homo sapiens		9606	Autocuration	BAO_0000357	93	CHEMBL220	SINGLE PROTEIN	P22303	Acetylcholinesterase	Homo sapiens	9	Protein			73444	CHEMBL2375339	23501115	Eur. J. Med. Chem.	2013	63
CHEMBL2375936	1557768	CHEMBL2375936	1557768		11a	448.5	3.78	81.44	0	O=C(CCC[n+]1ccccc1)Nc2ccc3N=C4N(C=Cc5c4[nH]c6ccccc56)C(=O)c3c2	13294359	Ratio	=	2.2						BAO_0000193			955700	CHEMBL2378999	B	Ratio of compound activity to curcumin activity for inhibition of acetylcholinesterase (unknown origin)-induced amyloid beta(1 to 42) aggregation	1	Scientific Literature	Homo sapiens		9606	Autocuration	BAO_0000357	93	CHEMBL220	SINGLE PROTEIN	P22303	Acetylcholinesterase	Homo sapiens	9	Protein			73444	CHEMBL2375339	23501115	Eur. J. Med. Chem.	2013	63
CHEMBL2375935	1557767	CHEMBL2375935	1557767		10n	440.52	1.45	77.56	0	C[N+]1(CCC(=O)Nc2ccc3N=C4N(C=Cc5c4[nH]c6ccccc56)C(=O)c3c2)CCCC1	13294360	Ratio	=	2.2						BAO_0000193			955700	CHEMBL2378999	B	Ratio of compound activity to curcumin activity for inhibition of acetylcholinesterase (unknown origin)-induced amyloid beta(1 to 42) aggregation	1	Scientific Literature	Homo sapiens		9606	Autocuration	BAO_0000357	93	CHEMBL220	SINGLE PROTEIN	P22303	Acetylcholinesterase	Homo sapiens	9	Protein			73444	CHEMBL2375339	23501115	Eur. J. Med. Chem.	2013	63
CHEMBL2375934	1557766	CHEMBL2375934	1557766		10m	414.48	0.99	77.56	0	C[N+](C)(C)CCC(=O)Nc1ccc2N=C3N(C=Cc4c3[nH]c5ccccc45)C(=O)c2c1	13294361	Ratio	=	2.2						BAO_0000193			955700	CHEMBL2378999	B	Ratio of compound activity to curcumin activity for inhibition of acetylcholinesterase (unknown origin)-induced amyloid beta(1 to 42) aggregation	1	Scientific Literature	Homo sapiens		9606	Autocuration	BAO_0000357	93	CHEMBL220	SINGLE PROTEIN	P22303	Acetylcholinesterase	Homo sapiens	9	Protein			73444	CHEMBL2375339	23501115	Eur. J. Med. Chem.	2013	63
CHEMBL2375933	1557765	CHEMBL2375933	1557765		10l	432.47	4.25	77.56	0	O=C(CCc1ccccc1)Nc2ccc3N=C4N(C=Cc5c4[nH]c6ccccc56)C(=O)c3c2	13294362	Ratio	=	2.2						BAO_0000193			955700	CHEMBL2378999	B	Ratio of compound activity to curcumin activity for inhibition of acetylcholinesterase (unknown origin)-induced amyloid beta(1 to 42) aggregation	1	Scientific Literature	Homo sapiens		9606	Autocuration	BAO_0000357	93	CHEMBL220	SINGLE PROTEIN	P22303	Acetylcholinesterase	Homo sapiens	9	Protein			73444	CHEMBL2375339	23501115	Eur. J. Med. Chem.	2013	63
CHEMBL2375932	1557764	CHEMBL2375932	1557764		10k	447.49	3.67	89.59	0	O=C(CCNc1ccccc1)Nc2ccc3N=C4N(C=Cc5c4[nH]c6ccccc56)C(=O)c3c2	13294363	Ratio	=	2.2						BAO_0000193			955700	CHEMBL2378999	B	Ratio of compound activity to curcumin activity for inhibition of acetylcholinesterase (unknown origin)-induced amyloid beta(1 to 42) aggregation	1	Scientific Literature	Homo sapiens		9606	Autocuration	BAO_0000357	93	CHEMBL220	SINGLE PROTEIN	P22303	Acetylcholinesterase	Homo sapiens	9	Protein			73444	CHEMBL2375339	23501115	Eur. J. Med. Chem.	2013	63
CHEMBL2375931	1557763	CHEMBL2375931	1557763		10j	449.46	2.69	99.68	0	O=C(CCOc1cccnc1)Nc2ccc3N=C4N(C=Cc5c4[nH]c6ccccc56)C(=O)c3c2	13294364	Ratio	=	2.2						BAO_0000193			955700	CHEMBL2378999	B	Ratio of compound activity to curcumin activity for inhibition of acetylcholinesterase (unknown origin)-induced amyloid beta(1 to 42) aggregation	1	Scientific Literature	Homo sapiens		9606	Autocuration	BAO_0000357	93	CHEMBL220	SINGLE PROTEIN	P22303	Acetylcholinesterase	Homo sapiens	9	Protein			73444	CHEMBL2375339	23501115	Eur. J. Med. Chem.	2013	63
CHEMBL2375930	1557762	CHEMBL2375930	1557762		10i	454.52	2.31	84.04	0	CN1CCN(CCC(=O)Nc2ccc3N=C4N(C=Cc5c4[nH]c6ccccc56)C(=O)c3c2)CC1	13294365	Ratio	=	2.2						BAO_0000193			955700	CHEMBL2378999	B	Ratio of compound activity to curcumin activity for inhibition of acetylcholinesterase (unknown origin)-induced amyloid beta(1 to 42) aggregation	1	Scientific Literature	Homo sapiens		9606	Autocuration	BAO_0000357	93	CHEMBL220	SINGLE PROTEIN	P22303	Acetylcholinesterase	Homo sapiens	9	Protein			73444	CHEMBL2375339	23501115	Eur. J. Med. Chem.	2013	63
CHEMBL2375929	1557761	CHEMBL2375929	1557761		10h	441.48	2.04	90.03	0	O=C(CCN1CCOCC1)Nc2ccc3N=C4N(C=Cc5c4[nH]c6ccccc56)C(=O)c3c2	13294366	Ratio	=	2.2						BAO_0000193			955700	CHEMBL2378999	B	Ratio of compound activity to curcumin activity for inhibition of acetylcholinesterase (unknown origin)-induced amyloid beta(1 to 42) aggregation	1	Scientific Literature	Homo sapiens		9606	Autocuration	BAO_0000357	93	CHEMBL220	SINGLE PROTEIN	P22303	Acetylcholinesterase	Homo sapiens	9	Protein			73444	CHEMBL2375339	23501115	Eur. J. Med. Chem.	2013	63
CHEMBL2375928	1557760	CHEMBL2375928	1557760		10g	439.51	3.27	80.8	0	O=C(CCN1CCCCC1)Nc2ccc3N=C4N(C=Cc5c4[nH]c6ccccc56)C(=O)c3c2	13294367	Ratio	=	2.2						BAO_0000193			955700	CHEMBL2378999	B	Ratio of compound activity to curcumin activity for inhibition of acetylcholinesterase (unknown origin)-induced amyloid beta(1 to 42) aggregation	1	Scientific Literature	Homo sapiens		9606	Autocuration	BAO_0000357	93	CHEMBL220	SINGLE PROTEIN	P22303	Acetylcholinesterase	Homo sapiens	9	Protein			73444	CHEMBL2375339	23501115	Eur. J. Med. Chem.	2013	63
CHEMBL2375927	1557759	CHEMBL2375927	1557759		10f	425.48	2.81	80.8	0	O=C(CCN1CCCC1)Nc2ccc3N=C4N(C=Cc5c4[nH]c6ccccc56)C(=O)c3c2	13294368	Ratio	=	2.2						BAO_0000193			955700	CHEMBL2378999	B	Ratio of compound activity to curcumin activity for inhibition of acetylcholinesterase (unknown origin)-induced amyloid beta(1 to 42) aggregation	1	Scientific Literature	Homo sapiens		9606	Autocuration	BAO_0000357	93	CHEMBL220	SINGLE PROTEIN	P22303	Acetylcholinesterase	Homo sapiens	9	Protein			73444	CHEMBL2375339	23501115	Eur. J. Med. Chem.	2013	63
CHEMBL2375926	1557758	CHEMBL2375926	1557758		10e	427.5	3.05	80.8	0	CCN(CC)CCC(=O)Nc1ccc2N=C3N(C=Cc4c3[nH]c5ccccc45)C(=O)c2c1	13294369	Ratio	=	2.2						BAO_0000193			955700	CHEMBL2378999	B	Ratio of compound activity to curcumin activity for inhibition of acetylcholinesterase (unknown origin)-induced amyloid beta(1 to 42) aggregation	1	Scientific Literature	Homo sapiens		9606	Autocuration	BAO_0000357	93	CHEMBL220	SINGLE PROTEIN	P22303	Acetylcholinesterase	Homo sapiens	9	Protein			73444	CHEMBL2375339	23501115	Eur. J. Med. Chem.	2013	63
CHEMBL2375925	1557757	CHEMBL2375925	1557757		10d	399.45	2.35	80.8	0	CN(C)CCC(=O)Nc1ccc2N=C3N(C=Cc4c3[nH]c5ccccc45)C(=O)c2c1	13294370	Ratio	=	2.2						BAO_0000193			955700	CHEMBL2378999	B	Ratio of compound activity to curcumin activity for inhibition of acetylcholinesterase (unknown origin)-induced amyloid beta(1 to 42) aggregation	1	Scientific Literature	Homo sapiens		9606	Autocuration	BAO_0000357	93	CHEMBL220	SINGLE PROTEIN	P22303	Acetylcholinesterase	Homo sapiens	9	Protein			73444	CHEMBL2375339	23501115	Eur. J. Med. Chem.	2013	63
CHEMBL2375924	1557756	CHEMBL2375924	1557756		10c	437.47	3.29	86.37	0	Cn1cc[n+](CCC(=O)Nc2ccc3N=C4N(C=Cc5c4[nH]c6ccccc56)C(=O)c3c2)c1	13294371	Ratio	=	2.2						BAO_0000193			955700	CHEMBL2378999	B	Ratio of compound activity to curcumin activity for inhibition of acetylcholinesterase (unknown origin)-induced amyloid beta(1 to 42) aggregation	1	Scientific Literature	Homo sapiens		9606	Autocuration	BAO_0000357	93	CHEMBL220	SINGLE PROTEIN	P22303	Acetylcholinesterase	Homo sapiens	9	Protein			73444	CHEMBL2375339	23501115	Eur. J. Med. Chem.	2013	63
CHEMBL2375923	1557755	CHEMBL2375923	1557755		10b	452.46	3.67	81.44	0	Fc1ccc[n+](CCC(=O)Nc2ccc3N=C4N(C=Cc5c4[nH]c6ccccc56)C(=O)c3c2)c1	13294372	Ratio	=	2.2						BAO_0000193			955700	CHEMBL2378999	B	Ratio of compound activity to curcumin activity for inhibition of acetylcholinesterase (unknown origin)-induced amyloid beta(1 to 42) aggregation	1	Scientific Literature	Homo sapiens		9606	Autocuration	BAO_0000357	93	CHEMBL220	SINGLE PROTEIN	P22303	Acetylcholinesterase	Homo sapiens	9	Protein			73444	CHEMBL2375339	23501115	Eur. J. Med. Chem.	2013	63
CHEMBL2375922	1557754	CHEMBL2375922	1557754		10a	434.47	3.46	81.44	0	O=C(CC[n+]1ccccc1)Nc2ccc3N=C4N(C=Cc5c4[nH]c6ccccc56)C(=O)c3c2	13294373	Ratio	=	2.2						BAO_0000193			955700	CHEMBL2378999	B	Ratio of compound activity to curcumin activity for inhibition of acetylcholinesterase (unknown origin)-induced amyloid beta(1 to 42) aggregation	1	Scientific Literature	Homo sapiens		9606	Autocuration	BAO_0000357	93	CHEMBL220	SINGLE PROTEIN	P22303	Acetylcholinesterase	Homo sapiens	9	Protein			73444	CHEMBL2375339	23501115	Eur. J. Med. Chem.	2013	63
CHEMBL2375921	1557753	CHEMBL2375921	1557753		9l	418.45	3.79	77.56	0	O=C(Cc1ccccc1)Nc2ccc3N=C4N(C=Cc5c4[nH]c6ccccc56)C(=O)c3c2	13294374	Ratio	=	2.2						BAO_0000193			955700	CHEMBL2378999	B	Ratio of compound activity to curcumin activity for inhibition of acetylcholinesterase (unknown origin)-induced amyloid beta(1 to 42) aggregation	1	Scientific Literature	Homo sapiens		9606	Autocuration	BAO_0000357	93	CHEMBL220	SINGLE PROTEIN	P22303	Acetylcholinesterase	Homo sapiens	9	Protein			73444	CHEMBL2375339	23501115	Eur. J. Med. Chem.	2013	63
CHEMBL2375920	1557752	CHEMBL2375920	1557752		9k	433.46	3.42	89.59	0	O=C(CNc1ccccc1)Nc2ccc3N=C4N(C=Cc5c4[nH]c6ccccc56)C(=O)c3c2	13294375	Ratio	=	2.2						BAO_0000193			955700	CHEMBL2378999	B	Ratio of compound activity to curcumin activity for inhibition of acetylcholinesterase (unknown origin)-induced amyloid beta(1 to 42) aggregation	1	Scientific Literature	Homo sapiens		9606	Autocuration	BAO_0000357	93	CHEMBL220	SINGLE PROTEIN	P22303	Acetylcholinesterase	Homo sapiens	9	Protein			73444	CHEMBL2375339	23501115	Eur. J. Med. Chem.	2013	63
CHEMBL2375919	1557751	CHEMBL2375919	1557751		9j	435.43	2.44	99.68	0	O=C(COc1cccnc1)Nc2ccc3N=C4N(C=Cc5c4[nH]c6ccccc56)C(=O)c3c2	13294376	Ratio	=	2.2						BAO_0000193			955700	CHEMBL2378999	B	Ratio of compound activity to curcumin activity for inhibition of acetylcholinesterase (unknown origin)-induced amyloid beta(1 to 42) aggregation	1	Scientific Literature	Homo sapiens		9606	Autocuration	BAO_0000357	93	CHEMBL220	SINGLE PROTEIN	P22303	Acetylcholinesterase	Homo sapiens	9	Protein			73444	CHEMBL2375339	23501115	Eur. J. Med. Chem.	2013	63
CHEMBL2375945	1557777	CHEMBL2375945	1557777		9i	440.5	2.06	84.04	0	CN1CCN(CC(=O)Nc2ccc3N=C4N(C=Cc5c4[nH]c6ccccc56)C(=O)c3c2)CC1	13294377	Ratio	=	2.2						BAO_0000193			955700	CHEMBL2378999	B	Ratio of compound activity to curcumin activity for inhibition of acetylcholinesterase (unknown origin)-induced amyloid beta(1 to 42) aggregation	1	Scientific Literature	Homo sapiens		9606	Autocuration	BAO_0000357	93	CHEMBL220	SINGLE PROTEIN	P22303	Acetylcholinesterase	Homo sapiens	9	Protein			73444	CHEMBL2375339	23501115	Eur. J. Med. Chem.	2013	63
CHEMBL2375944	1557776	CHEMBL2375944	1557776		9h	427.46	1.79	90.03	0	O=C(CN1CCOCC1)Nc2ccc3N=C4N(C=Cc5c4[nH]c6ccccc56)C(=O)c3c2	13294378	Ratio	=	2.2						BAO_0000193			955700	CHEMBL2378999	B	Ratio of compound activity to curcumin activity for inhibition of acetylcholinesterase (unknown origin)-induced amyloid beta(1 to 42) aggregation	1	Scientific Literature	Homo sapiens		9606	Autocuration	BAO_0000357	93	CHEMBL220	SINGLE PROTEIN	P22303	Acetylcholinesterase	Homo sapiens	9	Protein			73444	CHEMBL2375339	23501115	Eur. J. Med. Chem.	2013	63
CHEMBL1098308	624218	CHEMBL1098308	624218		9g	425.48	3.02	80.8	0	O=C(CN1CCCCC1)Nc2ccc3N=C4N(C=Cc5c4[nH]c6ccccc56)C(=O)c3c2	13294379	Ratio	=	2.2						BAO_0000193			955700	CHEMBL2378999	B	Ratio of compound activity to curcumin activity for inhibition of acetylcholinesterase (unknown origin)-induced amyloid beta(1 to 42) aggregation	1	Scientific Literature	Homo sapiens		9606	Autocuration	BAO_0000357	93	CHEMBL220	SINGLE PROTEIN	P22303	Acetylcholinesterase	Homo sapiens	9	Protein			73444	CHEMBL2375339	23501115	Eur. J. Med. Chem.	2013	63
CHEMBL1096953	624184	CHEMBL1096953	624184		9f	411.46	2.56	80.8	0	O=C(CN1CCCC1)Nc2ccc3N=C4N(C=Cc5c4[nH]c6ccccc56)C(=O)c3c2	13294380	Ratio	=	2.2						BAO_0000193			955700	CHEMBL2378999	B	Ratio of compound activity to curcumin activity for inhibition of acetylcholinesterase (unknown origin)-induced amyloid beta(1 to 42) aggregation	1	Scientific Literature	Homo sapiens		9606	Autocuration	BAO_0000357	93	CHEMBL220	SINGLE PROTEIN	P22303	Acetylcholinesterase	Homo sapiens	9	Protein			73444	CHEMBL2375339	23501115	Eur. J. Med. Chem.	2013	63
CHEMBL1096952	624183	CHEMBL1096952	624183		9e	413.47	2.8	80.8	0	CCN(CC)CC(=O)Nc1ccc2N=C3N(C=Cc4c3[nH]c5ccccc45)C(=O)c2c1	13294381	Ratio	=	2.2						BAO_0000193			955700	CHEMBL2378999	B	Ratio of compound activity to curcumin activity for inhibition of acetylcholinesterase (unknown origin)-induced amyloid beta(1 to 42) aggregation	1	Scientific Literature	Homo sapiens		9606	Autocuration	BAO_0000357	93	CHEMBL220	SINGLE PROTEIN	P22303	Acetylcholinesterase	Homo sapiens	9	Protein			73444	CHEMBL2375339	23501115	Eur. J. Med. Chem.	2013	63
CHEMBL2375943	1557775	CHEMBL2375943	1557775		9d	385.42	2.1	80.8	0	CN(C)CC(=O)Nc1ccc2N=C3N(C=Cc4c3[nH]c5ccccc45)C(=O)c2c1	13294382	Ratio	=	2.2						BAO_0000193			955700	CHEMBL2378999	B	Ratio of compound activity to curcumin activity for inhibition of acetylcholinesterase (unknown origin)-induced amyloid beta(1 to 42) aggregation	1	Scientific Literature	Homo sapiens		9606	Autocuration	BAO_0000357	93	CHEMBL220	SINGLE PROTEIN	P22303	Acetylcholinesterase	Homo sapiens	9	Protein			73444	CHEMBL2375339	23501115	Eur. J. Med. Chem.	2013	63
CHEMBL2375942	1557774	CHEMBL2375942	1557774		9c	423.45	3.05	86.37	0	Cn1cc[n+](CC(=O)Nc2ccc3N=C4N(C=Cc5c4[nH]c6ccccc56)C(=O)c3c2)c1	13294383	Ratio	=	2.2						BAO_0000193			955700	CHEMBL2378999	B	Ratio of compound activity to curcumin activity for inhibition of acetylcholinesterase (unknown origin)-induced amyloid beta(1 to 42) aggregation	1	Scientific Literature	Homo sapiens		9606	Autocuration	BAO_0000357	93	CHEMBL220	SINGLE PROTEIN	P22303	Acetylcholinesterase	Homo sapiens	9	Protein			73444	CHEMBL2375339	23501115	Eur. J. Med. Chem.	2013	63
CHEMBL2375941	1557773	CHEMBL2375941	1557773		9b	438.43	3.42	81.44	0	Fc1ccc[n+](CC(=O)Nc2ccc3N=C4N(C=Cc5c4[nH]c6ccccc56)C(=O)c3c2)c1	13294384	Ratio	=	2.2						BAO_0000193			955700	CHEMBL2378999	B	Ratio of compound activity to curcumin activity for inhibition of acetylcholinesterase (unknown origin)-induced amyloid beta(1 to 42) aggregation	1	Scientific Literature	Homo sapiens		9606	Autocuration	BAO_0000357	93	CHEMBL220	SINGLE PROTEIN	P22303	Acetylcholinesterase	Homo sapiens	9	Protein			73444	CHEMBL2375339	23501115	Eur. J. Med. Chem.	2013	63
CHEMBL2375940	1557772	CHEMBL2375940	1557772		9a	420.44	3.21	81.44	0	O=C(C[n+]1ccccc1)Nc2ccc3N=C4N(C=Cc5c4[nH]c6ccccc56)C(=O)c3c2	13294385	Ratio	=	2.2						BAO_0000193			955700	CHEMBL2378999	B	Ratio of compound activity to curcumin activity for inhibition of acetylcholinesterase (unknown origin)-induced amyloid beta(1 to 42) aggregation	1	Scientific Literature	Homo sapiens		9606	Autocuration	BAO_0000357	93	CHEMBL220	SINGLE PROTEIN	P22303	Acetylcholinesterase	Homo sapiens	9	Protein			73444	CHEMBL2375339	23501115	Eur. J. Med. Chem.	2013	63
CHEMBL2333849	1523492	CHEMBL2333849	1523492		rac-3	256.34	1.26	46.33	0	C\C=C\1/C2CC3=C(C=CC(=O)N3C)C1(N)CC(=C2)C	12699024	INH	=	10	uM					BAO_0000179	UO_0000064	http://www.openphacts.org/units/Micromolar	945319	CHEMBL2340978	B	Inhibition of AChE (unknown origin)	1	Scientific Literature	Homo sapiens		9606	Autocuration	BAO_0000357	93	CHEMBL220	SINGLE PROTEIN	P22303	Acetylcholinesterase	Homo sapiens	9	Protein			72583	CHEMBL2331507	23395652	Bioorg. Med. Chem. Lett.	2013	23
CHEMBL2333848	1523491	CHEMBL2333848	1523491		rac-2	228.29	0.65	55.12	0	CC1=CC2CC3=C(C=CC(=O)N3)C(N)(C1)C2=C	12699025	INH	=	5	uM					BAO_0000179	UO_0000064	http://www.openphacts.org/units/Micromolar	945319	CHEMBL2340978	B	Inhibition of AChE (unknown origin)	1	Scientific Literature	Homo sapiens		9606	Autocuration	BAO_0000357	93	CHEMBL220	SINGLE PROTEIN	P22303	Acetylcholinesterase	Homo sapiens	9	Protein			72583	CHEMBL2331507	23395652	Bioorg. Med. Chem. Lett.	2013	23
CHEMBL1255901	704882	CHEMBL1255901	704882	HUPERZINE A	1	242.32	1.06	55.12	0	C\C=C\1/[C@@H]2CC3=C(C=CC(=O)N3)[C@]1(N)CC(=C2)C	12699026	IC50	=	45	nM	7.35				BAO_0000190	UO_0000065	http://www.openphacts.org/units/Nanomolar	945319	CHEMBL2340978	B	Inhibition of AChE (unknown origin)	1	Scientific Literature	Homo sapiens		9606	Autocuration	BAO_0000357	93	CHEMBL220	SINGLE PROTEIN	P22303	Acetylcholinesterase	Homo sapiens	9	Protein	COesterase	medium	72583	CHEMBL2331507	23395652	Bioorg. Med. Chem. Lett.	2013	23
CHEMBL65585	101630	CHEMBL65585	101630		7m	514.74	6.47	57.28	2	CN1CC[C@]2(C)[C@H]1N(C)c3ccc(OC(=O)NCCCCCCCCCCCCN4CCOCC4)cc23	94191	IC50	=	70	nM	7.15				BAO_0000190	UO_0000065	http://www.openphacts.org/units/Nanomolar	28302	CHEMBL645001	B	Inhibition of Acetylcholinesterase (AChE) from human RBC	1	Scientific Literature	Homo sapiens		9606	Expert	BAO_0000357	93	CHEMBL220	SINGLE PROTEIN	P22303	Acetylcholinesterase	Homo sapiens	9	Protein	COesterase	medium	1308	CHEMBL1128816		Bioorg. Med. Chem. Lett.	1995	5
CHEMBL62664	101179	CHEMBL62664	101179		7l	500.72	6.01	57.28	2	CN1CC[C@]2(C)[C@H]1N(C)c3ccc(OC(=O)NCCCCCCCCCCCN4CCOCC4)cc23	90142	IC50	=	40	nM	7.4				BAO_0000190	UO_0000065	http://www.openphacts.org/units/Nanomolar	28302	CHEMBL645001	B	Inhibition of Acetylcholinesterase (AChE) from human RBC	1	Scientific Literature	Homo sapiens		9606	Expert	BAO_0000357	93	CHEMBL220	SINGLE PROTEIN	P22303	Acetylcholinesterase	Homo sapiens	9	Protein	COesterase	medium	1308	CHEMBL1128816		Bioorg. Med. Chem. Lett.	1995	5
CHEMBL65356	101126	CHEMBL65356	101126		7e	430.58	3.73	57.28	0	CN1CC[C@]2(C)[C@H]1N(C)c3ccc(OC(=O)NCCCCCCN4CCOCC4)cc23	96201	IC50	=	930	nM	6.03				BAO_0000190	UO_0000065	http://www.openphacts.org/units/Nanomolar	28302	CHEMBL645001	B	Inhibition of Acetylcholinesterase (AChE) from human RBC	1	Scientific Literature	Homo sapiens		9606	Expert	BAO_0000357	93	CHEMBL220	SINGLE PROTEIN	P22303	Acetylcholinesterase	Homo sapiens	9	Protein	COesterase	medium	1308	CHEMBL1128816		Bioorg. Med. Chem. Lett.	1995	5
CHEMBL60167	95386	CHEMBL60167	95386		2a	232.28	3.36	38.9	0	Nc1c2Cc3ccccc3c2nc4ccccc14	170463	IC50	=	676	nM	6.17				BAO_0000190	UO_0000065	http://www.openphacts.org/units/Nanomolar	28160	CHEMBL644115	B	Compound was tested in vitro for inhibitory activity against Acetylcholinesterase	1	Scientific Literature				Autocuration	BAO_0000357	93	CHEMBL220	SINGLE PROTEIN	P22303	Acetylcholinesterase	Homo sapiens	8	Homologous protein			2310	CHEMBL1149992		Bioorg. Med. Chem. Lett.	1997	7
CHEMBL94	9277	CHEMBL94	9277	PHYSOSTIGMINE	Physostigmine	275.35	2.35	44.81	0	CNC(=O)Oc1ccc2N(C)[C@H]3N(C)CC[C@@]3(C)c2c1	98331	IC50	=	30	nM	7.52				BAO_0000190	UO_0000065	http://www.openphacts.org/units/Nanomolar	28302	CHEMBL645001	B	Inhibition of Acetylcholinesterase (AChE) from human RBC	1	Scientific Literature	Homo sapiens		9606	Expert	BAO_0000357	93	CHEMBL220	SINGLE PROTEIN	P22303	Acetylcholinesterase	Homo sapiens	9	Protein	COesterase	medium	1308	CHEMBL1128816		Bioorg. Med. Chem. Lett.	1995	5
CHEMBL66309	101112	CHEMBL66309	101112		7f	444.61	4.19	57.28	0	CN1CC[C@]2(C)[C@H]1N(C)c3ccc(OC(=O)NCCCCCCCN4CCOCC4)cc23	101269	IC50	=	380	nM	6.42				BAO_0000190	UO_0000065	http://www.openphacts.org/units/Nanomolar	28302	CHEMBL645001	B	Inhibition of Acetylcholinesterase (AChE) from human RBC	1	Scientific Literature	Homo sapiens		9606	Expert	BAO_0000357	93	CHEMBL220	SINGLE PROTEIN	P22303	Acetylcholinesterase	Homo sapiens	9	Protein	COesterase	medium	1308	CHEMBL1128816		Bioorg. Med. Chem. Lett.	1995	5
CHEMBL502	9372	CHEMBL502	9372	DONEPEZIL	donepezil	379.49	4.57	38.77	0	COc1cc2CC(CC3CCN(Cc4ccccc4)CC3)C(=O)c2cc1OC	1203057	Ki	=	20.5	nM	7.69				BAO_0000192	UO_0000065	http://www.openphacts.org/units/Nanomolar	28750	CHEMBL641014	B	Inhibitory potency was evaluated against recombinant human AChE	1	Scientific Literature				Autocuration	BAO_0000357	93	CHEMBL220	SINGLE PROTEIN	P22303	Acetylcholinesterase	Homo sapiens	8	Homologous protein			17017	CHEMBL1145004	12773032	J. Med. Chem.	2003	46
CHEMBL65018	101216	CHEMBL65018	101216		7g	458.64	4.64	57.28	0	CN1CC[C@]2(C)[C@H]1N(C)c3ccc(OC(=O)NCCCCCCCCN4CCOCC4)cc23	100187	IC50	=	80	nM	7.1				BAO_0000190	UO_0000065	http://www.openphacts.org/units/Nanomolar	28302	CHEMBL645001	B	Inhibition of Acetylcholinesterase (AChE) from human RBC	1	Scientific Literature	Homo sapiens		9606	Expert	BAO_0000357	93	CHEMBL220	SINGLE PROTEIN	P22303	Acetylcholinesterase	Homo sapiens	9	Protein	COesterase	medium	1308	CHEMBL1128816		Bioorg. Med. Chem. Lett.	1995	5
CHEMBL431519	101182	CHEMBL431519	101182		7i	486.69	5.56	57.28	1	CN1CC[C@]2(C)[C@H]1N(C)c3ccc(OC(=O)NCCCCCCCCCCN4CCOCC4)cc23	73235	IC50	=	40	nM	7.4				BAO_0000190	UO_0000065	http://www.openphacts.org/units/Nanomolar	28302	CHEMBL645001	B	Inhibition of Acetylcholinesterase (AChE) from human RBC	1	Scientific Literature	Homo sapiens		9606	Expert	BAO_0000357	93	CHEMBL220	SINGLE PROTEIN	P22303	Acetylcholinesterase	Homo sapiens	9	Protein	COesterase	medium	1308	CHEMBL1128816		Bioorg. Med. Chem. Lett.	1995	5
CHEMBL303574	101334	CHEMBL303574	101334		7d	416.56	3.28	57.28	0	CN1CC[C@]2(C)[C@H]1N(C)c3ccc(OC(=O)NCCCCCN4CCOCC4)cc23	100186	IC50	=	7600	nM	5.12				BAO_0000190	UO_0000065	http://www.openphacts.org/units/Nanomolar	28302	CHEMBL645001	B	Inhibition of Acetylcholinesterase (AChE) from human RBC	1	Scientific Literature	Homo sapiens		9606	Expert	BAO_0000357	93	CHEMBL220	SINGLE PROTEIN	P22303	Acetylcholinesterase	Homo sapiens	9	Protein	COesterase	medium	1308	CHEMBL1128816		Bioorg. Med. Chem. Lett.	1995	5
CHEMBL65667	101127	CHEMBL65667	101127		7b	388.5	2.24	57.28	0	CN1CC[C@]2(C)[C@H]1N(C)c3ccc(OC(=O)NCCCN4CCOCC4)cc23	73234	IC50	=	3800	nM	5.42				BAO_0000190	UO_0000065	http://www.openphacts.org/units/Nanomolar	28302	CHEMBL645001	B	Inhibition of Acetylcholinesterase (AChE) from human RBC	1	Scientific Literature	Homo sapiens		9606	Expert	BAO_0000357	93	CHEMBL220	SINGLE PROTEIN	P22303	Acetylcholinesterase	Homo sapiens	9	Protein	COesterase	medium	1308	CHEMBL1128816		Bioorg. Med. Chem. Lett.	1995	5
CHEMBL95	9333	CHEMBL95	9333	TACRINE	1	198.26	2.79	38.9	0	Nc1c2CCCCc2nc3ccccc13	155645	IC50	=	254	nM	6.6				BAO_0000190	UO_0000065	http://www.openphacts.org/units/Nanomolar	28160	CHEMBL644115	B	Compound was tested in vitro for inhibitory activity against Acetylcholinesterase	1	Scientific Literature				Autocuration	BAO_0000357	93	CHEMBL220	SINGLE PROTEIN	P22303	Acetylcholinesterase	Homo sapiens	8	Homologous protein			2310	CHEMBL1149992		Bioorg. Med. Chem. Lett.	1997	7
CHEMBL590797	599118	CHEMBL1197892	671842		42	300.36	2.45	83.44	0	[Br-].[Br-].NC(=O)c1cc[n+](CCCC[n+]2ccccc2\C=N\O)cc1	3107263	Activity	=	20	%					BAO_0001103	UO_0000187	http://qudt.org/vocab/unit#Percent	611796	CHEMBL1066453	B	Reactivation of paraoxon-inhibited human recombinant AChE assessed as enzyme activation at 100 uM by Ellman's assay	1	Scientific Literature	Homo sapiens		9606	Autocuration	BAO_0000357	93	CHEMBL220	SINGLE PROTEIN	P22303	Acetylcholinesterase	Homo sapiens	9	Protein			49820	CHEMBL1157721	20005727	Bioorg. Med. Chem.	2010	18
CHEMBL591741	599048	CHEMBL1197932	671882		34	311.3	2.96	98.97	0	[Br-].[Br-].O\N=C\c1ccc[n+](c1)c2onc(c2)[n+]3cccc(\C=N\O)c3	3107293	Activity	=	0	%					BAO_0001103	UO_0000187	http://qudt.org/vocab/unit#Percent	611796	CHEMBL1066453	B	Reactivation of paraoxon-inhibited human recombinant AChE assessed as enzyme activation at 100 uM by Ellman's assay	1	Scientific Literature	Homo sapiens		9606	Autocuration	BAO_0000357	93	CHEMBL220	SINGLE PROTEIN	P22303	Acetylcholinesterase	Homo sapiens	9	Protein			49820	CHEMBL1157721	20005727	Bioorg. Med. Chem.	2010	18
CHEMBL600269	599047	CHEMBL1198285	672235		33	311.3	3.55	98.97	0	[Br-].[Br-].O\N=C\c1cccc[n+]1c2onc(c2)[n+]3ccccc3\C=N\O	3107299	Activity	=	1	%					BAO_0001103	UO_0000187	http://qudt.org/vocab/unit#Percent	611796	CHEMBL1066453	B	Reactivation of paraoxon-inhibited human recombinant AChE assessed as enzyme activation at 100 uM by Ellman's assay	1	Scientific Literature	Homo sapiens		9606	Autocuration	BAO_0000357	93	CHEMBL220	SINGLE PROTEIN	P22303	Acetylcholinesterase	Homo sapiens	9	Protein			49820	CHEMBL1157721	20005727	Bioorg. Med. Chem.	2010	18
CHEMBL602707	599046	CHEMBL1198391	672341		32	310.31	1.55	107.07	0	[Br-].[Br-].NC(=O)c1cc[n+](cc1)c2oc(cc2)[n+]3ccc(cc3)C(=O)N	3107305	Activity	=	0	%					BAO_0001103	UO_0000187	http://qudt.org/vocab/unit#Percent	611796	CHEMBL1066453	B	Reactivation of paraoxon-inhibited human recombinant AChE assessed as enzyme activation at 100 uM by Ellman's assay	1	Scientific Literature	Homo sapiens		9606	Autocuration	BAO_0000357	93	CHEMBL220	SINGLE PROTEIN	P22303	Acetylcholinesterase	Homo sapiens	9	Protein			49820	CHEMBL1157721	20005727	Bioorg. Med. Chem.	2010	18
CHEMBL589662	599045	CHEMBL1197843	671793		31	310.31	3.2	86.08	0	[Br-].[Br-].O\N=C\c1cc[n+](cc1)c2oc(cc2)[n+]3ccc(\C=N\O)cc3	3107311	Activity	=	15	%					BAO_0001103	UO_0000187	http://qudt.org/vocab/unit#Percent	611796	CHEMBL1066453	B	Reactivation of paraoxon-inhibited human recombinant AChE assessed as enzyme activation at 100 uM by Ellman's assay	1	Scientific Literature	Homo sapiens		9606	Autocuration	BAO_0000357	93	CHEMBL220	SINGLE PROTEIN	P22303	Acetylcholinesterase	Homo sapiens	9	Protein			49820	CHEMBL1157721	20005727	Bioorg. Med. Chem.	2010	18
CHEMBL589661	599044	CHEMBL1197842	671792		30	310.31	3.2	86.08	0	[Br-].[Br-].O\N=C\c1ccc[n+](c1)c2oc(cc2)[n+]3cccc(\C=N\O)c3	3107317	Activity	=	5	%					BAO_0001103	UO_0000187	http://qudt.org/vocab/unit#Percent	611796	CHEMBL1066453	B	Reactivation of paraoxon-inhibited human recombinant AChE assessed as enzyme activation at 100 uM by Ellman's assay	1	Scientific Literature	Homo sapiens		9606	Autocuration	BAO_0000357	93	CHEMBL220	SINGLE PROTEIN	P22303	Acetylcholinesterase	Homo sapiens	9	Protein			49820	CHEMBL1157721	20005727	Bioorg. Med. Chem.	2010	18
CHEMBL592055	598978	CHEMBL1197958	671908		29	310.31	3.78	86.08	0	[Br-].[Br-].O\N=C\c1cccc[n+]1c2oc(cc2)[n+]3ccccc3\C=N\O	3107323	Activity	=	1	%					BAO_0001103	UO_0000187	http://qudt.org/vocab/unit#Percent	611796	CHEMBL1066453	B	Reactivation of paraoxon-inhibited human recombinant AChE assessed as enzyme activation at 100 uM by Ellman's assay	1	Scientific Literature	Homo sapiens		9606	Autocuration	BAO_0000357	93	CHEMBL220	SINGLE PROTEIN	P22303	Acetylcholinesterase	Homo sapiens	9	Protein			49820	CHEMBL1157721	20005727	Bioorg. Med. Chem.	2010	18
CHEMBL314800	141833	CHEMBL314800	141833		2d	264.34	3.51	64.2	0	Nc1c2SCc3ccccc3c2nc4ccccc14	177689	IC50	=	18580	nM	4.73				BAO_0000190	UO_0000065	http://www.openphacts.org/units/Nanomolar	28160	CHEMBL644115	B	Compound was tested in vitro for inhibitory activity against Acetylcholinesterase	1	Scientific Literature				Autocuration	BAO_0000357	93	CHEMBL220	SINGLE PROTEIN	P22303	Acetylcholinesterase	Homo sapiens	8	Homologous protein			2310	CHEMBL1149992		Bioorg. Med. Chem. Lett.	1997	7
CHEMBL555300	555255	CHEMBL555300	555255		4	660.93	7.13	83.14	2	CCN(CCCCCCNC1=CC(=O)C(=CC1=O)NCCCCCCN(CC)[C@H](C)c2ccccc2OC)[C@@H](C)c3ccccc3OC	2690248	IC50	=	11000	nM	4.96				BAO_0000190	UO_0000065	http://www.openphacts.org/units/Nanomolar	579492	CHEMBL1058846	B	Inhibition of human AChE-induced amyloid beta (1-40) aggregation by thioflavin T fluorescence-based assay	1	Scientific Literature	Homo sapiens		9606	Autocuration	BAO_0000357	93	CHEMBL220	SINGLE PROTEIN	P22303	Acetylcholinesterase	Homo sapiens	9	Protein	COesterase	medium	47920	CHEMBL1152360	19505825	Bioorg. Med. Chem. Lett.	2009	19
CHEMBL556581	564006	CHEMBL556581	564006		3	660.93	7.13	83.14	2	CCN(CCCCCCNC1=CC(=O)C(=CC1=O)NCCCCCCN(CC)[C@@H](C)c2ccccc2OC)[C@@H](C)c3ccccc3OC	2690249	IC50	=	7910	nM	5.1				BAO_0000190	UO_0000065	http://www.openphacts.org/units/Nanomolar	579492	CHEMBL1058846	B	Inhibition of human AChE-induced amyloid beta (1-40) aggregation by thioflavin T fluorescence-based assay	1	Scientific Literature	Homo sapiens		9606	Autocuration	BAO_0000357	93	CHEMBL220	SINGLE PROTEIN	P22303	Acetylcholinesterase	Homo sapiens	9	Protein	COesterase	medium	47920	CHEMBL1152360	19505825	Bioorg. Med. Chem. Lett.	2009	19
CHEMBL540178	558693	CHEMBL540178	558693		2	660.93	7.13	83.14	2	CCN(CCCCCCNC1=CC(=O)C(=CC1=O)NCCCCCCN(CC)[C@H](C)c2ccccc2OC)[C@H](C)c3ccccc3OC	2690250	IC50	=	9340	nM	5.03				BAO_0000190	UO_0000065	http://www.openphacts.org/units/Nanomolar	579492	CHEMBL1058846	B	Inhibition of human AChE-induced amyloid beta (1-40) aggregation by thioflavin T fluorescence-based assay	1	Scientific Literature	Homo sapiens		9606	Autocuration	BAO_0000357	93	CHEMBL220	SINGLE PROTEIN	P22303	Acetylcholinesterase	Homo sapiens	9	Protein	COesterase	medium	47920	CHEMBL1152360	19505825	Bioorg. Med. Chem. Lett.	2009	19
CHEMBL231160	388733	CHEMBL231160	388733	MEMOQUIN	1	632.88	6.38	83.14	2	CCN(CCCCCCNC1=CC(=O)C(=CC1=O)NCCCCCCN(CC)Cc2ccccc2OC)Cc3ccccc3OC	2690251	IC50	=	28300	nM	4.55			1	BAO_0000190	UO_0000065	http://www.openphacts.org/units/Nanomolar	579492	CHEMBL1058846	B	Inhibition of human AChE-induced amyloid beta (1-40) aggregation by thioflavin T fluorescence-based assay	1	Scientific Literature	Homo sapiens		9606	Autocuration	BAO_0000357	93	CHEMBL220	SINGLE PROTEIN	P22303	Acetylcholinesterase	Homo sapiens	9	Protein	COesterase	medium	47920	CHEMBL1152360	19505825	Bioorg. Med. Chem. Lett.	2009	19
CHEMBL544430	543387	CHEMBL416464	69359		1e	282.36	2.32	87.43	0	Cl.COc1ccc(cc1)C(=O)\C(=N\O)\SCCN(C)C	321091	k_obs	=	172.01	s-1					BAO_0000179			29554	CHEMBL644060	B	Pseudo first order observed rate constants for reactivation of acetylcholinesterase at 10M*10e4 HOX and 2.85M*10e4OX; Kobs (min-1 X 10e3)	1	Scientific Literature				Autocuration	BAO_0000357	93	CHEMBL220	SINGLE PROTEIN	P22303	Acetylcholinesterase	Homo sapiens	8	Homologous protein			7212	CHEMBL1121722	7328574	J. Med. Chem.	1981	24
CHEMBL433041	46041	CHEMBL433041	46041	EPTASTIGMINE	Heptylphysostigmine (MF201)	359.51	5.05	44.81	1	CCCCCCCNC(=O)Oc1ccc2N(C)[C@H]3N(C)CC[C@@]3(C)c2c1	85257	IC50	=	290	nM	6.54				BAO_0000190	UO_0000065	http://www.openphacts.org/units/Nanomolar	28302	CHEMBL645001	B	Inhibition of Acetylcholinesterase (AChE) from human RBC	1	Scientific Literature	Homo sapiens		9606	Expert	BAO_0000357	93	CHEMBL220	SINGLE PROTEIN	P22303	Acetylcholinesterase	Homo sapiens	9	Protein	COesterase	medium	1308	CHEMBL1128816		Bioorg. Med. Chem. Lett.	1995	5
CHEMBL89011	140252	CHEMBL89011	140252		2c	248.28	2.95	48.14	0	Nc1c2OCc3ccccc3c2nc4ccccc14	156948	IC50	=	245000	nM			Outside typical range		BAO_0000190	UO_0000065	http://www.openphacts.org/units/Nanomolar	28160	CHEMBL644115	B	Compound was tested in vitro for inhibitory activity against Acetylcholinesterase	1	Scientific Literature				Autocuration	BAO_0000357	93	CHEMBL220	SINGLE PROTEIN	P22303	Acetylcholinesterase	Homo sapiens	8	Homologous protein			2310	CHEMBL1149992		Bioorg. Med. Chem. Lett.	1997	7
CHEMBL63173	101444	CHEMBL63173	101444		7c	402.53	2.82	57.28	0	CN1CC[C@]2(C)[C@H]1N(C)c3ccc(OC(=O)NCCCCN4CCOCC4)cc23	85256	IC50	=	21000	nM	4.68				BAO_0000190	UO_0000065	http://www.openphacts.org/units/Nanomolar	28302	CHEMBL645001	B	Inhibition of Acetylcholinesterase (AChE) from human RBC	1	Scientific Literature	Homo sapiens		9606	Expert	BAO_0000357	93	CHEMBL220	SINGLE PROTEIN	P22303	Acetylcholinesterase	Homo sapiens	9	Protein	COesterase	medium	1308	CHEMBL1128816		Bioorg. Med. Chem. Lett.	1995	5
CHEMBL89012	140253	CHEMBL89012	140253		2b	246.31	3.82	38.9	0	Nc1c2CCc3ccccc3c2nc4ccccc14	170469	IC50	=	2980	nM	5.53				BAO_0000190	UO_0000065	http://www.openphacts.org/units/Nanomolar	28160	CHEMBL644115	B	Compound was tested in vitro for inhibitory activity against Acetylcholinesterase	1	Scientific Literature				Autocuration	BAO_0000357	93	CHEMBL220	SINGLE PROTEIN	P22303	Acetylcholinesterase	Homo sapiens	8	Homologous protein			2310	CHEMBL1149992		Bioorg. Med. Chem. Lett.	1997	7
CHEMBL50608	73736	CHEMBL50608	73736		3	220.27	3.22	38.9	0	Nc1cc(nc2ccccc12)c3ccccc3	160648	IC50	=	11480	nM	4.94				BAO_0000190	UO_0000065	http://www.openphacts.org/units/Nanomolar	28160	CHEMBL644115	B	Compound was tested in vitro for inhibitory activity against Acetylcholinesterase	1	Scientific Literature				Autocuration	BAO_0000357	93	CHEMBL220	SINGLE PROTEIN	P22303	Acetylcholinesterase	Homo sapiens	8	Homologous protein			2310	CHEMBL1149992		Bioorg. Med. Chem. Lett.	1997	7
CHEMBL64011	101114	CHEMBL64011	101114		7h	472.66	5.1	57.28	1	CN1CC[C@]2(C)[C@H]1N(C)c3ccc(OC(=O)NCCCCCCCCCN4CCOCC4)cc23	94190	IC50	=	60	nM	7.22				BAO_0000190	UO_0000065	http://www.openphacts.org/units/Nanomolar	28302	CHEMBL645001	B	Inhibition of Acetylcholinesterase (AChE) from human RBC	1	Scientific Literature	Homo sapiens		9606	Expert	BAO_0000357	93	CHEMBL220	SINGLE PROTEIN	P22303	Acetylcholinesterase	Homo sapiens	9	Protein	COesterase	medium	1308	CHEMBL1128816		Bioorg. Med. Chem. Lett.	1995	5
CHEMBL600464	598977	CHEMBL1198292	672242		28	326.37	3.76	101.18	0	[Cl-].[Cl-].O\N=C\c1cc[n+](cc1)c2ccc(s2)[n+]3ccc(\C=N\O)cc3	3107329	Activity	=	5	%					BAO_0001103	UO_0000187	http://qudt.org/vocab/unit#Percent	611796	CHEMBL1066453	B	Reactivation of paraoxon-inhibited human recombinant AChE assessed as enzyme activation at 100 uM by Ellman's assay	1	Scientific Literature	Homo sapiens		9606	Autocuration	BAO_0000357	93	CHEMBL220	SINGLE PROTEIN	P22303	Acetylcholinesterase	Homo sapiens	9	Protein			49820	CHEMBL1157721	20005727	Bioorg. Med. Chem.	2010	18
CHEMBL591068	598976	CHEMBL1197906	671856		27	326.37	3.76	101.18	0	[Cl-].[Cl-].O\N=C\c1ccc[n+](c1)c2ccc(s2)[n+]3cccc(\C=N\O)c3	3107335	Activity	=	2	%					BAO_0001103	UO_0000187	http://qudt.org/vocab/unit#Percent	611796	CHEMBL1066453	B	Reactivation of paraoxon-inhibited human recombinant AChE assessed as enzyme activation at 100 uM by Ellman's assay	1	Scientific Literature	Homo sapiens		9606	Autocuration	BAO_0000357	93	CHEMBL220	SINGLE PROTEIN	P22303	Acetylcholinesterase	Homo sapiens	9	Protein			49820	CHEMBL1157721	20005727	Bioorg. Med. Chem.	2010	18
CHEMBL604454	598975	CHEMBL1198450	672400		26	326.37	4.34	101.18	0	[Cl-].[Cl-].O\N=C\c1cccc[n+]1c2ccc(s2)[n+]3ccccc3\C=N\O	3107341	Activity	=	14	%					BAO_0001103	UO_0000187	http://qudt.org/vocab/unit#Percent	611796	CHEMBL1066453	B	Reactivation of paraoxon-inhibited human recombinant AChE assessed as enzyme activation at 100 uM by Ellman's assay	1	Scientific Literature	Homo sapiens		9606	Autocuration	BAO_0000357	93	CHEMBL220	SINGLE PROTEIN	P22303	Acetylcholinesterase	Homo sapiens	9	Protein			49820	CHEMBL1157721	20005727	Bioorg. Med. Chem.	2010	18
CHEMBL238976	402469	CHEMBL1182442	656392		25	300.36	2.98	72.94	0	[Br-].[Br-].O\N=C\c1cc[n+](CCCC[n+]2ccc(\C=N\O)cc2)cc1	3107347	Activity	=	26	%					BAO_0001103	UO_0000187	http://qudt.org/vocab/unit#Percent	611796	CHEMBL1066453	B	Reactivation of paraoxon-inhibited human recombinant AChE assessed as enzyme activation at 100 uM by Ellman's assay	1	Scientific Literature	Homo sapiens		9606	Autocuration	BAO_0000357	93	CHEMBL220	SINGLE PROTEIN	P22303	Acetylcholinesterase	Homo sapiens	9	Protein			49820	CHEMBL1157721	20005727	Bioorg. Med. Chem.	2010	18
CHEMBL591353	598908	CHEMBL1197910	671860		24	300.36	2.98	72.94	0	[Br-].[Br-].O\N=C\c1ccc[n+](CCCC[n+]2cccc(\C=N\O)c2)c1	3107353	Activity	=	11	%					BAO_0001103	UO_0000187	http://qudt.org/vocab/unit#Percent	611796	CHEMBL1066453	B	Reactivation of paraoxon-inhibited human recombinant AChE assessed as enzyme activation at 100 uM by Ellman's assay	1	Scientific Literature	Homo sapiens		9606	Autocuration	BAO_0000357	93	CHEMBL220	SINGLE PROTEIN	P22303	Acetylcholinesterase	Homo sapiens	9	Protein			49820	CHEMBL1157721	20005727	Bioorg. Med. Chem.	2010	18
CHEMBL591996	598907	CHEMBL1197954	671904		23	300.36	3.57	72.94	0	[Br-].[Br-].O\N=C\c1cccc[n+]1CCCC[n+]2ccccc2\C=N\O	3107359	Activity	=	1	%					BAO_0001103	UO_0000187	http://qudt.org/vocab/unit#Percent	611796	CHEMBL1066453	B	Reactivation of paraoxon-inhibited human recombinant AChE assessed as enzyme activation at 100 uM by Ellman's assay	1	Scientific Literature	Homo sapiens		9606	Autocuration	BAO_0000357	93	CHEMBL220	SINGLE PROTEIN	P22303	Acetylcholinesterase	Homo sapiens	9	Protein			49820	CHEMBL1157721	20005727	Bioorg. Med. Chem.	2010	18
CHEMBL75121	118068	CHEMBL75121	118068		AP-2238	415.48	5	48	1	COc1cc2OC(=O)C(=Cc2cc1OC)c3ccc(CN(C)Cc4ccccc4)cc3	1197604	Ki	=	21.7	nM	7.66				BAO_0000192	UO_0000065	http://www.openphacts.org/units/Nanomolar	28750	CHEMBL641014	B	Inhibitory potency was evaluated against recombinant human AChE	1	Scientific Literature				Autocuration	BAO_0000357	93	CHEMBL220	SINGLE PROTEIN	P22303	Acetylcholinesterase	Homo sapiens	8	Homologous protein			17017	CHEMBL1145004	12773032	J. Med. Chem.	2003	46
CHEMBL591995	598906	CHEMBL1197953	671903		22	286.33	2.4	72.94	0	[Br-].[Br-].O\N=C/c1ccc[n+](CCC[n+]2cccc(\C=N\O)c2)c1	3107365	Activity	=	10	%					BAO_0001103	UO_0000187	http://qudt.org/vocab/unit#Percent	611796	CHEMBL1066453	B	Reactivation of paraoxon-inhibited human recombinant AChE assessed as enzyme activation at 100 uM by Ellman's assay	1	Scientific Literature	Homo sapiens		9606	Autocuration	BAO_0000357	93	CHEMBL220	SINGLE PROTEIN	P22303	Acetylcholinesterase	Homo sapiens	9	Protein			49820	CHEMBL1157721	20005727	Bioorg. Med. Chem.	2010	18
CHEMBL591115	598905	CHEMBL1197907	671857		21	286.33	2.99	72.94	0	[Br-].[Br-].O\N=C\c1cccc[n+]1CCC[n+]2ccccc2\C=N\O	3107371	Activity	=	1	%					BAO_0001103	UO_0000187	http://qudt.org/vocab/unit#Percent	611796	CHEMBL1066453	B	Reactivation of paraoxon-inhibited human recombinant AChE assessed as enzyme activation at 100 uM by Ellman's assay	1	Scientific Literature	Homo sapiens		9606	Autocuration	BAO_0000357	93	CHEMBL220	SINGLE PROTEIN	P22303	Acetylcholinesterase	Homo sapiens	9	Protein			49820	CHEMBL1157721	20005727	Bioorg. Med. Chem.	2010	18
CHEMBL604162	598904	CHEMBL1198439	672389		20	288.3	2.17	82.17	0	CS(=O)(=O)[O-].CS(=O)(=O)[O-].O\N=C/c1ccc[n+](COC[n+]2cccc(\C=N\O)c2)c1	3107377	Activity	=	4	%					BAO_0001103	UO_0000187	http://qudt.org/vocab/unit#Percent	611796	CHEMBL1066453	B	Reactivation of paraoxon-inhibited human recombinant AChE assessed as enzyme activation at 100 uM by Ellman's assay	1	Scientific Literature	Homo sapiens		9606	Autocuration	BAO_0000357	93	CHEMBL220	SINGLE PROTEIN	P22303	Acetylcholinesterase	Homo sapiens	9	Protein			49820	CHEMBL1157721	20005727	Bioorg. Med. Chem.	2010	18
CHEMBL603528	598818	CHEMBL1198419	672369		19	288.3	2.76	82.17	0	CS(=O)(=O)[O-].CS(=O)(=O)[O-].O\N=C\c1cccc[n+]1COC[n+]2ccccc2\C=N\O	3107383	Activity	=	3	%					BAO_0001103	UO_0000187	http://qudt.org/vocab/unit#Percent	611796	CHEMBL1066453	B	Reactivation of paraoxon-inhibited human recombinant AChE assessed as enzyme activation at 100 uM by Ellman's assay	1	Scientific Literature	Homo sapiens		9606	Autocuration	BAO_0000357	93	CHEMBL220	SINGLE PROTEIN	P22303	Acetylcholinesterase	Homo sapiens	9	Protein			49820	CHEMBL1157721	20005727	Bioorg. Med. Chem.	2010	18
CHEMBL590824	598817	CHEMBL451635	509670	OBIDOXIME MESYLATE	3	288.3	2.17	82.17	0	CS(=O)(=O)[O-].CS(=O)(=O)[O-].O\N=C\c1cc[n+](COC[n+]2ccc(\C=N\O)cc2)cc1	3107389	Activity	=	36	%					BAO_0001103	UO_0000187	http://qudt.org/vocab/unit#Percent	611796	CHEMBL1066453	B	Reactivation of paraoxon-inhibited human recombinant AChE assessed as enzyme activation at 100 uM by Ellman's assay	1	Scientific Literature	Homo sapiens		9606	Autocuration	BAO_0000357	93	CHEMBL220	SINGLE PROTEIN	P22303	Acetylcholinesterase	Homo sapiens	9	Protein			49820	CHEMBL1157721	20005727	Bioorg. Med. Chem.	2010	18
CHEMBL426113	337967	CHEMBL32778	47504	TRIMEDOXIME BROMIDE	2	286.33	2.4	72.94	0	[Br-].[Br-].O\N=C\c1cc[n+](CCC[n+]2ccc(\C=N\O)cc2)cc1	3107395	Activity	=	38	%					BAO_0001103	UO_0000187	http://qudt.org/vocab/unit#Percent	611796	CHEMBL1066453	B	Reactivation of paraoxon-inhibited human recombinant AChE assessed as enzyme activation at 100 uM by Ellman's assay	1	Scientific Literature	Homo sapiens		9606	Autocuration	BAO_0000357	93	CHEMBL220	SINGLE PROTEIN	P22303	Acetylcholinesterase	Homo sapiens	9	Protein			49820	CHEMBL1157721	20005727	Bioorg. Med. Chem.	2010	18
CHEMBL14577	14005	CHEMBL1420	359778	PRALIDOXIME IODIDE	1	137.16	1.55	36.47	0	[I-].C[n+]1ccccc1\C=N\O	3107401	Activity	=	22	%				1	BAO_0001103	UO_0000187	http://qudt.org/vocab/unit#Percent	611796	CHEMBL1066453	B	Reactivation of paraoxon-inhibited human recombinant AChE assessed as enzyme activation at 100 uM by Ellman's assay	1	Scientific Literature	Homo sapiens		9606	Autocuration	BAO_0000357	93	CHEMBL220	SINGLE PROTEIN	P22303	Acetylcholinesterase	Homo sapiens	9	Protein			49820	CHEMBL1157721	20005727	Bioorg. Med. Chem.	2010	18
CHEMBL397871	402466	CHEMBL1185207	659157		41	286.33	1.58	83.44	0	[Br-].[Br-].NC(=O)c1cc[n+](CCC[n+]2ccc(\C=N\O)cc2)cc1	3107269	Activity	=	35	%					BAO_0001103	UO_0000187	http://qudt.org/vocab/unit#Percent	611796	CHEMBL1066453	B	Reactivation of paraoxon-inhibited human recombinant AChE assessed as enzyme activation at 100 uM by Ellman's assay	1	Scientific Literature	Homo sapiens		9606	Autocuration	BAO_0000357	93	CHEMBL220	SINGLE PROTEIN	P22303	Acetylcholinesterase	Homo sapiens	9	Protein			49820	CHEMBL1157721	20005727	Bioorg. Med. Chem.	2010	18
CHEMBL590719	599117	CHEMBL1197889	671839		40	286.33	1.58	83.44	0	[Br-].[Br-].NC(=O)c1cc[n+](CCC[n+]2cccc(\C=N\O)c2)cc1	3107275	Activity	=	12	%					BAO_0001103	UO_0000187	http://qudt.org/vocab/unit#Percent	611796	CHEMBL1066453	B	Reactivation of paraoxon-inhibited human recombinant AChE assessed as enzyme activation at 100 uM by Ellman's assay	1	Scientific Literature	Homo sapiens		9606	Autocuration	BAO_0000357	93	CHEMBL220	SINGLE PROTEIN	P22303	Acetylcholinesterase	Homo sapiens	9	Protein			49820	CHEMBL1157721	20005727	Bioorg. Med. Chem.	2010	18
CHEMBL590796	599116	CHEMBL1197891	671841		39	286.33	1.87	83.44	0	[Br-].[Br-].NC(=O)c1cc[n+](CCC[n+]2ccccc2\C=N\O)cc1	3107281	Activity	=	4	%					BAO_0001103	UO_0000187	http://qudt.org/vocab/unit#Percent	611796	CHEMBL1066453	B	Reactivation of paraoxon-inhibited human recombinant AChE assessed as enzyme activation at 100 uM by Ellman's assay	1	Scientific Literature	Homo sapiens		9606	Autocuration	BAO_0000357	93	CHEMBL220	SINGLE PROTEIN	P22303	Acetylcholinesterase	Homo sapiens	9	Protein			49820	CHEMBL1157721	20005727	Bioorg. Med. Chem.	2010	18
CHEMBL591977	599115	CHEMBL1197951	671901		35	311.3	2.96	98.97	0	[Br-].[Br-].O\N=C\c1cc[n+](cc1)c2onc(c2)[n+]3ccc(\C=N\O)cc3	3107287	Activity	=	7	%					BAO_0001103	UO_0000187	http://qudt.org/vocab/unit#Percent	611796	CHEMBL1066453	B	Reactivation of paraoxon-inhibited human recombinant AChE assessed as enzyme activation at 100 uM by Ellman's assay	1	Scientific Literature	Homo sapiens		9606	Autocuration	BAO_0000357	93	CHEMBL220	SINGLE PROTEIN	P22303	Acetylcholinesterase	Homo sapiens	9	Protein			49820	CHEMBL1157721	20005727	Bioorg. Med. Chem.	2010	18
CHEMBL590154	599181	CHEMBL1197857	671807		46	326.37	2.93	111.68	0	[Cl-].[Cl-].NC(=O)c1cc[n+](cc1)c2ccc(s2)[n+]3ccc(\C=N\O)cc3	3107239	Activity	=	6	%					BAO_0001103	UO_0000187	http://qudt.org/vocab/unit#Percent	611796	CHEMBL1066453	B	Reactivation of paraoxon-inhibited human recombinant AChE assessed as enzyme activation at 100 uM by Ellman's assay	1	Scientific Literature	Homo sapiens		9606	Autocuration	BAO_0000357	93	CHEMBL220	SINGLE PROTEIN	P22303	Acetylcholinesterase	Homo sapiens	9	Protein			49820	CHEMBL1157721	20005727	Bioorg. Med. Chem.	2010	18
CHEMBL602116	599180	CHEMBL1198364	672314		45	326.37	2.93	111.68	0	[Cl-].[Cl-].NC(=O)c1cc[n+](cc1)c2ccc(s2)[n+]3cccc(\C=N\O)c3	3107245	Activity	=	2	%					BAO_0001103	UO_0000187	http://qudt.org/vocab/unit#Percent	611796	CHEMBL1066453	B	Reactivation of paraoxon-inhibited human recombinant AChE assessed as enzyme activation at 100 uM by Ellman's assay	1	Scientific Literature	Homo sapiens		9606	Autocuration	BAO_0000357	93	CHEMBL220	SINGLE PROTEIN	P22303	Acetylcholinesterase	Homo sapiens	9	Protein			49820	CHEMBL1157721	20005727	Bioorg. Med. Chem.	2010	18
CHEMBL116379	194484	CHEMBL1180193	654143		44	300.36	2.16	83.44	0	[Br-].[Br-].NC(=O)c1cc[n+](CCCC[n+]2ccc(\C=N\O)cc2)cc1	3107251	Activity	=	40	%					BAO_0001103	UO_0000187	http://qudt.org/vocab/unit#Percent	611796	CHEMBL1066453	B	Reactivation of paraoxon-inhibited human recombinant AChE assessed as enzyme activation at 100 uM by Ellman's assay	1	Scientific Literature	Homo sapiens		9606	Autocuration	BAO_0000357	93	CHEMBL220	SINGLE PROTEIN	P22303	Acetylcholinesterase	Homo sapiens	9	Protein			49820	CHEMBL1157721	20005727	Bioorg. Med. Chem.	2010	18
CHEMBL603526	599119	CHEMBL1198418	672368		43	300.36	2.16	83.44	0	[Br-].[Br-].NC(=O)c1cc[n+](CCCC[n+]2cccc(\C=N\O)c2)cc1	3107257	Activity	=	13	%					BAO_0001103	UO_0000187	http://qudt.org/vocab/unit#Percent	611796	CHEMBL1066453	B	Reactivation of paraoxon-inhibited human recombinant AChE assessed as enzyme activation at 100 uM by Ellman's assay	1	Scientific Literature	Homo sapiens		9606	Autocuration	BAO_0000357	93	CHEMBL220	SINGLE PROTEIN	P22303	Acetylcholinesterase	Homo sapiens	9	Protein			49820	CHEMBL1157721	20005727	Bioorg. Med. Chem.	2010	18
CHEMBL374130	370920	CHEMBL374130	370920	BONANNIONE A	7	408.49	6.06	86.99	1	CC(=CCC\C(=C\Cc1c(O)cc2O[C@@H](CC(=O)c2c1O)c3ccc(O)cc3)\C)C	10833795	Ki	=	120500	nM			Outside typical range		BAO_0000192	UO_0000065	http://www.openphacts.org/units/Nanomolar	811772	CHEMBL2014393	B	Mixed type inhibition of human erythrocyte AChE using acetylthiocholine iodide as substrate by Lineweaver-Burk double-reciprocal-plot and dixon plot analysis	1	Scientific Literature	Homo sapiens		9606	Autocuration	BAO_0000357	93	CHEMBL220	SINGLE PROTEIN	P22303	Acetylcholinesterase	Homo sapiens	9	Protein	COesterase	medium	61569	CHEMBL2010757	22445674	Bioorg. Med. Chem.	2012	20
CHEMBL1222026	688458	CHEMBL1222026	688458		37	433.45	3.14	74.3	0	CC(=O)O[C@H]1C=C2CCN3Cc4cc5OCOc5cc4[C@H]([C@@H]1OC(=O)c6ccccc6)[C@@H]23	3423614	Ki	=	970	nM	6.01				BAO_0000192	UO_0000065	http://www.openphacts.org/units/Nanomolar	651480	CHEMBL1227597	B	Inhibition of AChE by Ellman's assay	1	Scientific Literature				Autocuration	BAO_0000357	93	CHEMBL220	SINGLE PROTEIN	P22303	Acetylcholinesterase	Homo sapiens	8	Homologous protein			52370	CHEMBL1221246	20655219	Bioorg. Med. Chem. Lett.	2010	20
CHEMBL399121	421346	CHEMBL399121	421346	HESPERETIN	10	302.28	2.36	96.22	0	COc1ccc(cc1O)[C@@H]2CC(=O)c3c(O)cc(O)cc3O2	10833798	Ki					Not Determined			BAO_0000192			811772	CHEMBL2014393	B	Mixed type inhibition of human erythrocyte AChE using acetylthiocholine iodide as substrate by Lineweaver-Burk double-reciprocal-plot and dixon plot analysis	1	Scientific Literature	Homo sapiens		9606	Autocuration	BAO_0000357	93	CHEMBL220	SINGLE PROTEIN	P22303	Acetylcholinesterase	Homo sapiens	9	Protein			61569	CHEMBL2010757	22445674	Bioorg. Med. Chem.	2012	20
CHEMBL9352	5170	CHEMBL9352	5170	NARINGENIN	11	272.25	2.37	86.99	0	Oc1ccc(cc1)[C@@H]2CC(=O)c3c(O)cc(O)cc3O2	10833799	Ki					Not Determined			BAO_0000192			811772	CHEMBL2014393	B	Mixed type inhibition of human erythrocyte AChE using acetylthiocholine iodide as substrate by Lineweaver-Burk double-reciprocal-plot and dixon plot analysis	1	Scientific Literature	Homo sapiens		9606	Autocuration	BAO_0000357	93	CHEMBL220	SINGLE PROTEIN	P22303	Acetylcholinesterase	Homo sapiens	9	Protein			61569	CHEMBL2010757	22445674	Bioorg. Med. Chem.	2012	20
CHEMBL8996	5235	CHEMBL8996	5235	ERIODICTYOL	12	288.25	2.13	107.22	0	Oc1cc(O)c2C(=O)C[C@H](Oc2c1)c3ccc(O)c(O)c3	10833800	Ki					Not Determined			BAO_0000192			811772	CHEMBL2014393	B	Mixed type inhibition of human erythrocyte AChE using acetylthiocholine iodide as substrate by Lineweaver-Burk double-reciprocal-plot and dixon plot analysis	1	Scientific Literature	Homo sapiens		9606	Autocuration	BAO_0000357	93	CHEMBL220	SINGLE PROTEIN	P22303	Acetylcholinesterase	Homo sapiens	9	Protein			61569	CHEMBL2010757	22445674	Bioorg. Med. Chem.	2012	20
CHEMBL94	9277	CHEMBL94	9277	PHYSOSTIGMINE	Eserine	275.35	2.35	44.81	0	CNC(=O)Oc1ccc2N(C)[C@H]3N(C)CC[C@@]3(C)c2c1	10833801	Ki					Not Determined			BAO_0000192			811772	CHEMBL2014393	B	Mixed type inhibition of human erythrocyte AChE using acetylthiocholine iodide as substrate by Lineweaver-Burk double-reciprocal-plot and dixon plot analysis	1	Scientific Literature	Homo sapiens		9606	Autocuration	BAO_0000357	93	CHEMBL220	SINGLE PROTEIN	P22303	Acetylcholinesterase	Homo sapiens	9	Protein			61569	CHEMBL2010757	22445674	Bioorg. Med. Chem.	2012	20
CHEMBL2011402	1332451	CHEMBL2011402	1332451		1	454.51	5.39	116.45	1	COc1ccc(cc1O)[C@H]2Oc3cc(O)c(C\C=C(/C)\CCC=C(C)C)c(O)c3C(=O)[C@@H]2O	10833789	Ki	=	34300	nM	4.46				BAO_0000192	UO_0000065	http://www.openphacts.org/units/Nanomolar	811772	CHEMBL2014393	B	Mixed type inhibition of human erythrocyte AChE using acetylthiocholine iodide as substrate by Lineweaver-Burk double-reciprocal-plot and dixon plot analysis	1	Scientific Literature	Homo sapiens		9606	Autocuration	BAO_0000357	93	CHEMBL220	SINGLE PROTEIN	P22303	Acetylcholinesterase	Homo sapiens	9	Protein	COesterase	medium	61569	CHEMBL2010757	22445674	Bioorg. Med. Chem.	2012	20
CHEMBL459258	466458	CHEMBL459258	466458		2	454.51	5.39	116.45	1	COc1cc(ccc1O)[C@H]2Oc3cc(O)c(C\C=C(/C)\CCC=C(C)C)c(O)c3C(=O)[C@@H]2O	10833790	Ki	=	68200	nM	4.17				BAO_0000192	UO_0000065	http://www.openphacts.org/units/Nanomolar	811772	CHEMBL2014393	B	Mixed type inhibition of human erythrocyte AChE using acetylthiocholine iodide as substrate by Lineweaver-Burk double-reciprocal-plot and dixon plot analysis	1	Scientific Literature	Homo sapiens		9606	Autocuration	BAO_0000357	93	CHEMBL220	SINGLE PROTEIN	P22303	Acetylcholinesterase	Homo sapiens	9	Protein	COesterase	medium	61569	CHEMBL2010757	22445674	Bioorg. Med. Chem.	2012	20
CHEMBL2011403	1332452	CHEMBL2011403	1332452		3	470.51	5.15	136.68	1	COc1c(O)cc(cc1O)C2Oc3cc(O)c(C\C=C(/C)\CCC=C(C)C)c(O)c3C(=O)[C@@H]2O	10833791	Ki	=	16900	nM	4.77				BAO_0000192	UO_0000065	http://www.openphacts.org/units/Nanomolar	811772	CHEMBL2014393	B	Mixed type inhibition of human erythrocyte AChE using acetylthiocholine iodide as substrate by Lineweaver-Burk double-reciprocal-plot and dixon plot analysis	1	Scientific Literature	Homo sapiens		9606	Autocuration	BAO_0000357	93	CHEMBL220	SINGLE PROTEIN	P22303	Acetylcholinesterase	Homo sapiens	9	Protein	COesterase	medium	61569	CHEMBL2010757	22445674	Bioorg. Med. Chem.	2012	20
CHEMBL2011404	1332453	CHEMBL2011404	1332453		4	438.51	6.04	96.22	1	COc1ccc(cc1O)[C@@H]2CC(=O)c3c(O)c(C\C=C(/C)\CCC=C(C)C)c(O)cc3O2	10833792	Ki	=	94500	nM	4.02				BAO_0000192	UO_0000065	http://www.openphacts.org/units/Nanomolar	811772	CHEMBL2014393	B	Mixed type inhibition of human erythrocyte AChE using acetylthiocholine iodide as substrate by Lineweaver-Burk double-reciprocal-plot and dixon plot analysis	1	Scientific Literature	Homo sapiens		9606	Autocuration	BAO_0000357	93	CHEMBL220	SINGLE PROTEIN	P22303	Acetylcholinesterase	Homo sapiens	9	Protein	COesterase	medium	61569	CHEMBL2010757	22445674	Bioorg. Med. Chem.	2012	20
CHEMBL253152	418895	CHEMBL253152	418895		5	438.51	6.04	96.22	1	COc1cc(ccc1O)[C@@H]2CC(=O)c3c(O)c(C\C=C(/C)\CCC=C(C)C)c(O)cc3O2	10833793	Ki	=	149500	nM			Outside typical range		BAO_0000192	UO_0000065	http://www.openphacts.org/units/Nanomolar	811772	CHEMBL2014393	B	Mixed type inhibition of human erythrocyte AChE using acetylthiocholine iodide as substrate by Lineweaver-Burk double-reciprocal-plot and dixon plot analysis	1	Scientific Literature	Homo sapiens		9606	Autocuration	BAO_0000357	93	CHEMBL220	SINGLE PROTEIN	P22303	Acetylcholinesterase	Homo sapiens	9	Protein	COesterase	medium	61569	CHEMBL2010757	22445674	Bioorg. Med. Chem.	2012	20
CHEMBL2011405	1332454	CHEMBL2011405	1332454		6	454.51	5.8	116.45	1	COc1c(O)cc(cc1O)C2CC(=O)c3c(O)c(C\C=C(/C)\CCC=C(C)C)c(O)cc3O2	10833794	Ki	=	30100	nM	4.52				BAO_0000192	UO_0000065	http://www.openphacts.org/units/Nanomolar	811772	CHEMBL2014393	B	Mixed type inhibition of human erythrocyte AChE using acetylthiocholine iodide as substrate by Lineweaver-Burk double-reciprocal-plot and dixon plot analysis	1	Scientific Literature	Homo sapiens		9606	Autocuration	BAO_0000357	93	CHEMBL220	SINGLE PROTEIN	P22303	Acetylcholinesterase	Homo sapiens	9	Protein	COesterase	medium	61569	CHEMBL2010757	22445674	Bioorg. Med. Chem.	2012	20
CHEMBL223256	370921	CHEMBL223256	370921	NYMPHAEOL A	8	424.49	5.82	107.22	1	CC(=CCC\C(=C\Cc1c(O)cc2O[C@@H](CC(=O)c2c1O)c3ccc(O)c(O)c3)\C)C	10833796	Ki	=	8400	nM	5.08				BAO_0000192	UO_0000065	http://www.openphacts.org/units/Nanomolar	811772	CHEMBL2014393	B	Mixed type inhibition of human erythrocyte AChE using acetylthiocholine iodide as substrate by Lineweaver-Burk double-reciprocal-plot and dixon plot analysis	1	Scientific Literature	Homo sapiens		9606	Autocuration	BAO_0000357	93	CHEMBL220	SINGLE PROTEIN	P22303	Acetylcholinesterase	Homo sapiens	9	Protein	COesterase	medium	61569	CHEMBL2010757	22445674	Bioorg. Med. Chem.	2012	20
CHEMBL2011406	1332455	CHEMBL2011406	1332455		9	468.54	6.02	105.45	1	COc1cc(cc(OC)c1O)C2CC(=O)c3c(O)c(C\C=C(/C)\CCC=C(C)C)c(O)cc3O2	10833797	Ki					Not Determined			BAO_0000192			811772	CHEMBL2014393	B	Mixed type inhibition of human erythrocyte AChE using acetylthiocholine iodide as substrate by Lineweaver-Burk double-reciprocal-plot and dixon plot analysis	1	Scientific Literature	Homo sapiens		9606	Autocuration	BAO_0000357	93	CHEMBL220	SINGLE PROTEIN	P22303	Acetylcholinesterase	Homo sapiens	9	Protein			61569	CHEMBL2010757	22445674	Bioorg. Med. Chem.	2012	20
CHEMBL3115028	1618003	CHEMBL3115028	1618003		5b					O=C1N([Se]c2ccccc12)c3ccc(CCN4CCCC4)cc3	13902660	IC50	>	15000	nM					BAO_0000190	UO_0000065	http://www.openphacts.org/units/Nanomolar	1288736	CHEMBL3116513	B	Inhibition of human erythrocyte acetylcholinesterase using acetylthiocholine chloride as substrate preincubated for 15 mins followed by substrate addition by Ellman's method	1	Scientific Literature	Homo sapiens		9606	Autocuration	BAO_0000357	93	CHEMBL220	SINGLE PROTEIN	P22303	Acetylcholinesterase	Homo sapiens	9	Protein			76914	CHEMBL3112576	24461494	Bioorg. Med. Chem.	2014	22
CHEMBL3115027	1618002	CHEMBL3115027	1618002		5a					O=C1N([Se]c2ccccc12)c3ccc(CN4CCCCC4)cc3	13902661	IC50	=	10850	nM	4.96				BAO_0000190	UO_0000065	http://www.openphacts.org/units/Nanomolar	1288736	CHEMBL3116513	B	Inhibition of human erythrocyte acetylcholinesterase using acetylthiocholine chloride as substrate preincubated for 15 mins followed by substrate addition by Ellman's method	1	Scientific Literature	Homo sapiens		9606	Autocuration	BAO_0000357	93	CHEMBL220	SINGLE PROTEIN	P22303	Acetylcholinesterase	Homo sapiens	9	Protein	COesterase	medium	76914	CHEMBL3112576	24461494	Bioorg. Med. Chem.	2014	22
CHEMBL24686	33650	CHEMBL24686	33650	TERRITREM B	TB	526.57	2.57	120.75	1	COc1cc(cc(OC)c1OC)C2=CC3=C(C[C@@]4(O)[C@@](C)(CC[C@@]5(O)C(C)(C)C=CC(=O)[C@]45C)O3)C(=O)O2	13852522	Ki	=	1.7	nM	8.77				BAO_0000192	UO_0000065	http://www.openphacts.org/units/Nanomolar	1279630	CHEMBL3097894	B	Inhibition of human acetylcholinesterase	1	Scientific Literature	Homo sapiens		9606	Autocuration	BAO_0000357	93	CHEMBL220	SINGLE PROTEIN	P22303	Acetylcholinesterase	Homo sapiens	9	Protein	COesterase	medium	76120	CHEMBL3091358		ACS Med. Chem. Lett.	2013	4
CHEMBL227075	382969	CHEMBL227075	382969	DIHYDROTANSHINONE I	DHI	278.3	3.18	43.37	0	C[C@H]1COC2=C1C(=O)C(=O)c3c2ccc4c(C)cccc34	13852523	Ki	=	600	nM	6.22				BAO_0000192	UO_0000065	http://www.openphacts.org/units/Nanomolar	1279630	CHEMBL3097894	B	Inhibition of human acetylcholinesterase	1	Scientific Literature	Homo sapiens		9606	Autocuration	BAO_0000357	93	CHEMBL220	SINGLE PROTEIN	P22303	Acetylcholinesterase	Homo sapiens	9	Protein	COesterase	medium	76120	CHEMBL3091358		ACS Med. Chem. Lett.	2013	4
CHEMBL92736	150041	CHEMBL92736	150041		1i	377.48	3.8	58.37	0	CC(=O)Nc1ccc2c(CCC3CCN(Cc4ccccc4)CC3)noc2c1	471502	IC50	=	2.8	nM	8.55			1	BAO_0000190	UO_0000065	http://www.openphacts.org/units/Nanomolar	28756	CHEMBL641020	B	Inhibition against Acetylcholinesterase (AChE)	1	Scientific Literature				Intermediate	BAO_0000357	93	CHEMBL220	SINGLE PROTEIN	P22303	Acetylcholinesterase	Homo sapiens	8	Homologous protein			13583	CHEMBL1129655	8558505	J. Med. Chem.	1996	39
CHEMBL94	9277	CHEMBL94	9277	PHYSOSTIGMINE	Physostigmine	275.35	2.35	44.81	0	CNC(=O)Oc1ccc2N(C)[C@H]3N(C)CC[C@@]3(C)c2c1	454342	IC50	=	18.97	nM	7.72			1	BAO_0000190	UO_0000065	http://www.openphacts.org/units/Nanomolar	28756	CHEMBL641020	B	Inhibition against Acetylcholinesterase (AChE)	1	Scientific Literature				Intermediate	BAO_0000357	93	CHEMBL220	SINGLE PROTEIN	P22303	Acetylcholinesterase	Homo sapiens	8	Homologous protein			13583	CHEMBL1129655	8558505	J. Med. Chem.	1996	39
CHEMBL92958	149994	CHEMBL92958	149994		2d	319.44	4.67	31.92	0	C(Cc1n[nH]c2ccccc12)C3CCN(Cc4ccccc4)CC3	464640	IC50	=	119.95	nM	6.92				BAO_0000190	UO_0000065	http://www.openphacts.org/units/Nanomolar	28756	CHEMBL641020	B	Inhibition against Acetylcholinesterase (AChE)	1	Scientific Literature				Intermediate	BAO_0000357	93	CHEMBL220	SINGLE PROTEIN	P22303	Acetylcholinesterase	Homo sapiens	8	Homologous protein			13583	CHEMBL1129655	8558505	J. Med. Chem.	1996	39
CHEMBL92775	149838	CHEMBL92775	149838		1f	345.44	4.56	53.06	0	N#Cc1ccc2c(CCC3CCN(Cc4ccccc4)CC3)noc2c1	471501	IC50	=	100.93	nM	7				BAO_0000190	UO_0000065	http://www.openphacts.org/units/Nanomolar	28756	CHEMBL641020	B	Inhibition against Acetylcholinesterase (AChE)	1	Scientific Literature				Intermediate	BAO_0000357	93	CHEMBL220	SINGLE PROTEIN	P22303	Acetylcholinesterase	Homo sapiens	8	Homologous protein			13583	CHEMBL1129655	8558505	J. Med. Chem.	1996	39
CHEMBL95	9333	CHEMBL95	9333	TACRINE	THA	198.26	2.79	38.9	0	Nc1c2CCCCc2nc3ccccc13	462097	IC50	=	269.77	nM	6.57				BAO_0000190	UO_0000065	http://www.openphacts.org/units/Nanomolar	28756	CHEMBL641020	B	Inhibition against Acetylcholinesterase (AChE)	1	Scientific Literature				Intermediate	BAO_0000357	93	CHEMBL220	SINGLE PROTEIN	P22303	Acetylcholinesterase	Homo sapiens	8	Homologous protein			13583	CHEMBL1129655	8558505	J. Med. Chem.	1996	39
CHEMBL407904	439114	CHEMBL407904	439114		5	627.56	8.02	67.87	2	CCN(Cc1ccccc1)Cc2ccc(cc2)C3=Cc4cc(OCCNC(=O)\C=C\c5ccc(Cl)c(Cl)c5)ccc4OC3=O	2087480	IC50	=	267000	nM			Outside typical range		BAO_0000190	UO_0000065	http://www.openphacts.org/units/Nanomolar	463671	CHEMBL929818	B	Inhibition of human recombinant AChE by Ellman method	1	Scientific Literature	Homo sapiens		9606	Autocuration	BAO_0000357	93	CHEMBL220	SINGLE PROTEIN	P22303	Acetylcholinesterase	Homo sapiens	9	Protein	COesterase	medium	38398	CHEMBL1141582	17998161	Bioorg. Med. Chem. Lett.	2008	18
CHEMBL91291	150079	CHEMBL91291	150079		1a	348.48	5.65	29.27	1	Cc1cc2onc(CCC3CCN(Cc4ccccc4)CC3)c2cc1C	472958	IC50	=	5.79	nM	8.24			1	BAO_0000190	UO_0000065	http://www.openphacts.org/units/Nanomolar	28756	CHEMBL641020	B	Inhibition against Acetylcholinesterase (AChE)	1	Scientific Literature				Intermediate	BAO_0000357	93	CHEMBL220	SINGLE PROTEIN	P22303	Acetylcholinesterase	Homo sapiens	8	Homologous protein			13583	CHEMBL1129655	8558505	J. Med. Chem.	1996	39
CHEMBL92629	150210	CHEMBL92629	150210		2g	321.42	4.1	41.3	0	C(Nc1noc2ccccc12)C3CCN(Cc4ccccc4)CC3	439740	IC50	=	319.89	nM	6.49				BAO_0000190	UO_0000065	http://www.openphacts.org/units/Nanomolar	28756	CHEMBL641020	B	Inhibition against Acetylcholinesterase (AChE)	1	Scientific Literature				Intermediate	BAO_0000357	93	CHEMBL220	SINGLE PROTEIN	P22303	Acetylcholinesterase	Homo sapiens	8	Homologous protein			13583	CHEMBL1129655	8558505	J. Med. Chem.	1996	39
CHEMBL92142	150030	CHEMBL92142	150030		2b	330.47	4.78	16.13	0	C(Cc1nccc2ccccc12)C3CCN(Cc4ccccc4)CC3	431965	IC50	=	219.79	nM	6.66				BAO_0000190	UO_0000065	http://www.openphacts.org/units/Nanomolar	28756	CHEMBL641020	B	Inhibition against Acetylcholinesterase (AChE)	1	Scientific Literature				Intermediate	BAO_0000357	93	CHEMBL220	SINGLE PROTEIN	P22303	Acetylcholinesterase	Homo sapiens	8	Homologous protein			13583	CHEMBL1129655	8558505	J. Med. Chem.	1996	39
CHEMBL418955	150040	CHEMBL418955	150040		1m	350.45	4.66	38.5	0	COc1ccc2c(CCC3CCN(Cc4ccccc4)CC3)noc2c1	454339	IC50	=	8.3	nM	8.08			1	BAO_0000190	UO_0000065	http://www.openphacts.org/units/Nanomolar	28756	CHEMBL641020	B	Inhibition against Acetylcholinesterase (AChE)	1	Scientific Literature				Intermediate	BAO_0000357	93	CHEMBL220	SINGLE PROTEIN	P22303	Acetylcholinesterase	Homo sapiens	8	Homologous protein			13583	CHEMBL1129655	8558505	J. Med. Chem.	1996	39
CHEMBL92460	150055	CHEMBL92460	150055		1o	320.43	4.68	29.27	0	C(Cc1noc2ccccc12)C3CCN(Cc4ccccc4)CC3	446580	IC50	=	54.95	nM	7.26				BAO_0000190	UO_0000065	http://www.openphacts.org/units/Nanomolar	28756	CHEMBL641020	B	Inhibition against Acetylcholinesterase (AChE)	1	Scientific Literature				Intermediate	BAO_0000357	93	CHEMBL220	SINGLE PROTEIN	P22303	Acetylcholinesterase	Homo sapiens	8	Homologous protein			13583	CHEMBL1129655	8558505	J. Med. Chem.	1996	39
CHEMBL328102	150176	CHEMBL328102	150176		2a	336.49	5.24	44.37	1	C(Cc1nsc2ccccc12)C3CCN(Cc4ccccc4)CC3	470129	IC50	=	97.72	nM	7.01				BAO_0000190	UO_0000065	http://www.openphacts.org/units/Nanomolar	28756	CHEMBL641020	B	Inhibition against Acetylcholinesterase (AChE)	1	Scientific Literature				Intermediate	BAO_0000357	93	CHEMBL220	SINGLE PROTEIN	P22303	Acetylcholinesterase	Homo sapiens	8	Homologous protein			13583	CHEMBL1129655	8558505	J. Med. Chem.	1996	39
CHEMBL95	9333	CHEMBL95	9333	TACRINE	Tacrine	198.26	2.79	38.9	0	Nc1c2CCCCc2nc3ccccc13	13902648	IC50	=	534	nM	6.27			1	BAO_0000190	UO_0000065	http://www.openphacts.org/units/Nanomolar	1288736	CHEMBL3116513	B	Inhibition of human erythrocyte acetylcholinesterase using acetylthiocholine chloride as substrate preincubated for 15 mins followed by substrate addition by Ellman's method	1	Scientific Literature	Homo sapiens		9606	Autocuration	BAO_0000357	93	CHEMBL220	SINGLE PROTEIN	P22303	Acetylcholinesterase	Homo sapiens	9	Protein	COesterase	medium	76914	CHEMBL3112576	24461494	Bioorg. Med. Chem.	2014	22
CHEMBL51085	75507	CHEMBL51085	75507	EBSELEN	Ebselen					O=C1N([Se]c2ccccc12)c3ccccc3	13902649	IC50	>	15000	nM					BAO_0000190	UO_0000065	http://www.openphacts.org/units/Nanomolar	1288736	CHEMBL3116513	B	Inhibition of human erythrocyte acetylcholinesterase using acetylthiocholine chloride as substrate preincubated for 15 mins followed by substrate addition by Ellman's method	1	Scientific Literature	Homo sapiens		9606	Autocuration	BAO_0000357	93	CHEMBL220	SINGLE PROTEIN	P22303	Acetylcholinesterase	Homo sapiens	9	Protein			76914	CHEMBL3112576	24461494	Bioorg. Med. Chem.	2014	22
CHEMBL502	9372	CHEMBL502	9372	DONEPEZIL	Donepezil	379.49	4.57	38.77	0	COc1cc2CC(CC3CCN(Cc4ccccc4)CC3)C(=O)c2cc1OC	13902650	IC50	=	11	nM	7.96			1	BAO_0000190	UO_0000065	http://www.openphacts.org/units/Nanomolar	1288736	CHEMBL3116513	B	Inhibition of human erythrocyte acetylcholinesterase using acetylthiocholine chloride as substrate preincubated for 15 mins followed by substrate addition by Ellman's method	1	Scientific Literature	Homo sapiens		9606	Autocuration	BAO_0000357	93	CHEMBL220	SINGLE PROTEIN	P22303	Acetylcholinesterase	Homo sapiens	9	Protein	COesterase	medium	76914	CHEMBL3112576	24461494	Bioorg. Med. Chem.	2014	22
CHEMBL3115026	1618001	CHEMBL3115026	1618001		5k					COc1cc2[Se]N(C(=O)c2cc1OC)c3ccc(OCCCCN4CCCCC4)cc3	13902651	IC50	=	3410	nM	5.47				BAO_0000190	UO_0000065	http://www.openphacts.org/units/Nanomolar	1288736	CHEMBL3116513	B	Inhibition of human erythrocyte acetylcholinesterase using acetylthiocholine chloride as substrate preincubated for 15 mins followed by substrate addition by Ellman's method	1	Scientific Literature	Homo sapiens		9606	Autocuration	BAO_0000357	93	CHEMBL220	SINGLE PROTEIN	P22303	Acetylcholinesterase	Homo sapiens	9	Protein	COesterase	medium	76914	CHEMBL3112576	24461494	Bioorg. Med. Chem.	2014	22
CHEMBL3112614	1618000	CHEMBL3112614	1618000		5j					COc1cc2[Se]N(C(=O)c2cc1OC)c3ccc(OCCCN4CCCCC4)cc3	13902652	IC50	=	5150	nM	5.29				BAO_0000190	UO_0000065	http://www.openphacts.org/units/Nanomolar	1288736	CHEMBL3116513	B	Inhibition of human erythrocyte acetylcholinesterase using acetylthiocholine chloride as substrate preincubated for 15 mins followed by substrate addition by Ellman's method	1	Scientific Literature	Homo sapiens		9606	Autocuration	BAO_0000357	93	CHEMBL220	SINGLE PROTEIN	P22303	Acetylcholinesterase	Homo sapiens	9	Protein	COesterase	medium	76914	CHEMBL3112576	24461494	Bioorg. Med. Chem.	2014	22
CHEMBL3115025	1617999	CHEMBL3115025	1617999		5i					COc1cc2[Se]N(C(=O)c2cc1OC)c3ccc(OCCN4CCCCC4)cc3	13902653	IC50	=	450	nM	6.35				BAO_0000190	UO_0000065	http://www.openphacts.org/units/Nanomolar	1288736	CHEMBL3116513	B	Inhibition of human erythrocyte acetylcholinesterase using acetylthiocholine chloride as substrate preincubated for 15 mins followed by substrate addition by Ellman's method	1	Scientific Literature	Homo sapiens		9606	Autocuration	BAO_0000357	93	CHEMBL220	SINGLE PROTEIN	P22303	Acetylcholinesterase	Homo sapiens	9	Protein	COesterase	medium	76914	CHEMBL3112576	24461494	Bioorg. Med. Chem.	2014	22
CHEMBL3115024	1617998	CHEMBL3115024	1617998		5h					COc1cc2[Se]N(C(=O)c2cc1OC)c3ccc(CCN4CCCCC4)cc3	13902654	IC50	=	10520	nM	4.98				BAO_0000190	UO_0000065	http://www.openphacts.org/units/Nanomolar	1288736	CHEMBL3116513	B	Inhibition of human erythrocyte acetylcholinesterase using acetylthiocholine chloride as substrate preincubated for 15 mins followed by substrate addition by Ellman's method	1	Scientific Literature	Homo sapiens		9606	Autocuration	BAO_0000357	93	CHEMBL220	SINGLE PROTEIN	P22303	Acetylcholinesterase	Homo sapiens	9	Protein	COesterase	medium	76914	CHEMBL3112576	24461494	Bioorg. Med. Chem.	2014	22
CHEMBL3115023	1617997	CHEMBL3115023	1617997		5g					COc1cc2[Se]N(C(=O)c2cc1OC)c3ccc(CCN4CCCC4)cc3	13902655	IC50	=	13940	nM	4.86				BAO_0000190	UO_0000065	http://www.openphacts.org/units/Nanomolar	1288736	CHEMBL3116513	B	Inhibition of human erythrocyte acetylcholinesterase using acetylthiocholine chloride as substrate preincubated for 15 mins followed by substrate addition by Ellman's method	1	Scientific Literature	Homo sapiens		9606	Autocuration	BAO_0000357	93	CHEMBL220	SINGLE PROTEIN	P22303	Acetylcholinesterase	Homo sapiens	9	Protein	COesterase	medium	76914	CHEMBL3112576	24461494	Bioorg. Med. Chem.	2014	22
CHEMBL3115022	1617996	CHEMBL3115022	1617996		5f					COc1cc2[Se]N(C(=O)c2cc1OC)c3ccc(CN(C)Cc4ccccc4)cc3	13902656	IC50	>	15000	nM					BAO_0000190	UO_0000065	http://www.openphacts.org/units/Nanomolar	1288736	CHEMBL3116513	B	Inhibition of human erythrocyte acetylcholinesterase using acetylthiocholine chloride as substrate preincubated for 15 mins followed by substrate addition by Ellman's method	1	Scientific Literature	Homo sapiens		9606	Autocuration	BAO_0000357	93	CHEMBL220	SINGLE PROTEIN	P22303	Acetylcholinesterase	Homo sapiens	9	Protein			76914	CHEMBL3112576	24461494	Bioorg. Med. Chem.	2014	22
CHEMBL3115021	1617995	CHEMBL3115021	1617995		5e					COc1cc2[Se]N(C(=O)c2cc1OC)c3ccc(CN4CCCCC4)cc3	13902657	IC50	=	1440	nM	5.84				BAO_0000190	UO_0000065	http://www.openphacts.org/units/Nanomolar	1288736	CHEMBL3116513	B	Inhibition of human erythrocyte acetylcholinesterase using acetylthiocholine chloride as substrate preincubated for 15 mins followed by substrate addition by Ellman's method	1	Scientific Literature	Homo sapiens		9606	Autocuration	BAO_0000357	93	CHEMBL220	SINGLE PROTEIN	P22303	Acetylcholinesterase	Homo sapiens	9	Protein	COesterase	medium	76914	CHEMBL3112576	24461494	Bioorg. Med. Chem.	2014	22
CHEMBL3115020	1617994	CHEMBL3115020	1617994		5d					COc1cc2[Se]N(C(=O)c2cc1OC)c3ccc(CN4CCCC4)cc3	13902658	IC50	=	4310	nM	5.37				BAO_0000190	UO_0000065	http://www.openphacts.org/units/Nanomolar	1288736	CHEMBL3116513	B	Inhibition of human erythrocyte acetylcholinesterase using acetylthiocholine chloride as substrate preincubated for 15 mins followed by substrate addition by Ellman's method	1	Scientific Literature	Homo sapiens		9606	Autocuration	BAO_0000357	93	CHEMBL220	SINGLE PROTEIN	P22303	Acetylcholinesterase	Homo sapiens	9	Protein	COesterase	medium	76914	CHEMBL3112576	24461494	Bioorg. Med. Chem.	2014	22
CHEMBL3115029	1618004	CHEMBL3115029	1618004		5c					O=C1N([Se]c2ccccc12)c3ccc(OCCN4CCCCC4)cc3	13902659	IC50	=	10930	nM	4.96				BAO_0000190	UO_0000065	http://www.openphacts.org/units/Nanomolar	1288736	CHEMBL3116513	B	Inhibition of human erythrocyte acetylcholinesterase using acetylthiocholine chloride as substrate preincubated for 15 mins followed by substrate addition by Ellman's method	1	Scientific Literature	Homo sapiens		9606	Autocuration	BAO_0000357	93	CHEMBL220	SINGLE PROTEIN	P22303	Acetylcholinesterase	Homo sapiens	9	Protein	COesterase	medium	76914	CHEMBL3112576	24461494	Bioorg. Med. Chem.	2014	22
CHEMBL93936	150037	CHEMBL93936	150037		1h	405.53	4.53	41.74	0	C(Cc1noc2cc(ccc12)N3CCOCC3)C4CCN(Cc5ccccc5)CC4	438400	IC50	=	0.8	nM	9.1			1	BAO_0000190	UO_0000065	http://www.openphacts.org/units/Nanomolar	28756	CHEMBL641020	B	Inhibition against Acetylcholinesterase (AChE)	1	Scientific Literature				Intermediate	BAO_0000357	93	CHEMBL220	SINGLE PROTEIN	P22303	Acetylcholinesterase	Homo sapiens	8	Homologous protein			13583	CHEMBL1129655	8558505	J. Med. Chem.	1996	39
CHEMBL126939	208942	CHEMBL126939	208942		2e	318.41	4.65	29.27	0	C(N1CCC(CC1)\C=C\c2noc3ccccc23)c4ccccc4	451691	IC50	=	209.89	nM	6.68				BAO_0000190	UO_0000065	http://www.openphacts.org/units/Nanomolar	28756	CHEMBL641020	B	Inhibition against Acetylcholinesterase (AChE)	1	Scientific Literature				Intermediate	BAO_0000357	93	CHEMBL220	SINGLE PROTEIN	P22303	Acetylcholinesterase	Homo sapiens	8	Homologous protein			13583	CHEMBL1129655	8558505	J. Med. Chem.	1996	39
CHEMBL92463	149804	CHEMBL92463	149804		1l	336.43	4.44	49.5	0	Oc1ccc2c(CCC3CCN(Cc4ccccc4)CC3)noc2c1	462096	IC50	=	26	nM	7.59			1	BAO_0000190	UO_0000065	http://www.openphacts.org/units/Nanomolar	28756	CHEMBL641020	B	Inhibition against Acetylcholinesterase (AChE)	1	Scientific Literature				Intermediate	BAO_0000357	93	CHEMBL220	SINGLE PROTEIN	P22303	Acetylcholinesterase	Homo sapiens	8	Homologous protein			13583	CHEMBL1129655	8558505	J. Med. Chem.	1996	39
CHEMBL92955	150006	CHEMBL92955	150006		1k	475.6	5.17	83.82	1	O=S(=O)(Nc1ccc2c(CCC3CCN(Cc4ccccc4)CC3)noc2c1)c5ccccc5	449073	IC50	=	14	nM	7.85			1	BAO_0000190	UO_0000065	http://www.openphacts.org/units/Nanomolar	28756	CHEMBL641020	B	Inhibition against Acetylcholinesterase (AChE)	1	Scientific Literature				Intermediate	BAO_0000357	93	CHEMBL220	SINGLE PROTEIN	P22303	Acetylcholinesterase	Homo sapiens	8	Homologous protein			13583	CHEMBL1129655	8558505	J. Med. Chem.	1996	39
CHEMBL94186	150077	CHEMBL94186	150077		1c	350.45	4.66	38.5	0	COc1ccc2onc(CCC3CCN(Cc4ccccc4)CC3)c2c1	462095	IC50	=	7.19	nM	8.14			1	BAO_0000190	UO_0000065	http://www.openphacts.org/units/Nanomolar	28756	CHEMBL641020	B	Inhibition against Acetylcholinesterase (AChE)	1	Scientific Literature				Intermediate	BAO_0000357	93	CHEMBL220	SINGLE PROTEIN	P22303	Acetylcholinesterase	Homo sapiens	8	Homologous protein			13583	CHEMBL1129655	8558505	J. Med. Chem.	1996	39
CHEMBL329531	149995	CHEMBL329531	149995		2c	331.45	4.58	29.02	0	C(Cc1ncnc2ccccc12)C3CCN(Cc4ccccc4)CC3	453005	IC50	=	340.41	nM	6.47				BAO_0000190	UO_0000065	http://www.openphacts.org/units/Nanomolar	28756	CHEMBL641020	B	Inhibition against Acetylcholinesterase (AChE)	1	Scientific Literature				Intermediate	BAO_0000357	93	CHEMBL220	SINGLE PROTEIN	P22303	Acetylcholinesterase	Homo sapiens	8	Homologous protein			13583	CHEMBL1129655	8558505	J. Med. Chem.	1996	39
CHEMBL93123	150007	CHEMBL93123	150007		1j	439.55	5.46	58.37	1	O=C(Nc1ccc2c(CCC3CCN(Cc4ccccc4)CC3)noc2c1)c5ccccc5	445085	IC50	=	9.4	nM	8.03			1	BAO_0000190	UO_0000065	http://www.openphacts.org/units/Nanomolar	28756	CHEMBL641020	B	Inhibition against Acetylcholinesterase (AChE)	1	Scientific Literature				Intermediate	BAO_0000357	93	CHEMBL220	SINGLE PROTEIN	P22303	Acetylcholinesterase	Homo sapiens	8	Homologous protein			13583	CHEMBL1129655	8558505	J. Med. Chem.	1996	39
CHEMBL433379	149695	CHEMBL433379	149695		1b	334.45	5.16	29.27	1	Cc1ccc2onc(CCC3CCN(Cc4ccccc4)CC3)c2c1	468685	IC50	=	7.8	nM	8.11			1	BAO_0000190	UO_0000065	http://www.openphacts.org/units/Nanomolar	28756	CHEMBL641020	B	Inhibition against Acetylcholinesterase (AChE)	1	Scientific Literature				Intermediate	BAO_0000357	93	CHEMBL220	SINGLE PROTEIN	P22303	Acetylcholinesterase	Homo sapiens	8	Homologous protein			13583	CHEMBL1129655	8558505	J. Med. Chem.	1996	39
CHEMBL564202	568400	CHEMBL564202	568400		12	717.18	12.21	65.76	2	CC(C)CCC[C@@H](C)[C@H]1CC[C@H]2[C@@H]3CC=C4C[C@H](CC[C@]4(C)[C@H]3CC[C@]12C)SC5=CC(O)C(=CC5O)C[C@]6(C)[C@@H](C)CC[C@@]7(C)[C@H]6CCC=C7C	2908538	MIC	>	10	ug			Non standard unit for type		BAO_0002146	UO_0000023		587444	CHEMBL1042165	B	Inhibition of acetylcholinesterase	1	Scientific Literature				Intermediate	BAO_0000357	93	CHEMBL220	SINGLE PROTEIN	P22303	Acetylcholinesterase	Homo sapiens	8	Homologous protein			48332	CHEMBL1154130	19007183	J. Nat. Prod.	2008	71
CHEMBL577681	568401	CHEMBL577681	568401		13	1117.88				CC(C)CCC[C@@H](C)[C@H]1CC[C@H]2[C@@H]3CC=C4C[C@H](CC[C@]4(C)[C@H]3CC[C@]12C)SC5=C(S[C@H]6CC[C@]7(C)[C@H]8CC[C@]9(C)[C@H](CC[C@H]9[C@@H]8CC=C7C6)[C@H](C)CCCC(C)C)C(O)C(=CC5O)C[C@]%10(C)[C@@H](C)CC[C@@]%11(C)[C@H]%10CCC=C%11C	2908544	MIC	>	10	ug			Non standard unit for type		BAO_0002146	UO_0000023		587444	CHEMBL1042165	B	Inhibition of acetylcholinesterase	1	Scientific Literature				Intermediate	BAO_0000357	93	CHEMBL220	SINGLE PROTEIN	P22303	Acetylcholinesterase	Homo sapiens	8	Homologous protein			48332	CHEMBL1154130	19007183	J. Nat. Prod.	2008	71
CHEMBL574482	570012	CHEMBL574482	570012		8	479.7	8.45	106.89	1	C[C@H]1CC[C@@]2(C)[C@@H](CCC=C2C)[C@]1(C)Cc3cc(O)cc(Sc4nc5ccccc5s4)c3O	2908514	MIC	=	10	ug			Non standard unit for type		BAO_0002146	UO_0000023		587444	CHEMBL1042165	B	Inhibition of acetylcholinesterase	1	Scientific Literature				Intermediate	BAO_0000357	93	CHEMBL220	SINGLE PROTEIN	P22303	Acetylcholinesterase	Homo sapiens	8	Homologous protein			48332	CHEMBL1154130	19007183	J. Nat. Prod.	2008	71
CHEMBL573840	568397	CHEMBL573840	568397		9	479.7	8.45	106.89	1	C[C@H]1CC[C@@]2(C)[C@@H](CCC=C2C)[C@]1(C)Cc3cc(O)c(Sc4nc5ccccc5s4)cc3O	2908520	MIC	>	10	ug			Non standard unit for type		BAO_0002146	UO_0000023		587444	CHEMBL1042165	B	Inhibition of acetylcholinesterase	1	Scientific Literature				Intermediate	BAO_0000357	93	CHEMBL220	SINGLE PROTEIN	P22303	Acetylcholinesterase	Homo sapiens	8	Homologous protein			48332	CHEMBL1154130	19007183	J. Nat. Prod.	2008	71
CHEMBL577465	568398	CHEMBL577465	568398		10	713.15	12.99	59.44	2	CC(C)CCC[C@@H](C)[C@H]1CC[C@H]2[C@@H]3CC=C4C[C@H](CC[C@]4(C)[C@H]3CC[C@]12C)SC5=CC(=O)C(=CC5=O)C[C@]6(C)[C@@H](C)CC[C@@]7(C)[C@H]6CCC=C7C	2908526	MIC	>	10	ug			Non standard unit for type		BAO_0002146	UO_0000023		587444	CHEMBL1042165	B	Inhibition of acetylcholinesterase	1	Scientific Literature				Intermediate	BAO_0000357	93	CHEMBL220	SINGLE PROTEIN	P22303	Acetylcholinesterase	Homo sapiens	8	Homologous protein			48332	CHEMBL1154130	19007183	J. Nat. Prod.	2008	71
CHEMBL577466	568399	CHEMBL577466	568399		11	717.18	12.21	65.76	2	CC(C)CCC[C@@H](C)[C@H]1CC[C@H]2[C@@H]3CC=C4C[C@H](CC[C@]4(C)[C@H]3CC[C@]12C)SC5=CC(O)C=C(C[C@]6(C)[C@@H](C)CC[C@@]7(C)[C@H]6CCC=C7C)C5O	2908532	MIC	>	10	ug			Non standard unit for type		BAO_0002146	UO_0000023		587444	CHEMBL1042165	B	Inhibition of acetylcholinesterase	1	Scientific Literature				Intermediate	BAO_0000357	93	CHEMBL220	SINGLE PROTEIN	P22303	Acetylcholinesterase	Homo sapiens	8	Homologous protein			48332	CHEMBL1154130	19007183	J. Nat. Prod.	2008	71
CHEMBL459814	445438	CHEMBL459814	445438	AVAROL	1	314.46	5.7	40.46	1	C[C@H]1CC[C@@]2(C)[C@@H](CCC=C2C)[C@]1(C)Cc3cc(O)ccc3O	2908472	MIC	=	10	ug			Non standard unit for type		BAO_0002146	UO_0000023		587444	CHEMBL1042165	B	Inhibition of acetylcholinesterase	1	Scientific Literature				Intermediate	BAO_0000357	93	CHEMBL220	SINGLE PROTEIN	P22303	Acetylcholinesterase	Homo sapiens	8	Homologous protein			48332	CHEMBL1154130	19007183	J. Nat. Prod.	2008	71
CHEMBL464645	464916	CHEMBL464645	464916	AVARONE	2	312.45	5.01	34.14	1	C[C@H]1CC[C@@]2(C)[C@@H](CCC=C2C)[C@]1(C)CC3=CC(=O)C=CC3=O	2908478	MIC	=	1	ug			Non standard unit for type		BAO_0002146	UO_0000023		587444	CHEMBL1042165	B	Inhibition of acetylcholinesterase	1	Scientific Literature				Intermediate	BAO_0000357	93	CHEMBL220	SINGLE PROTEIN	P22303	Acetylcholinesterase	Homo sapiens	8	Homologous protein			48332	CHEMBL1154130	19007183	J. Nat. Prod.	2008	71
CHEMBL584990	570018	CHEMBL584990	570018		3	466.63	7.45	103.06	1	C[C@H]1CC[C@@]2(C)[C@@H](CCC=C2C)[C@]1(C)Cc3cc(O)cc(Sc4cccc(c4)C(=O)O)c3O	2908484	MIC	=	1	ug			Non standard unit for type		BAO_0002146	UO_0000023		587444	CHEMBL1042165	B	Inhibition of acetylcholinesterase	1	Scientific Literature				Intermediate	BAO_0000357	93	CHEMBL220	SINGLE PROTEIN	P22303	Acetylcholinesterase	Homo sapiens	8	Homologous protein			48332	CHEMBL1154130	19007183	J. Nat. Prod.	2008	71
CHEMBL573585	570004	CHEMBL573585	570004		4	452.65	7.22	85.99	1	C[C@H]1CC[C@@]2(C)[C@@H](CCC=C2C)[C@]1(C)Cc3cc(O)cc(Sc4ccccc4CO)c3O	2908490	MIC	=	10	ug			Non standard unit for type		BAO_0002146	UO_0000023		587444	CHEMBL1042165	B	Inhibition of acetylcholinesterase	1	Scientific Literature				Intermediate	BAO_0000357	93	CHEMBL220	SINGLE PROTEIN	P22303	Acetylcholinesterase	Homo sapiens	8	Homologous protein			48332	CHEMBL1154130	19007183	J. Nat. Prod.	2008	71
CHEMBL575633	570009	CHEMBL575633	570009		5	438.62	6.97	85.99	1	CC1=CCC[C@H]2[C@](C)(Cc3cc(O)c(Sc4ccccc4CO)cc3O)CCC[C@]12C	2908496	MIC	>	10	ug			Non standard unit for type		BAO_0002146	UO_0000023		587444	CHEMBL1042165	B	Inhibition of acetylcholinesterase	1	Scientific Literature				Intermediate	BAO_0000357	93	CHEMBL220	SINGLE PROTEIN	P22303	Acetylcholinesterase	Homo sapiens	8	Homologous protein			48332	CHEMBL1154130	19007183	J. Nat. Prod.	2008	71
CHEMBL575634	570010	CHEMBL575634	570010		6	418.59	6.21	103.06	1	CC(Sc1cc(O)cc(C[C@]2(C)[C@@H](C)CC[C@@]3(C)[C@H]2CCC=C3C)c1O)C(=O)O	2908502	MIC	=	1	ug			Non standard unit for type		BAO_0002146	UO_0000023		587444	CHEMBL1042165	B	Inhibition of acetylcholinesterase	1	Scientific Literature				Intermediate	BAO_0000357	93	CHEMBL220	SINGLE PROTEIN	P22303	Acetylcholinesterase	Homo sapiens	8	Homologous protein			48332	CHEMBL1154130	19007183	J. Nat. Prod.	2008	71
CHEMBL576954	570011	CHEMBL576954	570011		7	418.59	6.21	103.06	1	CC(Sc1cc(O)c(C[C@]2(C)[C@@H](C)CC[C@@]3(C)[C@H]2CCC=C3C)cc1O)C(=O)O	2908508	MIC	=	1	ug			Non standard unit for type		BAO_0002146	UO_0000023		587444	CHEMBL1042165	B	Inhibition of acetylcholinesterase	1	Scientific Literature				Intermediate	BAO_0000357	93	CHEMBL220	SINGLE PROTEIN	P22303	Acetylcholinesterase	Homo sapiens	8	Homologous protein			48332	CHEMBL1154130	19007183	J. Nat. Prod.	2008	71
CHEMBL92663	150419	CHEMBL92663	150419		1g	363.45	3.68	72.36	0	NC(=O)c1ccc2c(CCC3CCN(Cc4ccccc4)CC3)noc2c1	455720	IC50	=	8.79	nM	8.06			1	BAO_0000190	UO_0000065	http://www.openphacts.org/units/Nanomolar	28756	CHEMBL641020	B	Inhibition against Acetylcholinesterase (AChE)	1	Scientific Literature				Intermediate	BAO_0000357	93	CHEMBL220	SINGLE PROTEIN	P22303	Acetylcholinesterase	Homo sapiens	8	Homologous protein			13583	CHEMBL1129655	8558505	J. Med. Chem.	1996	39
CHEMBL330004	149839	CHEMBL330004	149839		1e	399.32	5.43	29.27	1	Brc1ccc2c(CCC3CCN(Cc4ccccc4)CC3)noc2c1	445084	IC50	=	50	nM	7.3			1	BAO_0000190	UO_0000065	http://www.openphacts.org/units/Nanomolar	28756	CHEMBL641020	B	Inhibition against Acetylcholinesterase (AChE)	1	Scientific Literature				Intermediate	BAO_0000357	93	CHEMBL220	SINGLE PROTEIN	P22303	Acetylcholinesterase	Homo sapiens	8	Homologous protein			13583	CHEMBL1129655	8558505	J. Med. Chem.	1996	39
CHEMBL94059	150211	CHEMBL94059	150211		2f	322.4	4.28	38.5	0	C(Oc1noc2ccccc12)C3CCN(Cc4ccccc4)CC3	467334	IC50	=	2582.26	nM	5.59				BAO_0000190	UO_0000065	http://www.openphacts.org/units/Nanomolar	28756	CHEMBL641020	B	Inhibition against Acetylcholinesterase (AChE)	1	Scientific Literature				Intermediate	BAO_0000357	93	CHEMBL220	SINGLE PROTEIN	P22303	Acetylcholinesterase	Homo sapiens	8	Homologous protein			13583	CHEMBL1129655	8558505	J. Med. Chem.	1996	39
CHEMBL502	9372	CHEMBL502	9372	DONEPEZIL	mol_5	379.49	4.57	38.77	0	COc1cc2CC(CC3CCN(Cc4ccccc4)CC3)C(=O)c2cc1OC	455722	IC50	=	8	nM	8.1			1	BAO_0000190	UO_0000065	http://www.openphacts.org/units/Nanomolar	28756	CHEMBL641020	B	Inhibition against Acetylcholinesterase (AChE)	1	Scientific Literature				Intermediate	BAO_0000357	93	CHEMBL220	SINGLE PROTEIN	P22303	Acetylcholinesterase	Homo sapiens	8	Homologous protein			13583	CHEMBL1129655	8558505	J. Med. Chem.	1996	39
CHEMBL93619	150076	CHEMBL93619	150076		1n	350.45	4.66	38.5	0	COc1cccc2c(CCC3CCN(Cc4ccccc4)CC3)noc12	458449	IC50	=	7.1	nM	8.15			1	BAO_0000190	UO_0000065	http://www.openphacts.org/units/Nanomolar	28756	CHEMBL641020	B	Inhibition against Acetylcholinesterase (AChE)	1	Scientific Literature				Intermediate	BAO_0000357	93	CHEMBL220	SINGLE PROTEIN	P22303	Acetylcholinesterase	Homo sapiens	8	Homologous protein			13583	CHEMBL1129655	8558505	J. Med. Chem.	1996	39
CHEMBL420625	149725	CHEMBL420625	149725		1d	335.44	3.93	55.29	0	Nc1ccc2c(CCC3CCN(Cc4ccccc4)CC3)noc2c1	446579	IC50	=	20	nM	7.7			1	BAO_0000190	UO_0000065	http://www.openphacts.org/units/Nanomolar	28756	CHEMBL641020	B	Inhibition against Acetylcholinesterase (AChE)	1	Scientific Literature				Intermediate	BAO_0000357	93	CHEMBL220	SINGLE PROTEIN	P22303	Acetylcholinesterase	Homo sapiens	8	Homologous protein			13583	CHEMBL1129655	8558505	J. Med. Chem.	1996	39
CHEMBL2093014	1368203	CHEMBL2109981	1382421		(S)-18b	272.34	3.44	41.57	0	Cl.CCN(C)C(=O)Oc1ccc2CC[C@H](NCC#C)c2c1	1251921	IC50	=	34900	nM	4.46				BAO_0000190	UO_0000065	http://www.openphacts.org/units/Nanomolar	28460	CHEMBL644220	B	In vitro inhibitory concentration against purified Acetylcholinesterase of human erythrocytes; value ranges from 13.6-128	1	Scientific Literature				Autocuration	BAO_0000019	93	CHEMBL220	SINGLE PROTEIN	P22303	Acetylcholinesterase	Homo sapiens	8	Homologous protein			16752	CHEMBL1135657	12431053	J. Med. Chem.	2002	45
CHEMBL571987	582652	CHEMBL571987	582652	LERSIVIRINE	Lersivirine, UK-453061	310.35	3.02	94.85	0	CCc1nn(CCO)c(CC)c1Oc2cc(cc(c2)C#N)C#N	5304338	Inhibition					Not Active			BAO_0000376			732803	CHEMBL1691883	B	Inhibition of human acetylcholinesterase at up to 10 uM	1	Scientific Literature	Homo sapiens		9606	Autocuration	BAO_0000357	93	CHEMBL220	SINGLE PROTEIN	P22303	Acetylcholinesterase	Homo sapiens	9	Protein			55936	CHEMBL1687773	20660667	Antimicrob. Agents Chemother.	2010	54
CHEMBL1276594	712562	CHEMBL1276594	712562		3a	342.33	-0.71	85.11	0	O=P(NN1CCOCC1)(NN2CCOCC2)Oc3ccccc3	3547767	IC50	=	9550000	nM			Outside typical range		BAO_0000190	UO_0000065	http://www.openphacts.org/units/Nanomolar	683819	CHEMBL1285210	B	Inhibition of human AChE by Ellman method	1	Scientific Literature	Homo sapiens		9606	Autocuration	BAO_0000357	93	CHEMBL220	SINGLE PROTEIN	P22303	Acetylcholinesterase	Homo sapiens	9	Protein	COesterase	medium	53829	CHEMBL1275282	20801550	Eur. J. Med. Chem.	2010	45
CHEMBL1276534	712502	CHEMBL1276534	712502		7a	369.36	-1.48	104.97	0	O=C(NP(=O)(NN1CCOCC1)NN2CCOCC2)c3ccccc3	3547768	IC50	=	18620000	nM			Outside typical range		BAO_0000190	UO_0000065	http://www.openphacts.org/units/Nanomolar	683819	CHEMBL1285210	B	Inhibition of human AChE by Ellman method	1	Scientific Literature	Homo sapiens		9606	Autocuration	BAO_0000357	93	CHEMBL220	SINGLE PROTEIN	P22303	Acetylcholinesterase	Homo sapiens	9	Protein	COesterase	medium	53829	CHEMBL1275282	20801550	Eur. J. Med. Chem.	2010	45
CHEMBL1276567	712535	CHEMBL1276567	712535		11a	365.41	0.98	86.52	0	O=C(NP(=O)(NN1CCCCC1)NN2CCCCC2)c3ccccc3	3547769	IC50	=	1950000	nM			Outside typical range		BAO_0000190	UO_0000065	http://www.openphacts.org/units/Nanomolar	683819	CHEMBL1285210	B	Inhibition of human AChE by Ellman method	1	Scientific Literature	Homo sapiens		9606	Autocuration	BAO_0000357	93	CHEMBL220	SINGLE PROTEIN	P22303	Acetylcholinesterase	Homo sapiens	9	Protein	COesterase	medium	53829	CHEMBL1275282	20801550	Eur. J. Med. Chem.	2010	45
CHEMBL23838	30435	CHEMBL23838	30435	PARAOXON	Paraoxon	275.2	2	100.38	0	CCOP(=O)(OCC)Oc1ccc(cc1)[N+](=O)[O-]	3107197	Inhibition	=	100	%					BAO_0000201	UO_0000187	http://qudt.org/vocab/unit#Percent	612056	CHEMBL1072861	B	Inhibition of human recombinant AChE at 100 uM by Ellman's assay	1	Scientific Literature	Homo sapiens		9606	Autocuration	BAO_0000357	93	CHEMBL220	SINGLE PROTEIN	P22303	Acetylcholinesterase	Homo sapiens	9	Protein			49820	CHEMBL1157721	20005727	Bioorg. Med. Chem.	2010	18
CHEMBL590154	599181	CHEMBL1197857	671807		46	326.37	2.93	111.68	0	[Cl-].[Cl-].NC(=O)c1cc[n+](cc1)c2ccc(s2)[n+]3ccc(\C=N\O)cc3	3107203	Inhibition	=	15	%					BAO_0000201	UO_0000187	http://qudt.org/vocab/unit#Percent	612056	CHEMBL1072861	B	Inhibition of human recombinant AChE at 100 uM by Ellman's assay	1	Scientific Literature	Homo sapiens		9606	Autocuration	BAO_0000357	93	CHEMBL220	SINGLE PROTEIN	P22303	Acetylcholinesterase	Homo sapiens	9	Protein			49820	CHEMBL1157721	20005727	Bioorg. Med. Chem.	2010	18
CHEMBL589662	599045	CHEMBL1197843	671793		31	310.31	3.2	86.08	0	[Br-].[Br-].O\N=C\c1cc[n+](cc1)c2oc(cc2)[n+]3ccc(\C=N\O)cc3	3107209	Inhibition	=	16	%					BAO_0000201	UO_0000187	http://qudt.org/vocab/unit#Percent	612056	CHEMBL1072861	B	Inhibition of human recombinant AChE at 100 uM by Ellman's assay	1	Scientific Literature	Homo sapiens		9606	Autocuration	BAO_0000357	93	CHEMBL220	SINGLE PROTEIN	P22303	Acetylcholinesterase	Homo sapiens	9	Protein			49820	CHEMBL1157721	20005727	Bioorg. Med. Chem.	2010	18
CHEMBL600464	598977	CHEMBL1198292	672242		28	326.37	3.76	101.18	0	[Cl-].[Cl-].O\N=C\c1cc[n+](cc1)c2ccc(s2)[n+]3ccc(\C=N\O)cc3	3107215	Inhibition	=	31	%					BAO_0000201	UO_0000187	http://qudt.org/vocab/unit#Percent	612056	CHEMBL1072861	B	Inhibition of human recombinant AChE at 100 uM by Ellman's assay	1	Scientific Literature	Homo sapiens		9606	Autocuration	BAO_0000357	93	CHEMBL220	SINGLE PROTEIN	P22303	Acetylcholinesterase	Homo sapiens	9	Protein			49820	CHEMBL1157721	20005727	Bioorg. Med. Chem.	2010	18
CHEMBL604454	598975	CHEMBL1198450	672400		26	326.37	4.34	101.18	0	[Cl-].[Cl-].O\N=C\c1cccc[n+]1c2ccc(s2)[n+]3ccccc3\C=N\O	3107221	Inhibition	=	0	%					BAO_0000201	UO_0000187	http://qudt.org/vocab/unit#Percent	612056	CHEMBL1072861	B	Inhibition of human recombinant AChE at 100 uM by Ellman's assay	1	Scientific Literature	Homo sapiens		9606	Autocuration	BAO_0000357	93	CHEMBL220	SINGLE PROTEIN	P22303	Acetylcholinesterase	Homo sapiens	9	Protein			49820	CHEMBL1157721	20005727	Bioorg. Med. Chem.	2010	18
CHEMBL590824	598817	CHEMBL451635	509670	OBIDOXIME MESYLATE	3	288.3	2.17	82.17	0	CS(=O)(=O)[O-].CS(=O)(=O)[O-].O\N=C\c1cc[n+](COC[n+]2ccc(\C=N\O)cc2)cc1	3107227	Inhibition	=	5	%					BAO_0000201	UO_0000187	http://qudt.org/vocab/unit#Percent	612056	CHEMBL1072861	B	Inhibition of human recombinant AChE at 100 uM by Ellman's assay	1	Scientific Literature	Homo sapiens		9606	Autocuration	BAO_0000357	93	CHEMBL220	SINGLE PROTEIN	P22303	Acetylcholinesterase	Homo sapiens	9	Protein			49820	CHEMBL1157721	20005727	Bioorg. Med. Chem.	2010	18
CHEMBL426113	337967	CHEMBL32778	47504	TRIMEDOXIME BROMIDE	2	286.33	2.4	72.94	0	[Br-].[Br-].O\N=C\c1cc[n+](CCC[n+]2ccc(\C=N\O)cc2)cc1	3107233	Inhibition	=	13	%					BAO_0000201	UO_0000187	http://qudt.org/vocab/unit#Percent	612056	CHEMBL1072861	B	Inhibition of human recombinant AChE at 100 uM by Ellman's assay	1	Scientific Literature	Homo sapiens		9606	Autocuration	BAO_0000357	93	CHEMBL220	SINGLE PROTEIN	P22303	Acetylcholinesterase	Homo sapiens	9	Protein			49820	CHEMBL1157721	20005727	Bioorg. Med. Chem.	2010	18
CHEMBL544430	543387	CHEMBL416464	69359		1e	282.36	2.32	87.43	0	Cl.COc1ccc(cc1)C(=O)\C(=N\O)\SCCN(C)C	321104	1/kmax	=	117	min					BAO_0000179	UO_0000031	http://qudt.org/vocab/unit#MinuteTime	29380	CHEMBL648294	B	1/kmax for reactivation of acetylcholinesterase at concentration of 2M*10e4 [HOX] and 17.6Me-1*10e-3 [OX]e-1 was determined; Expressed as 1/kmax, min	1	Scientific Literature				Autocuration	BAO_0000357	93	CHEMBL220	SINGLE PROTEIN	P22303	Acetylcholinesterase	Homo sapiens	8	Homologous protein			7212	CHEMBL1121722	7328574	J. Med. Chem.	1981	24
CHEMBL151923	249306	CHEMBL151923	249306		52b	274.36	3.58	41.57	0	CCN(C)C(=O)Oc1cccc(CC(C)NCC#C)c1	1240391	IC50	=	33900	nM	4.47				BAO_0000190	UO_0000065	http://www.openphacts.org/units/Nanomolar	28458	CHEMBL644218	B	In vitro inhibitory concentration against purified Acetylcholinesterase of human erythrocytes; value ranges from 12.6-74.0	1	Scientific Literature				Autocuration	BAO_0000019	93	CHEMBL220	SINGLE PROTEIN	P22303	Acetylcholinesterase	Homo sapiens	8	Homologous protein			16752	CHEMBL1135657	12431053	J. Med. Chem.	2002	45
CHEMBL537266	550436	CHEMBL46151	69726		1c	310.41	3.02	87.43	0	Cl.CCN(CC)CCS\C(=N/O)\C(=O)c1ccc(OC)cc1	336525	k_obs	=	0.115	s-1					BAO_0000179			29556	CHEMBL644062	B	Pseudo first order observed rate constants for reactivation of acetylcholinesterase at 12M*10e4 HOX and 4.51M*10e4OX; Kobs (min-1 X 10e3)	1	Scientific Literature				Autocuration	BAO_0000357	93	CHEMBL220	SINGLE PROTEIN	P22303	Acetylcholinesterase	Homo sapiens	8	Homologous protein			7212	CHEMBL1121722	7328574	J. Med. Chem.	1981	24
CHEMBL160836	262168	CHEMBL160836	262168		12k	364.24	3.81	55.62	0	CC\N=C/1\CCc2c1n(C)c3ccc(OC(=O)NC)c(Br)c23	204746	Inhibition	=	0.2	%					BAO_0000201	UO_0000187	http://qudt.org/vocab/unit#Percent	29542	CHEMBL644048	B	Compound was tested for inhibition of acetylcholinesterase at 50 mg/kg dose upon peroral administration in 24 hr time interval	1	Scientific Literature				Autocuration	BAO_0000218	93	CHEMBL220	SINGLE PROTEIN	P22303	Acetylcholinesterase	Homo sapiens	8	Homologous protein			2004	CHEMBL1151505		Bioorg. Med. Chem. Lett.	1996	6
CHEMBL345124	258736	CHEMBL332935	191875	PROPIDIUM	propidium iodide	414.59	3.4	55.92	0	[I-].[I-].CC[N+](C)(CC)CCC[n+]1c(c2ccccc2)c3cc(N)ccc3c4ccc(N)cc14	12096414	IC50	=	32200	nM	4.49				BAO_0000190	UO_0000065	http://www.openphacts.org/units/Nanomolar	858577	CHEMBL2166022	B	Inhibition of human AChE by Ellman's method	1	Scientific Literature	Homo sapiens		9606	Autocuration	BAO_0000357	93	CHEMBL220	SINGLE PROTEIN	P22303	Acetylcholinesterase	Homo sapiens	9	Protein	COesterase	medium	65890	CHEMBL2163249	23062825	Bioorg. Med. Chem.	2012	20
CHEMBL258893	430682	CHEMBL13045	11199	CHELERYTHRINE CHLORIDE	Chelerythrine Cl	348.37	4.19	40.8	0	[Cl-].COc1ccc2c(c[n+](C)c3c2ccc4cc5OCOc5cc34)c1OC	12096415	IC50	=	1540	nM	5.81				BAO_0000190	UO_0000065	http://www.openphacts.org/units/Nanomolar	858577	CHEMBL2166022	B	Inhibition of human AChE by Ellman's method	1	Scientific Literature	Homo sapiens		9606	Autocuration	BAO_0000357	93	CHEMBL220	SINGLE PROTEIN	P22303	Acetylcholinesterase	Homo sapiens	9	Protein	COesterase	medium	65890	CHEMBL2163249	23062825	Bioorg. Med. Chem.	2012	20
CHEMBL12089	9459	CHEMBL295124	66831	BERBERINE CHLORIDE	Berberine HCl	336.36	3.96	40.79	0	[Cl-].COc1ccc2cc3c4cc5OCOc5cc4CC[n+]3cc2c1OC	12096416	IC50	=	610	nM	6.21				BAO_0000190	UO_0000065	http://www.openphacts.org/units/Nanomolar	858577	CHEMBL2166022	B	Inhibition of human AChE by Ellman's method	1	Scientific Literature	Homo sapiens		9606	Autocuration	BAO_0000357	93	CHEMBL220	SINGLE PROTEIN	P22303	Acetylcholinesterase	Homo sapiens	9	Protein	COesterase	medium	65890	CHEMBL2163249	23062825	Bioorg. Med. Chem.	2012	20
CHEMBL2163795	1427216	CHEMBL206106	341112	PALMATINE CHLORIDE HYDRATE	Palmatine	352.4	4.16	40.79	0	O.[Cl-].COc1ccc2cc3c4cc(OC)c(OC)cc4CC[n+]3cc2c1OC	12096417	IC50	=	1690	nM	5.77				BAO_0000190	UO_0000065	http://www.openphacts.org/units/Nanomolar	858577	CHEMBL2166022	B	Inhibition of human AChE by Ellman's method	1	Scientific Literature	Homo sapiens		9606	Autocuration	BAO_0000357	93	CHEMBL220	SINGLE PROTEIN	P22303	Acetylcholinesterase	Homo sapiens	9	Protein	COesterase	medium	65890	CHEMBL2163249	23062825	Bioorg. Med. Chem.	2012	20
CHEMBL1128	167875	CHEMBL1104	151408	EDROPHONIUM CHLORIDE	2	166.24	0.65	20.23	0	[Cl-].CC[N+](C)(C)c1cccc(O)c1	13849449	Ki	=	4800	nM	5.32			1	BAO_0000192	UO_0000065	http://www.openphacts.org/units/Nanomolar	1278102	CHEMBL3095600	B	Competitive inhibition of human recombinant AChE using ATChCl as substrate by Lineweaver-Burk plot analysis	1	Scientific Literature	Homo sapiens		9606	Autocuration	BAO_0000357	93	CHEMBL220	SINGLE PROTEIN	P22303	Acetylcholinesterase	Homo sapiens	9	Protein	COesterase	medium	76252	CHEMBL3091342	24220173	Bioorg. Med. Chem. Lett.	2013	23
CHEMBL3233934	1732442	CHEMBL3233934	1732442		8a	451.51	2.12	100.13	0	COc1cc2NC(=O)C(=C(O)c2cc1OC)C(=O)NCC3CCN(Cc4ccccc4)CC3	14593950	IC50	=	230	nM	6.64				BAO_0000190	UO_0000065	http://www.openphacts.org/units/Nanomolar	1339402	CHEMBL3243770	B	Inhibition of AChE in human erythrocytes using acetylthiocholine iodide as substrate preincubated with enzyme for 10 mins prior to substrate challenge measured after 15 mins by Ellman's method	1	Scientific Literature	Homo sapiens		9606	Autocuration	BAO_0000219	93	CHEMBL220	SINGLE PROTEIN	P22303	Acetylcholinesterase	Homo sapiens	9	Protein	COesterase	medium	82247	CHEMBL3232950	24657052	Bioorg. Med. Chem.	2014	22
CHEMBL3233935	1732443	CHEMBL3233935	1732443		9a	423.46	1.67	122.13	0	OC1=C(C(=O)NCC2CCN(Cc3ccccc3)CC2)C(=O)Nc4cc(O)c(O)cc14	14593951	IC50	=	980	nM	6.01				BAO_0000190	UO_0000065	http://www.openphacts.org/units/Nanomolar	1339402	CHEMBL3243770	B	Inhibition of AChE in human erythrocytes using acetylthiocholine iodide as substrate preincubated with enzyme for 10 mins prior to substrate challenge measured after 15 mins by Ellman's method	1	Scientific Literature	Homo sapiens		9606	Autocuration	BAO_0000219	93	CHEMBL220	SINGLE PROTEIN	P22303	Acetylcholinesterase	Homo sapiens	9	Protein	COesterase	medium	82247	CHEMBL3232950	24657052	Bioorg. Med. Chem.	2014	22
CHEMBL1940612	1275468	CHEMBL1940612	1275468		2	420.54	4.6	58.64	0	CCN(CCCCCCNC1=CC(=O)c2ccccc2C1=O)Cc3ccccc3OC	8005612	IC50	=	9.73	nM	8.01				BAO_0000190	UO_0000065	http://www.openphacts.org/units/Nanomolar	799817	CHEMBL1941523	B	Inhibition of human recombinant AChE using acetylthiocholine iodide as substrate after 20 mins preincubation by Ellman method	1	Scientific Literature	Homo sapiens		9606	Autocuration	BAO_0000357	93	CHEMBL220	SINGLE PROTEIN	P22303	Acetylcholinesterase	Homo sapiens	9	Protein	COesterase	medium	60764	CHEMBL1938257	22054058	J. Med. Chem.	2011	54
CHEMBL1940613	1275469	CHEMBL1940613	1275469		3	421.53	3.88	71.53	0	CCN(CCCCCCNC1=CC(=O)c2ncccc2C1=O)Cc3ccccc3OC	8005613	IC50	=	27.9	nM	7.55				BAO_0000190	UO_0000065	http://www.openphacts.org/units/Nanomolar	799817	CHEMBL1941523	B	Inhibition of human recombinant AChE using acetylthiocholine iodide as substrate after 20 mins preincubation by Ellman method	1	Scientific Literature	Homo sapiens		9606	Autocuration	BAO_0000357	93	CHEMBL220	SINGLE PROTEIN	P22303	Acetylcholinesterase	Homo sapiens	9	Protein	COesterase	medium	60764	CHEMBL1938257	22054058	J. Med. Chem.	2011	54
CHEMBL1940614	1275470	CHEMBL1940614	1275470		4	398.54	4.43	58.64	0	CCN(CCCCCCNC1=CC(=O)C(=C(C)C1=O)C)Cc2ccccc2OC	8005614	IC50	=	29	nM	7.54				BAO_0000190	UO_0000065	http://www.openphacts.org/units/Nanomolar	799817	CHEMBL1941523	B	Inhibition of human recombinant AChE using acetylthiocholine iodide as substrate after 20 mins preincubation by Ellman method	1	Scientific Literature	Homo sapiens		9606	Autocuration	BAO_0000357	93	CHEMBL220	SINGLE PROTEIN	P22303	Acetylcholinesterase	Homo sapiens	9	Protein	COesterase	medium	60764	CHEMBL1938257	22054058	J. Med. Chem.	2011	54
CHEMBL1940615	1275471	CHEMBL1940615	1275471		5	400.51	3.22	67.87	0	CCN(CCCCCCNC1=CC(=O)C(=CC1=O)OC)Cc2ccccc2OC	8005615	IC50	=	65.3	nM	7.19				BAO_0000190	UO_0000065	http://www.openphacts.org/units/Nanomolar	799817	CHEMBL1941523	B	Inhibition of human recombinant AChE using acetylthiocholine iodide as substrate after 20 mins preincubation by Ellman method	1	Scientific Literature	Homo sapiens		9606	Autocuration	BAO_0000357	93	CHEMBL220	SINGLE PROTEIN	P22303	Acetylcholinesterase	Homo sapiens	9	Protein	COesterase	medium	60764	CHEMBL1938257	22054058	J. Med. Chem.	2011	54
CHEMBL1940616	1275472	CHEMBL1940616	1275472		6	392.49	3.72	67.43	0	COc1ccccc1CNCCCCCCNC2=CC(=O)c3ccccc3C2=O	8005616	IC50	=	1850	nM	5.73				BAO_0000190	UO_0000065	http://www.openphacts.org/units/Nanomolar	799817	CHEMBL1941523	B	Inhibition of human recombinant AChE using acetylthiocholine iodide as substrate after 20 mins preincubation by Ellman method	1	Scientific Literature	Homo sapiens		9606	Autocuration	BAO_0000357	93	CHEMBL220	SINGLE PROTEIN	P22303	Acetylcholinesterase	Homo sapiens	9	Protein	COesterase	medium	60764	CHEMBL1938257	22054058	J. Med. Chem.	2011	54
CHEMBL1940617	1275473	CHEMBL1940617	1275473		7	272.34	1.72	72.19	0	NCCCCCCNC1=CC(=O)c2ccccc2C1=O	8005617	IC50	=	64500	nM	4.19				BAO_0000190	UO_0000065	http://www.openphacts.org/units/Nanomolar	799817	CHEMBL1941523	B	Inhibition of human recombinant AChE using acetylthiocholine iodide as substrate after 20 mins preincubation by Ellman method	1	Scientific Literature	Homo sapiens		9606	Autocuration	BAO_0000357	93	CHEMBL220	SINGLE PROTEIN	P22303	Acetylcholinesterase	Homo sapiens	9	Protein	COesterase	medium	60764	CHEMBL1938257	22054058	J. Med. Chem.	2011	54
CHEMBL1940618	1275474	CHEMBL1940618	1275474		8	459.58	2.78	61.88	0	COc1ccccc1CN2CCC(CC2)N3CCC(CC3)NC4=CC(=O)c5ccccc5C4=O	8005618	IC50	=	17200	nM	4.76				BAO_0000190	UO_0000065	http://www.openphacts.org/units/Nanomolar	799817	CHEMBL1941523	B	Inhibition of human recombinant AChE using acetylthiocholine iodide as substrate after 20 mins preincubation by Ellman method	1	Scientific Literature	Homo sapiens		9606	Autocuration	BAO_0000357	93	CHEMBL220	SINGLE PROTEIN	P22303	Acetylcholinesterase	Homo sapiens	9	Protein	COesterase	medium	60764	CHEMBL1938257	22054058	J. Med. Chem.	2011	54
CHEMBL1940619	1275475	CHEMBL1940619	1275475		9	424.53	3.09	59.08	0	COC1=CC(=O)C(=CC1=O)N2CCC(CC2)C3CCN(Cc4ccccc4OC)CC3	8005619	IC50	=	24400	nM	4.61				BAO_0000190	UO_0000065	http://www.openphacts.org/units/Nanomolar	799817	CHEMBL1941523	B	Inhibition of human recombinant AChE using acetylthiocholine iodide as substrate after 20 mins preincubation by Ellman method	1	Scientific Literature	Homo sapiens		9606	Autocuration	BAO_0000357	93	CHEMBL220	SINGLE PROTEIN	P22303	Acetylcholinesterase	Homo sapiens	9	Protein	COesterase	medium	60764	CHEMBL1938257	22054058	J. Med. Chem.	2011	54
CHEMBL196699	326236	CHEMBL196699	326236		12	321.33	0.39	101.27	0	COc1cc2ccnc3c2c(COC3(O)CC(O)CO)c1OC	1523298	IC50	=	109000	nM			Outside typical range		BAO_0000190	UO_0000065	http://www.openphacts.org/units/Nanomolar	304873	CHEMBL829249	B	Inhibitory concentration against acetylcholinesterase	1	Scientific Literature				Expert	BAO_0000357	93	CHEMBL220	SINGLE PROTEIN	P22303	Acetylcholinesterase	Homo sapiens	8	Homologous protein			20440	CHEMBL1145264	15878275	Bioorg. Med. Chem. Lett.	2005	15
CHEMBL481690	467586	CHEMBL481690	467586		5	351.44	4.55	50.38	0	C(COc1ccc(Oc2nc3ccccc3[nH]2)cc1)CN4CCCCC4	2573445	Inhibition	<	10	%					BAO_0000201	UO_0000187	http://qudt.org/vocab/unit#Percent	488421	CHEMBL987485	B	Inhibition of human acetylcholinesterase at 10 uM	1	Scientific Literature	Homo sapiens		9606	Autocuration	BAO_0000357	93	CHEMBL220	SINGLE PROTEIN	P22303	Acetylcholinesterase	Homo sapiens	9	Protein			43854	CHEMBL1155111	18588282	J. Med. Chem.	2008	51
CHEMBL196177	325941	CHEMBL196177	325941		11	319.35	1.43	70.04	0	COc1cc2ccnc3c2c(COC3(CCCO)OC)c1OC	1523189	IC50	=	137000	nM			Outside typical range		BAO_0000190	UO_0000065	http://www.openphacts.org/units/Nanomolar	304873	CHEMBL829249	B	Inhibitory concentration against acetylcholinesterase	1	Scientific Literature				Expert	BAO_0000357	93	CHEMBL220	SINGLE PROTEIN	P22303	Acetylcholinesterase	Homo sapiens	8	Homologous protein			20440	CHEMBL1145264	15878275	Bioorg. Med. Chem. Lett.	2005	15
CHEMBL196116	326119	CHEMBL196116	326119		9	301.34	2.27	49.81	0	COc1cc2ccnc3c2c(COC3(CC=C)OC)c1OC	1523186	IC50	=	30	ug.mL-1					BAO_0000190	UO_0000274	http://www.openphacts.org/units/MicrogramPerMilliliter	304873	CHEMBL829249	B	Inhibitory concentration against acetylcholinesterase	1	Scientific Literature				Expert	BAO_0000357	93	CHEMBL220	SINGLE PROTEIN	P22303	Acetylcholinesterase	Homo sapiens	8	Homologous protein			20440	CHEMBL1145264	15878275	Bioorg. Med. Chem. Lett.	2005	15
CHEMBL196116	326119	CHEMBL196116	326119		9	301.34	2.27	49.81	0	COc1cc2ccnc3c2c(COC3(CC=C)OC)c1OC	1523185	IC50	=	100000	nM	4				BAO_0000190	UO_0000065	http://www.openphacts.org/units/Nanomolar	304873	CHEMBL829249	B	Inhibitory concentration against acetylcholinesterase	1	Scientific Literature				Expert	BAO_0000357	93	CHEMBL220	SINGLE PROTEIN	P22303	Acetylcholinesterase	Homo sapiens	8	Homologous protein			20440	CHEMBL1145264	15878275	Bioorg. Med. Chem. Lett.	2005	15
CHEMBL95	9333	CHEMBL95	9333	TACRINE	2	198.26	2.79	38.9	0	Nc1c2CCCCc2nc3ccccc13	1523307	IC50	=	0.04	ug.mL-1					BAO_0000190	UO_0000274	http://www.openphacts.org/units/MicrogramPerMilliliter	304873	CHEMBL829249	B	Inhibitory concentration against acetylcholinesterase	1	Scientific Literature				Expert	BAO_0000357	93	CHEMBL220	SINGLE PROTEIN	P22303	Acetylcholinesterase	Homo sapiens	8	Homologous protein			20440	CHEMBL1145264	15878275	Bioorg. Med. Chem. Lett.	2005	15
CHEMBL94	9277	CHEMBL94	9277	PHYSOSTIGMINE	Physostigmine	275.35	2.35	44.81	0	CNC(=O)Oc1ccc2N(C)[C@H]3N(C)CC[C@@]3(C)c2c1	1523309	IC50	=	0.008	ug.mL-1					BAO_0000190	UO_0000274	http://www.openphacts.org/units/MicrogramPerMilliliter	304873	CHEMBL829249	B	Inhibitory concentration against acetylcholinesterase	1	Scientific Literature				Expert	BAO_0000357	93	CHEMBL220	SINGLE PROTEIN	P22303	Acetylcholinesterase	Homo sapiens	8	Homologous protein			20440	CHEMBL1145264	15878275	Bioorg. Med. Chem. Lett.	2005	15
CHEMBL370561	326029	CHEMBL370561	326029		14	339.16	3.08	48.64	0	COc1cc2cc[n+](C)c3C(=O)OC(Br)c(c1OC)c23	1523303	IC50	=	40.7	ug.mL-1					BAO_0000190	UO_0000274	http://www.openphacts.org/units/MicrogramPerMilliliter	304873	CHEMBL829249	B	Inhibitory concentration against acetylcholinesterase	1	Scientific Literature				Expert	BAO_0000357	93	CHEMBL220	SINGLE PROTEIN	P22303	Acetylcholinesterase	Homo sapiens	8	Homologous protein			20440	CHEMBL1145264	15878275	Bioorg. Med. Chem. Lett.	2005	15
CHEMBL345124	258736	CHEMBL332935	191875	PROPIDIUM	PI	414.59	3.4	55.92	0	[I-].[I-].CC[N+](C)(CC)CCC[n+]1c(c2ccccc2)c3cc(N)ccc3c4ccc(N)cc14	13294416	Imax	=	84.5	%					BAO_0000179	UO_0000187	http://qudt.org/vocab/unit#Percent	955702	CHEMBL2379007	B	Non-competitive inhibition of acetylcholinesterase (unknown origin)-induced amyloid beta(1 to 42) aggregation at 25 uM after 6 hrs by ThT fluorescence assay relative to control	1	Scientific Literature	Homo sapiens		9606	Autocuration	BAO_0000357	93	CHEMBL220	SINGLE PROTEIN	P22303	Acetylcholinesterase	Homo sapiens	9	Protein			73444	CHEMBL2375339	23501115	Eur. J. Med. Chem.	2013	63
CHEMBL1720480	1101211	CHEMBL1720480	1101211		HTS09726	366.45	2.58	50.8	0	O=C(NC1CCN(Cc2ccccc2)CC1)c3ccc4OCCCOc4c3	12601977	Ki	=	95.3	nM	7.02				BAO_0000192	UO_0000065	http://www.openphacts.org/units/Nanomolar	931327	CHEMBL3069984	B	Binding affinity to acetylcholinesterase (unknown origin)	1	Scientific Literature	Homo sapiens		9606	Autocuration	BAO_0000357	93	CHEMBL220	SINGLE PROTEIN	P22303	Acetylcholinesterase	Homo sapiens	9	Protein	COesterase	medium	71444	CHEMBL3046949		Med Chem Res	2013	22
CHEMBL2297979	1501573	CHEMBL2297979	1501573		HTS06574	411.85	4.1	35.58	0	FC(F)(F)c1ccc(NC(=O)CN2CCN(Cc3ccccc3)CC2)c(Cl)c1	12601978	Ki	=	47.34	nM	7.32				BAO_0000192	UO_0000065	http://www.openphacts.org/units/Nanomolar	931327	CHEMBL3069984	B	Binding affinity to acetylcholinesterase (unknown origin)	1	Scientific Literature	Homo sapiens		9606	Autocuration	BAO_0000357	93	CHEMBL220	SINGLE PROTEIN	P22303	Acetylcholinesterase	Homo sapiens	9	Protein	COesterase	medium	71444	CHEMBL3046949		Med Chem Res	2013	22
CHEMBL2297978	1501572	CHEMBL2297978	1501572		HTS03170	489.05	4.94	103.1	0	Cc1c(scc1S(=O)(=O)c2ccc(Cl)cc2)C(=O)NC3CCN(Cc4ccccc4)CC3	12601979	Ki	=	21.29	nM	7.67				BAO_0000192	UO_0000065	http://www.openphacts.org/units/Nanomolar	931327	CHEMBL3069984	B	Binding affinity to acetylcholinesterase (unknown origin)	1	Scientific Literature	Homo sapiens		9606	Autocuration	BAO_0000357	93	CHEMBL220	SINGLE PROTEIN	P22303	Acetylcholinesterase	Homo sapiens	9	Protein	COesterase	medium	71444	CHEMBL3046949		Med Chem Res	2013	22
CHEMBL1711540	1092271	CHEMBL1711540	1092271		HTS02407	406.88	3.57	50.8	0	COc1ccc(cc1OC)C(=O)NC2CCN(Cc3c(F)cccc3Cl)CC2	12601980	Ki	=	54.84	nM	7.26				BAO_0000192	UO_0000065	http://www.openphacts.org/units/Nanomolar	931327	CHEMBL3069984	B	Binding affinity to acetylcholinesterase (unknown origin)	1	Scientific Literature	Homo sapiens		9606	Autocuration	BAO_0000357	93	CHEMBL220	SINGLE PROTEIN	P22303	Acetylcholinesterase	Homo sapiens	9	Protein	COesterase	medium	71444	CHEMBL3046949		Med Chem Res	2013	22
CHEMBL2297977	1501571	CHEMBL2297977	1501571		HTS01811	407.43	5.2	44.81	1	FC(F)(F)Oc1ccc(NC(=O)N2CCCN(CCc3ccccc3)CC2)cc1	12601981	Ki	=	241.14	nM	6.62				BAO_0000192	UO_0000065	http://www.openphacts.org/units/Nanomolar	931327	CHEMBL3069984	B	Binding affinity to acetylcholinesterase (unknown origin)	1	Scientific Literature	Homo sapiens		9606	Autocuration	BAO_0000357	93	CHEMBL220	SINGLE PROTEIN	P22303	Acetylcholinesterase	Homo sapiens	9	Protein	COesterase	medium	71444	CHEMBL3046949		Med Chem Res	2013	22
CHEMBL2297976	1501570	CHEMBL2297976	1501570		GK02445	453.76	4.41	128.32	0	N\C(=N/OC(=O)c1cnn(c2ccc(cc2)[N+](=O)[O-])c1C(F)(F)F)\c3ccc(Cl)cc3	12601982	Ki	=	2350	nM	5.63				BAO_0000192	UO_0000065	http://www.openphacts.org/units/Nanomolar	931327	CHEMBL3069984	B	Binding affinity to acetylcholinesterase (unknown origin)	1	Scientific Literature	Homo sapiens		9606	Autocuration	BAO_0000357	93	CHEMBL220	SINGLE PROTEIN	P22303	Acetylcholinesterase	Homo sapiens	9	Protein	COesterase	medium	71444	CHEMBL3046949		Med Chem Res	2013	22
CHEMBL2297975	1501569	CHEMBL2297975	1501569		GK02444	475.42	5.14	128.32	1	CC(C)(C)c1ccc(cc1)\C(=N\OC(=O)c2cnn(c3ccc(cc3)[N+](=O)[O-])c2C(F)(F)F)\N	12601983	Ki	=	521.34	nM	6.28				BAO_0000192	UO_0000065	http://www.openphacts.org/units/Nanomolar	931327	CHEMBL3069984	B	Binding affinity to acetylcholinesterase (unknown origin)	1	Scientific Literature	Homo sapiens		9606	Autocuration	BAO_0000357	93	CHEMBL220	SINGLE PROTEIN	P22303	Acetylcholinesterase	Homo sapiens	9	Protein	COesterase	medium	71444	CHEMBL3046949		Med Chem Res	2013	22
CHEMBL2297985	1501579	CHEMBL2297985	1501579		GK02443	487.31	4.68	128.32	0	N\C(=N/OC(=O)c1cnn(c2ccc(cc2)[N+](=O)[O-])c1C(F)(F)F)\c3ccc(cc3)C(F)(F)F	12601984	Ki	=	2070	nM	5.68				BAO_0000192	UO_0000065	http://www.openphacts.org/units/Nanomolar	931327	CHEMBL3069984	B	Binding affinity to acetylcholinesterase (unknown origin)	1	Scientific Literature	Homo sapiens		9606	Autocuration	BAO_0000357	93	CHEMBL220	SINGLE PROTEIN	P22303	Acetylcholinesterase	Homo sapiens	9	Protein	COesterase	medium	71444	CHEMBL3046949		Med Chem Res	2013	22
CHEMBL2297984	1501578	CHEMBL2297984	1501578		BTB15236	459.54	4.16	85.5	0	CC(CN1CCN(Cc2ccccc2)CC1)N(C(=O)c3cccc(c3)[N+](=O)[O-])c4ccccn4	12601985	Ki	=	61.4	nM	7.21				BAO_0000192	UO_0000065	http://www.openphacts.org/units/Nanomolar	931327	CHEMBL3069984	B	Binding affinity to acetylcholinesterase (unknown origin)	1	Scientific Literature	Homo sapiens		9606	Autocuration	BAO_0000357	93	CHEMBL220	SINGLE PROTEIN	P22303	Acetylcholinesterase	Homo sapiens	9	Protein	COesterase	medium	71444	CHEMBL3046949		Med Chem Res	2013	22
CHEMBL2297983	1501577	CHEMBL2297983	1501577		AW00841	462.95	4.32	122.88	0	OC(COc1ccc(cc1)[N+](=O)[O-])CN2CCCN(CC2)c3nc4ccc(Cl)cc4s3	12601986	Ki	=	263.15	nM	6.58				BAO_0000192	UO_0000065	http://www.openphacts.org/units/Nanomolar	931327	CHEMBL3069984	B	Binding affinity to acetylcholinesterase (unknown origin)	1	Scientific Literature	Homo sapiens		9606	Autocuration	BAO_0000357	93	CHEMBL220	SINGLE PROTEIN	P22303	Acetylcholinesterase	Homo sapiens	9	Protein	COesterase	medium	71444	CHEMBL3046949		Med Chem Res	2013	22
CHEMBL515394	458695	CHEMBL515394	458695		45	379.49	4.8	38.77	0	COc1cc2CC(Cc3ccc(CN4CCCCC4)cc3)C(=O)c2cc1OC	12601987	Ki	=	73.78	nM	7.13				BAO_0000192	UO_0000065	http://www.openphacts.org/units/Nanomolar	931327	CHEMBL3069984	B	Binding affinity to acetylcholinesterase (unknown origin)	1	Scientific Literature	Homo sapiens		9606	Autocuration	BAO_0000357	93	CHEMBL220	SINGLE PROTEIN	P22303	Acetylcholinesterase	Homo sapiens	9	Protein	COesterase	medium	71444	CHEMBL3046949		Med Chem Res	2013	22
CHEMBL472776	458694	CHEMBL472776	458694		44	379.49	4.8	38.77	0	COc1cc2CC(Cc3cccc(CN4CCCCC4)c3)C(=O)c2cc1OC	12601988	Ki	=	59.34	nM	7.23				BAO_0000192	UO_0000065	http://www.openphacts.org/units/Nanomolar	931327	CHEMBL3069984	B	Binding affinity to acetylcholinesterase (unknown origin)	1	Scientific Literature	Homo sapiens		9606	Autocuration	BAO_0000357	93	CHEMBL220	SINGLE PROTEIN	P22303	Acetylcholinesterase	Homo sapiens	9	Protein	COesterase	medium	71444	CHEMBL3046949		Med Chem Res	2013	22
CHEMBL473962	458641	CHEMBL473962	458641		43	365.47	4.35	38.77	0	COc1cc2CC(Cc3ccc(CN4CCCC4)cc3)C(=O)c2cc1OC	12601989	Ki	=	772.65	nM	6.11				BAO_0000192	UO_0000065	http://www.openphacts.org/units/Nanomolar	931327	CHEMBL3069984	B	Binding affinity to acetylcholinesterase (unknown origin)	1	Scientific Literature	Homo sapiens		9606	Autocuration	BAO_0000357	93	CHEMBL220	SINGLE PROTEIN	P22303	Acetylcholinesterase	Homo sapiens	9	Protein	COesterase	medium	71444	CHEMBL3046949		Med Chem Res	2013	22
CHEMBL473767	458640	CHEMBL473767	458640		42	365.47	4.35	38.77	0	COc1cc2CC(Cc3cccc(CN4CCCC4)c3)C(=O)c2cc1OC	12601990	Ki	=	22.28	nM	7.65				BAO_0000192	UO_0000065	http://www.openphacts.org/units/Nanomolar	931327	CHEMBL3069984	B	Binding affinity to acetylcholinesterase (unknown origin)	1	Scientific Literature	Homo sapiens		9606	Autocuration	BAO_0000357	93	CHEMBL220	SINGLE PROTEIN	P22303	Acetylcholinesterase	Homo sapiens	9	Protein	COesterase	medium	71444	CHEMBL3046949		Med Chem Res	2013	22
CHEMBL472814	458583	CHEMBL472814	458583		41	367.48	4.58	38.77	0	CCN(CC)Cc1ccc(CC2Cc3cc(OC)c(OC)cc3C2=O)cc1	12601991	Ki	=	1040	nM	5.98				BAO_0000192	UO_0000065	http://www.openphacts.org/units/Nanomolar	931327	CHEMBL3069984	B	Binding affinity to acetylcholinesterase (unknown origin)	1	Scientific Literature	Homo sapiens		9606	Autocuration	BAO_0000357	93	CHEMBL220	SINGLE PROTEIN	P22303	Acetylcholinesterase	Homo sapiens	9	Protein	COesterase	medium	71444	CHEMBL3046949		Med Chem Res	2013	22
CHEMBL472813	458582	CHEMBL472813	458582		40	367.48	4.58	38.77	0	CCN(CC)Cc1cccc(CC2Cc3cc(OC)c(OC)cc3C2=O)c1	12601992	Ki	=	21.66	nM	7.66				BAO_0000192	UO_0000065	http://www.openphacts.org/units/Nanomolar	931327	CHEMBL3069984	B	Binding affinity to acetylcholinesterase (unknown origin)	1	Scientific Literature	Homo sapiens		9606	Autocuration	BAO_0000357	93	CHEMBL220	SINGLE PROTEIN	P22303	Acetylcholinesterase	Homo sapiens	9	Protein	COesterase	medium	71444	CHEMBL3046949		Med Chem Res	2013	22
CHEMBL474190	458580	CHEMBL474190	458580		39	353.45	4.24	38.77	0	CCN(C)Cc1ccc(CC2Cc3cc(OC)c(OC)cc3C2=O)cc1	12601993	Ki	=	918.25	nM	6.04				BAO_0000192	UO_0000065	http://www.openphacts.org/units/Nanomolar	931327	CHEMBL3069984	B	Binding affinity to acetylcholinesterase (unknown origin)	1	Scientific Literature	Homo sapiens		9606	Autocuration	BAO_0000357	93	CHEMBL220	SINGLE PROTEIN	P22303	Acetylcholinesterase	Homo sapiens	9	Protein	COesterase	medium	71444	CHEMBL3046949		Med Chem Res	2013	22
CHEMBL515891	458579	CHEMBL515891	458579		38	353.45	4.24	38.77	0	CCN(C)Cc1cccc(CC2Cc3cc(OC)c(OC)cc3C2=O)c1	12601994	Ki	=	506.78	nM	6.3				BAO_0000192	UO_0000065	http://www.openphacts.org/units/Nanomolar	931327	CHEMBL3069984	B	Binding affinity to acetylcholinesterase (unknown origin)	1	Scientific Literature	Homo sapiens		9606	Autocuration	BAO_0000357	93	CHEMBL220	SINGLE PROTEIN	P22303	Acetylcholinesterase	Homo sapiens	9	Protein	COesterase	medium	71444	CHEMBL3046949		Med Chem Res	2013	22
CHEMBL474578	458518	CHEMBL474578	458518		37	339.43	3.89	38.77	0	COc1cc2CC(Cc3ccc(CN(C)C)cc3)C(=O)c2cc1OC	12601995	Ki	=	161.03	nM	6.79				BAO_0000192	UO_0000065	http://www.openphacts.org/units/Nanomolar	931327	CHEMBL3069984	B	Binding affinity to acetylcholinesterase (unknown origin)	1	Scientific Literature	Homo sapiens		9606	Autocuration	BAO_0000357	93	CHEMBL220	SINGLE PROTEIN	P22303	Acetylcholinesterase	Homo sapiens	9	Protein	COesterase	medium	71444	CHEMBL3046949		Med Chem Res	2013	22
CHEMBL474577	458517	CHEMBL474577	458517		36	339.43	3.89	38.77	0	COc1cc2CC(Cc3cccc(CN(C)C)c3)C(=O)c2cc1OC	12601996	Ki	=	524.99	nM	6.28				BAO_0000192	UO_0000065	http://www.openphacts.org/units/Nanomolar	931327	CHEMBL3069984	B	Binding affinity to acetylcholinesterase (unknown origin)	1	Scientific Literature	Homo sapiens		9606	Autocuration	BAO_0000357	93	CHEMBL220	SINGLE PROTEIN	P22303	Acetylcholinesterase	Homo sapiens	9	Protein	COesterase	medium	71444	CHEMBL3046949		Med Chem Res	2013	22
CHEMBL514186	458515	CHEMBL514186	458515		35	377.48	4.76	38.77	0	COc1cc2C\C(=C/c3ccc(CN4CCCCC4)cc3)\C(=O)c2cc1OC	12601997	Ki	=	95.21	nM	7.02				BAO_0000192	UO_0000065	http://www.openphacts.org/units/Nanomolar	931327	CHEMBL3069984	B	Binding affinity to acetylcholinesterase (unknown origin)	1	Scientific Literature	Homo sapiens		9606	Autocuration	BAO_0000357	93	CHEMBL220	SINGLE PROTEIN	P22303	Acetylcholinesterase	Homo sapiens	9	Protein	COesterase	medium	71444	CHEMBL3046949		Med Chem Res	2013	22
CHEMBL475161	458514	CHEMBL475161	458514		34	377.48	4.76	38.77	0	COc1cc2C\C(=C/c3cccc(CN4CCCCC4)c3)\C(=O)c2cc1OC	12601998	Ki	=	70.9	nM	7.15				BAO_0000192	UO_0000065	http://www.openphacts.org/units/Nanomolar	931327	CHEMBL3069984	B	Binding affinity to acetylcholinesterase (unknown origin)	1	Scientific Literature	Homo sapiens		9606	Autocuration	BAO_0000357	93	CHEMBL220	SINGLE PROTEIN	P22303	Acetylcholinesterase	Homo sapiens	9	Protein	COesterase	medium	71444	CHEMBL3046949		Med Chem Res	2013	22
CHEMBL465028	458442	CHEMBL465028	458442		33	363.45	4.31	38.77	0	COc1cc2C\C(=C/c3ccc(CN4CCCC4)cc3)\C(=O)c2cc1OC	12601999	Ki	=	198.49	nM	6.7				BAO_0000192	UO_0000065	http://www.openphacts.org/units/Nanomolar	931327	CHEMBL3069984	B	Binding affinity to acetylcholinesterase (unknown origin)	1	Scientific Literature	Homo sapiens		9606	Autocuration	BAO_0000357	93	CHEMBL220	SINGLE PROTEIN	P22303	Acetylcholinesterase	Homo sapiens	9	Protein	COesterase	medium	71444	CHEMBL3046949		Med Chem Res	2013	22
CHEMBL465027	458441	CHEMBL465027	458441		32	363.45	4.31	38.77	0	COc1cc2C\C(=C/c3cccc(CN4CCCC4)c3)\C(=O)c2cc1OC	12602000	Ki	=	126.75	nM	6.9				BAO_0000192	UO_0000065	http://www.openphacts.org/units/Nanomolar	931327	CHEMBL3069984	B	Binding affinity to acetylcholinesterase (unknown origin)	1	Scientific Literature	Homo sapiens		9606	Autocuration	BAO_0000357	93	CHEMBL220	SINGLE PROTEIN	P22303	Acetylcholinesterase	Homo sapiens	9	Protein	COesterase	medium	71444	CHEMBL3046949		Med Chem Res	2013	22
CHEMBL464427	458373	CHEMBL464427	458373		31	365.47	4.55	38.77	0	CCN(CC)Cc1ccc(\C=C\2/Cc3cc(OC)c(OC)cc3C2=O)cc1	12602001	Ki	=	453.15	nM	6.34				BAO_0000192	UO_0000065	http://www.openphacts.org/units/Nanomolar	931327	CHEMBL3069984	B	Binding affinity to acetylcholinesterase (unknown origin)	1	Scientific Literature	Homo sapiens		9606	Autocuration	BAO_0000357	93	CHEMBL220	SINGLE PROTEIN	P22303	Acetylcholinesterase	Homo sapiens	9	Protein	COesterase	medium	71444	CHEMBL3046949		Med Chem Res	2013	22
CHEMBL518399	458372	CHEMBL518399	458372		30	365.47	4.55	38.77	0	CCN(CC)Cc1cccc(\C=C\2/Cc3cc(OC)c(OC)cc3C2=O)c1	12602002	Ki	=	236.52	nM	6.63				BAO_0000192	UO_0000065	http://www.openphacts.org/units/Nanomolar	931327	CHEMBL3069984	B	Binding affinity to acetylcholinesterase (unknown origin)	1	Scientific Literature	Homo sapiens		9606	Autocuration	BAO_0000357	93	CHEMBL220	SINGLE PROTEIN	P22303	Acetylcholinesterase	Homo sapiens	9	Protein	COesterase	medium	71444	CHEMBL3046949		Med Chem Res	2013	22
CHEMBL464024	458370	CHEMBL464024	458370		29	351.44	4.2	38.77	0	CCN(C)Cc1ccc(\C=C\2/Cc3cc(OC)c(OC)cc3C2=O)cc1	12602003	Ki	=	919.62	nM	6.04				BAO_0000192	UO_0000065	http://www.openphacts.org/units/Nanomolar	931327	CHEMBL3069984	B	Binding affinity to acetylcholinesterase (unknown origin)	1	Scientific Literature	Homo sapiens		9606	Autocuration	BAO_0000357	93	CHEMBL220	SINGLE PROTEIN	P22303	Acetylcholinesterase	Homo sapiens	9	Protein	COesterase	medium	71444	CHEMBL3046949		Med Chem Res	2013	22
CHEMBL463279	458251	CHEMBL463279	458251		28	351.44	4.2	38.77	0	CCN(C)Cc1cccc(\C=C\2/Cc3cc(OC)c(OC)cc3C2=O)c1	12602004	Ki	=	235.5	nM	6.63				BAO_0000192	UO_0000065	http://www.openphacts.org/units/Nanomolar	931327	CHEMBL3069984	B	Binding affinity to acetylcholinesterase (unknown origin)	1	Scientific Literature	Homo sapiens		9606	Autocuration	BAO_0000357	93	CHEMBL220	SINGLE PROTEIN	P22303	Acetylcholinesterase	Homo sapiens	9	Protein	COesterase	medium	71444	CHEMBL3046949		Med Chem Res	2013	22
CHEMBL462873	458188	CHEMBL462873	458188		27	337.41	3.85	38.77	0	COc1cc2C\C(=C/c3ccc(CN(C)C)cc3)\C(=O)c2cc1OC	12602005	Ki	=	616.7	nM	6.21				BAO_0000192	UO_0000065	http://www.openphacts.org/units/Nanomolar	931327	CHEMBL3069984	B	Binding affinity to acetylcholinesterase (unknown origin)	1	Scientific Literature	Homo sapiens		9606	Autocuration	BAO_0000357	93	CHEMBL220	SINGLE PROTEIN	P22303	Acetylcholinesterase	Homo sapiens	9	Protein	COesterase	medium	71444	CHEMBL3046949		Med Chem Res	2013	22
CHEMBL462872	458187	CHEMBL462872	458187		26	337.41	3.85	38.77	0	COc1cc2C\C(=C/c3cccc(CN(C)C)c3)\C(=O)c2cc1OC	12602006	Ki	=	62.25	nM	7.21				BAO_0000192	UO_0000065	http://www.openphacts.org/units/Nanomolar	931327	CHEMBL3069984	B	Binding affinity to acetylcholinesterase (unknown origin)	1	Scientific Literature	Homo sapiens		9606	Autocuration	BAO_0000357	93	CHEMBL220	SINGLE PROTEIN	P22303	Acetylcholinesterase	Homo sapiens	9	Protein	COesterase	medium	71444	CHEMBL3046949		Med Chem Res	2013	22
CHEMBL361540	302402	CHEMBL361540	302402		25	410.51	3.66	51.24	0	COc1cc2CC(Oc3ccc(cc3)C(C)N4CCN(C)CC4)C(=O)c2cc1OC	12602007	Ki	=	227.94	nM	6.64				BAO_0000192	UO_0000065	http://www.openphacts.org/units/Nanomolar	931327	CHEMBL3069984	B	Binding affinity to acetylcholinesterase (unknown origin)	1	Scientific Literature	Homo sapiens		9606	Autocuration	BAO_0000357	93	CHEMBL220	SINGLE PROTEIN	P22303	Acetylcholinesterase	Homo sapiens	9	Protein	COesterase	medium	71444	CHEMBL3046949		Med Chem Res	2013	22
CHEMBL360570	302236	CHEMBL360570	302236		24	396.48	3.28	51.24	0	COc1cc2CC(Oc3ccc(CN4CCN(C)CC4)cc3)C(=O)c2cc1OC	12602008	Ki	=	69.46	nM	7.16				BAO_0000192	UO_0000065	http://www.openphacts.org/units/Nanomolar	931327	CHEMBL3069984	B	Binding affinity to acetylcholinesterase (unknown origin)	1	Scientific Literature	Homo sapiens		9606	Autocuration	BAO_0000357	93	CHEMBL220	SINGLE PROTEIN	P22303	Acetylcholinesterase	Homo sapiens	9	Protein	COesterase	medium	71444	CHEMBL3046949		Med Chem Res	2013	22
CHEMBL181207	302257	CHEMBL181207	302257		23	410.51	3.66	51.24	0	COc1cc2CC(Oc3cccc(c3)C(C)N4CCN(C)CC4)C(=O)c2cc1OC	12602009	Ki	=	77.66	nM	7.11				BAO_0000192	UO_0000065	http://www.openphacts.org/units/Nanomolar	931327	CHEMBL3069984	B	Binding affinity to acetylcholinesterase (unknown origin)	1	Scientific Literature	Homo sapiens		9606	Autocuration	BAO_0000357	93	CHEMBL220	SINGLE PROTEIN	P22303	Acetylcholinesterase	Homo sapiens	9	Protein	COesterase	medium	71444	CHEMBL3046949		Med Chem Res	2013	22
CHEMBL264242	302181	CHEMBL264242	302181		22	396.48	3.28	51.24	0	COc1cc2CC(Oc3cccc(CN4CCN(C)CC4)c3)C(=O)c2cc1OC	12602010	Ki	=	62.06	nM	7.21				BAO_0000192	UO_0000065	http://www.openphacts.org/units/Nanomolar	931327	CHEMBL3069984	B	Binding affinity to acetylcholinesterase (unknown origin)	1	Scientific Literature	Homo sapiens		9606	Autocuration	BAO_0000357	93	CHEMBL220	SINGLE PROTEIN	P22303	Acetylcholinesterase	Homo sapiens	9	Protein	COesterase	medium	71444	CHEMBL3046949		Med Chem Res	2013	22
CHEMBL361309	302335	CHEMBL361309	302335		21	397.46	3.39	57.23	0	COc1cc2CC(Oc3ccc(cc3)C(C)N4CCOCC4)C(=O)c2cc1OC	12602011	Ki	=	217.13	nM	6.66				BAO_0000192	UO_0000065	http://www.openphacts.org/units/Nanomolar	931327	CHEMBL3069984	B	Binding affinity to acetylcholinesterase (unknown origin)	1	Scientific Literature	Homo sapiens		9606	Autocuration	BAO_0000357	93	CHEMBL220	SINGLE PROTEIN	P22303	Acetylcholinesterase	Homo sapiens	9	Protein	COesterase	medium	71444	CHEMBL3046949		Med Chem Res	2013	22
CHEMBL179824	302228	CHEMBL179824	302228		20	383.44	3.01	57.23	0	COc1cc2CC(Oc3ccc(CN4CCOCC4)cc3)C(=O)c2cc1OC	12602012	Ki	=	514.05	nM	6.29				BAO_0000192	UO_0000065	http://www.openphacts.org/units/Nanomolar	931327	CHEMBL3069984	B	Binding affinity to acetylcholinesterase (unknown origin)	1	Scientific Literature	Homo sapiens		9606	Autocuration	BAO_0000357	93	CHEMBL220	SINGLE PROTEIN	P22303	Acetylcholinesterase	Homo sapiens	9	Protein	COesterase	medium	71444	CHEMBL3046949		Med Chem Res	2013	22
CHEMBL183184	302327	CHEMBL183184	302327		19	397.46	3.39	57.23	0	COc1cc2CC(Oc3cccc(c3)C(C)N4CCOCC4)C(=O)c2cc1OC	12602013	Ki	=	118.04	nM	6.93				BAO_0000192	UO_0000065	http://www.openphacts.org/units/Nanomolar	931327	CHEMBL3069984	B	Binding affinity to acetylcholinesterase (unknown origin)	1	Scientific Literature	Homo sapiens		9606	Autocuration	BAO_0000357	93	CHEMBL220	SINGLE PROTEIN	P22303	Acetylcholinesterase	Homo sapiens	9	Protein	COesterase	medium	71444	CHEMBL3046949		Med Chem Res	2013	22
CHEMBL3233028	1733100	CHEMBL3233028	1733100		8	420.51	3.17	119.89	0	CN(CCNc1c2CCCCc2nc3ccccc13)Cc4ccnc(\C(=N\O)\N)c4O	14588860	Activity	<	10	%					BAO_0001103	UO_0000187	http://qudt.org/vocab/unit#Percent	1339058	CHEMBL3243116	B	Reactivation of tabun-inhibited recombinant human AChE at 100 uM measured up to 2 hrs by Ellman's method	1	Scientific Literature	Homo sapiens		9606	Autocuration	BAO_0000357	93	CHEMBL220	SINGLE PROTEIN	P22303	Acetylcholinesterase	Homo sapiens	9	Protein			82327	CHEMBL3232723	24704618	Eur. J. Med. Chem.	2014	78
CHEMBL371651	326256	CHEMBL371651	326256		13	324.13	2.46	57.65	0	COc1cc2ccnc3C(=O)OC(Br)c(c1OC)c23	1523300	IC50	=	46000	nM	4.34				BAO_0000190	UO_0000065	http://www.openphacts.org/units/Nanomolar	304873	CHEMBL829249	B	Inhibitory concentration against acetylcholinesterase	1	Scientific Literature				Expert	BAO_0000357	93	CHEMBL220	SINGLE PROTEIN	P22303	Acetylcholinesterase	Homo sapiens	8	Homologous protein			20440	CHEMBL1145264	15878275	Bioorg. Med. Chem. Lett.	2005	15
CHEMBL555919	552360	CHEMBL1196098	670048		21a	258.32	3.09	41.57	0	Cl.CN(C)C(=O)Oc1cccc2CCC(NCC#C)c12	1235259	IC50	=	2500	nM	5.6				BAO_0000190	UO_0000065	http://www.openphacts.org/units/Nanomolar	28451	CHEMBL644211	B	In vitro inhibitory concentration against purified Acetylcholinesterase of human erythrocytes; value ranges from 1.7-6.4	1	Scientific Literature				Autocuration	BAO_0000019	93	CHEMBL220	SINGLE PROTEIN	P22303	Acetylcholinesterase	Homo sapiens	8	Homologous protein			16752	CHEMBL1135657	12431053	J. Med. Chem.	2002	45
CHEMBL182251	302243	CHEMBL182251	302243		18	383.44	3.01	57.23	0	COc1cc2CC(Oc3cccc(CN4CCOCC4)c3)C(=O)c2cc1OC	12602014	Ki	=	793.14	nM	6.1				BAO_0000192	UO_0000065	http://www.openphacts.org/units/Nanomolar	931327	CHEMBL3069984	B	Binding affinity to acetylcholinesterase (unknown origin)	1	Scientific Literature	Homo sapiens		9606	Autocuration	BAO_0000357	93	CHEMBL220	SINGLE PROTEIN	P22303	Acetylcholinesterase	Homo sapiens	9	Protein	COesterase	medium	71444	CHEMBL3046949		Med Chem Res	2013	22
CHEMBL180413	302320	CHEMBL180413	302320		17	395.49	4.62	48	0	COc1cc2CC(Oc3ccc(cc3)C(C)N4CCCCC4)C(=O)c2cc1OC	12602015	Ki	=	106.26	nM	6.97				BAO_0000192	UO_0000065	http://www.openphacts.org/units/Nanomolar	931327	CHEMBL3069984	B	Binding affinity to acetylcholinesterase (unknown origin)	1	Scientific Literature	Homo sapiens		9606	Autocuration	BAO_0000357	93	CHEMBL220	SINGLE PROTEIN	P22303	Acetylcholinesterase	Homo sapiens	9	Protein	COesterase	medium	71444	CHEMBL3046949		Med Chem Res	2013	22
CHEMBL180145	302266	CHEMBL180145	302266		16	381.46	4.24	48	0	COc1cc2CC(Oc3ccc(CN4CCCCC4)cc3)C(=O)c2cc1OC	12602016	Ki	=	403.05	nM	6.39				BAO_0000192	UO_0000065	http://www.openphacts.org/units/Nanomolar	931327	CHEMBL3069984	B	Binding affinity to acetylcholinesterase (unknown origin)	1	Scientific Literature	Homo sapiens		9606	Autocuration	BAO_0000357	93	CHEMBL220	SINGLE PROTEIN	P22303	Acetylcholinesterase	Homo sapiens	9	Protein	COesterase	medium	71444	CHEMBL3046949		Med Chem Res	2013	22
CHEMBL362238	302277	CHEMBL362238	302277		15	395.49	4.62	48	0	COc1cc2CC(Oc3cccc(c3)C(C)N4CCCCC4)C(=O)c2cc1OC	12602017	Ki	=	38.18	nM	7.42				BAO_0000192	UO_0000065	http://www.openphacts.org/units/Nanomolar	931327	CHEMBL3069984	B	Binding affinity to acetylcholinesterase (unknown origin)	1	Scientific Literature	Homo sapiens		9606	Autocuration	BAO_0000357	93	CHEMBL220	SINGLE PROTEIN	P22303	Acetylcholinesterase	Homo sapiens	9	Protein	COesterase	medium	71444	CHEMBL3046949		Med Chem Res	2013	22
CHEMBL181216	302231	CHEMBL181216	302231		14	381.46	4.24	48	0	COc1cc2CC(Oc3cccc(CN4CCCCC4)c3)C(=O)c2cc1OC	12602018	Ki	=	266.41	nM	6.57				BAO_0000192	UO_0000065	http://www.openphacts.org/units/Nanomolar	931327	CHEMBL3069984	B	Binding affinity to acetylcholinesterase (unknown origin)	1	Scientific Literature	Homo sapiens		9606	Autocuration	BAO_0000357	93	CHEMBL220	SINGLE PROTEIN	P22303	Acetylcholinesterase	Homo sapiens	9	Protein	COesterase	medium	71444	CHEMBL3046949		Med Chem Res	2013	22
CHEMBL180442	302315	CHEMBL180442	302315		13	381.46	4.16	48	0	COc1cc2CC(Oc3ccc(cc3)C(C)N4CCCC4)C(=O)c2cc1OC	12602019	Ki	=	402.85	nM	6.39				BAO_0000192	UO_0000065	http://www.openphacts.org/units/Nanomolar	931327	CHEMBL3069984	B	Binding affinity to acetylcholinesterase (unknown origin)	1	Scientific Literature	Homo sapiens		9606	Autocuration	BAO_0000357	93	CHEMBL220	SINGLE PROTEIN	P22303	Acetylcholinesterase	Homo sapiens	9	Protein	COesterase	medium	71444	CHEMBL3046949		Med Chem Res	2013	22
CHEMBL180483	302253	CHEMBL180483	302253		12	367.44	3.78	48	0	COc1cc2CC(Oc3ccc(CN4CCCC4)cc3)C(=O)c2cc1OC	12602020	Ki	=	257.1	nM	6.59				BAO_0000192	UO_0000065	http://www.openphacts.org/units/Nanomolar	931327	CHEMBL3069984	B	Binding affinity to acetylcholinesterase (unknown origin)	1	Scientific Literature	Homo sapiens		9606	Autocuration	BAO_0000357	93	CHEMBL220	SINGLE PROTEIN	P22303	Acetylcholinesterase	Homo sapiens	9	Protein	COesterase	medium	71444	CHEMBL3046949		Med Chem Res	2013	22
CHEMBL182252	302352	CHEMBL182252	302352		11	381.46	4.16	48	0	COc1cc2CC(Oc3cccc(c3)C(C)N4CCCC4)C(=O)c2cc1OC	12602021	Ki	=	137.63	nM	6.86				BAO_0000192	UO_0000065	http://www.openphacts.org/units/Nanomolar	931327	CHEMBL3069984	B	Binding affinity to acetylcholinesterase (unknown origin)	1	Scientific Literature	Homo sapiens		9606	Autocuration	BAO_0000357	93	CHEMBL220	SINGLE PROTEIN	P22303	Acetylcholinesterase	Homo sapiens	9	Protein	COesterase	medium	71444	CHEMBL3046949		Med Chem Res	2013	22
CHEMBL1385	326161	CHEMBL1385	326161		1	273.33	0.91	50.72	0	COc1ccc2CNCC[C@@]34C=C[C@H](O)C[C@@H]3Oc1c24	1523311	IC50	=	0.29	ug.mL-1					BAO_0000190	UO_0000274	http://www.openphacts.org/units/MicrogramPerMilliliter	304873	CHEMBL829249	B	Inhibitory concentration against acetylcholinesterase	1	Scientific Literature				Expert	BAO_0000357	93	CHEMBL220	SINGLE PROTEIN	P22303	Acetylcholinesterase	Homo sapiens	8	Homologous protein			20440	CHEMBL1145264	15878275	Bioorg. Med. Chem. Lett.	2005	15
CHEMBL370561	326029	CHEMBL370561	326029		14	339.16	3.08	48.64	0	COc1cc2cc[n+](C)c3C(=O)OC(Br)c(c1OC)c23	1523302	IC50	=	105000	nM			Outside typical range		BAO_0000190	UO_0000065	http://www.openphacts.org/units/Nanomolar	304873	CHEMBL829249	B	Inhibitory concentration against acetylcholinesterase	1	Scientific Literature				Expert	BAO_0000357	93	CHEMBL220	SINGLE PROTEIN	P22303	Acetylcholinesterase	Homo sapiens	8	Homologous protein			20440	CHEMBL1145264	15878275	Bioorg. Med. Chem. Lett.	2005	15
CHEMBL371276	326321	CHEMBL371276	326321		5	245.23	1.59	57.65	0	COc1cc2ccnc3C(=O)OCc(c1OC)c23	1523181	IC50	=	19600	nM	4.71				BAO_0000190	UO_0000065	http://www.openphacts.org/units/Nanomolar	304873	CHEMBL829249	B	Inhibitory concentration against acetylcholinesterase	1	Scientific Literature				Expert	BAO_0000357	93	CHEMBL220	SINGLE PROTEIN	P22303	Acetylcholinesterase	Homo sapiens	8	Homologous protein			20440	CHEMBL1145264	15878275	Bioorg. Med. Chem. Lett.	2005	15
CHEMBL537266	550436	CHEMBL46151	69726		1c	310.41	3.02	87.43	0	Cl.CCN(CC)CCS\C(=N/O)\C(=O)c1ccc(OC)cc1	336542	[EOP']infinity/[EOH]infinity		2.05						BAO_0000179			29711	CHEMBL645849	B	Ratio of [EOP'']infinity to that of [EOH]infinity for reactivation of acetylcholinesterase at concentration of 4M*10e4 [HOX] and 6.65Me-1*10e-3 [OX]e-1; Expressed as [EOP'']infinity/[EOH]infinity	1	Scientific Literature				Autocuration	BAO_0000357	93	CHEMBL220	SINGLE PROTEIN	P22303	Acetylcholinesterase	Homo sapiens	8	Homologous protein			7212	CHEMBL1121722	7328574	J. Med. Chem.	1981	24
CHEMBL362583	302206	CHEMBL362583	302206		10	367.44	3.78	48	0	COc1cc2CC(Oc3cccc(CN4CCCC4)c3)C(=O)c2cc1OC	12602022	Ki	=	505.09	nM	6.3				BAO_0000192	UO_0000065	http://www.openphacts.org/units/Nanomolar	931327	CHEMBL3069984	B	Binding affinity to acetylcholinesterase (unknown origin)	1	Scientific Literature	Homo sapiens		9606	Autocuration	BAO_0000357	93	CHEMBL220	SINGLE PROTEIN	P22303	Acetylcholinesterase	Homo sapiens	9	Protein	COesterase	medium	71444	CHEMBL3046949		Med Chem Res	2013	22
CHEMBL181125	302172	CHEMBL181125	302172		9	383.48	4.4	48	0	CCN(CC)C(C)c1ccc(OC2Cc3cc(OC)c(OC)cc3C2=O)cc1	12602023	Ki	=	1330	nM	5.88				BAO_0000192	UO_0000065	http://www.openphacts.org/units/Nanomolar	931327	CHEMBL3069984	B	Binding affinity to acetylcholinesterase (unknown origin)	1	Scientific Literature	Homo sapiens		9606	Autocuration	BAO_0000357	93	CHEMBL220	SINGLE PROTEIN	P22303	Acetylcholinesterase	Homo sapiens	9	Protein	COesterase	medium	71444	CHEMBL3046949		Med Chem Res	2013	22
CHEMBL180437	302140	CHEMBL180437	302140		8	369.45	4.02	48	0	CCN(CC)Cc1ccc(OC2Cc3cc(OC)c(OC)cc3C2=O)cc1	12602024	Ki	=	1340	nM	5.87				BAO_0000192	UO_0000065	http://www.openphacts.org/units/Nanomolar	931327	CHEMBL3069984	B	Binding affinity to acetylcholinesterase (unknown origin)	1	Scientific Literature	Homo sapiens		9606	Autocuration	BAO_0000357	93	CHEMBL220	SINGLE PROTEIN	P22303	Acetylcholinesterase	Homo sapiens	9	Protein	COesterase	medium	71444	CHEMBL3046949		Med Chem Res	2013	22
CHEMBL180640	302185	CHEMBL180640	302185		7	383.48	4.4	48	0	CCN(CC)C(C)c1cccc(OC2Cc3cc(OC)c(OC)cc3C2=O)c1	12602025	Ki	=	865.03	nM	6.06				BAO_0000192	UO_0000065	http://www.openphacts.org/units/Nanomolar	931327	CHEMBL3069984	B	Binding affinity to acetylcholinesterase (unknown origin)	1	Scientific Literature	Homo sapiens		9606	Autocuration	BAO_0000357	93	CHEMBL220	SINGLE PROTEIN	P22303	Acetylcholinesterase	Homo sapiens	9	Protein	COesterase	medium	71444	CHEMBL3046949		Med Chem Res	2013	22
CHEMBL180645	302159	CHEMBL180645	302159		6	369.45	4.02	48	0	CCN(CC)Cc1cccc(OC2Cc3cc(OC)c(OC)cc3C2=O)c1	12602026	Ki	=	1590	nM	5.8				BAO_0000192	UO_0000065	http://www.openphacts.org/units/Nanomolar	931327	CHEMBL3069984	B	Binding affinity to acetylcholinesterase (unknown origin)	1	Scientific Literature	Homo sapiens		9606	Autocuration	BAO_0000357	93	CHEMBL220	SINGLE PROTEIN	P22303	Acetylcholinesterase	Homo sapiens	9	Protein	COesterase	medium	71444	CHEMBL3046949		Med Chem Res	2013	22
CHEMBL178152	302160	CHEMBL178152	302160		5	355.43	3.7	48	0	COc1cc2CC(Oc3ccc(cc3)C(C)N(C)C)C(=O)c2cc1OC	12602027	Ki	=	543.47	nM	6.26				BAO_0000192	UO_0000065	http://www.openphacts.org/units/Nanomolar	931327	CHEMBL3069984	B	Binding affinity to acetylcholinesterase (unknown origin)	1	Scientific Literature	Homo sapiens		9606	Autocuration	BAO_0000357	93	CHEMBL220	SINGLE PROTEIN	P22303	Acetylcholinesterase	Homo sapiens	9	Protein	COesterase	medium	71444	CHEMBL3046949		Med Chem Res	2013	22
CHEMBL435897	301987	CHEMBL435897	301987		4	341.4	3.32	48	0	COc1cc2CC(Oc3ccc(CN(C)C)cc3)C(=O)c2cc1OC	12602028	Ki	=	208.77	nM	6.68				BAO_0000192	UO_0000065	http://www.openphacts.org/units/Nanomolar	931327	CHEMBL3069984	B	Binding affinity to acetylcholinesterase (unknown origin)	1	Scientific Literature	Homo sapiens		9606	Autocuration	BAO_0000357	93	CHEMBL220	SINGLE PROTEIN	P22303	Acetylcholinesterase	Homo sapiens	9	Protein	COesterase	medium	71444	CHEMBL3046949		Med Chem Res	2013	22
CHEMBL541980	302014	CHEMBL541980	302014		3	355.43	3.7	48	0	COc1cc2CC(Oc3cccc(c3)C(C)N(C)C)C(=O)c2cc1OC	12602029	Ki	=	399.71	nM	6.4				BAO_0000192	UO_0000065	http://www.openphacts.org/units/Nanomolar	931327	CHEMBL3069984	B	Binding affinity to acetylcholinesterase (unknown origin)	1	Scientific Literature	Homo sapiens		9606	Autocuration	BAO_0000357	93	CHEMBL220	SINGLE PROTEIN	P22303	Acetylcholinesterase	Homo sapiens	9	Protein	COesterase	medium	71444	CHEMBL3046949		Med Chem Res	2013	22
CHEMBL181310	302079	CHEMBL181310	302079		2	341.4	3.32	48	0	COc1cc2CC(Oc3cccc(CN(C)C)c3)C(=O)c2cc1OC	12602030	Ki	=	1004	nM	6				BAO_0000192	UO_0000065	http://www.openphacts.org/units/Nanomolar	931327	CHEMBL3069984	B	Binding affinity to acetylcholinesterase (unknown origin)	1	Scientific Literature	Homo sapiens		9606	Autocuration	BAO_0000357	93	CHEMBL220	SINGLE PROTEIN	P22303	Acetylcholinesterase	Homo sapiens	9	Protein	COesterase	medium	71444	CHEMBL3046949		Med Chem Res	2013	22
CHEMBL196401	326089	CHEMBL196401	326089		8	287.31	1.86	60.81	0	COc1cc2ccnc3c2c(COC3(O)CC=C)c1OC	1523183	IC50	=	174000	nM			Outside typical range		BAO_0000190	UO_0000065	http://www.openphacts.org/units/Nanomolar	304873	CHEMBL829249	B	Inhibitory concentration against acetylcholinesterase	1	Scientific Literature				Expert	BAO_0000357	93	CHEMBL220	SINGLE PROTEIN	P22303	Acetylcholinesterase	Homo sapiens	8	Homologous protein			20440	CHEMBL1145264	15878275	Bioorg. Med. Chem. Lett.	2005	15
CHEMBL196401	326089	CHEMBL196401	326089		8	287.31	1.86	60.81	0	COc1cc2ccnc3c2c(COC3(O)CC=C)c1OC	1523184	IC50	=	50	ug.mL-1					BAO_0000190	UO_0000274	http://www.openphacts.org/units/MicrogramPerMilliliter	304873	CHEMBL829249	B	Inhibitory concentration against acetylcholinesterase	1	Scientific Literature				Expert	BAO_0000357	93	CHEMBL220	SINGLE PROTEIN	P22303	Acetylcholinesterase	Homo sapiens	8	Homologous protein			20440	CHEMBL1145264	15878275	Bioorg. Med. Chem. Lett.	2005	15
CHEMBL196699	326236	CHEMBL196699	326236		12	321.33	0.39	101.27	0	COc1cc2ccnc3c2c(COC3(O)CC(O)CO)c1OC	1523299	IC50	=	35	ug.mL-1					BAO_0000190	UO_0000274	http://www.openphacts.org/units/MicrogramPerMilliliter	304873	CHEMBL829249	B	Inhibitory concentration against acetylcholinesterase	1	Scientific Literature				Expert	BAO_0000357	93	CHEMBL220	SINGLE PROTEIN	P22303	Acetylcholinesterase	Homo sapiens	8	Homologous protein			20440	CHEMBL1145264	15878275	Bioorg. Med. Chem. Lett.	2005	15
CHEMBL371651	326256	CHEMBL371651	326256		13	324.13	2.46	57.65	0	COc1cc2ccnc3C(=O)OC(Br)c(c1OC)c23	1523301	IC50	=	15	ug.mL-1					BAO_0000190	UO_0000274	http://www.openphacts.org/units/MicrogramPerMilliliter	304873	CHEMBL829249	B	Inhibitory concentration against acetylcholinesterase	1	Scientific Literature				Expert	BAO_0000357	93	CHEMBL220	SINGLE PROTEIN	P22303	Acetylcholinesterase	Homo sapiens	8	Homologous protein			20440	CHEMBL1145264	15878275	Bioorg. Med. Chem. Lett.	2005	15
CHEMBL371006	325940	CHEMBL371006	325940		10	335.35	0.79	90.27	0	COc1cc2ccnc3c2c(COC3(CC(O)CO)OC)c1OC	1523187	IC50	=	96000	nM	4.02				BAO_0000190	UO_0000065	http://www.openphacts.org/units/Nanomolar	304873	CHEMBL829249	B	Inhibitory concentration against acetylcholinesterase	1	Scientific Literature				Expert	BAO_0000357	93	CHEMBL220	SINGLE PROTEIN	P22303	Acetylcholinesterase	Homo sapiens	8	Homologous protein			20440	CHEMBL1145264	15878275	Bioorg. Med. Chem. Lett.	2005	15
CHEMBL1385	326161	CHEMBL1385	326161		1	273.33	0.91	50.72	0	COc1ccc2CNCC[C@@]34C=C[C@H](O)C[C@@H]3Oc1c24	1523310	IC50	=	1070	nM	5.97				BAO_0000190	UO_0000065	http://www.openphacts.org/units/Nanomolar	304873	CHEMBL829249	B	Inhibitory concentration against acetylcholinesterase	1	Scientific Literature				Expert	BAO_0000357	93	CHEMBL220	SINGLE PROTEIN	P22303	Acetylcholinesterase	Homo sapiens	8	Homologous protein			20440	CHEMBL1145264	15878275	Bioorg. Med. Chem. Lett.	2005	15
CHEMBL371006	325940	CHEMBL371006	325940		10	335.35	0.79	90.27	0	COc1cc2ccnc3c2c(COC3(CC(O)CO)OC)c1OC	1523188	IC50	=	32	ug.mL-1					BAO_0000190	UO_0000274	http://www.openphacts.org/units/MicrogramPerMilliliter	304873	CHEMBL829249	B	Inhibitory concentration against acetylcholinesterase	1	Scientific Literature				Expert	BAO_0000357	93	CHEMBL220	SINGLE PROTEIN	P22303	Acetylcholinesterase	Homo sapiens	8	Homologous protein			20440	CHEMBL1145264	15878275	Bioorg. Med. Chem. Lett.	2005	15
CHEMBL371276	326321	CHEMBL371276	326321		5	245.23	1.59	57.65	0	COc1cc2ccnc3C(=O)OCc(c1OC)c23	1523182	IC50	=	4.8	ug.mL-1					BAO_0000190	UO_0000274	http://www.openphacts.org/units/MicrogramPerMilliliter	304873	CHEMBL829249	B	Inhibitory concentration against acetylcholinesterase	1	Scientific Literature				Expert	BAO_0000357	93	CHEMBL220	SINGLE PROTEIN	P22303	Acetylcholinesterase	Homo sapiens	8	Homologous protein			20440	CHEMBL1145264	15878275	Bioorg. Med. Chem. Lett.	2005	15
CHEMBL95	9333	CHEMBL95	9333	TACRINE	2	198.26	2.79	38.9	0	Nc1c2CCCCc2nc3ccccc13	1523306	IC50	=	200	nM	6.7				BAO_0000190	UO_0000065	http://www.openphacts.org/units/Nanomolar	304873	CHEMBL829249	B	Inhibitory concentration against acetylcholinesterase	1	Scientific Literature				Expert	BAO_0000357	93	CHEMBL220	SINGLE PROTEIN	P22303	Acetylcholinesterase	Homo sapiens	8	Homologous protein			20440	CHEMBL1145264	15878275	Bioorg. Med. Chem. Lett.	2005	15
CHEMBL94	9277	CHEMBL94	9277	PHYSOSTIGMINE	Physostigmine	275.35	2.35	44.81	0	CNC(=O)Oc1ccc2N(C)[C@H]3N(C)CC[C@@]3(C)c2c1	1523308	IC50	=	30	nM	7.52			1	BAO_0000190	UO_0000065	http://www.openphacts.org/units/Nanomolar	304873	CHEMBL829249	B	Inhibitory concentration against acetylcholinesterase	1	Scientific Literature				Expert	BAO_0000357	93	CHEMBL220	SINGLE PROTEIN	P22303	Acetylcholinesterase	Homo sapiens	8	Homologous protein			20440	CHEMBL1145264	15878275	Bioorg. Med. Chem. Lett.	2005	15
CHEMBL196177	325941	CHEMBL196177	325941		11	319.35	1.43	70.04	0	COc1cc2ccnc3c2c(COC3(CCCO)OC)c1OC	1523297	IC50	=	43.8	ug.mL-1					BAO_0000190	UO_0000274	http://www.openphacts.org/units/MicrogramPerMilliliter	304873	CHEMBL829249	B	Inhibitory concentration against acetylcholinesterase	1	Scientific Literature				Expert	BAO_0000357	93	CHEMBL220	SINGLE PROTEIN	P22303	Acetylcholinesterase	Homo sapiens	8	Homologous protein			20440	CHEMBL1145264	15878275	Bioorg. Med. Chem. Lett.	2005	15
CHEMBL2297982	1501576	CHEMBL2297982	1501576		SEW05768	572.72	5.85	52.04	2	FC(F)(F)c1ccc(nc1)N2CCN(CC2)C3=C(Cl)C(=O)N(N=C3)c4c(Cl)cc(cc4Cl)C(F)(F)F	12601973	Ki	=	2870	nM	5.54				BAO_0000192	UO_0000065	http://www.openphacts.org/units/Nanomolar	931327	CHEMBL3069984	B	Binding affinity to acetylcholinesterase (unknown origin)	1	Scientific Literature	Homo sapiens		9606	Autocuration	BAO_0000357	93	CHEMBL220	SINGLE PROTEIN	P22303	Acetylcholinesterase	Homo sapiens	9	Protein	COesterase	medium	71444	CHEMBL3046949		Med Chem Res	2013	22
CHEMBL187030	313154	CHEMBL187030	313154		S15017	491.53	7.21	105.09	1	FC(F)(F)Oc1ccc(NC(=O)CC2S\C(=N\c3ccc(cc3)C4CCCCC4)\NC2=O)cc1	12601974	Ki	=	896.73	nM	6.05				BAO_0000192	UO_0000065	http://www.openphacts.org/units/Nanomolar	931327	CHEMBL3069984	B	Binding affinity to acetylcholinesterase (unknown origin)	1	Scientific Literature	Homo sapiens		9606	Autocuration	BAO_0000357	93	CHEMBL220	SINGLE PROTEIN	P22303	Acetylcholinesterase	Homo sapiens	9	Protein	COesterase	medium	71444	CHEMBL3046949		Med Chem Res	2013	22
CHEMBL2297981	1501575	CHEMBL2297981	1501575		S03906	407.46	3.86	121.16	0	CSc1cccc(c1)\N=C\2/NC(=O)C(CC(=O)Nc3ccc(F)c(F)c3)S2	12601975	Ki	=	130.05	nM	6.89				BAO_0000192	UO_0000065	http://www.openphacts.org/units/Nanomolar	931327	CHEMBL3069984	B	Binding affinity to acetylcholinesterase (unknown origin)	1	Scientific Literature	Homo sapiens		9606	Autocuration	BAO_0000357	93	CHEMBL220	SINGLE PROTEIN	P22303	Acetylcholinesterase	Homo sapiens	9	Protein	COesterase	medium	71444	CHEMBL3046949		Med Chem Res	2013	22
CHEMBL2297980	1501574	CHEMBL2297980	1501574		KM08871	442.43	6.9	50.8	1	FC(F)(F)Oc1ccc(NC(=O)OC2CN(C2)C(c3ccccc3)c4ccccc4)cc1	12601976	Ki	=	22.78	nM	7.64				BAO_0000192	UO_0000065	http://www.openphacts.org/units/Nanomolar	931327	CHEMBL3069984	B	Binding affinity to acetylcholinesterase (unknown origin)	1	Scientific Literature	Homo sapiens		9606	Autocuration	BAO_0000357	93	CHEMBL220	SINGLE PROTEIN	P22303	Acetylcholinesterase	Homo sapiens	9	Protein	COesterase	medium	71444	CHEMBL3046949		Med Chem Res	2013	22
CHEMBL1082081	611691	CHEMBL1082081	611691		1a	531.73	5.32	96.97	2	CCCCCCOC(=O)[C@H](CCC(=O)NCCC1CCN(Cc2ccccc2)CC1)NC(=O)OC(C)(C)C	3220117	Activity	=	42	%					BAO_0001103	UO_0000187	http://qudt.org/vocab/unit#Percent	620265	CHEMBL1105050	B	Displacement of propidium iodide from AChE peripheral anionic site at 3 uM	1	Scientific Literature				Autocuration	BAO_0000357	93	CHEMBL220	SINGLE PROTEIN	P22303	Acetylcholinesterase	Homo sapiens	8	Homologous protein			50243	CHEMBL1154393	19856923	J. Med. Chem.	2009	52
CHEMBL1082082	611692	CHEMBL1082082	611692		1b	565.74	5.97	96.97	2	CCCCCCOC(=O)[C@H](CCC(=O)NCCC1CCN(Cc2ccccc2)CC1)NC(=O)OCc3ccccc3	3220118	Activity	=	29.3	%					BAO_0001103	UO_0000187	http://qudt.org/vocab/unit#Percent	620265	CHEMBL1105050	B	Displacement of propidium iodide from AChE peripheral anionic site at 3 uM	1	Scientific Literature				Autocuration	BAO_0000357	93	CHEMBL220	SINGLE PROTEIN	P22303	Acetylcholinesterase	Homo sapiens	8	Homologous protein			50243	CHEMBL1154393	19856923	J. Med. Chem.	2009	52
CHEMBL1076243	611693	CHEMBL1076243	611693		1c	640.28	7.26	115.98	2	CCCCCCOC(=O)[C@H](CCC(=O)NCCC1CCN(Cc2ccccc2)CC1)NC(=O)Cc3cc4ccc(Cl)cc4s3	3220119	Activity	=	23.4	%					BAO_0001103	UO_0000187	http://qudt.org/vocab/unit#Percent	620265	CHEMBL1105050	B	Displacement of propidium iodide from AChE peripheral anionic site at 3 uM	1	Scientific Literature				Autocuration	BAO_0000357	93	CHEMBL220	SINGLE PROTEIN	P22303	Acetylcholinesterase	Homo sapiens	8	Homologous protein			50243	CHEMBL1154393	19856923	J. Med. Chem.	2009	52
CHEMBL1080631	611763	CHEMBL1080631	611763		1d	535.72	5.41	87.74	2	CCCCCCOC(=O)[C@H](CCC(=O)NCCC1CCN(Cc2ccccc2)CC1)NC(=O)c3ccccc3	3220120	Activity	=	37.3	%					BAO_0001103	UO_0000187	http://qudt.org/vocab/unit#Percent	620265	CHEMBL1105050	B	Displacement of propidium iodide from AChE peripheral anionic site at 3 uM	1	Scientific Literature				Autocuration	BAO_0000357	93	CHEMBL220	SINGLE PROTEIN	P22303	Acetylcholinesterase	Homo sapiens	8	Homologous protein			50243	CHEMBL1154393	19856923	J. Med. Chem.	2009	52
CHEMBL1080813	611764	CHEMBL1080813	611764		1e	541.75	5.37	115.98	2	CCCCCCOC(=O)[C@H](CCC(=O)NCCC1CCN(Cc2ccccc2)CC1)NC(=O)c3cccs3	3220121	Activity	=	15	%					BAO_0001103	UO_0000187	http://qudt.org/vocab/unit#Percent	620265	CHEMBL1105050	B	Displacement of propidium iodide from AChE peripheral anionic site at 3 uM	1	Scientific Literature				Autocuration	BAO_0000357	93	CHEMBL220	SINGLE PROTEIN	P22303	Acetylcholinesterase	Homo sapiens	8	Homologous protein			50243	CHEMBL1154393	19856923	J. Med. Chem.	2009	52
CHEMBL1080814	611765	CHEMBL1080814	611765		1f	620.64	6.11	115.98	2	CCCCCCOC(=O)[C@H](CCC(=O)NCCC1CCN(Cc2ccccc2)CC1)NC(=O)c3cc(Br)cs3	3220122	Activity	<	0.5	%					BAO_0001103	UO_0000187	http://qudt.org/vocab/unit#Percent	620265	CHEMBL1105050	B	Displacement of propidium iodide from AChE peripheral anionic site at 3 uM	1	Scientific Literature				Autocuration	BAO_0000357	93	CHEMBL220	SINGLE PROTEIN	P22303	Acetylcholinesterase	Homo sapiens	8	Homologous protein			50243	CHEMBL1154393	19856923	J. Med. Chem.	2009	52
CHEMBL1076259	611766	CHEMBL1076259	611766		1g	591.8	6.57	115.98	2	CCCCCCOC(=O)[C@H](CCC(=O)NCCC1CCN(Cc2ccccc2)CC1)NC(=O)c3cc4ccccc4s3	3224054	Activity	=	39.7	%					BAO_0001103	UO_0000187	http://qudt.org/vocab/unit#Percent	620265	CHEMBL1105050	B	Displacement of propidium iodide from AChE peripheral anionic site at 3 uM	1	Scientific Literature				Autocuration	BAO_0000357	93	CHEMBL220	SINGLE PROTEIN	P22303	Acetylcholinesterase	Homo sapiens	8	Homologous protein			50243	CHEMBL1154393	19856923	J. Med. Chem.	2009	52
CHEMBL1076260	611767	CHEMBL1076260	611767		1h	592.79	5.61	128.87	2	CCCCCCOC(=O)[C@H](CCC(=O)NCCC1CCN(Cc2ccccc2)CC1)NC(=O)c3cc4cccnc4s3	3224055	Activity	=	27.2	%					BAO_0001103	UO_0000187	http://qudt.org/vocab/unit#Percent	620265	CHEMBL1105050	B	Displacement of propidium iodide from AChE peripheral anionic site at 3 uM	1	Scientific Literature				Autocuration	BAO_0000357	93	CHEMBL220	SINGLE PROTEIN	P22303	Acetylcholinesterase	Homo sapiens	8	Homologous protein			50243	CHEMBL1154393	19856923	J. Med. Chem.	2009	52
CHEMBL1080274	611835	CHEMBL1080274	611835		1i	597.83	6.11	144.22	2	CCCCCCOC(=O)[C@H](CCC(=O)NCCC1CCN(Cc2ccccc2)CC1)NC(=O)c3cc4ccsc4s3	3224056	Activity	=	23.3	%					BAO_0001103	UO_0000187	http://qudt.org/vocab/unit#Percent	620265	CHEMBL1105050	B	Displacement of propidium iodide from AChE peripheral anionic site at 3 uM	1	Scientific Literature				Autocuration	BAO_0000357	93	CHEMBL220	SINGLE PROTEIN	P22303	Acetylcholinesterase	Homo sapiens	8	Homologous protein			50243	CHEMBL1154393	19856923	J. Med. Chem.	2009	52
CHEMBL464538	463219	CHEMBL140020	226754		BW-28C51	406.6	2.86	17.07	0	[Br-].[Br-].C[N+](C)(CC=C)c1ccc(CCC(=O)CCc2ccc(cc2)[N+](C)(C)CC=C)cc1	3224057	Activity	=	16	%					BAO_0001103	UO_0000187	http://qudt.org/vocab/unit#Percent	620265	CHEMBL1105050	B	Displacement of propidium iodide from AChE peripheral anionic site at 3 uM	1	Scientific Literature				Autocuration	BAO_0000357	93	CHEMBL220	SINGLE PROTEIN	P22303	Acetylcholinesterase	Homo sapiens	8	Homologous protein			50243	CHEMBL1154393	19856923	J. Med. Chem.	2009	52
CHEMBL348216	246850	CHEMBL1184422	658372		3b	208.24	2.15	50.63	0	[Cl-].CC(OC[n+]1ccn(C)c1\C=N\O)C#C	829705	kOX	=	618	M-1 min-1					BAO_0000179			28774	CHEMBL641365	B	Bimolecular rate constant for reactivation of AchE in human erythrocytes	1	Scientific Literature				Expert	BAO_0000219	93	CHEMBL220	SINGLE PROTEIN	P22303	Acetylcholinesterase	Homo sapiens	8	Homologous protein			9989	CHEMBL1124682	2913311	J. Med. Chem.	1989	32
CHEMBL357981	246692	CHEMBL1184595	658545		3k	236.29	2.79	50.63	0	[Cl-].CC(OC[n+]1ccn(C)c1\C=N\O)C(C)C#C	839191	kOX	=	511	M-1 min-1					BAO_0000179			28774	CHEMBL641365	B	Bimolecular rate constant for reactivation of AchE in human erythrocytes	1	Scientific Literature				Expert	BAO_0000219	93	CHEMBL220	SINGLE PROTEIN	P22303	Acetylcholinesterase	Homo sapiens	8	Homologous protein			9989	CHEMBL1124682	2913311	J. Med. Chem.	1989	32
CHEMBL346399	246721	CHEMBL1184366	658316		3m	222.26	2.55	50.63	0	[Cl-].Cn1cc[n+](COCCCC#C)c1\C=N\O	840411	kOX	=	753	M-1 min-1					BAO_0000179			28774	CHEMBL641365	B	Bimolecular rate constant for reactivation of AchE in human erythrocytes	1	Scientific Literature				Expert	BAO_0000219	93	CHEMBL220	SINGLE PROTEIN	P22303	Acetylcholinesterase	Homo sapiens	8	Homologous protein			9989	CHEMBL1124682	2913311	J. Med. Chem.	1989	32
CHEMBL146319	246750	CHEMBL1180892	654842		3e	222.26	2.1	50.63	0	[Cl-].CC#CC(C)OC[n+]1ccn(C)c1\C=N\O	830949	kOX	=	353	M-1 min-1					BAO_0000179			28774	CHEMBL641365	B	Bimolecular rate constant for reactivation of AchE in human erythrocytes	1	Scientific Literature				Expert	BAO_0000219	93	CHEMBL220	SINGLE PROTEIN	P22303	Acetylcholinesterase	Homo sapiens	8	Homologous protein			9989	CHEMBL1124682	2913311	J. Med. Chem.	1989	32
CHEMBL149084	247012	CHEMBL1180966	654916		6	248.34	4.09	41.4	0	[Cl-].CC(C)(C)n1cc[n+](CCCCC#C)c1\C=N\O	859095	kOX	=	323	M-1 min-1					BAO_0000179			28774	CHEMBL641365	B	Bimolecular rate constant for reactivation of AchE in human erythrocytes	1	Scientific Literature				Expert	BAO_0000219	93	CHEMBL220	SINGLE PROTEIN	P22303	Acetylcholinesterase	Homo sapiens	8	Homologous protein			9989	CHEMBL1124682	2913311	J. Med. Chem.	1989	32
CHEMBL148832	247273	CHEMBL1180957	654907		3a	194.21	1.77	50.63	0	[Cl-].Cn1cc[n+](COCC#C)c1\C=N\O	835575	kOX	=	428	M-1 min-1					BAO_0000179			28774	CHEMBL641365	B	Bimolecular rate constant for reactivation of AchE in human erythrocytes	1	Scientific Literature				Expert	BAO_0000219	93	CHEMBL220	SINGLE PROTEIN	P22303	Acetylcholinesterase	Homo sapiens	8	Homologous protein			9989	CHEMBL1124682	2913311	J. Med. Chem.	1989	32
CHEMBL147465	247661	CHEMBL1180921	654871		10	179.24	2.12	18.04	0	[Cl-].Cc1[n+](COCCC#C)ccn1C	831997	kOX	=	0	M-1 min-1					BAO_0000179			28774	CHEMBL641365	B	Bimolecular rate constant for reactivation of AchE in human erythrocytes	1	Scientific Literature				Expert	BAO_0000219	93	CHEMBL220	SINGLE PROTEIN	P22303	Acetylcholinesterase	Homo sapiens	8	Homologous protein			9989	CHEMBL1124682	2913311	J. Med. Chem.	1989	32
CHEMBL347749	246790	CHEMBL1184407	658357		3i	222.26	2.04	50.63	0	[Cl-].CC#CCCOC[n+]1ccn(C)c1\C=N\O	840400	kOX	=	337	M-1 min-1					BAO_0000179			28774	CHEMBL641365	B	Bimolecular rate constant for reactivation of AchE in human erythrocytes	1	Scientific Literature				Expert	BAO_0000219	93	CHEMBL220	SINGLE PROTEIN	P22303	Acetylcholinesterase	Homo sapiens	8	Homologous protein			9989	CHEMBL1124682	2913311	J. Med. Chem.	1989	32
CHEMBL147025	247086	CHEMBL1180909	654859		3o	248.3	3.03	50.63	0	[Cl-].Cn1cc[n+](COC2(CCCC2)C#C)c1\C=N\O	862498	kOX	=	1217	M-1 min-1					BAO_0000179			28774	CHEMBL641365	B	Bimolecular rate constant for reactivation of AchE in human erythrocytes	1	Scientific Literature				Expert	BAO_0000219	93	CHEMBL220	SINGLE PROTEIN	P22303	Acetylcholinesterase	Homo sapiens	8	Homologous protein			9989	CHEMBL1124682	2913311	J. Med. Chem.	1989	32
CHEMBL344736	246749	CHEMBL1184331	658281		3f	222.26	2.68	50.63	0	[Cl-].CCC(OC[n+]1ccn(C)c1\C=N\O)C#C	848857	kOX	=	492	M-1 min-1					BAO_0000179			28774	CHEMBL641365	B	Bimolecular rate constant for reactivation of AchE in human erythrocytes	1	Scientific Literature				Expert	BAO_0000219	93	CHEMBL220	SINGLE PROTEIN	P22303	Acetylcholinesterase	Homo sapiens	8	Homologous protein			9989	CHEMBL1124682	2913311	J. Med. Chem.	1989	32
CHEMBL356000	247087	CHEMBL1184555	658505		3n	262.33	3.4	50.63	0	[Cl-].Cn1cc[n+](COC2CCCCC2C#C)c1\C=N\O	836745	kOX	=	853	M-1 min-1					BAO_0000179			28774	CHEMBL641365	B	Bimolecular rate constant for reactivation of AchE in human erythrocytes	1	Scientific Literature				Expert	BAO_0000219	93	CHEMBL220	SINGLE PROTEIN	P22303	Acetylcholinesterase	Homo sapiens	8	Homologous protein			9989	CHEMBL1124682	2913311	J. Med. Chem.	1989	32
CHEMBL357987	246812	CHEMBL1184596	658546		3d	236.29	2.31	50.63	0	[Cl-].CC#CC(C)(C)OC[n+]1ccn(C)c1\C=N\O	832006	kOX	=	182	M-1 min-1					BAO_0000179			28774	CHEMBL641365	B	Bimolecular rate constant for reactivation of AchE in human erythrocytes	1	Scientific Literature				Expert	BAO_0000219	93	CHEMBL220	SINGLE PROTEIN	P22303	Acetylcholinesterase	Homo sapiens	8	Homologous protein			9989	CHEMBL1124682	2913311	J. Med. Chem.	1989	32
CHEMBL147517	246813	CHEMBL569603	560110		3c	222.26	2.36	50.63	0	[Cl-].Cn1cc[n+](COC(C)(C)C#C)c1\C=N\O	845345	kOX	=	415	M-1 min-1					BAO_0000179			28774	CHEMBL641365	B	Bimolecular rate constant for reactivation of AchE in human erythrocytes	1	Scientific Literature				Expert	BAO_0000219	93	CHEMBL220	SINGLE PROTEIN	P22303	Acetylcholinesterase	Homo sapiens	8	Homologous protein			9989	CHEMBL1124682	2913311	J. Med. Chem.	1989	32
CHEMBL359312	247178	CHEMBL1184617	658567		3j	222.26	2.47	50.63	0	[Cl-].CC(CC#C)OC[n+]1ccn(C)c1\C=N\O	841742	kOX	=	583	M-1 min-1					BAO_0000179			28774	CHEMBL641365	B	Bimolecular rate constant for reactivation of AchE in human erythrocytes	1	Scientific Literature				Expert	BAO_0000219	93	CHEMBL220	SINGLE PROTEIN	P22303	Acetylcholinesterase	Homo sapiens	8	Homologous protein			9989	CHEMBL1124682	2913311	J. Med. Chem.	1989	32
CHEMBL423397	246569	CHEMBL1185617	659567		7	236.29	3.01	50.63	0	[Cl-].COCn1cc[n+](CCCCC#C)c1\C=N\O	838031	kOX	=	438	M-1 min-1					BAO_0000179			28774	CHEMBL641365	B	Bimolecular rate constant for reactivation of AchE in human erythrocytes	1	Scientific Literature				Expert	BAO_0000219	93	CHEMBL220	SINGLE PROTEIN	P22303	Acetylcholinesterase	Homo sapiens	8	Homologous protein			9989	CHEMBL1124682	2913311	J. Med. Chem.	1989	32
CHEMBL554452	547944	CHEMBL1195401	669351		13a	220.27	1.47	55.56	0	Cl.CN(C)C(=O)Oc1cccc2C(N)CCc12	1233758	IC50	=	9	nM	8.05				BAO_0000190	UO_0000065	http://www.openphacts.org/units/Nanomolar	28308	CHEMBL645006	B	In vitro inhibitory concentration against purified Acetylcholinesterase of human erythrocytes; value ranges from 0.008-0.012	1	Scientific Literature				Autocuration	BAO_0000019	93	CHEMBL220	SINGLE PROTEIN	P22303	Acetylcholinesterase	Homo sapiens	8	Homologous protein			16752	CHEMBL1135657	12431053	J. Med. Chem.	2002	45
CHEMBL149026	246759	CHEMBL1180963	654913		3h	208.24	2.1	50.63	0	[Cl-].Cn1cc[n+](COCCC#C)c1\C=N\O	838047	kOX	=	433	M-1 min-1					BAO_0000179			28774	CHEMBL641365	B	Bimolecular rate constant for reactivation of AchE in human erythrocytes	1	Scientific Literature				Expert	BAO_0000219	93	CHEMBL220	SINGLE PROTEIN	P22303	Acetylcholinesterase	Homo sapiens	8	Homologous protein			9989	CHEMBL1124682	2913311	J. Med. Chem.	1989	32
CHEMBL149542	246722	CHEMBL1180985	654935		3l	250.32	3.45	50.63	0	[Cl-].CCCC(CC#C)OC[n+]1ccn(C)c1\C=N\O	851129	kOX	=	391	M-1 min-1					BAO_0000179			28774	CHEMBL641365	B	Bimolecular rate constant for reactivation of AchE in human erythrocytes	1	Scientific Literature				Expert	BAO_0000219	93	CHEMBL220	SINGLE PROTEIN	P22303	Acetylcholinesterase	Homo sapiens	8	Homologous protein			9989	CHEMBL1124682	2913311	J. Med. Chem.	1989	32
CHEMBL355986	247693	CHEMBL1184554	658504		8	250.32	3.03	50.63	0	[Cl-].CC(C)(C)n1cc[n+](COCCC#C)c1\C=N\O	836729	kOX	=	133	M-1 min-1					BAO_0000179			28774	CHEMBL641365	B	Bimolecular rate constant for reactivation of AchE in human erythrocytes	1	Scientific Literature				Expert	BAO_0000219	93	CHEMBL220	SINGLE PROTEIN	P22303	Acetylcholinesterase	Homo sapiens	8	Homologous protein			9989	CHEMBL1124682	2913311	J. Med. Chem.	1989	32
CHEMBL145928	246783	CHEMBL1180876	654826		3g	236.29	3.13	50.63	0	[Cl-].CCCC(OC[n+]1ccn(C)c1\C=N\O)C#C	859110	kOX	=	817	M-1 min-1					BAO_0000179			28774	CHEMBL641365	B	Bimolecular rate constant for reactivation of AchE in human erythrocytes	1	Scientific Literature				Expert	BAO_0000219	93	CHEMBL220	SINGLE PROTEIN	P22303	Acetylcholinesterase	Homo sapiens	8	Homologous protein			9989	CHEMBL1124682	2913311	J. Med. Chem.	1989	32
CHEMBL748	39624	CHEMBL1420	359778	PRALIDOXIME CHLORIDE	2-PAM chloride	137.16	1.55	36.47	0	[Cl-].C[n+]1ccccc1\C=N\O	841749	kOX	=	1695	M-1 min-1				1	BAO_0000179			28774	CHEMBL641365	B	Bimolecular rate constant for reactivation of AchE in human erythrocytes	1	Scientific Literature				Expert	BAO_0000219	93	CHEMBL220	SINGLE PROTEIN	P22303	Acetylcholinesterase	Homo sapiens	8	Homologous protein			9989	CHEMBL1124682	2913311	J. Med. Chem.	1989	32
CHEMBL2047528	1350951	CHEMBL2047528	1350951		13	528.64	6.7	77.09	2	CN(CCCOc1ccc2C=CC(=O)Oc2c1)Cc3cccc(OC(=O)NCCCCCc4ccccc4)c3	10941504	Activity	=	30	%					BAO_0001103	UO_0000187	http://qudt.org/vocab/unit#Percent	826917	CHEMBL2049780	B	Reversible inhibition of human recombinant AChE using acetylthiocholine iodide as substrate assessed as recovery of enzyme activity after 48 hrs by Ellman's method	1	Scientific Literature	Homo sapiens		9606	Autocuration	BAO_0000357	93	CHEMBL220	SINGLE PROTEIN	P22303	Acetylcholinesterase	Homo sapiens	9	Protein			62406	CHEMBL2046402		ACS Med. Chem. Lett.	2012	3
CHEMBL1642977	1057475	CHEMBL1739630	1118681		12	382.63	7.96	7.76	1	[Br-].[Br-].CC(C)(C)c1cc[n+](CCCCCCCC[n+]2ccc(cc2)C(C)(C)C)cc1	5120454	IC50	=	5	nM	8.3				BAO_0000190	UO_0000065	http://www.openphacts.org/units/Nanomolar	699906	CHEMBL1646125	B	Inhibition of human recombinant AChE	1	Scientific Literature	Homo sapiens		9606	Autocuration	BAO_0000357	93	CHEMBL220	SINGLE PROTEIN	P22303	Acetylcholinesterase	Homo sapiens	9	Protein	COesterase	medium	54696	CHEMBL1641598	21144749	Bioorg. Med. Chem. Lett.	2011	21
CHEMBL594629	594139	CHEMBL1198072	672022		16	438.73	9.78	7.76	1	[Br-].[Br-].CC(C)(C)c1cc[n+](CCCCCCCCCCCC[n+]2ccc(cc2)C(C)(C)C)cc1	5120455	IC50	=	7	nM	8.15				BAO_0000190	UO_0000065	http://www.openphacts.org/units/Nanomolar	699906	CHEMBL1646125	B	Inhibition of human recombinant AChE	1	Scientific Literature	Homo sapiens		9606	Autocuration	BAO_0000357	93	CHEMBL220	SINGLE PROTEIN	P22303	Acetylcholinesterase	Homo sapiens	9	Protein	COesterase	medium	54696	CHEMBL1641598	21144749	Bioorg. Med. Chem. Lett.	2011	21
CHEMBL1642979	1057477	CHEMBL1739564	1118615		14	410.68	8.87	7.76	1	[Br-].[Br-].CC(C)(C)c1cc[n+](CCCCCCCCCC[n+]2ccc(cc2)C(C)(C)C)cc1	5120457	IC50	=	12	nM	7.92				BAO_0000190	UO_0000065	http://www.openphacts.org/units/Nanomolar	699906	CHEMBL1646125	B	Inhibition of human recombinant AChE	1	Scientific Literature	Homo sapiens		9606	Autocuration	BAO_0000357	93	CHEMBL220	SINGLE PROTEIN	P22303	Acetylcholinesterase	Homo sapiens	9	Protein	COesterase	medium	54696	CHEMBL1641598	21144749	Bioorg. Med. Chem. Lett.	2011	21
CHEMBL1642976	1057474	CHEMBL1739621	1118672		11	368.6	7.5	7.76	1	[Br-].[Br-].CC(C)(C)c1cc[n+](CCCCCCC[n+]2ccc(cc2)C(C)(C)C)cc1	5120458	IC50	=	16	nM	7.8				BAO_0000190	UO_0000065	http://www.openphacts.org/units/Nanomolar	699906	CHEMBL1646125	B	Inhibition of human recombinant AChE	1	Scientific Literature	Homo sapiens		9606	Autocuration	BAO_0000357	93	CHEMBL220	SINGLE PROTEIN	P22303	Acetylcholinesterase	Homo sapiens	9	Protein	COesterase	medium	54696	CHEMBL1641598	21144749	Bioorg. Med. Chem. Lett.	2011	21
CHEMBL1642988	1057487	CHEMBL1739690	1118741		24	424.62	6.89	7.76	1	[Br-].[Br-].CC(C)(C)c1cc[n+](\C=C/2\CC3=C\C(=C\[n+]4ccc(cc4)C(C)(C)C)\CC=C3C=C2)cc1	5120461	IC50	=	24	nM	7.62				BAO_0000190	UO_0000065	http://www.openphacts.org/units/Nanomolar	699906	CHEMBL1646125	B	Inhibition of human recombinant AChE	1	Scientific Literature	Homo sapiens		9606	Autocuration	BAO_0000357	93	CHEMBL220	SINGLE PROTEIN	P22303	Acetylcholinesterase	Homo sapiens	9	Protein	COesterase	medium	54696	CHEMBL1641598	21144749	Bioorg. Med. Chem. Lett.	2011	21
CHEMBL1642980	1057478	CHEMBL1739565	1118616		15	424.7	9.32	7.76	1	[Br-].[Br-].CC(C)(C)c1cc[n+](CCCCCCCCCCC[n+]2ccc(cc2)C(C)(C)C)cc1	5120462	IC50	=	26	nM	7.59				BAO_0000190	UO_0000065	http://www.openphacts.org/units/Nanomolar	699906	CHEMBL1646125	B	Inhibition of human recombinant AChE	1	Scientific Literature	Homo sapiens		9606	Autocuration	BAO_0000357	93	CHEMBL220	SINGLE PROTEIN	P22303	Acetylcholinesterase	Homo sapiens	9	Protein	COesterase	medium	54696	CHEMBL1641598	21144749	Bioorg. Med. Chem. Lett.	2011	21
CHEMBL1642975	1057473	CHEMBL1739074	1118125		10	354.57	7.04	7.76	1	[Br-].[Br-].CC(C)(C)c1cc[n+](CCCCCC[n+]2ccc(cc2)C(C)(C)C)cc1	5120464	IC50	=	32	nM	7.49				BAO_0000190	UO_0000065	http://www.openphacts.org/units/Nanomolar	699906	CHEMBL1646125	B	Inhibition of human recombinant AChE	1	Scientific Literature	Homo sapiens		9606	Autocuration	BAO_0000357	93	CHEMBL220	SINGLE PROTEIN	P22303	Acetylcholinesterase	Homo sapiens	9	Protein	COesterase	medium	54696	CHEMBL1641598	21144749	Bioorg. Med. Chem. Lett.	2011	21
CHEMBL1642978	1057476	CHEMBL1739563	1118614		13	396.65	8.41	7.76	1	[Br-].[Br-].CC(C)(C)c1cc[n+](CCCCCCCCC[n+]2ccc(cc2)C(C)(C)C)cc1	5120465	IC50	=	37	nM	7.43				BAO_0000190	UO_0000065	http://www.openphacts.org/units/Nanomolar	699906	CHEMBL1646125	B	Inhibition of human recombinant AChE	1	Scientific Literature	Homo sapiens		9606	Autocuration	BAO_0000357	93	CHEMBL220	SINGLE PROTEIN	P22303	Acetylcholinesterase	Homo sapiens	9	Protein	COesterase	medium	54696	CHEMBL1641598	21144749	Bioorg. Med. Chem. Lett.	2011	21
CHEMBL1642987	1057486	CHEMBL1739226	1118277		23	374.56	7.01	7.76	1	[Br-].[Br-].CC(C)(C)c1cc[n+](Cc2ccc(C[n+]3ccc(cc3)C(C)(C)C)cc2)cc1	5120477	IC50	=	300	nM	6.52				BAO_0000190	UO_0000065	http://www.openphacts.org/units/Nanomolar	699906	CHEMBL1646125	B	Inhibition of human recombinant AChE	1	Scientific Literature	Homo sapiens		9606	Autocuration	BAO_0000357	93	CHEMBL220	SINGLE PROTEIN	P22303	Acetylcholinesterase	Homo sapiens	9	Protein	COesterase	medium	54696	CHEMBL1641598	21144749	Bioorg. Med. Chem. Lett.	2011	21
CHEMBL1642986	1057485	CHEMBL1739689	1118740		22	374.56	7.01	7.76	1	[Br-].[Br-].CC(C)(C)c1cc[n+](Cc2cccc(C[n+]3ccc(cc3)C(C)(C)C)c2)cc1	5120479	IC50	=	700	nM	6.15				BAO_0000190	UO_0000065	http://www.openphacts.org/units/Nanomolar	699906	CHEMBL1646125	B	Inhibition of human recombinant AChE	1	Scientific Literature	Homo sapiens		9606	Autocuration	BAO_0000357	93	CHEMBL220	SINGLE PROTEIN	P22303	Acetylcholinesterase	Homo sapiens	9	Protein	COesterase	medium	54696	CHEMBL1641598	21144749	Bioorg. Med. Chem. Lett.	2011	21
CHEMBL1642984	1057483	CHEMBL1739687	1118738		20	324.5	5.96	7.76	1	[Cl-].[Cl-].CC(C)(C)c1cc[n+](C\C=C/C[n+]2ccc(cc2)C(C)(C)C)cc1	5120487	IC50	=	2000	nM	5.7				BAO_0000190	UO_0000065	http://www.openphacts.org/units/Nanomolar	699906	CHEMBL1646125	B	Inhibition of human recombinant AChE	1	Scientific Literature	Homo sapiens		9606	Autocuration	BAO_0000357	93	CHEMBL220	SINGLE PROTEIN	P22303	Acetylcholinesterase	Homo sapiens	9	Protein	COesterase	medium	54696	CHEMBL1641598	21144749	Bioorg. Med. Chem. Lett.	2011	21
CHEMBL1642983	1057482	CHEMBL1739680	1118731		19	324.5	5.96	7.76	1	[Br-].[Br-].CC(C)(C)c1cc[n+](C\C=C\C[n+]2ccc(cc2)C(C)(C)C)cc1	5120494	IC50	=	3400	nM	5.47				BAO_0000190	UO_0000065	http://www.openphacts.org/units/Nanomolar	699906	CHEMBL1646125	B	Inhibition of human recombinant AChE	1	Scientific Literature	Homo sapiens		9606	Autocuration	BAO_0000357	93	CHEMBL220	SINGLE PROTEIN	P22303	Acetylcholinesterase	Homo sapiens	9	Protein	COesterase	medium	54696	CHEMBL1641598	21144749	Bioorg. Med. Chem. Lett.	2011	21
CHEMBL1642973	1057471	CHEMBL1739619	1118670		8	326.52	6.13	7.76	1	[Br-].[Br-].CC(C)(C)c1cc[n+](CCCC[n+]2ccc(cc2)C(C)(C)C)cc1	5120495	IC50	=	3700	nM	5.43				BAO_0000190	UO_0000065	http://www.openphacts.org/units/Nanomolar	699906	CHEMBL1646125	B	Inhibition of human recombinant AChE	1	Scientific Literature	Homo sapiens		9606	Autocuration	BAO_0000357	93	CHEMBL220	SINGLE PROTEIN	P22303	Acetylcholinesterase	Homo sapiens	9	Protein	COesterase	medium	54696	CHEMBL1641598	21144749	Bioorg. Med. Chem. Lett.	2011	21
CHEMBL1642985	1057484	CHEMBL1739688	1118739		21	374.56	7.01	7.76	1	[Br-].[Br-].CC(C)(C)c1cc[n+](Cc2ccccc2C[n+]3ccc(cc3)C(C)(C)C)cc1	5120507	IC50	=	10000	nM	5				BAO_0000190	UO_0000065	http://www.openphacts.org/units/Nanomolar	699906	CHEMBL1646125	B	Inhibition of human recombinant AChE	1	Scientific Literature	Homo sapiens		9606	Autocuration	BAO_0000357	93	CHEMBL220	SINGLE PROTEIN	P22303	Acetylcholinesterase	Homo sapiens	9	Protein	COesterase	medium	54696	CHEMBL1641598	21144749	Bioorg. Med. Chem. Lett.	2011	21
CHEMBL1642981	1057480	CHEMBL1739573	1118624		17, SAD-128	314.46	5.32	16.99	1	[Cl-].[Cl-].CC(C)(C)c1cc[n+](COC[n+]2ccc(cc2)C(C)(C)C)cc1	5120508	IC50	=	12000	nM	4.92				BAO_0000190	UO_0000065	http://www.openphacts.org/units/Nanomolar	699906	CHEMBL1646125	B	Inhibition of human recombinant AChE	1	Scientific Literature	Homo sapiens		9606	Autocuration	BAO_0000357	93	CHEMBL220	SINGLE PROTEIN	P22303	Acetylcholinesterase	Homo sapiens	9	Protein	COesterase	medium	54696	CHEMBL1641598	21144749	Bioorg. Med. Chem. Lett.	2011	21
CHEMBL1642972	1057470	CHEMBL1739618	1118669		7	312.49	5.55	7.76	1	[Br-].[Br-].CC(C)(C)c1cc[n+](CCC[n+]2ccc(cc2)C(C)(C)C)cc1	5120510	IC50	=	14000	nM	4.85				BAO_0000190	UO_0000065	http://www.openphacts.org/units/Nanomolar	699906	CHEMBL1646125	B	Inhibition of human recombinant AChE	1	Scientific Literature	Homo sapiens		9606	Autocuration	BAO_0000357	93	CHEMBL220	SINGLE PROTEIN	P22303	Acetylcholinesterase	Homo sapiens	9	Protein	COesterase	medium	54696	CHEMBL1641598	21144749	Bioorg. Med. Chem. Lett.	2011	21
CHEMBL1642971	1057469	CHEMBL1739617	1118668		6	298.47	5.49	7.76	1	[Br-].[Br-].CC(C)(C)c1cc[n+](CC[n+]2ccc(cc2)C(C)(C)C)cc1	5120511	IC50	=	17000	nM	4.77				BAO_0000190	UO_0000065	http://www.openphacts.org/units/Nanomolar	699906	CHEMBL1646125	B	Inhibition of human recombinant AChE	1	Scientific Literature	Homo sapiens		9606	Autocuration	BAO_0000357	93	CHEMBL220	SINGLE PROTEIN	P22303	Acetylcholinesterase	Homo sapiens	9	Protein	COesterase	medium	54696	CHEMBL1641598	21144749	Bioorg. Med. Chem. Lett.	2011	21
CHEMBL1642982	1057481	CHEMBL1739574	1118625		18	342.52	5.36	16.99	1	[Br-].[Br-].CC(C)(C)c1cc[n+](CCOCC[n+]2ccc(cc2)C(C)(C)C)cc1	5120512	IC50	=	19000	nM	4.72				BAO_0000190	UO_0000065	http://www.openphacts.org/units/Nanomolar	699906	CHEMBL1646125	B	Inhibition of human recombinant AChE	1	Scientific Literature	Homo sapiens		9606	Autocuration	BAO_0000357	93	CHEMBL220	SINGLE PROTEIN	P22303	Acetylcholinesterase	Homo sapiens	9	Protein	COesterase	medium	54696	CHEMBL1641598	21144749	Bioorg. Med. Chem. Lett.	2011	21
CHEMBL1642970	1057468	CHEMBL1739660	1118711		5	284.44	5.47	7.76	1	[Br-].[Br-].CC(C)(C)c1cc[n+](C[n+]2ccc(cc2)C(C)(C)C)cc1	5120515	IC50	=	20000	nM	4.7				BAO_0000190	UO_0000065	http://www.openphacts.org/units/Nanomolar	699906	CHEMBL1646125	B	Inhibition of human recombinant AChE	1	Scientific Literature	Homo sapiens		9606	Autocuration	BAO_0000357	93	CHEMBL220	SINGLE PROTEIN	P22303	Acetylcholinesterase	Homo sapiens	9	Protein	COesterase	medium	54696	CHEMBL1641598	21144749	Bioorg. Med. Chem. Lett.	2011	21
CHEMBL1642974	1057472	CHEMBL1739620	1118671		9	340.55	6.59	7.76	1	[Br-].[Br-].CC(C)(C)c1cc[n+](CCCCC[n+]2ccc(cc2)C(C)(C)C)cc1	5120517	IC50	=	24000	nM	4.62				BAO_0000190	UO_0000065	http://www.openphacts.org/units/Nanomolar	699906	CHEMBL1646125	B	Inhibition of human recombinant AChE	1	Scientific Literature	Homo sapiens		9606	Autocuration	BAO_0000357	93	CHEMBL220	SINGLE PROTEIN	P22303	Acetylcholinesterase	Homo sapiens	9	Protein	COesterase	medium	54696	CHEMBL1641598	21144749	Bioorg. Med. Chem. Lett.	2011	21
CHEMBL291233	45596	CHEMBL451635	509670	OBIDOXIME CHLORIDE	2	288.3	2.17	82.17	0	[Cl-].[Cl-].O\N=C\c1cc[n+](COC[n+]2ccc(\C=N\O)cc2)cc1	5120525	IC50	=	577000	nM			Outside typical range		BAO_0000190	UO_0000065	http://www.openphacts.org/units/Nanomolar	699906	CHEMBL1646125	B	Inhibition of human recombinant AChE	1	Scientific Literature	Homo sapiens		9606	Autocuration	BAO_0000357	93	CHEMBL220	SINGLE PROTEIN	P22303	Acetylcholinesterase	Homo sapiens	9	Protein	COesterase	medium	54696	CHEMBL1641598	21144749	Bioorg. Med. Chem. Lett.	2011	21
CHEMBL1200970	674921	CHEMBL1206	213639	ETHOPROPAZINE HYDROCHLORIDE	4	312.47	5.09	31.78	1	Cl.CCN(CC)C(C)CN1c2ccccc2Sc3ccccc13	5120527	IC50	=	1020000	nM			Outside typical range		BAO_0000190	UO_0000065	http://www.openphacts.org/units/Nanomolar	699906	CHEMBL1646125	B	Inhibition of human recombinant AChE	1	Scientific Literature	Homo sapiens		9606	Autocuration	BAO_0000357	93	CHEMBL220	SINGLE PROTEIN	P22303	Acetylcholinesterase	Homo sapiens	9	Protein	COesterase	medium	54696	CHEMBL1641598	21144749	Bioorg. Med. Chem. Lett.	2011	21
CHEMBL192648	321188	CHEMBL192648	321188		40	226.23	2.86	54.37	0	OC(=O)c1ccc(cc1)C(=O)c2ccccc2	1502248	Ki	>	100000	nM					BAO_0000192	UO_0000065	http://www.openphacts.org/units/Nanomolar	303216	CHEMBL829841	B	Inhibition constant against human Acetylcholinesterase (hAcChE) using acetylthiocholine (AcTCh) as substrate	1	Scientific Literature	Homo sapiens		9606	Expert	BAO_0000357	93	CHEMBL220	SINGLE PROTEIN	P22303	Acetylcholinesterase	Homo sapiens	9	Protein			21668	CHEMBL1143603	15828829	J. Med. Chem.	2005	48
CHEMBL192241	320885	CHEMBL192241	320885		24	303.15	3.86	34.14	0	BrCc1ccc(cc1)C(=O)C(=O)c2ccccc2	1503783	Ki	>	100000	nM					BAO_0000192	UO_0000065	http://www.openphacts.org/units/Nanomolar	303216	CHEMBL829841	B	Inhibition constant against human Acetylcholinesterase (hAcChE) using acetylthiocholine (AcTCh) as substrate	1	Scientific Literature	Homo sapiens		9606	Expert	BAO_0000357	93	CHEMBL220	SINGLE PROTEIN	P22303	Acetylcholinesterase	Homo sapiens	9	Protein			21668	CHEMBL1143603	15828829	J. Med. Chem.	2005	48
CHEMBL372856	321141	CHEMBL372856	321141		34	360.28	2.88	144.23	0	COc1ccc(cc1[N+](=O)[O-])C(=O)C(=O)c2ccc(OC)c(c2)[N+](=O)[O-]	1504044	Ki	>	100000	nM					BAO_0000192	UO_0000065	http://www.openphacts.org/units/Nanomolar	303216	CHEMBL829841	B	Inhibition constant against human Acetylcholinesterase (hAcChE) using acetylthiocholine (AcTCh) as substrate	1	Scientific Literature	Homo sapiens		9606	Expert	BAO_0000357	93	CHEMBL220	SINGLE PROTEIN	P22303	Acetylcholinesterase	Homo sapiens	9	Protein			21668	CHEMBL1143603	15828829	J. Med. Chem.	2005	48
CHEMBL365809	320763	CHEMBL365809	320763	BUTANEDIONE	3	86.09	-0.23	34.14	0	CC(=O)C(=O)C	1502108	Ki	>	100000	nM					BAO_0000192	UO_0000065	http://www.openphacts.org/units/Nanomolar	303216	CHEMBL829841	B	Inhibition constant against human Acetylcholinesterase (hAcChE) using acetylthiocholine (AcTCh) as substrate	1	Scientific Literature	Homo sapiens		9606	Expert	BAO_0000357	93	CHEMBL220	SINGLE PROTEIN	P22303	Acetylcholinesterase	Homo sapiens	9	Protein			21668	CHEMBL1143603	15828829	J. Med. Chem.	2005	48
CHEMBL365982	321043	CHEMBL365982	321043		7	214.26	2.33	40.46	0	OC(C(O)c1ccccc1)c2ccccc2	1502233	Ki	>	100000	nM					BAO_0000192	UO_0000065	http://www.openphacts.org/units/Nanomolar	303216	CHEMBL829841	B	Inhibition constant against human Acetylcholinesterase (hAcChE) using acetylthiocholine (AcTCh) as substrate	1	Scientific Literature	Homo sapiens		9606	Expert	BAO_0000357	93	CHEMBL220	SINGLE PROTEIN	P22303	Acetylcholinesterase	Homo sapiens	9	Protein			21668	CHEMBL1143603	15828829	J. Med. Chem.	2005	48
CHEMBL365517	320988	CHEMBL365517	320988		28	300.22	2.91	125.78	0	[O-][N+](=O)c1ccc(C(=O)C(=O)c2ccccc2)c(c1)[N+](=O)[O-]	1503914	Ki	>	100000	nM					BAO_0000192	UO_0000065	http://www.openphacts.org/units/Nanomolar	303216	CHEMBL829841	B	Inhibition constant against human Acetylcholinesterase (hAcChE) using acetylthiocholine (AcTCh) as substrate	1	Scientific Literature	Homo sapiens		9606	Expert	BAO_0000357	93	CHEMBL220	SINGLE PROTEIN	P22303	Acetylcholinesterase	Homo sapiens	9	Protein			21668	CHEMBL1143603	15828829	J. Med. Chem.	2005	48
CHEMBL136611	227962	CHEMBL136611	227962		8	343.55	4.18	21.26	0	CN[C@@H](C)C1=CC[C@H]2[C@@H]3CC=C4C[C@H](CC[C@]4(C)[C@H]3CC[C@]12C)OC	1274653	IC50	=	83176.4	nM	4.08				BAO_0000190	UO_0000065	http://www.openphacts.org/units/Nanomolar	29848	CHEMBL641237	B	Compound was tested for the in silico inhibition of acetylcholinesterase	1	Scientific Literature				Expert	BAO_0000357	93	CHEMBL220	SINGLE PROTEIN	P22303	Acetylcholinesterase	Homo sapiens	8	Homologous protein			6004	CHEMBL1136484	14643329	Bioorg. Med. Chem. Lett.	2003	13
CHEMBL8320	3765	CHEMBL8320	3765	BENZOQUINONE	53	108.09	0.69	34.14	0	O=C1C=CC(=O)C=C1	1502518	Ki	=	955	nM	6.02				BAO_0000192	UO_0000065	http://www.openphacts.org/units/Nanomolar	303216	CHEMBL829841	B	Inhibition constant against human Acetylcholinesterase (hAcChE) using acetylthiocholine (AcTCh) as substrate	1	Scientific Literature	Homo sapiens		9606	Expert	BAO_0000357	93	CHEMBL220	SINGLE PROTEIN	P22303	Acetylcholinesterase	Homo sapiens	9	Protein	COesterase	medium	21668	CHEMBL1143603	15828829	J. Med. Chem.	2005	48
CHEMBL343365	227683	CHEMBL343365	227683		3	466.7	5.17	52.57	1	C[C@@H]([C@H]1CC[C@H]2[C@@H]3CC[C@H]4C[C@@H](NC(=O)c5ccccc5)[C@@H](O)C[C@]4(C)[C@H]3CC[C@]12C)N(C)C	1287252	IC50	=	77624.7	nM	4.11				BAO_0000190	UO_0000065	http://www.openphacts.org/units/Nanomolar	29848	CHEMBL641237	B	Compound was tested for the in silico inhibition of acetylcholinesterase	1	Scientific Literature				Expert	BAO_0000357	93	CHEMBL220	SINGLE PROTEIN	P22303	Acetylcholinesterase	Homo sapiens	8	Homologous protein			6004	CHEMBL1136484	14643329	Bioorg. Med. Chem. Lett.	2003	13
CHEMBL136052	228174	CHEMBL136052	228174		32	402.66	4.68	23.55	0	C[C@@H]([C@H]1CC[C@H]2[C@@H]3CC[C@H]4C[C@H](CC[C@]4(C)[C@H]3CC[C@]12C)N(C)C)N(C)C(=O)C	1302248	IC50	=	50118.7	nM	4.3				BAO_0000190	UO_0000065	http://www.openphacts.org/units/Nanomolar	29848	CHEMBL641237	B	Compound was tested for the in silico inhibition of acetylcholinesterase	1	Scientific Literature				Expert	BAO_0000357	93	CHEMBL220	SINGLE PROTEIN	P22303	Acetylcholinesterase	Homo sapiens	8	Homologous protein			6004	CHEMBL1136484	14643329	Bioorg. Med. Chem. Lett.	2003	13
CHEMBL195713	320975	CHEMBL195713	320975		36	472.41	7.47	34.14	1	Fc1c(F)c(F)c(C(=O)C(=O)c2c(Cl)c(Cl)c(Cl)c(Cl)c2Cl)c(F)c1F	1504054	Ki	>	100000	nM					BAO_0000192	UO_0000065	http://www.openphacts.org/units/Nanomolar	303216	CHEMBL829841	B	Inhibition constant against human Acetylcholinesterase (hAcChE) using acetylthiocholine (AcTCh) as substrate	1	Scientific Literature	Homo sapiens		9606	Expert	BAO_0000357	93	CHEMBL220	SINGLE PROTEIN	P22303	Acetylcholinesterase	Homo sapiens	9	Protein			21668	CHEMBL1143603	15828829	J. Med. Chem.	2005	48
CHEMBL192809	320958	CHEMBL192809	320958	2,3-PENTANEDIONE	43	100.12	0.44	34.14	0	CCC(=O)C(=O)C	1502366	Ki	>	100000	nM					BAO_0000192	UO_0000065	http://www.openphacts.org/units/Nanomolar	303216	CHEMBL829841	B	Inhibition constant against human Acetylcholinesterase (hAcChE) using acetylthiocholine (AcTCh) as substrate	1	Scientific Literature	Homo sapiens		9606	Expert	BAO_0000357	93	CHEMBL220	SINGLE PROTEIN	P22303	Acetylcholinesterase	Homo sapiens	9	Protein			21668	CHEMBL1143603	15828829	J. Med. Chem.	2005	48
CHEMBL371523	321183	CHEMBL371523	321183	DIBENZOYLMETHANE	5	224.25	3.15	34.14	0	O=C(CC(=O)c1ccccc1)c2ccccc2	1502223	Ki	>	100000	nM					BAO_0000192	UO_0000065	http://www.openphacts.org/units/Nanomolar	303216	CHEMBL829841	B	Inhibition constant against human Acetylcholinesterase (hAcChE) using acetylthiocholine (AcTCh) as substrate	1	Scientific Literature	Homo sapiens		9606	Expert	BAO_0000357	93	CHEMBL220	SINGLE PROTEIN	P22303	Acetylcholinesterase	Homo sapiens	9	Protein			21668	CHEMBL1143603	15828829	J. Med. Chem.	2005	48
CHEMBL576005	569640	CHEMBL576005	569640		3a	191.29	1.04	45.76	0	C[C@@H]1CCC[C@H](C)N1S(=O)(=O)C	2915091	IC50	=	75	nM	7.12				BAO_0000190	UO_0000065	http://www.openphacts.org/units/Nanomolar	587673	CHEMBL1049243	B	Inhibition of human serum AChE by Ellman's assay	1	Scientific Literature	Homo sapiens		9606	Intermediate	BAO_0000357	93	CHEMBL220	SINGLE PROTEIN	P22303	Acetylcholinesterase	Homo sapiens	9	Protein	COesterase	medium	48391	CHEMBL1154069	19493592	Eur. J. Med. Chem.	2009	44
CHEMBL575619	569645	CHEMBL575619	569645		3b	253.36	2.62	45.76	0	C[C@@H]1CCC[C@H](C)N1S(=O)(=O)c2ccccc2	2915094	IC50	=	392	nM	6.41				BAO_0000190	UO_0000065	http://www.openphacts.org/units/Nanomolar	587673	CHEMBL1049243	B	Inhibition of human serum AChE by Ellman's assay	1	Scientific Literature	Homo sapiens		9606	Intermediate	BAO_0000357	93	CHEMBL220	SINGLE PROTEIN	P22303	Acetylcholinesterase	Homo sapiens	9	Protein	COesterase	medium	48391	CHEMBL1154069	19493592	Eur. J. Med. Chem.	2009	44
CHEMBL575620	569646	CHEMBL575620	569646		3c	267.39	3.11	45.76	0	C[C@@H]1CCC[C@H](C)N1S(=O)(=O)c2ccc(C)cc2	2915097	IC50	=	368	nM	6.43				BAO_0000190	UO_0000065	http://www.openphacts.org/units/Nanomolar	587673	CHEMBL1049243	B	Inhibition of human serum AChE by Ellman's assay	1	Scientific Literature	Homo sapiens		9606	Intermediate	BAO_0000357	93	CHEMBL220	SINGLE PROTEIN	P22303	Acetylcholinesterase	Homo sapiens	9	Protein	COesterase	medium	48391	CHEMBL1154069	19493592	Eur. J. Med. Chem.	2009	44
CHEMBL575621	569647	CHEMBL575621	569647		3d	309.47	4.02	45.76	0	C[C@@H]1CCC[C@H](C)N1S(=O)(=O)c2ccc(cc2)C(C)(C)C	2915100	IC50	=	458	nM	6.34				BAO_0000190	UO_0000065	http://www.openphacts.org/units/Nanomolar	587673	CHEMBL1049243	B	Inhibition of human serum AChE by Ellman's assay	1	Scientific Literature	Homo sapiens		9606	Intermediate	BAO_0000357	93	CHEMBL220	SINGLE PROTEIN	P22303	Acetylcholinesterase	Homo sapiens	9	Protein	COesterase	medium	48391	CHEMBL1154069	19493592	Eur. J. Med. Chem.	2009	44
CHEMBL573102	569641	CHEMBL573102	569641		3e	287.81	3.28	45.76	0	C[C@@H]1CCC[C@H](C)N1S(=O)(=O)c2ccc(Cl)cc2	2915103	IC50	=	318	nM	6.5				BAO_0000190	UO_0000065	http://www.openphacts.org/units/Nanomolar	587673	CHEMBL1049243	B	Inhibition of human serum AChE by Ellman's assay	1	Scientific Literature	Homo sapiens		9606	Intermediate	BAO_0000357	93	CHEMBL220	SINGLE PROTEIN	P22303	Acetylcholinesterase	Homo sapiens	9	Protein	COesterase	medium	48391	CHEMBL1154069	19493592	Eur. J. Med. Chem.	2009	44
CHEMBL582883	569642	CHEMBL582883	569642		3f	322.25	3.95	45.76	0	C[C@@H]1CCC[C@H](C)N1S(=O)(=O)c2cc(Cl)ccc2Cl	2915106	IC50	=	90	nM	7.05				BAO_0000190	UO_0000065	http://www.openphacts.org/units/Nanomolar	587673	CHEMBL1049243	B	Inhibition of human serum AChE by Ellman's assay	1	Scientific Literature	Homo sapiens		9606	Intermediate	BAO_0000357	93	CHEMBL220	SINGLE PROTEIN	P22303	Acetylcholinesterase	Homo sapiens	9	Protein	COesterase	medium	48391	CHEMBL1154069	19493592	Eur. J. Med. Chem.	2009	44
CHEMBL575813	570210	CHEMBL575813	570210		3g	298.36	2.51	91.58	0	C[C@@H]1CCC[C@H](C)N1S(=O)(=O)c2ccccc2[N+](=O)[O-]	2915109	IC50	=	185	nM	6.73				BAO_0000190	UO_0000065	http://www.openphacts.org/units/Nanomolar	587673	CHEMBL1049243	B	Inhibition of human serum AChE by Ellman's assay	1	Scientific Literature	Homo sapiens		9606	Intermediate	BAO_0000357	93	CHEMBL220	SINGLE PROTEIN	P22303	Acetylcholinesterase	Homo sapiens	9	Protein	COesterase	medium	48391	CHEMBL1154069	19493592	Eur. J. Med. Chem.	2009	44
CHEMBL574474	570211	CHEMBL574474	570211		3h	298.36	2.51	91.58	0	C[C@@H]1CCC[C@H](C)N1S(=O)(=O)c2cccc(c2)[N+](=O)[O-]	2915112	IC50	=	192	nM	6.72				BAO_0000190	UO_0000065	http://www.openphacts.org/units/Nanomolar	587673	CHEMBL1049243	B	Inhibition of human serum AChE by Ellman's assay	1	Scientific Literature	Homo sapiens		9606	Intermediate	BAO_0000357	93	CHEMBL220	SINGLE PROTEIN	P22303	Acetylcholinesterase	Homo sapiens	9	Protein	COesterase	medium	48391	CHEMBL1154069	19493592	Eur. J. Med. Chem.	2009	44
CHEMBL574487	570212	CHEMBL574487	570212		3i	298.36	2.51	91.58	0	C[C@@H]1CCC[C@H](C)N1S(=O)(=O)c2ccc(cc2)[N+](=O)[O-]	2915115	IC50	=	1150	nM	5.94				BAO_0000190	UO_0000065	http://www.openphacts.org/units/Nanomolar	587673	CHEMBL1049243	B	Inhibition of human serum AChE by Ellman's assay	1	Scientific Literature	Homo sapiens		9606	Intermediate	BAO_0000357	93	CHEMBL220	SINGLE PROTEIN	P22303	Acetylcholinesterase	Homo sapiens	9	Protein	COesterase	medium	48391	CHEMBL1154069	19493592	Eur. J. Med. Chem.	2009	44
CHEMBL54126	79557	CHEMBL278020	14126	NEOSTIGMINE BROMIDE	Neostigmine	223.29	0.51	29.54	0	[Br-].CN(C)C(=O)Oc1cccc(c1)[N+](C)(C)C	2915118	IC50	=	41	nM	7.39				BAO_0000190	UO_0000065	http://www.openphacts.org/units/Nanomolar	587673	CHEMBL1049243	B	Inhibition of human serum AChE by Ellman's assay	1	Scientific Literature	Homo sapiens		9606	Intermediate	BAO_0000357	93	CHEMBL220	SINGLE PROTEIN	P22303	Acetylcholinesterase	Homo sapiens	9	Protein	COesterase	medium	48391	CHEMBL1154069	19493592	Eur. J. Med. Chem.	2009	44
CHEMBL435109	321083	CHEMBL435109	321083		22	270.28	3.09	52.6	0	COc1cccc(c1)C(=O)C(=O)c2cccc(OC)c2	1503773	Ki	>	100000	nM					BAO_0000192	UO_0000065	http://www.openphacts.org/units/Nanomolar	303216	CHEMBL829841	B	Inhibition constant against human Acetylcholinesterase (hAcChE) using acetylthiocholine (AcTCh) as substrate	1	Scientific Literature	Homo sapiens		9606	Expert	BAO_0000357	93	CHEMBL220	SINGLE PROTEIN	P22303	Acetylcholinesterase	Homo sapiens	9	Protein			21668	CHEMBL1143603	15828829	J. Med. Chem.	2005	48
CHEMBL192139	320941	CHEMBL192139	320941		9	279.12	4.45	34.14	0	Clc1ccc(cc1)C(=O)C(=O)c2ccc(Cl)cc2	1503401	Ki	>	100000	nM					BAO_0000192	UO_0000065	http://www.openphacts.org/units/Nanomolar	303216	CHEMBL829841	B	Inhibition constant against human Acetylcholinesterase (hAcChE) using acetylthiocholine (AcTCh) as substrate	1	Scientific Literature	Homo sapiens		9606	Expert	BAO_0000357	93	CHEMBL220	SINGLE PROTEIN	P22303	Acetylcholinesterase	Homo sapiens	9	Protein			21668	CHEMBL1143603	15828829	J. Med. Chem.	2005	48
CHEMBL184316	305653	CHEMBL184316	305653		7	357.57	6.92	58.56	1	CCCCNC(=O)OCCCCCCCCCCCCCCCCO	1436891	Ks	=	370	nM					BAO_0000179	UO_0000065	http://www.openphacts.org/units/Nanomolar	303872	CHEMBL877459	B	Dissociation constant for acetylcholinesterase	1	Scientific Literature				Expert	BAO_0000357	93	CHEMBL220	SINGLE PROTEIN	P22303	Acetylcholinesterase	Homo sapiens	8	Homologous protein			20820	CHEMBL1141982	15686892	Bioorg. Med. Chem. Lett.	2005	15
CHEMBL192039	320760	CHEMBL192039	320760		32	274.23	2.15	115.06	0	Oc1ccc(C(=O)C(=O)c2ccc(O)cc2O)c(O)c1	1504034	Ki	>	100000	nM					BAO_0000192	UO_0000065	http://www.openphacts.org/units/Nanomolar	303216	CHEMBL829841	B	Inhibition constant against human Acetylcholinesterase (hAcChE) using acetylthiocholine (AcTCh) as substrate	1	Scientific Literature	Homo sapiens		9606	Expert	BAO_0000357	93	CHEMBL220	SINGLE PROTEIN	P22303	Acetylcholinesterase	Homo sapiens	9	Protein			21668	CHEMBL1143603	15828829	J. Med. Chem.	2005	48
CHEMBL366205	321130	CHEMBL366205	321130		31	400.02	4.13	74.6	0	Oc1ccc(Br)cc1C(=O)C(=O)c2cc(Br)ccc2O	1504029	Ki	>	100000	nM					BAO_0000192	UO_0000065	http://www.openphacts.org/units/Nanomolar	303216	CHEMBL829841	B	Inhibition constant against human Acetylcholinesterase (hAcChE) using acetylthiocholine (AcTCh) as substrate	1	Scientific Literature	Homo sapiens		9606	Expert	BAO_0000357	93	CHEMBL220	SINGLE PROTEIN	P22303	Acetylcholinesterase	Homo sapiens	9	Protein			21668	CHEMBL1143603	15828829	J. Med. Chem.	2005	48
CHEMBL370299	320768	CHEMBL370299	320768		38	272.3	2.58	55.76	0	COc1ccc(cc1)C(O)C(=O)c2ccc(OC)cc2	1502238	Ki	>	100000	nM					BAO_0000192	UO_0000065	http://www.openphacts.org/units/Nanomolar	303216	CHEMBL829841	B	Inhibition constant against human Acetylcholinesterase (hAcChE) using acetylthiocholine (AcTCh) as substrate	1	Scientific Literature	Homo sapiens		9606	Expert	BAO_0000357	93	CHEMBL220	SINGLE PROTEIN	P22303	Acetylcholinesterase	Homo sapiens	9	Protein			21668	CHEMBL1143603	15828829	J. Med. Chem.	2005	48
CHEMBL365161	321197	CHEMBL365161	321197		54	220.31	3.41	34.14	0	CC(C)(C)C1=CC(=O)C(=O)C(=C1)C(C)(C)C	1502633	Ki	>	100000	nM					BAO_0000192	UO_0000065	http://www.openphacts.org/units/Nanomolar	303216	CHEMBL829841	B	Inhibition constant against human Acetylcholinesterase (hAcChE) using acetylthiocholine (AcTCh) as substrate	1	Scientific Literature	Homo sapiens		9606	Expert	BAO_0000357	93	CHEMBL220	SINGLE PROTEIN	P22303	Acetylcholinesterase	Homo sapiens	9	Protein			21668	CHEMBL1143603	15828829	J. Med. Chem.	2005	48
CHEMBL151507	247394	CHEMBL1181016	654966		5	206.26	3.16	41.4	0	[Cl-].Cn1cc[n+](CCCCC#C)c1\C=N\O	832058	kOX	=	1347	M-1 min-1					BAO_0000179			28775	CHEMBL641366	B	Bimolecular rate constant for reactivation of acetylcholinesterase in human	1	Scientific Literature				Autocuration	BAO_0000357	93	CHEMBL220	SINGLE PROTEIN	P22303	Acetylcholinesterase	Homo sapiens	8	Homologous protein			9989	CHEMBL1124682	2913311	J. Med. Chem.	1989	32
CHEMBL192589	320964	CHEMBL192589	320964		27	255.23	3.01	79.96	0	[O-][N+](=O)c1ccc(cc1)C(=O)C(=O)c2ccccc2	1503909	Ki	>	100000	nM					BAO_0000192	UO_0000065	http://www.openphacts.org/units/Nanomolar	303216	CHEMBL829841	B	Inhibition constant against human Acetylcholinesterase (hAcChE) using acetylthiocholine (AcTCh) as substrate	1	Scientific Literature	Homo sapiens		9606	Expert	BAO_0000357	93	CHEMBL220	SINGLE PROTEIN	P22303	Acetylcholinesterase	Homo sapiens	9	Protein			21668	CHEMBL1143603	15828829	J. Med. Chem.	2005	48
CHEMBL184946	305580	CHEMBL184946	305580		12	400.6	6.8	76.66	1	CCCCNC(=O)OCCCCCCCCCCCCOC(=O)NCCCC	1437456	Ks	=	360	nM					BAO_0000179	UO_0000065	http://www.openphacts.org/units/Nanomolar	303872	CHEMBL877459	B	Dissociation constant for acetylcholinesterase	1	Scientific Literature				Expert	BAO_0000357	93	CHEMBL220	SINGLE PROTEIN	P22303	Acetylcholinesterase	Homo sapiens	8	Homologous protein			20820	CHEMBL1141982	15686892	Bioorg. Med. Chem. Lett.	2005	15
CHEMBL343780	227689	CHEMBL343780	227689		17	440.66	5.22	49.41	1	C\C=C(/C)\C(=O)N[C@H]1CC[C@]2(C)[C@H]3CC[C@]4(C)[C@H](CC[C@H]4[C@@H]3CC=C2C1=O)[C@H](C)N(C)C	1274654	IC50	=	7079.46	nM	5.15				BAO_0000190	UO_0000065	http://www.openphacts.org/units/Nanomolar	29848	CHEMBL641237	B	Compound was tested for the in silico inhibition of acetylcholinesterase	1	Scientific Literature				Expert	BAO_0000357	93	CHEMBL220	SINGLE PROTEIN	P22303	Acetylcholinesterase	Homo sapiens	8	Homologous protein			6004	CHEMBL1136484	14643329	Bioorg. Med. Chem. Lett.	2003	13
CHEMBL190496	321132	CHEMBL190496	321132		61	230.33	2.85	36.28	0	[O-][S+](Cc1ccccc1)Cc2ccccc2	1504853	Ki	>	100000	nM					BAO_0000192	UO_0000065	http://www.openphacts.org/units/Nanomolar	303216	CHEMBL829841	B	Inhibition constant against human Acetylcholinesterase (hAcChE) using acetylthiocholine (AcTCh) as substrate	1	Scientific Literature	Homo sapiens		9606	Expert	BAO_0000357	93	CHEMBL220	SINGLE PROTEIN	P22303	Acetylcholinesterase	Homo sapiens	9	Protein			21668	CHEMBL1143603	15828829	J. Med. Chem.	2005	48
CHEMBL371371	320738	CHEMBL371371	320738		45	112.13	0.74	34.14	0	CC1CCC(=O)C1=O	1502376	Ki	>	100000	nM					BAO_0000192	UO_0000065	http://www.openphacts.org/units/Nanomolar	303216	CHEMBL829841	B	Inhibition constant against human Acetylcholinesterase (hAcChE) using acetylthiocholine (AcTCh) as substrate	1	Scientific Literature	Homo sapiens		9606	Expert	BAO_0000357	93	CHEMBL220	SINGLE PROTEIN	P22303	Acetylcholinesterase	Homo sapiens	9	Protein			21668	CHEMBL1143603	15828829	J. Med. Chem.	2005	48
CHEMBL150212	246950	CHEMBL1181005	654955		12	205.23	2.63	45.7	0	[Cl-].O\N=C\c1cc[n+](COCCC#C)cc1	834396	kOX	=	1546	M-1 min-1					BAO_0000179			28775	CHEMBL641366	B	Bimolecular rate constant for reactivation of acetylcholinesterase in human	1	Scientific Literature				Autocuration	BAO_0000357	93	CHEMBL220	SINGLE PROTEIN	P22303	Acetylcholinesterase	Homo sapiens	8	Homologous protein			9989	CHEMBL1124682	2913311	J. Med. Chem.	1989	32
CHEMBL362685	305596	CHEMBL362685	305596		14	456.7	8.63	76.66	1	CCCCNC(=O)OCCCCCCCCCCCCCCCCOC(=O)NCCCC	1437468	Ks	=	340	nM					BAO_0000179	UO_0000065	http://www.openphacts.org/units/Nanomolar	303872	CHEMBL877459	B	Dissociation constant for acetylcholinesterase	1	Scientific Literature				Expert	BAO_0000357	93	CHEMBL220	SINGLE PROTEIN	P22303	Acetylcholinesterase	Homo sapiens	8	Homologous protein			20820	CHEMBL1141982	15686892	Bioorg. Med. Chem. Lett.	2005	15
CHEMBL189988	321131	CHEMBL189988	321131	BENZYLSULFONYLBENZENE	60	232.3	2.94	42.52	0	O=S(=O)(Cc1ccccc1)c2ccccc2	1504848	Ki	>	100000	nM					BAO_0000192	UO_0000065	http://www.openphacts.org/units/Nanomolar	303216	CHEMBL829841	B	Inhibition constant against human Acetylcholinesterase (hAcChE) using acetylthiocholine (AcTCh) as substrate	1	Scientific Literature	Homo sapiens		9606	Expert	BAO_0000357	93	CHEMBL220	SINGLE PROTEIN	P22303	Acetylcholinesterase	Homo sapiens	9	Protein			21668	CHEMBL1143603	15828829	J. Med. Chem.	2005	48
CHEMBL181445	305531	CHEMBL181445	305531		3	245.36	3.27	58.56	0	CCCCNC(=O)OCCCCCCCCO	1436429	Ks	=	880	nM					BAO_0000179	UO_0000065	http://www.openphacts.org/units/Nanomolar	303872	CHEMBL877459	B	Dissociation constant for acetylcholinesterase	1	Scientific Literature				Expert	BAO_0000357	93	CHEMBL220	SINGLE PROTEIN	P22303	Acetylcholinesterase	Homo sapiens	8	Homologous protein			20820	CHEMBL1141982	15686892	Bioorg. Med. Chem. Lett.	2005	15
CHEMBL137721	227883	CHEMBL137721	227883		6	358.6	4.7	15.27	0	CN[C@H]1CC[C@@]2(C)[C@@H](CC[C@@H]3[C@@H]2CC[C@@]4(C)[C@H]3CC=C4[C@H](C)N(C)C)C1	1291266	IC50	=	20417.4	nM	4.69				BAO_0000190	UO_0000065	http://www.openphacts.org/units/Nanomolar	29848	CHEMBL641237	B	Compound was tested for the in silico inhibition of acetylcholinesterase	1	Scientific Literature				Expert	BAO_0000357	93	CHEMBL220	SINGLE PROTEIN	P22303	Acetylcholinesterase	Homo sapiens	8	Homologous protein			6004	CHEMBL1136484	14643329	Bioorg. Med. Chem. Lett.	2003	13
CHEMBL192627	320990	CHEMBL192627	320990	CHLORANIL	56	245.88	2.16	34.14	0	ClC1=C(Cl)C(=O)C(=C(Cl)C1=O)Cl	1502646	Ki	=	163	nM	6.79				BAO_0000192	UO_0000065	http://www.openphacts.org/units/Nanomolar	303216	CHEMBL829841	B	Inhibition constant against human Acetylcholinesterase (hAcChE) using acetylthiocholine (AcTCh) as substrate	1	Scientific Literature	Homo sapiens		9606	Expert	BAO_0000357	93	CHEMBL220	SINGLE PROTEIN	P22303	Acetylcholinesterase	Homo sapiens	9	Protein	COesterase	medium	21668	CHEMBL1143603	15828829	J. Med. Chem.	2005	48
CHEMBL191688	320886	CHEMBL191688	320886		51	126.15	0.78	34.14	0	CC1C(=O)CCCC1=O	1502508	Ki	>	100000	nM					BAO_0000192	UO_0000065	http://www.openphacts.org/units/Nanomolar	303216	CHEMBL829841	B	Inhibition constant against human Acetylcholinesterase (hAcChE) using acetylthiocholine (AcTCh) as substrate	1	Scientific Literature	Homo sapiens		9606	Expert	BAO_0000357	93	CHEMBL220	SINGLE PROTEIN	P22303	Acetylcholinesterase	Homo sapiens	9	Protein			21668	CHEMBL1143603	15828829	J. Med. Chem.	2005	48
CHEMBL185000	305576	CHEMBL185000	305576		11	372.54	5.89	76.66	1	CCCCNC(=O)OCCCCCCCCCCOC(=O)NCCCC	1437450	Ks	=	370	nM					BAO_0000179	UO_0000065	http://www.openphacts.org/units/Nanomolar	303872	CHEMBL877459	B	Dissociation constant for acetylcholinesterase	1	Scientific Literature				Expert	BAO_0000357	93	CHEMBL220	SINGLE PROTEIN	P22303	Acetylcholinesterase	Homo sapiens	8	Homologous protein			20820	CHEMBL1141982	15686892	Bioorg. Med. Chem. Lett.	2005	15
CHEMBL192657	320795	CHEMBL192657	320795		33	332.22	2.42	166.23	0	Oc1ccc(cc1[N+](=O)[O-])C(=O)C(=O)c2ccc(O)c(c2)[N+](=O)[O-]	1504039	Ki	>	100000	nM					BAO_0000192	UO_0000065	http://www.openphacts.org/units/Nanomolar	303216	CHEMBL829841	B	Inhibition constant against human Acetylcholinesterase (hAcChE) using acetylthiocholine (AcTCh) as substrate	1	Scientific Literature	Homo sapiens		9606	Expert	BAO_0000357	93	CHEMBL220	SINGLE PROTEIN	P22303	Acetylcholinesterase	Homo sapiens	9	Protein			21668	CHEMBL1143603	15828829	J. Med. Chem.	2005	48
CHEMBL370059	321012	CHEMBL370059	321012		14	254.24	2.75	71.44	0	OC(=O)c1ccc(cc1)C(=O)C(=O)c2ccccc2	1503528	Ki	>	100000	nM					BAO_0000192	UO_0000065	http://www.openphacts.org/units/Nanomolar	303216	CHEMBL829841	B	Inhibition constant against human Acetylcholinesterase (hAcChE) using acetylthiocholine (AcTCh) as substrate	1	Scientific Literature	Homo sapiens		9606	Expert	BAO_0000357	93	CHEMBL220	SINGLE PROTEIN	P22303	Acetylcholinesterase	Homo sapiens	9	Protein			21668	CHEMBL1143603	15828829	J. Med. Chem.	2005	48
CHEMBL193180	321011	CHEMBL193180	321011		13	318.17	4.35	34.14	0	Fc1cc(cc(F)c1F)C(=O)C(=O)c2cc(F)c(F)c(F)c2	1503523	Ki	>	100000	nM					BAO_0000192	UO_0000065	http://www.openphacts.org/units/Nanomolar	303216	CHEMBL829841	B	Inhibition constant against human Acetylcholinesterase (hAcChE) using acetylthiocholine (AcTCh) as substrate	1	Scientific Literature	Homo sapiens		9606	Expert	BAO_0000357	93	CHEMBL220	SINGLE PROTEIN	P22303	Acetylcholinesterase	Homo sapiens	9	Protein			21668	CHEMBL1143603	15828829	J. Med. Chem.	2005	48
CHEMBL343054	227663	CHEMBL343054	227663		9	500.71	4.28	78.87	1	C\C=C(/C)\C(=O)N[C@H]1[C@@H](O)C[C@@]2(C)[C@@H](CC[C@@H]3[C@@H]2CC[C@]4(C)[C@H](CC=C34)[C@H](C)N(C)C)[C@H]1OC(=O)C	1285918	IC50	=	61659.5	nM	4.21				BAO_0000190	UO_0000065	http://www.openphacts.org/units/Nanomolar	29848	CHEMBL641237	B	Compound was tested for the in silico inhibition of acetylcholinesterase	1	Scientific Literature				Expert	BAO_0000357	93	CHEMBL220	SINGLE PROTEIN	P22303	Acetylcholinesterase	Homo sapiens	8	Homologous protein			6004	CHEMBL1136484	14643329	Bioorg. Med. Chem. Lett.	2003	13
CHEMBL193228	321146	CHEMBL193228	321146		11	368.02	4.62	34.14	0	Brc1ccc(cc1)C(=O)C(=O)c2ccc(Br)cc2	1503419	Ki	>	100000	nM					BAO_0000192	UO_0000065	http://www.openphacts.org/units/Nanomolar	303216	CHEMBL829841	B	Inhibition constant against human Acetylcholinesterase (hAcChE) using acetylthiocholine (AcTCh) as substrate	1	Scientific Literature	Homo sapiens		9606	Expert	BAO_0000357	93	CHEMBL220	SINGLE PROTEIN	P22303	Acetylcholinesterase	Homo sapiens	9	Protein			21668	CHEMBL1143603	15828829	J. Med. Chem.	2005	48
CHEMBL136933	227239	CHEMBL136933	227239	EPIPACHYSAMINE D	14	450.7	6.14	32.34	1	C[C@@H]([C@H]1CC[C@H]2[C@@H]3CC[C@H]4C[C@H](CC[C@]4(C)[C@H]3CC[C@]12C)NC(=O)c5ccccc5)N(C)C	1272033	IC50	=	28840.3	nM	4.54				BAO_0000190	UO_0000065	http://www.openphacts.org/units/Nanomolar	29848	CHEMBL641237	B	Compound was tested for the in silico inhibition of acetylcholinesterase	1	Scientific Literature				Expert	BAO_0000357	93	CHEMBL220	SINGLE PROTEIN	P22303	Acetylcholinesterase	Homo sapiens	8	Homologous protein			6004	CHEMBL1136484	14643329	Bioorg. Med. Chem. Lett.	2003	13
CHEMBL90039	147656	CHEMBL90039	147656	BENZOPHENONE	4	182.22	3.23	17.07	0	O=C(c1ccccc1)c2ccccc2	1502113	Ki	>	100000	nM					BAO_0000192	UO_0000065	http://www.openphacts.org/units/Nanomolar	303216	CHEMBL829841	B	Inhibition constant against human Acetylcholinesterase (hAcChE) using acetylthiocholine (AcTCh) as substrate	1	Scientific Literature	Homo sapiens		9606	Expert	BAO_0000357	93	CHEMBL220	SINGLE PROTEIN	P22303	Acetylcholinesterase	Homo sapiens	9	Protein			21668	CHEMBL1143603	15828829	J. Med. Chem.	2005	48
CHEMBL192180	320766	CHEMBL192180	320766		15	244.67	3.78	34.14	0	Clc1ccc(cc1)C(=O)C(=O)c2ccccc2	1503537	Ki	>	100000	nM					BAO_0000192	UO_0000065	http://www.openphacts.org/units/Nanomolar	303216	CHEMBL829841	B	Inhibition constant against human Acetylcholinesterase (hAcChE) using acetylthiocholine (AcTCh) as substrate	1	Scientific Literature	Homo sapiens		9606	Expert	BAO_0000357	93	CHEMBL220	SINGLE PROTEIN	P22303	Acetylcholinesterase	Homo sapiens	9	Protein			21668	CHEMBL1143603	15828829	J. Med. Chem.	2005	48
CHEMBL182696	305634	CHEMBL182696	305634		5	301.46	5.1	58.56	1	CCCCNC(=O)OCCCCCCCCCCCCO	1436879	Ks	=	650	nM					BAO_0000179	UO_0000065	http://www.openphacts.org/units/Nanomolar	303872	CHEMBL877459	B	Dissociation constant for acetylcholinesterase	1	Scientific Literature				Expert	BAO_0000357	93	CHEMBL220	SINGLE PROTEIN	P22303	Acetylcholinesterase	Homo sapiens	8	Homologous protein			20820	CHEMBL1141982	15686892	Bioorg. Med. Chem. Lett.	2005	15
CHEMBL363186	320739	CHEMBL363186	320739		46	112.13	0.32	34.14	0	CC1C(=O)CCC1=O	1502381	Ki	>	100000	nM					BAO_0000192	UO_0000065	http://www.openphacts.org/units/Nanomolar	303216	CHEMBL829841	B	Inhibition constant against human Acetylcholinesterase (hAcChE) using acetylthiocholine (AcTCh) as substrate	1	Scientific Literature	Homo sapiens		9606	Expert	BAO_0000357	93	CHEMBL220	SINGLE PROTEIN	P22303	Acetylcholinesterase	Homo sapiens	9	Protein			21668	CHEMBL1143603	15828829	J. Med. Chem.	2005	48
CHEMBL192595	320801	CHEMBL192595	320801		39	255.31	2.78	40.54	0	CN(C)c1ccc(cc1)C(O)C(=O)c2ccccc2	1502243	Ki	>	100000	nM					BAO_0000192	UO_0000065	http://www.openphacts.org/units/Nanomolar	303216	CHEMBL829841	B	Inhibition constant against human Acetylcholinesterase (hAcChE) using acetylthiocholine (AcTCh) as substrate	1	Scientific Literature	Homo sapiens		9606	Expert	BAO_0000357	93	CHEMBL220	SINGLE PROTEIN	P22303	Acetylcholinesterase	Homo sapiens	9	Protein			21668	CHEMBL1143603	15828829	J. Med. Chem.	2005	48
CHEMBL363855	321189	CHEMBL363855	321189		41	176.21	1.52	34.14	0	CC(=O)CCC(=O)c1ccccc1	1502253	Ki	>	100000	nM					BAO_0000192	UO_0000065	http://www.openphacts.org/units/Nanomolar	303216	CHEMBL829841	B	Inhibition constant against human Acetylcholinesterase (hAcChE) using acetylthiocholine (AcTCh) as substrate	1	Scientific Literature	Homo sapiens		9606	Expert	BAO_0000357	93	CHEMBL220	SINGLE PROTEIN	P22303	Acetylcholinesterase	Homo sapiens	9	Protein			21668	CHEMBL1143603	15828829	J. Med. Chem.	2005	48
CHEMBL342245	227837	CHEMBL342245	227837		30	542.75	4.73	84.94	1	C\C=C(/C)\C(=O)N[C@H]1C(C[C@]2(C)[C@H]3CC[C@@]4(C)C(CC=C4[C@H](C)N(C)C)[C@@H]3CCC2[C@H]1OC(=O)C)OC(=O)C	1291268	IC50	=	50118.7	nM	4.3				BAO_0000190	UO_0000065	http://www.openphacts.org/units/Nanomolar	29848	CHEMBL641237	B	Compound was tested for the in silico inhibition of acetylcholinesterase	1	Scientific Literature				Expert	BAO_0000357	93	CHEMBL220	SINGLE PROTEIN	P22303	Acetylcholinesterase	Homo sapiens	8	Homologous protein			6004	CHEMBL1136484	14643329	Bioorg. Med. Chem. Lett.	2003	13
CHEMBL189727	321123	CHEMBL189727	321123		48	112.13	0.73	34.14	0	O=C1CCCCC1=O	1502493	Ki	>	100000	nM					BAO_0000192	UO_0000065	http://www.openphacts.org/units/Nanomolar	303216	CHEMBL829841	B	Inhibition constant against human Acetylcholinesterase (hAcChE) using acetylthiocholine (AcTCh) as substrate	1	Scientific Literature	Homo sapiens		9606	Expert	BAO_0000357	93	CHEMBL220	SINGLE PROTEIN	P22303	Acetylcholinesterase	Homo sapiens	9	Protein			21668	CHEMBL1143603	15828829	J. Med. Chem.	2005	48
CHEMBL190613	321125	CHEMBL190613	321125		50	126.15	1.2	34.14	0	CC1CCCC(=O)C1=O	1502503	Ki	>	100000	nM					BAO_0000192	UO_0000065	http://www.openphacts.org/units/Nanomolar	303216	CHEMBL829841	B	Inhibition constant against human Acetylcholinesterase (hAcChE) using acetylthiocholine (AcTCh) as substrate	1	Scientific Literature	Homo sapiens		9606	Expert	BAO_0000357	93	CHEMBL220	SINGLE PROTEIN	P22303	Acetylcholinesterase	Homo sapiens	9	Protein			21668	CHEMBL1143603	15828829	J. Med. Chem.	2005	48
CHEMBL136686	227348	CHEMBL136686	227348		7	373.57	3.75	32.7	0	CO[C@@H]1CC2=CC[C@@H]3[C@H](CC[C@@]4(C)[C@H]3CC=C4[C@H](C)N(C)C)[C@@]2(C)C[C@@H]1O	1307900	IC50	=	251189	nM			Outside typical range		BAO_0000190	UO_0000065	http://www.openphacts.org/units/Nanomolar	29848	CHEMBL641237	B	Compound was tested for the in silico inhibition of acetylcholinesterase	1	Scientific Literature				Expert	BAO_0000357	93	CHEMBL220	SINGLE PROTEIN	P22303	Acetylcholinesterase	Homo sapiens	8	Homologous protein			6004	CHEMBL1136484	14643329	Bioorg. Med. Chem. Lett.	2003	13
CHEMBL193140	320955	CHEMBL193140	320955		19	238.28	4.09	34.14	0	Cc1ccc(cc1C)C(=O)C(=O)c2ccccc2	1503654	Ki	>	100000	nM					BAO_0000192	UO_0000065	http://www.openphacts.org/units/Nanomolar	303216	CHEMBL829841	B	Inhibition constant against human Acetylcholinesterase (hAcChE) using acetylthiocholine (AcTCh) as substrate	1	Scientific Literature	Homo sapiens		9606	Expert	BAO_0000357	93	CHEMBL220	SINGLE PROTEIN	P22303	Acetylcholinesterase	Homo sapiens	9	Protein			21668	CHEMBL1143603	15828829	J. Med. Chem.	2005	48
CHEMBL181867	305563	CHEMBL181867	305563		9	302.41	3.61	76.66	0	CCCCNC(=O)OCCCCCOC(=O)NCCCC	1437020	Ks	=	1400	nM					BAO_0000179	UO_0000065	http://www.openphacts.org/units/Nanomolar	303872	CHEMBL877459	B	Dissociation constant for acetylcholinesterase	1	Scientific Literature				Expert	BAO_0000357	93	CHEMBL220	SINGLE PROTEIN	P22303	Acetylcholinesterase	Homo sapiens	8	Homologous protein			20820	CHEMBL1141982	15686892	Bioorg. Med. Chem. Lett.	2005	15
CHEMBL183394	305649	CHEMBL183394	305649		6	329.52	6.01	58.56	1	CCCCNC(=O)OCCCCCCCCCCCCCCO	1436885	Ks	=	450	nM					BAO_0000179	UO_0000065	http://www.openphacts.org/units/Nanomolar	303872	CHEMBL877459	B	Dissociation constant for acetylcholinesterase	1	Scientific Literature				Expert	BAO_0000357	93	CHEMBL220	SINGLE PROTEIN	P22303	Acetylcholinesterase	Homo sapiens	8	Homologous protein			20820	CHEMBL1141982	15686892	Bioorg. Med. Chem. Lett.	2005	15
CHEMBL192474	320956	CHEMBL192474	320956		20	240.25	3.1	43.37	0	COc1ccc(cc1)C(=O)C(=O)c2ccccc2	1503663	Ki	>	100000	nM					BAO_0000192	UO_0000065	http://www.openphacts.org/units/Nanomolar	303216	CHEMBL829841	B	Inhibition constant against human Acetylcholinesterase (hAcChE) using acetylthiocholine (AcTCh) as substrate	1	Scientific Literature	Homo sapiens		9606	Expert	BAO_0000357	93	CHEMBL220	SINGLE PROTEIN	P22303	Acetylcholinesterase	Homo sapiens	9	Protein			21668	CHEMBL1143603	15828829	J. Med. Chem.	2005	48
CHEMBL139630	228201	CHEMBL139630	228201		31	484.71	5.31	58.64	1	C[C@H](N(C)C)C1=CCC2[C@@H]3CCC4[C@@H](OC(=O)C)[C@H](CC[C@]4(C)[C@H]3CC[C@]12C)NC(=O)C=C(C)C	1272034	IC50	=	5248.07	nM	5.28				BAO_0000190	UO_0000065	http://www.openphacts.org/units/Nanomolar	29848	CHEMBL641237	B	Compound was tested for the in silico inhibition of acetylcholinesterase	1	Scientific Literature				Expert	BAO_0000357	93	CHEMBL220	SINGLE PROTEIN	P22303	Acetylcholinesterase	Homo sapiens	8	Homologous protein			6004	CHEMBL1136484	14643329	Bioorg. Med. Chem. Lett.	2003	13
CHEMBL369772	305517	CHEMBL369772	305517		1	161.2	0.81	58.56	0	CCCCNC(=O)OCCO	1436303	Ks	=	2300	nM					BAO_0000179	UO_0000065	http://www.openphacts.org/units/Nanomolar	303872	CHEMBL877459	B	Dissociation constant for acetylcholinesterase	1	Scientific Literature				Expert	BAO_0000357	93	CHEMBL220	SINGLE PROTEIN	P22303	Acetylcholinesterase	Homo sapiens	8	Homologous protein			20820	CHEMBL1141982	15686892	Bioorg. Med. Chem. Lett.	2005	15
CHEMBL191739	321195	CHEMBL191739	321195		25	458.02	4.41	125.78	0	[O-][N+](=O)c1cc(ccc1Br)C(=O)C(=O)c2ccc(Br)c(c2)[N+](=O)[O-]	1503788	Ki	>	100000	nM					BAO_0000192	UO_0000065	http://www.openphacts.org/units/Nanomolar	303216	CHEMBL829841	B	Inhibition constant against human Acetylcholinesterase (hAcChE) using acetylthiocholine (AcTCh) as substrate	1	Scientific Literature	Homo sapiens		9606	Expert	BAO_0000357	93	CHEMBL220	SINGLE PROTEIN	P22303	Acetylcholinesterase	Homo sapiens	9	Protein			21668	CHEMBL1143603	15828829	J. Med. Chem.	2005	48
CHEMBL191625	320982	CHEMBL191625	320982		44	100.12	-0.19	34.14	0	CC(=O)CC(=O)C	1502371	Ki	>	100000	nM					BAO_0000192	UO_0000065	http://www.openphacts.org/units/Nanomolar	303216	CHEMBL829841	B	Inhibition constant against human Acetylcholinesterase (hAcChE) using acetylthiocholine (AcTCh) as substrate	1	Scientific Literature	Homo sapiens		9606	Expert	BAO_0000357	93	CHEMBL220	SINGLE PROTEIN	P22303	Acetylcholinesterase	Homo sapiens	9	Protein			21668	CHEMBL1143603	15828829	J. Med. Chem.	2005	48
CHEMBL189886	318383	CHEMBL189886	318383	BENZIL	1	210.23	3.12	34.14	0	O=C(C(=O)c1ccccc1)c2ccccc2	1503293	Ki	>	100000	nM					BAO_0000192	UO_0000065	http://www.openphacts.org/units/Nanomolar	303216	CHEMBL829841	B	Inhibition constant against human Acetylcholinesterase (hAcChE) using acetylthiocholine (AcTCh) as substrate	1	Scientific Literature	Homo sapiens		9606	Expert	BAO_0000357	93	CHEMBL220	SINGLE PROTEIN	P22303	Acetylcholinesterase	Homo sapiens	9	Protein			21668	CHEMBL1143603	15828829	J. Med. Chem.	2005	48
CHEMBL192410	320940	CHEMBL192410	320940		8	246.21	3.53	34.14	0	Fc1ccc(cc1)C(=O)C(=O)c2ccc(F)cc2	1503302	Ki	>	100000	nM					BAO_0000192	UO_0000065	http://www.openphacts.org/units/Nanomolar	303216	CHEMBL829841	B	Inhibition constant against human Acetylcholinesterase (hAcChE) using acetylthiocholine (AcTCh) as substrate	1	Scientific Literature	Homo sapiens		9606	Expert	BAO_0000357	93	CHEMBL220	SINGLE PROTEIN	P22303	Acetylcholinesterase	Homo sapiens	9	Protein			21668	CHEMBL1143603	15828829	J. Med. Chem.	2005	48
CHEMBL192625	321151	CHEMBL192625	321151		18	238.28	4.09	34.14	0	Cc1ccc(cc1)C(=O)C(=O)c2ccc(C)cc2	1503645	Ki	>	100000	nM					BAO_0000192	UO_0000065	http://www.openphacts.org/units/Nanomolar	303216	CHEMBL829841	B	Inhibition constant against human Acetylcholinesterase (hAcChE) using acetylthiocholine (AcTCh) as substrate	1	Scientific Literature	Homo sapiens		9606	Expert	BAO_0000357	93	CHEMBL220	SINGLE PROTEIN	P22303	Acetylcholinesterase	Homo sapiens	9	Protein			21668	CHEMBL1143603	15828829	J. Med. Chem.	2005	48
CHEMBL150156	246951	CHEMBL1181003	654953		11	207.25	3.22	54.29	0	[Cl-].Cn1c[n+](CCCCC#C)nc1\C=N\O	829767	kOX	=	198	M-1 min-1					BAO_0000179			28775	CHEMBL641366	B	Bimolecular rate constant for reactivation of acetylcholinesterase in human	1	Scientific Literature				Autocuration	BAO_0000357	93	CHEMBL220	SINGLE PROTEIN	P22303	Acetylcholinesterase	Homo sapiens	8	Homologous protein			9989	CHEMBL1124682	2913311	J. Med. Chem.	1989	32
CHEMBL191796	320777	CHEMBL191796	320777		29	300.22	2.91	125.78	0	[O-][N+](=O)c1cccc(c1)C(=O)C(=O)c2cccc(c2)[N+](=O)[O-]	1503919	Ki	>	100000	nM					BAO_0000192	UO_0000065	http://www.openphacts.org/units/Nanomolar	303216	CHEMBL829841	B	Inhibition constant against human Acetylcholinesterase (hAcChE) using acetylthiocholine (AcTCh) as substrate	1	Scientific Literature	Homo sapiens		9606	Expert	BAO_0000357	93	CHEMBL220	SINGLE PROTEIN	P22303	Acetylcholinesterase	Homo sapiens	9	Protein			21668	CHEMBL1143603	15828829	J. Med. Chem.	2005	48
CHEMBL421920	227662	CHEMBL421920	227662		11	502.73	4.53	78.87	1	C\C=C(/C)\C(=O)N[C@H]1[C@@H](O)C[C@]2(C)[C@H]3CC[C@]4(C)[C@H](CC[C@H]4[C@@H]3CC[C@H]2[C@H]1OC(=O)C)[C@H](C)N(C)C	1303600	IC50	=	181970	nM			Outside typical range		BAO_0000190	UO_0000065	http://www.openphacts.org/units/Nanomolar	29848	CHEMBL641237	B	Compound was tested for the in silico inhibition of acetylcholinesterase	1	Scientific Literature				Expert	BAO_0000357	93	CHEMBL220	SINGLE PROTEIN	P22303	Acetylcholinesterase	Homo sapiens	8	Homologous protein			6004	CHEMBL1136484	14643329	Bioorg. Med. Chem. Lett.	2003	13
CHEMBL191847	321196	CHEMBL191847	321196		26	269.25	3.5	79.96	0	Cc1ccc(cc1[N+](=O)[O-])C(=O)C(=O)c2ccccc2	1503900	Ki	>	100000	nM					BAO_0000192	UO_0000065	http://www.openphacts.org/units/Nanomolar	303216	CHEMBL829841	B	Inhibition constant against human Acetylcholinesterase (hAcChE) using acetylthiocholine (AcTCh) as substrate	1	Scientific Literature	Homo sapiens		9606	Expert	BAO_0000357	93	CHEMBL220	SINGLE PROTEIN	P22303	Acetylcholinesterase	Homo sapiens	9	Protein			21668	CHEMBL1143603	15828829	J. Med. Chem.	2005	48
CHEMBL149017	247339	CHEMBL1180961	654911		14	203.26	3.98	36.47	0	[Cl-].O\N=C\c1cccc[n+]1CCCCC#C	849991	kOX	=	980	M-1 min-1					BAO_0000179			28775	CHEMBL641366	B	Bimolecular rate constant for reactivation of acetylcholinesterase in human	1	Scientific Literature				Autocuration	BAO_0000357	93	CHEMBL220	SINGLE PROTEIN	P22303	Acetylcholinesterase	Homo sapiens	8	Homologous protein			9989	CHEMBL1124682	2913311	J. Med. Chem.	1989	32
CHEMBL362996	320976	CHEMBL362996	320976		37	342.34	4.41	68.28	0	O=C(C(=O)c1ccc(cc1)C(=O)C(=O)c2ccccc2)c3ccccc3	1502094	Ki	>	100000	nM					BAO_0000192	UO_0000065	http://www.openphacts.org/units/Nanomolar	303216	CHEMBL829841	B	Inhibition constant against human Acetylcholinesterase (hAcChE) using acetylthiocholine (AcTCh) as substrate	1	Scientific Literature	Homo sapiens		9606	Expert	BAO_0000357	93	CHEMBL220	SINGLE PROTEIN	P22303	Acetylcholinesterase	Homo sapiens	9	Protein			21668	CHEMBL1143603	15828829	J. Med. Chem.	2005	48
CHEMBL191822	320884	CHEMBL191822	320884		23	304.73	3.75	52.6	0	COc1ccc(cc1OC)C(=O)C(=O)c2ccccc2Cl	1503778	Ki	>	100000	nM					BAO_0000192	UO_0000065	http://www.openphacts.org/units/Nanomolar	303216	CHEMBL829841	B	Inhibition constant against human Acetylcholinesterase (hAcChE) using acetylthiocholine (AcTCh) as substrate	1	Scientific Literature	Homo sapiens		9606	Expert	BAO_0000357	93	CHEMBL220	SINGLE PROTEIN	P22303	Acetylcholinesterase	Homo sapiens	9	Protein			21668	CHEMBL1143603	15828829	J. Med. Chem.	2005	48
CHEMBL150164	247340	CHEMBL1181004	654954		13	203.26	3.69	36.47	0	[Cl-].O\N=C\c1cc[n+](CCCCC#C)cc1	861249	kOX	=	1780	M-1 min-1					BAO_0000179			28775	CHEMBL641366	B	Bimolecular rate constant for reactivation of acetylcholinesterase in human	1	Scientific Literature				Autocuration	BAO_0000357	93	CHEMBL220	SINGLE PROTEIN	P22303	Acetylcholinesterase	Homo sapiens	8	Homologous protein			9989	CHEMBL1124682	2913311	J. Med. Chem.	1989	32
CHEMBL422098	227991	CHEMBL422098	227991		12	388.63	4.47	32.34	0	C[C@@H]([C@H]1CC[C@H]2[C@@H]3CC[C@H]4C[C@H](CC[C@]4(C)[C@H]3CC[C@]12C)NC(=O)C)N(C)C	1302246	IC50	=	69183.1	nM	4.16				BAO_0000190	UO_0000065	http://www.openphacts.org/units/Nanomolar	29848	CHEMBL641237	B	Compound was tested for the in silico inhibition of acetylcholinesterase	1	Scientific Literature				Expert	BAO_0000357	93	CHEMBL220	SINGLE PROTEIN	P22303	Acetylcholinesterase	Homo sapiens	8	Homologous protein			6004	CHEMBL1136484	14643329	Bioorg. Med. Chem. Lett.	2003	13
CHEMBL364729	320989	CHEMBL364729	320989		55	245.88	2.16	34.14	0	ClC1=C(Cl)C(=O)C(=O)C(=C1Cl)Cl	1502641	Ki	=	1670	nM	5.78				BAO_0000192	UO_0000065	http://www.openphacts.org/units/Nanomolar	303216	CHEMBL829841	B	Inhibition constant against human Acetylcholinesterase (hAcChE) using acetylthiocholine (AcTCh) as substrate	1	Scientific Literature	Homo sapiens		9606	Expert	BAO_0000357	93	CHEMBL220	SINGLE PROTEIN	P22303	Acetylcholinesterase	Homo sapiens	9	Protein	COesterase	medium	21668	CHEMBL1143603	15828829	J. Med. Chem.	2005	48
CHEMBL191513	321082	CHEMBL191513	321082		21	270.28	3.09	52.6	0	COc1ccc(cc1)C(=O)C(=O)c2ccc(OC)cc2	1503768	Ki	>	100000	nM					BAO_0000192	UO_0000065	http://www.openphacts.org/units/Nanomolar	303216	CHEMBL829841	B	Inhibition constant against human Acetylcholinesterase (hAcChE) using acetylthiocholine (AcTCh) as substrate	1	Scientific Literature	Homo sapiens		9606	Expert	BAO_0000357	93	CHEMBL220	SINGLE PROTEIN	P22303	Acetylcholinesterase	Homo sapiens	9	Protein			21668	CHEMBL1143603	15828829	J. Med. Chem.	2005	48
CHEMBL2368067	1542518	CHEMBL2368067	1542518		25	442.68	4.94	52.57	0	C\C=C(/C)\C(=O)N[C@H]1CC[C@]2(C)[C@H]3CC[C@]4(C)[C@H](CC[C@H]4[C@@H]3CC=C2[C@H]1O)[C@H](C)N(C)C	1266507	IC50	=	30199.5	nM	4.52				BAO_0000190	UO_0000065	http://www.openphacts.org/units/Nanomolar	29848	CHEMBL641237	B	Compound was tested for the in silico inhibition of acetylcholinesterase	1	Scientific Literature				Expert	BAO_0000357	93	CHEMBL220	SINGLE PROTEIN	P22303	Acetylcholinesterase	Homo sapiens	8	Homologous protein			6004	CHEMBL1136484	14643329	Bioorg. Med. Chem. Lett.	2003	13
CHEMBL139424	227880	CHEMBL139424	227880		1	442.68	4.94	52.57	0	C\C=C(/C)\C(=O)N[C@@H]1C=C2CC[C@H]3[C@@H]4CC[C@H]([C@H](C)N(C)C)[C@@]4(C)CC[C@@H]3[C@@]2(C)C[C@@H]1O	1285917	IC50	=	15848.9	nM	4.8				BAO_0000190	UO_0000065	http://www.openphacts.org/units/Nanomolar	29848	CHEMBL641237	B	Compound was tested for the in silico inhibition of acetylcholinesterase	1	Scientific Literature				Expert	BAO_0000357	93	CHEMBL220	SINGLE PROTEIN	P22303	Acetylcholinesterase	Homo sapiens	8	Homologous protein			6004	CHEMBL1136484	14643329	Bioorg. Med. Chem. Lett.	2003	13
CHEMBL192252	320767	CHEMBL192252	320767		16	258.7	4.27	34.14	0	Cc1ccc(cc1)C(=O)C(=O)c2ccc(Cl)cc2	1503635	Ki	>	100000	nM					BAO_0000192	UO_0000065	http://www.openphacts.org/units/Nanomolar	303216	CHEMBL829841	B	Inhibition constant against human Acetylcholinesterase (hAcChE) using acetylthiocholine (AcTCh) as substrate	1	Scientific Literature	Homo sapiens		9606	Expert	BAO_0000357	93	CHEMBL220	SINGLE PROTEIN	P22303	Acetylcholinesterase	Homo sapiens	9	Protein			21668	CHEMBL1143603	15828829	J. Med. Chem.	2005	48
CHEMBL434042	228054	CHEMBL434042	228054		29	402.66	4.68	23.55	0	C[C@@H]([C@H]1CC[C@H]2[C@@H]3CC[C@H]4C[C@H](CC[C@]4(C)[C@H]3CC[C@]12C)N(C)C(=O)C)N(C)C	1302247	IC50	=	70794.6	nM	4.15				BAO_0000190	UO_0000065	http://www.openphacts.org/units/Nanomolar	29848	CHEMBL641237	B	Compound was tested for the in silico inhibition of acetylcholinesterase	1	Scientific Literature				Expert	BAO_0000357	93	CHEMBL220	SINGLE PROTEIN	P22303	Acetylcholinesterase	Homo sapiens	8	Homologous protein			6004	CHEMBL1136484	14643329	Bioorg. Med. Chem. Lett.	2003	13
CHEMBL182596	305518	CHEMBL182596	305518		2	203.28	1.9	58.56	0	CCCCNC(=O)OCCCCCO	1436309	Ks	=	2200	nM					BAO_0000179	UO_0000065	http://www.openphacts.org/units/Nanomolar	303872	CHEMBL877459	B	Dissociation constant for acetylcholinesterase	1	Scientific Literature				Expert	BAO_0000357	93	CHEMBL220	SINGLE PROTEIN	P22303	Acetylcholinesterase	Homo sapiens	8	Homologous protein			20820	CHEMBL1141982	15686892	Bioorg. Med. Chem. Lett.	2005	15
CHEMBL192712	320991	CHEMBL192712	320991		57	143.14	-0.05	55.4	0	CC1NC(=O)C(=O)OC1C	1502651	Ki	>	100000	nM					BAO_0000192	UO_0000065	http://www.openphacts.org/units/Nanomolar	303216	CHEMBL829841	B	Inhibition constant against human Acetylcholinesterase (hAcChE) using acetylthiocholine (AcTCh) as substrate	1	Scientific Literature	Homo sapiens		9606	Expert	BAO_0000357	93	CHEMBL220	SINGLE PROTEIN	P22303	Acetylcholinesterase	Homo sapiens	9	Protein			21668	CHEMBL1143603	15828829	J. Med. Chem.	2005	48
CHEMBL191800	320887	CHEMBL191800	320887		52	154.21	1.65	34.14	0	CC1CC(C)(C)CC(=O)C1=O	1502513	Ki	>	100000	nM					BAO_0000192	UO_0000065	http://www.openphacts.org/units/Nanomolar	303216	CHEMBL829841	B	Inhibition constant against human Acetylcholinesterase (hAcChE) using acetylthiocholine (AcTCh) as substrate	1	Scientific Literature	Homo sapiens		9606	Expert	BAO_0000357	93	CHEMBL220	SINGLE PROTEIN	P22303	Acetylcholinesterase	Homo sapiens	9	Protein			21668	CHEMBL1143603	15828829	J. Med. Chem.	2005	48
CHEMBL136317	228232	CHEMBL136317	228232		20	374.6	4.39	32.34	0	C[C@H](NC=O)[C@H]1CC[C@H]2[C@@H]3CC[C@H]4C[C@H](CC[C@]4(C)[C@H]3CC[C@]12C)N(C)C	1303601	IC50	=	6456.54	nM	5.19				BAO_0000190	UO_0000065	http://www.openphacts.org/units/Nanomolar	29848	CHEMBL641237	B	Compound was tested for the in silico inhibition of acetylcholinesterase	1	Scientific Literature				Expert	BAO_0000357	93	CHEMBL220	SINGLE PROTEIN	P22303	Acetylcholinesterase	Homo sapiens	8	Homologous protein			6004	CHEMBL1136484	14643329	Bioorg. Med. Chem. Lett.	2003	13
CHEMBL344593	227375	CHEMBL344593	227375		5	470.77	6.93	23.55	1	CC(C)\C(=C\C(=O)N(C)[C@H]1CC[C@@]2(C)[C@@H](CC[C@H]3[C@@H]4CC[C@H]([C@H](C)N(C)C)[C@@]4(C)CC[C@H]23)C1)\C	1293932	IC50	=	6456.54	nM	5.19				BAO_0000190	UO_0000065	http://www.openphacts.org/units/Nanomolar	29848	CHEMBL641237	B	Compound was tested for the in silico inhibition of acetylcholinesterase	1	Scientific Literature				Expert	BAO_0000357	93	CHEMBL220	SINGLE PROTEIN	P22303	Acetylcholinesterase	Homo sapiens	8	Homologous protein			6004	CHEMBL1136484	14643329	Bioorg. Med. Chem. Lett.	2003	13
CHEMBL366931	305551	CHEMBL366931	305551		8	260.33	2.51	76.66	0	CCCCNC(=O)OCCOC(=O)NCCCC	1436901	Ks	=	2900	nM					BAO_0000179	UO_0000065	http://www.openphacts.org/units/Nanomolar	303872	CHEMBL877459	B	Dissociation constant for acetylcholinesterase	1	Scientific Literature				Expert	BAO_0000357	93	CHEMBL220	SINGLE PROTEIN	P22303	Acetylcholinesterase	Homo sapiens	8	Homologous protein			20820	CHEMBL1141982	15686892	Bioorg. Med. Chem. Lett.	2005	15
CHEMBL136251	228006	CHEMBL136251	228006		26	424.66	5.65	32.34	1	C\C=C(/C)\C(=O)N[C@H]1CC[C@]2(C)[C@H]3CC[C@]4(C)[C@H](CC=C4[C@@H]3CCC2=C1)[C@H](C)N(C)C	1298215	IC50	=	7762.47	nM	5.11				BAO_0000190	UO_0000065	http://www.openphacts.org/units/Nanomolar	29848	CHEMBL641237	B	Compound was tested for the in silico inhibition of acetylcholinesterase	1	Scientific Literature				Expert	BAO_0000357	93	CHEMBL220	SINGLE PROTEIN	P22303	Acetylcholinesterase	Homo sapiens	8	Homologous protein			6004	CHEMBL1136484	14643329	Bioorg. Med. Chem. Lett.	2003	13
CHEMBL193229	321147	CHEMBL193229	321147		12	282.19	3.94	34.14	0	Fc1cc(F)cc(c1)C(=O)C(=O)c2cc(F)cc(F)c2	1503518	Ki	>	100000	nM					BAO_0000192	UO_0000065	http://www.openphacts.org/units/Nanomolar	303216	CHEMBL829841	B	Inhibition constant against human Acetylcholinesterase (hAcChE) using acetylthiocholine (AcTCh) as substrate	1	Scientific Literature	Homo sapiens		9606	Expert	BAO_0000357	93	CHEMBL220	SINGLE PROTEIN	P22303	Acetylcholinesterase	Homo sapiens	9	Protein			21668	CHEMBL1143603	15828829	J. Med. Chem.	2005	48
CHEMBL191676	321142	CHEMBL191676	321142		35	296.36	3.44	40.62	0	CN(C)c1ccc(cc1)C(=O)C(=O)c2ccc(cc2)N(C)C	1504049	Ki	>	100000	nM					BAO_0000192	UO_0000065	http://www.openphacts.org/units/Nanomolar	303216	CHEMBL829841	B	Inhibition constant against human Acetylcholinesterase (hAcChE) using acetylthiocholine (AcTCh) as substrate	1	Scientific Literature	Homo sapiens		9606	Expert	BAO_0000357	93	CHEMBL220	SINGLE PROTEIN	P22303	Acetylcholinesterase	Homo sapiens	9	Protein			21668	CHEMBL1143603	15828829	J. Med. Chem.	2005	48
CHEMBL363919	321124	CHEMBL363919	321124		49	112.13	0.31	34.14	0	O=C1CCCC(=O)C1	1502498	Ki	>	100000	nM					BAO_0000192	UO_0000065	http://www.openphacts.org/units/Nanomolar	303216	CHEMBL829841	B	Inhibition constant against human Acetylcholinesterase (hAcChE) using acetylthiocholine (AcTCh) as substrate	1	Scientific Literature	Homo sapiens		9606	Expert	BAO_0000357	93	CHEMBL220	SINGLE PROTEIN	P22303	Acetylcholinesterase	Homo sapiens	9	Protein			21668	CHEMBL1143603	15828829	J. Med. Chem.	2005	48
CHEMBL364588	321122	CHEMBL364588	321122		47	128.17	1.35	34.14	0	CCCCC(=O)C(=O)C	1502488	Ki	>	100000	nM					BAO_0000192	UO_0000065	http://www.openphacts.org/units/Nanomolar	303216	CHEMBL829841	B	Inhibition constant against human Acetylcholinesterase (hAcChE) using acetylthiocholine (AcTCh) as substrate	1	Scientific Literature	Homo sapiens		9606	Expert	BAO_0000357	93	CHEMBL220	SINGLE PROTEIN	P22303	Acetylcholinesterase	Homo sapiens	9	Protein			21668	CHEMBL1143603	15828829	J. Med. Chem.	2005	48
CHEMBL364734	320957	CHEMBL364734	320957		42	256.3	3.15	35.53	0	COC(OC)(C(=O)c1ccccc1)c2ccccc2	1502361	Ki	>	100000	nM					BAO_0000192	UO_0000065	http://www.openphacts.org/units/Nanomolar	303216	CHEMBL829841	B	Inhibition constant against human Acetylcholinesterase (hAcChE) using acetylthiocholine (AcTCh) as substrate	1	Scientific Literature	Homo sapiens		9606	Expert	BAO_0000357	93	CHEMBL220	SINGLE PROTEIN	P22303	Acetylcholinesterase	Homo sapiens	9	Protein			21668	CHEMBL1143603	15828829	J. Med. Chem.	2005	48
CHEMBL344384	228043	CHEMBL344384	228043		21	372.63	5.17	6.48	1	C[C@@H]([C@H]1CC[C@H]2[C@@H]3CC=C4C[C@H](CC[C@]4(C)[C@H]3CC[C@]12C)N(C)C)N(C)C	1296672	IC50	=	39810.7	nM	4.4				BAO_0000190	UO_0000065	http://www.openphacts.org/units/Nanomolar	29848	CHEMBL641237	B	Compound was tested for the in silico inhibition of acetylcholinesterase	1	Scientific Literature				Expert	BAO_0000357	93	CHEMBL220	SINGLE PROTEIN	P22303	Acetylcholinesterase	Homo sapiens	8	Homologous protein			6004	CHEMBL1136484	14643329	Bioorg. Med. Chem. Lett.	2003	13
CHEMBL365129	320809	CHEMBL365129	320809		59	246.32	2.95	42.52	0	O=S(=O)(Cc1ccccc1)Cc2ccccc2	1504843	Ki	>	100000	nM					BAO_0000192	UO_0000065	http://www.openphacts.org/units/Nanomolar	303216	CHEMBL829841	B	Inhibition constant against human Acetylcholinesterase (hAcChE) using acetylthiocholine (AcTCh) as substrate	1	Scientific Literature	Homo sapiens		9606	Expert	BAO_0000357	93	CHEMBL220	SINGLE PROTEIN	P22303	Acetylcholinesterase	Homo sapiens	9	Protein			21668	CHEMBL1143603	15828829	J. Med. Chem.	2005	48
CHEMBL190677	318924	CHEMBL190677	318924	BENZOIN	6	212.24	2.62	37.29	0	OC(C(=O)c1ccccc1)c2ccccc2	1502228	Ki	>	100000	nM					BAO_0000192	UO_0000065	http://www.openphacts.org/units/Nanomolar	303216	CHEMBL829841	B	Inhibition constant against human Acetylcholinesterase (hAcChE) using acetylthiocholine (AcTCh) as substrate	1	Scientific Literature	Homo sapiens		9606	Expert	BAO_0000357	93	CHEMBL220	SINGLE PROTEIN	P22303	Acetylcholinesterase	Homo sapiens	9	Protein			21668	CHEMBL1143603	15828829	J. Med. Chem.	2005	48
CHEMBL371858	321150	CHEMBL371858	321150		17	224.25	3.61	34.14	0	Cc1ccc(cc1)C(=O)C(=O)c2ccccc2	1503640	Ki	>	100000	nM					BAO_0000192	UO_0000065	http://www.openphacts.org/units/Nanomolar	303216	CHEMBL829841	B	Inhibition constant against human Acetylcholinesterase (hAcChE) using acetylthiocholine (AcTCh) as substrate	1	Scientific Literature	Homo sapiens		9606	Expert	BAO_0000357	93	CHEMBL220	SINGLE PROTEIN	P22303	Acetylcholinesterase	Homo sapiens	9	Protein			21668	CHEMBL1143603	15828829	J. Med. Chem.	2005	48
CHEMBL335133	227237	CHEMBL335133	227237		16	462.67	5.23	49.41	1	C[C@@H]([C@H]1CC[C@H]2[C@@H]3CC[C@H]4C(=O)C(=CC[C@]4(C)[C@H]3CC[C@]12C)NC(=O)c5ccccc5)N(C)C	1287253	IC50	=	5248.07	nM	5.28				BAO_0000190	UO_0000065	http://www.openphacts.org/units/Nanomolar	29848	CHEMBL641237	B	Compound was tested for the in silico inhibition of acetylcholinesterase	1	Scientific Literature				Expert	BAO_0000357	93	CHEMBL220	SINGLE PROTEIN	P22303	Acetylcholinesterase	Homo sapiens	8	Homologous protein			6004	CHEMBL1136484	14643329	Bioorg. Med. Chem. Lett.	2003	13
CHEMBL185164	305592	CHEMBL185164	305592		13	428.65	7.71	76.66	1	CCCCNC(=O)OCCCCCCCCCCCCCCOC(=O)NCCCC	1437462	Ks	=	360	nM					BAO_0000179	UO_0000065	http://www.openphacts.org/units/Nanomolar	303872	CHEMBL877459	B	Dissociation constant for acetylcholinesterase	1	Scientific Literature				Expert	BAO_0000357	93	CHEMBL220	SINGLE PROTEIN	P22303	Acetylcholinesterase	Homo sapiens	8	Homologous protein			20820	CHEMBL1141982	15686892	Bioorg. Med. Chem. Lett.	2005	15
CHEMBL342394	228041	CHEMBL342394	228041		22	359.59	4.9	12.47	0	CO[C@H]1CC[C@]2(C)[C@H]3CC[C@]4(C)[C@H](CC[C@H]4[C@@H]3CC=C2C1)[C@H](C)N(C)C	1307901	IC50	=	42657.9	nM	4.37				BAO_0000190	UO_0000065	http://www.openphacts.org/units/Nanomolar	29848	CHEMBL641237	B	Compound was tested for the in silico inhibition of acetylcholinesterase	1	Scientific Literature				Expert	BAO_0000357	93	CHEMBL220	SINGLE PROTEIN	P22303	Acetylcholinesterase	Homo sapiens	8	Homologous protein			6004	CHEMBL1136484	14643329	Bioorg. Med. Chem. Lett.	2003	13
CHEMBL136135	228177	CHEMBL136135	228177		24	440.66	5.11	49.41	1	C\C=C(/C)\C(=O)NC1=CC[C@]2(C)[C@H]3CC[C@]4(C)[C@H](CCC4[C@@H]3CC[C@H]2C1=O)[C@H](C)N(C)C	1283475	IC50	=	13803.8	nM	4.86				BAO_0000190	UO_0000065	http://www.openphacts.org/units/Nanomolar	29848	CHEMBL641237	B	Compound was tested for the in silico inhibition of acetylcholinesterase	1	Scientific Literature				Expert	BAO_0000357	93	CHEMBL220	SINGLE PROTEIN	P22303	Acetylcholinesterase	Homo sapiens	8	Homologous protein			6004	CHEMBL1136484	14643329	Bioorg. Med. Chem. Lett.	2003	13
CHEMBL409854	227594	CHEMBL409854	227594	SALIGCINNAMIDE	13	490.76	6.81	23.55	1	C[C@@H]([C@H]1CC[C@H]2[C@@H]3CC[C@H]4C[C@H](CC[C@]4(C)[C@H]3CC[C@]12C)N(C)C(=O)\C=C\c5ccccc5)N(C)C	1292616	IC50	=	19498.5	nM	4.71				BAO_0000190	UO_0000065	http://www.openphacts.org/units/Nanomolar	29848	CHEMBL641237	B	Compound was tested for the in silico inhibition of acetylcholinesterase	1	Scientific Literature				Expert	BAO_0000357	93	CHEMBL220	SINGLE PROTEIN	P22303	Acetylcholinesterase	Homo sapiens	8	Homologous protein			6004	CHEMBL1136484	14643329	Bioorg. Med. Chem. Lett.	2003	13
CHEMBL365392	320727	CHEMBL365392	320727		10	279.12	4.45	34.14	0	Clc1ccccc1C(=O)C(=O)c2ccccc2Cl	1503410	Ki	>	100000	nM					BAO_0000192	UO_0000065	http://www.openphacts.org/units/Nanomolar	303216	CHEMBL829841	B	Inhibition constant against human Acetylcholinesterase (hAcChE) using acetylthiocholine (AcTCh) as substrate	1	Scientific Literature	Homo sapiens		9606	Expert	BAO_0000357	93	CHEMBL220	SINGLE PROTEIN	P22303	Acetylcholinesterase	Homo sapiens	9	Protein			21668	CHEMBL1143603	15828829	J. Med. Chem.	2005	48
CHEMBL136765	227262	CHEMBL136765	227262		15	400.64	4.43	23.55	0	C[C@@H]([C@H]1CC[C@H]2[C@@H]3CC=C4C[C@H](CC[C@]4(C)[C@H]3CC[C@]12C)N(C)C)N(C)C(=O)C	1299512	IC50	=	19952.6	nM	4.7				BAO_0000190	UO_0000065	http://www.openphacts.org/units/Nanomolar	29848	CHEMBL641237	B	Compound was tested for the in silico inhibition of acetylcholinesterase	1	Scientific Literature				Expert	BAO_0000357	93	CHEMBL220	SINGLE PROTEIN	P22303	Acetylcholinesterase	Homo sapiens	8	Homologous protein			6004	CHEMBL1136484	14643329	Bioorg. Med. Chem. Lett.	2003	13
CHEMBL413039	227888	CHEMBL413039	227888		10	524.73	4.65	78.87	1	C[C@@H]([C@H]1CC[C@H]2[C@@H]3CC[C@H]4[C@@H](OC(=O)C)[C@@H](NC(=O)c5ccccc5)[C@@H](O)C[C@]4(C)[C@H]3CC[C@]12C)N(C)C	1282322	IC50	=	229087	nM			Outside typical range		BAO_0000190	UO_0000065	http://www.openphacts.org/units/Nanomolar	29848	CHEMBL641237	B	Compound was tested for the in silico inhibition of acetylcholinesterase	1	Scientific Literature				Expert	BAO_0000357	93	CHEMBL220	SINGLE PROTEIN	P22303	Acetylcholinesterase	Homo sapiens	8	Homologous protein			6004	CHEMBL1136484	14643329	Bioorg. Med. Chem. Lett.	2003	13
CHEMBL284028	27743	CHEMBL284028	27743	2,3-DIHYDROXY-6,7-DICHLOROQUINOXALINE	58	231.04	3.22	66.24	0	Oc1nc2cc(Cl)c(Cl)cc2nc1O	1502656	Ki	>	100000	nM					BAO_0000192	UO_0000065	http://www.openphacts.org/units/Nanomolar	303216	CHEMBL829841	B	Inhibition constant against human Acetylcholinesterase (hAcChE) using acetylthiocholine (AcTCh) as substrate	1	Scientific Literature	Homo sapiens		9606	Expert	BAO_0000357	93	CHEMBL220	SINGLE PROTEIN	P22303	Acetylcholinesterase	Homo sapiens	9	Protein			21668	CHEMBL1143603	15828829	J. Med. Chem.	2005	48
CHEMBL140241	228055	CHEMBL140241	228055		27	371.56	3.9	29.54	0	CO[C@H]1CC[C@]2(C)[C@H]3CC[C@@]4(C)[C@@H](CC=C4[C@H](C)N(C)C=O)[C@@H]3CC=C2C1	1299513	IC50	=	48977.9	nM	4.31				BAO_0000190	UO_0000065	http://www.openphacts.org/units/Nanomolar	29848	CHEMBL641237	B	Compound was tested for the in silico inhibition of acetylcholinesterase	1	Scientific Literature				Expert	BAO_0000357	93	CHEMBL220	SINGLE PROTEIN	P22303	Acetylcholinesterase	Homo sapiens	8	Homologous protein			6004	CHEMBL1136484	14643329	Bioorg. Med. Chem. Lett.	2003	13
CHEMBL424100	227338	CHEMBL424100	227338		4	468.76	6.75	23.55	1	CC(C)\C(=C\C(=O)N(C)[C@H]1CC[C@@]2(C)[C@@H](CC[C@@H]3[C@@H]2CC[C@@]4(C)[C@H]3CC=C4[C@H](C)N(C)C)C1)\C	1288581	IC50	=	6165.95	nM	5.21				BAO_0000190	UO_0000065	http://www.openphacts.org/units/Nanomolar	29848	CHEMBL641237	B	Compound was tested for the in silico inhibition of acetylcholinesterase	1	Scientific Literature				Expert	BAO_0000357	93	CHEMBL220	SINGLE PROTEIN	P22303	Acetylcholinesterase	Homo sapiens	8	Homologous protein			6004	CHEMBL1136484	14643329	Bioorg. Med. Chem. Lett.	2003	13
CHEMBL337494	228016	CHEMBL337494	228016		23	458.68	3.9	72.8	0	C\C=C(/C)\C(=O)N[C@H]1[C@@H](O)C[C@@]2(C)C(CC[C@@H]3[C@@H]2CC[C@]4(C)[C@H](CC=C34)[C@H](C)N(C)C)[C@H]1O	1295333	IC50	=	33113.1	nM	4.48				BAO_0000190	UO_0000065	http://www.openphacts.org/units/Nanomolar	29848	CHEMBL641237	B	Compound was tested for the in silico inhibition of acetylcholinesterase	1	Scientific Literature				Expert	BAO_0000357	93	CHEMBL220	SINGLE PROTEIN	P22303	Acetylcholinesterase	Homo sapiens	8	Homologous protein			6004	CHEMBL1136484	14643329	Bioorg. Med. Chem. Lett.	2003	13
CHEMBL137039	227802	CHEMBL137039	227802		18	438.65	4.97	49.41	0	C\C=C(/C)\C(=O)N[C@H]1CC[C@]2(C)[C@H]3CC[C@]4(C)[C@H](CC=C4[C@@H]3CC=C2C1=O)[C@H](C)N(C)C	1300872	IC50	=	5754.4	nM	5.24				BAO_0000190	UO_0000065	http://www.openphacts.org/units/Nanomolar	29848	CHEMBL641237	B	Compound was tested for the in silico inhibition of acetylcholinesterase	1	Scientific Literature				Expert	BAO_0000357	93	CHEMBL220	SINGLE PROTEIN	P22303	Acetylcholinesterase	Homo sapiens	8	Homologous protein			6004	CHEMBL1136484	14643329	Bioorg. Med. Chem. Lett.	2003	13
CHEMBL192258	320762	CHEMBL192258	320762		2	148.16	1.45	34.14	0	CC(=O)C(=O)c1ccccc1	1502103	Ki	>	100000	nM					BAO_0000192	UO_0000065	http://www.openphacts.org/units/Nanomolar	303216	CHEMBL829841	B	Inhibition constant against human Acetylcholinesterase (hAcChE) using acetylthiocholine (AcTCh) as substrate	1	Scientific Literature	Homo sapiens		9606	Expert	BAO_0000357	93	CHEMBL220	SINGLE PROTEIN	P22303	Acetylcholinesterase	Homo sapiens	9	Protein			21668	CHEMBL1143603	15828829	J. Med. Chem.	2005	48
CHEMBL139685	227764	CHEMBL139685	227764		19	360.62	4.88	15.27	0	CN[C@H]1CC[C@@]2(C)C(CC[C@H]3[C@@H]4CC[C@H]([C@H](C)N(C)C)[C@@]4(C)CC[C@H]23)C1	1291267	IC50	=	6165.95	nM	5.21				BAO_0000190	UO_0000065	http://www.openphacts.org/units/Nanomolar	29848	CHEMBL641237	B	Compound was tested for the in silico inhibition of acetylcholinesterase	1	Scientific Literature				Expert	BAO_0000357	93	CHEMBL220	SINGLE PROTEIN	P22303	Acetylcholinesterase	Homo sapiens	8	Homologous protein			6004	CHEMBL1136484	14643329	Bioorg. Med. Chem. Lett.	2003	13
CHEMBL181435	305633	CHEMBL181435	305633		4	273.41	4.19	58.56	0	CCCCNC(=O)OCCCCCCCCCCO	1436873	Ks	=	520	nM					BAO_0000179	UO_0000065	http://www.openphacts.org/units/Nanomolar	303872	CHEMBL877459	B	Dissociation constant for acetylcholinesterase	1	Scientific Literature				Expert	BAO_0000357	93	CHEMBL220	SINGLE PROTEIN	P22303	Acetylcholinesterase	Homo sapiens	8	Homologous protein			20820	CHEMBL1141982	15686892	Bioorg. Med. Chem. Lett.	2005	15
CHEMBL425192	320778	CHEMBL425192	320778		30	226.23	2.88	54.37	0	Oc1ccc(cc1)C(=O)C(=O)c2ccccc2	1503924	Ki	>	100000	nM					BAO_0000192	UO_0000065	http://www.openphacts.org/units/Nanomolar	303216	CHEMBL829841	B	Inhibition constant against human Acetylcholinesterase (hAcChE) using acetylthiocholine (AcTCh) as substrate	1	Scientific Literature	Homo sapiens		9606	Expert	BAO_0000357	93	CHEMBL220	SINGLE PROTEIN	P22303	Acetylcholinesterase	Homo sapiens	9	Protein			21668	CHEMBL1143603	15828829	J. Med. Chem.	2005	48
CHEMBL425165	305564	CHEMBL425165	305564		10	344.49	4.98	76.66	0	CCCCNC(=O)OCCCCCCCCOC(=O)NCCCC	1437444	Ks	=	390	nM					BAO_0000179	UO_0000065	http://www.openphacts.org/units/Nanomolar	303872	CHEMBL877459	B	Dissociation constant for acetylcholinesterase	1	Scientific Literature				Expert	BAO_0000357	93	CHEMBL220	SINGLE PROTEIN	P22303	Acetylcholinesterase	Homo sapiens	8	Homologous protein			20820	CHEMBL1141982	15686892	Bioorg. Med. Chem. Lett.	2005	15
CHEMBL1420	359778	CHEMBL1420	359778	PRALIDOXIME	1	137.16	1.55	36.47	0	C[n+]1ccccc1C=NO	5120526	IC50	=	878000	nM			Outside typical range		BAO_0000190	UO_0000065	http://www.openphacts.org/units/Nanomolar	699906	CHEMBL1646125	B	Inhibition of human recombinant AChE	1	Scientific Literature	Homo sapiens		9606	Autocuration	BAO_0000357	93	CHEMBL220	SINGLE PROTEIN	P22303	Acetylcholinesterase	Homo sapiens	9	Protein	COesterase	medium	54696	CHEMBL1641598	21144749	Bioorg. Med. Chem. Lett.	2011	21
CHEMBL464538	463219	CHEMBL140020	226754		3, BW-28C51	406.6	2.86	17.07	0	[Br-].[Br-].C[N+](C)(CC=C)c1ccc(CCC(=O)CCc2ccc(cc2)[N+](C)(C)CC=C)cc1	5120463	IC50	=	30	nM	7.52				BAO_0000190	UO_0000065	http://www.openphacts.org/units/Nanomolar	699906	CHEMBL1646125	B	Inhibition of human recombinant AChE	1	Scientific Literature	Homo sapiens		9606	Autocuration	BAO_0000357	93	CHEMBL220	SINGLE PROTEIN	P22303	Acetylcholinesterase	Homo sapiens	9	Protein	COesterase	medium	54696	CHEMBL1641598	21144749	Bioorg. Med. Chem. Lett.	2011	21
CHEMBL3233826	1732333	CHEMBL3302765	1764736		(+/-)-7a	636.14	7.05	128.62	2	Cl.CC1=CC2CC(C1)c3c(C2)nc4cc(Cl)ccc4c3NCCCCCNC(=O)c5cc(O)c6C(=O)c7c(O)cccc7C(=O)c6c5	14592395	IC50	=	1.07	nM	8.97				BAO_0000190	UO_0000065	http://www.openphacts.org/units/Nanomolar	1335842	CHEMBL3238626	B	Inhibition of human recombinant AChE using acetylthiocholine iodide as substrate preincubated for 20 mins by Ellman's method	1	Scientific Literature	Homo sapiens		9606	Autocuration	BAO_0000357	93	CHEMBL220	SINGLE PROTEIN	P22303	Acetylcholinesterase	Homo sapiens	9	Protein	COesterase	medium	82394	CHEMBL3232829	24568372	J. Med. Chem.	2014	57
CHEMBL3233827	1732334	CHEMBL3303105	1765076		(+/-)-7b	650.16	7.51	128.62	2	Cl.CC1=CC2CC(C1)c3c(C2)nc4cc(Cl)ccc4c3NCCCCCCNC(=O)c5cc(O)c6C(=O)c7c(O)cccc7C(=O)c6c5	14592396	IC50	=	1.52	nM	8.82				BAO_0000190	UO_0000065	http://www.openphacts.org/units/Nanomolar	1335842	CHEMBL3238626	B	Inhibition of human recombinant AChE using acetylthiocholine iodide as substrate preincubated for 20 mins by Ellman's method	1	Scientific Literature	Homo sapiens		9606	Autocuration	BAO_0000357	93	CHEMBL220	SINGLE PROTEIN	P22303	Acetylcholinesterase	Homo sapiens	9	Protein	COesterase	medium	82394	CHEMBL3232829	24568372	J. Med. Chem.	2014	57
CHEMBL3233828	1732335	CHEMBL3303106	1765077		(+/-)-7c	664.19	7.96	128.62	2	Cl.CC1=CC2CC(C1)c3c(C2)nc4cc(Cl)ccc4c3NCCCCCCCNC(=O)c5cc(O)c6C(=O)c7c(O)cccc7C(=O)c6c5	14592397	IC50	=	3.18	nM	8.5				BAO_0000190	UO_0000065	http://www.openphacts.org/units/Nanomolar	1335842	CHEMBL3238626	B	Inhibition of human recombinant AChE using acetylthiocholine iodide as substrate preincubated for 20 mins by Ellman's method	1	Scientific Literature	Homo sapiens		9606	Autocuration	BAO_0000357	93	CHEMBL220	SINGLE PROTEIN	P22303	Acetylcholinesterase	Homo sapiens	9	Protein	COesterase	medium	82394	CHEMBL3232829	24568372	J. Med. Chem.	2014	57
CHEMBL3233829	1732336	CHEMBL3304357	1766328		(+/-)-7d	678.22	8.42	128.62	2	Cl.CC1=CC2CC(C1)c3c(C2)nc4cc(Cl)ccc4c3NCCCCCCCCNC(=O)c5cc(O)c6C(=O)c7c(O)cccc7C(=O)c6c5	14592398	IC50	=	4.36	nM	8.36				BAO_0000190	UO_0000065	http://www.openphacts.org/units/Nanomolar	1335842	CHEMBL3238626	B	Inhibition of human recombinant AChE using acetylthiocholine iodide as substrate preincubated for 20 mins by Ellman's method	1	Scientific Literature	Homo sapiens		9606	Autocuration	BAO_0000357	93	CHEMBL220	SINGLE PROTEIN	P22303	Acetylcholinesterase	Homo sapiens	9	Protein	COesterase	medium	82394	CHEMBL3232829	24568372	J. Med. Chem.	2014	57
CHEMBL3233830	1732337	CHEMBL3304306	1766277		(+/-)-7e	692.24	8.87	128.62	2	Cl.CC1=CC2CC(C1)c3c(C2)nc4cc(Cl)ccc4c3NCCCCCCCCCNC(=O)c5cc(O)c6C(=O)c7c(O)cccc7C(=O)c6c5	14592399	IC50	=	3.6	nM	8.44				BAO_0000190	UO_0000065	http://www.openphacts.org/units/Nanomolar	1335842	CHEMBL3238626	B	Inhibition of human recombinant AChE using acetylthiocholine iodide as substrate preincubated for 20 mins by Ellman's method	1	Scientific Literature	Homo sapiens		9606	Autocuration	BAO_0000357	93	CHEMBL220	SINGLE PROTEIN	P22303	Acetylcholinesterase	Homo sapiens	9	Protein	COesterase	medium	82394	CHEMBL3232829	24568372	J. Med. Chem.	2014	57
CHEMBL3233831	1732338	CHEMBL3302400	1764371		(+)-7e	692.24	8.87	128.62	2	Cl.CC1=C[C@@H]2C[C@H](C1)c3c(C2)nc4cc(Cl)ccc4c3NCCCCCCCCCNC(=O)c5cc(O)c6C(=O)c7c(O)cccc7C(=O)c6c5	14592400	IC50	=	2930	nM	5.53				BAO_0000190	UO_0000065	http://www.openphacts.org/units/Nanomolar	1335842	CHEMBL3238626	B	Inhibition of human recombinant AChE using acetylthiocholine iodide as substrate preincubated for 20 mins by Ellman's method	1	Scientific Literature	Homo sapiens		9606	Autocuration	BAO_0000357	93	CHEMBL220	SINGLE PROTEIN	P22303	Acetylcholinesterase	Homo sapiens	9	Protein	COesterase	medium	82394	CHEMBL3232829	24568372	J. Med. Chem.	2014	57
CHEMBL3233832	1732339	CHEMBL3302401	1764372		(-)-7e	692.24	8.87	128.62	2	Cl.CC1=C[C@H]2C[C@@H](C1)c3c(C2)nc4cc(Cl)ccc4c3NCCCCCCCCCNC(=O)c5cc(O)c6C(=O)c7c(O)cccc7C(=O)c6c5	14592401	IC50	=	2.39	nM	8.62				BAO_0000190	UO_0000065	http://www.openphacts.org/units/Nanomolar	1335842	CHEMBL3238626	B	Inhibition of human recombinant AChE using acetylthiocholine iodide as substrate preincubated for 20 mins by Ellman's method	1	Scientific Literature	Homo sapiens		9606	Autocuration	BAO_0000357	93	CHEMBL220	SINGLE PROTEIN	P22303	Acetylcholinesterase	Homo sapiens	9	Protein	COesterase	medium	82394	CHEMBL3232829	24568372	J. Med. Chem.	2014	57
CHEMBL3234038	1732547	CHEMBL3303094	1765065		(+/-)-7f	706.27	9.33	128.62	2	Cl.CC1=CC2CC(C1)c3c(C2)nc4cc(Cl)ccc4c3NCCCCCCCCCCNC(=O)c5cc(O)c6C(=O)c7c(O)cccc7C(=O)c6c5	14592402	IC50	=	7.61	nM	8.12				BAO_0000190	UO_0000065	http://www.openphacts.org/units/Nanomolar	1335842	CHEMBL3238626	B	Inhibition of human recombinant AChE using acetylthiocholine iodide as substrate preincubated for 20 mins by Ellman's method	1	Scientific Literature	Homo sapiens		9606	Autocuration	BAO_0000357	93	CHEMBL220	SINGLE PROTEIN	P22303	Acetylcholinesterase	Homo sapiens	9	Protein	COesterase	medium	82394	CHEMBL3232829	24568372	J. Med. Chem.	2014	57
CHEMBL3234039	1732548	CHEMBL3304241	1766212		(+/-)-7g	720.3	9.79	128.62	2	Cl.CC1=CC2CC(C1)c3c(C2)nc4cc(Cl)ccc4c3NCCCCCCCCCCCNC(=O)c5cc(O)c6C(=O)c7c(O)cccc7C(=O)c6c5	14592403	IC50	=	17.4	nM	7.76				BAO_0000190	UO_0000065	http://www.openphacts.org/units/Nanomolar	1335842	CHEMBL3238626	B	Inhibition of human recombinant AChE using acetylthiocholine iodide as substrate preincubated for 20 mins by Ellman's method	1	Scientific Literature	Homo sapiens		9606	Autocuration	BAO_0000357	93	CHEMBL220	SINGLE PROTEIN	P22303	Acetylcholinesterase	Homo sapiens	9	Protein	COesterase	medium	82394	CHEMBL3232829	24568372	J. Med. Chem.	2014	57
CHEMBL3234040	1732549	CHEMBL3304178	1766149		(+/-)-7h	670.15	7.47	128.62	2	Cl.CC1=CC2CC(C1)c3c(C2)nc4cc(Cl)ccc4c3NCc5ccc(CNC(=O)c6cc(O)c7C(=O)c8c(O)cccc8C(=O)c7c6)cc5	14592404	IC50	=	18.2	nM	7.74				BAO_0000190	UO_0000065	http://www.openphacts.org/units/Nanomolar	1335842	CHEMBL3238626	B	Inhibition of human recombinant AChE using acetylthiocholine iodide as substrate preincubated for 20 mins by Ellman's method	1	Scientific Literature	Homo sapiens		9606	Autocuration	BAO_0000357	93	CHEMBL220	SINGLE PROTEIN	P22303	Acetylcholinesterase	Homo sapiens	9	Protein	COesterase	medium	82394	CHEMBL3232829	24568372	J. Med. Chem.	2014	57
CHEMBL418068	61715	CHEMBL418068	61715	RHEIN	3	284.22	1.95	111.9	0	OC(=O)c1cc(O)c2C(=O)c3c(O)cccc3C(=O)c2c1	14592405	IC50	>	10000	nM					BAO_0000190	UO_0000065	http://www.openphacts.org/units/Nanomolar	1335842	CHEMBL3238626	B	Inhibition of human recombinant AChE using acetylthiocholine iodide as substrate preincubated for 20 mins by Ellman's method	1	Scientific Literature	Homo sapiens		9606	Autocuration	BAO_0000357	93	CHEMBL220	SINGLE PROTEIN	P22303	Acetylcholinesterase	Homo sapiens	9	Protein			82394	CHEMBL3232829	24568372	J. Med. Chem.	2014	57
CHEMBL536047	549163	CHEMBL140476	236356		(+/-)-4	284.78	4.04	38.9	0	Cl.CC1=CC2CC(C1)c3c(C2)nc4cc(Cl)ccc4c3N	14592406	IC50	=	1.07	nM	8.97				BAO_0000190	UO_0000065	http://www.openphacts.org/units/Nanomolar	1335842	CHEMBL3238626	B	Inhibition of human recombinant AChE using acetylthiocholine iodide as substrate preincubated for 20 mins by Ellman's method	1	Scientific Literature	Homo sapiens		9606	Autocuration	BAO_0000357	93	CHEMBL220	SINGLE PROTEIN	P22303	Acetylcholinesterase	Homo sapiens	9	Protein	COesterase	medium	82394	CHEMBL3232829	24568372	J. Med. Chem.	2014	57
CHEMBL2011499	1332549	CHEMBL2021616	1337191		(+)-4	284.78	4.04	38.9	0	Cl.CC1=C[C@@H]2C[C@H](C1)c3c(C2)nc4cc(Cl)ccc4c3N	14592407	IC50	=	321	nM	6.49				BAO_0000190	UO_0000065	http://www.openphacts.org/units/Nanomolar	1335842	CHEMBL3238626	B	Inhibition of human recombinant AChE using acetylthiocholine iodide as substrate preincubated for 20 mins by Ellman's method	1	Scientific Literature	Homo sapiens		9606	Autocuration	BAO_0000357	93	CHEMBL220	SINGLE PROTEIN	P22303	Acetylcholinesterase	Homo sapiens	9	Protein	COesterase	medium	82394	CHEMBL3232829	24568372	J. Med. Chem.	2014	57
CHEMBL2007996	1329247	CHEMBL2007996	1329247		(-)-4	284.78	4.04	38.9	0	CC1=C[C@H]2C[C@@H](C1)c3c(N)c4ccc(Cl)cc4nc3C2	14592408	IC50	=	0.74	nM	9.13				BAO_0000190	UO_0000065	http://www.openphacts.org/units/Nanomolar	1335842	CHEMBL3238626	B	Inhibition of human recombinant AChE using acetylthiocholine iodide as substrate preincubated for 20 mins by Ellman's method	1	Scientific Literature	Homo sapiens		9606	Autocuration	BAO_0000357	93	CHEMBL220	SINGLE PROTEIN	P22303	Acetylcholinesterase	Homo sapiens	9	Protein	COesterase	medium	82394	CHEMBL3232829	24568372	J. Med. Chem.	2014	57
CHEMBL3215535	1704312	CHEMBL25412	32858		1	372.51	5.17	41.05	1	Cl.Cl.C(CC1CCN(Cc2ccccc2)CC1)Nc3ccc(nn3)c4ccccc4	277086	IC50	=	140	nM	6.85			1	BAO_0000190	UO_0000065	http://www.openphacts.org/units/Nanomolar	28300	CHEMBL644839	B	In vitro inhibition of acetylcholinesterase from human erythrocytes	1	Scientific Literature	Homo sapiens		9606	Expert	BAO_0000019	93	CHEMBL220	SINGLE PROTEIN	P22303	Acetylcholinesterase	Homo sapiens	9	Protein	COesterase	medium	16061	CHEMBL1134774	11495583	J. Med. Chem.	2001	44
CHEMBL346399	246721	CHEMBL1184366	658316		3m	222.26	2.55	50.63	0	[Cl-].Cn1cc[n+](COCCCC#C)c1\C=N\O	840406	kr	=	5060	min-1					BAO_0000179			27391	CHEMBL644934	B	Kinetic constant for the transformation of the [inhibited enzyme/oximate] complex to active enzyme in human erythrocytes	1	Scientific Literature				Expert	BAO_0000219	93	CHEMBL220	SINGLE PROTEIN	P22303	Acetylcholinesterase	Homo sapiens	8	Homologous protein			9989	CHEMBL1124682	2913311	J. Med. Chem.	1989	32
CHEMBL372279	320360	CHEMBL372279	320360		3	414.37	3.36	43.86	0	CC(C)N(CCN1CC(=O)N(CCc2ccc(Cl)cc2Cl)CC1=O)C(C)C	1502912	IC50	=	20000	nM	4.7				BAO_0000190	UO_0000065	http://www.openphacts.org/units/Nanomolar	305005	CHEMBL829441	B	Inhibitory concentration against Acetylcholinesterase; (range = 2-20 uM)	1	Scientific Literature				Expert	BAO_0000357	93	CHEMBL220	SINGLE PROTEIN	P22303	Acetylcholinesterase	Homo sapiens	8	Homologous protein			21646	CHEMBL1143583	15801859	J. Med. Chem.	2005	48
CHEMBL423397	246569	CHEMBL1185617	659567		7	236.29	3.01	50.63	0	[Cl-].COCn1cc[n+](CCCCC#C)c1\C=N\O	838026	kr	=	13500	min-1					BAO_0000179			27391	CHEMBL644934	B	Kinetic constant for the transformation of the [inhibited enzyme/oximate] complex to active enzyme in human erythrocytes	1	Scientific Literature				Expert	BAO_0000219	93	CHEMBL220	SINGLE PROTEIN	P22303	Acetylcholinesterase	Homo sapiens	8	Homologous protein			9989	CHEMBL1124682	2913311	J. Med. Chem.	1989	32
CHEMBL422971	214611	CHEMBL422971	214611		14	343.42	3.68	51.89	0	O=C1\C(=C\c2cc[nH]c2)\CN(Cc3ccccc3)C/C/1=C\c4cc[nH]c4	397753	IC50	=	6000	nM	5.22				BAO_0000190	UO_0000065	http://www.openphacts.org/units/Nanomolar	29414	CHEMBL875241	B	Inhibitory concentration required against acetylcholinesterase activity	1	Scientific Literature				Expert	BAO_0000357	93	CHEMBL220	SINGLE PROTEIN	P22303	Acetylcholinesterase	Homo sapiens	8	Homologous protein			16204	CHEMBL1134784	11689088	J. Med. Chem.	2001	44
CHEMBL340542	214620	CHEMBL340542	214620		5e	450.53	5.51	51.54	1	COc1ccc(cc1)C(=O)n2cc(\C=C\3/CN(Cc4ccccc4)CCC3=O)c5ccccc25	392713	IC50	=	70000	nM	4.15				BAO_0000190	UO_0000065	http://www.openphacts.org/units/Nanomolar	29414	CHEMBL875241	B	Inhibitory concentration required against acetylcholinesterase activity	1	Scientific Literature				Expert	BAO_0000357	93	CHEMBL220	SINGLE PROTEIN	P22303	Acetylcholinesterase	Homo sapiens	8	Homologous protein			16204	CHEMBL1134784	11689088	J. Med. Chem.	2001	44
CHEMBL1204296	678247	CHEMBL90264	147455		4d	400.56	6.11	41.05	1	O.Cl.Cl.CCC1=CC(=NCCC2CCN(Cc3ccccc3)CC2)NN=C1c4ccccc4	298939	IC50	=	66	nM	7.18				BAO_0000190	UO_0000065	http://www.openphacts.org/units/Nanomolar	28300	CHEMBL644839	B	In vitro inhibition of acetylcholinesterase from human erythrocytes	1	Scientific Literature	Homo sapiens		9606	Expert	BAO_0000019	93	CHEMBL220	SINGLE PROTEIN	P22303	Acetylcholinesterase	Homo sapiens	9	Protein	COesterase	medium	16061	CHEMBL1134774	11495583	J. Med. Chem.	2001	44
CHEMBL243274	388753	CHEMBL243274	388753		22	600.88	7.38	64.68	2	CCN(CCCCCCNC1=CC(=O)C(=CC1=O)NCCCCCCN(CC)Cc2ccccc2C)Cc3ccccc3C	1924233	Inhibition					Not Determined			BAO_0000376			446306	CHEMBL895409	B	Inhibition of human AChE-induced amyloid beta (1-40) aggregation at 100 uM	1	Scientific Literature	Homo sapiens		9606	Intermediate	BAO_0000357	93	CHEMBL220	SINGLE PROTEIN	P22303	Acetylcholinesterase	Homo sapiens	9	Protein			36705	CHEMBL1148814	17850125	J. Med. Chem.	2007	50
CHEMBL429694	155755	CHEMBL116955	191121	CONGO RED	congo red	652.7	7.08	226.98	3	[Na+].[Na+].Nc1c(cc(c2ccccc12)S(=O)(=O)[O-])N=Nc3ccc(cc3)c4ccc(cc4)N=Nc5cc(c6ccccc6c5N)S(=O)(=O)[O-]	1924254	Inhibition					Not Determined			BAO_0000376			446306	CHEMBL895409	B	Inhibition of human AChE-induced amyloid beta (1-40) aggregation at 100 uM	1	Scientific Literature	Homo sapiens		9606	Intermediate	BAO_0000357	93	CHEMBL220	SINGLE PROTEIN	P22303	Acetylcholinesterase	Homo sapiens	9	Protein			36705	CHEMBL1148814	17850125	J. Med. Chem.	2007	50
CHEMBL276444	388756	CHEMBL276444	388756		25	552.75	4.77	90.96	1	CCN(CCCCCCNC1=CC(=O)C(=CC1=O)NCCCCCCN(CC)Cc2occc2)Cc3occc3	1924230	Inhibition					Not Determined			BAO_0000376			446306	CHEMBL895409	B	Inhibition of human AChE-induced amyloid beta (1-40) aggregation at 100 uM	1	Scientific Literature	Homo sapiens		9606	Intermediate	BAO_0000357	93	CHEMBL220	SINGLE PROTEIN	P22303	Acetylcholinesterase	Homo sapiens	9	Protein			36705	CHEMBL1148814	17850125	J. Med. Chem.	2007	50
CHEMBL94	9277	CHEMBL94	9277	PHYSOSTIGMINE	physostigmine	275.35	2.35	44.81	0	CNC(=O)Oc1ccc2N(C)[C@H]3N(C)CC[C@@]3(C)c2c1	1845224	Inhibition					Not Determined			BAO_0000376			430857	CHEMBL914533	F	Inhibition of beta amyloid protein 40 aggregation at 100 uM by thioflavin T-based fluorometric assay	1	Scientific Literature	Homo sapiens		9606	Expert	BAO_0000019	93	CHEMBL220	SINGLE PROTEIN	P22303	Acetylcholinesterase	Homo sapiens	4	Multiple homologous proteins			35354	CHEMBL1139473	16279781	J. Med. Chem.	2005	48
CHEMBL242661	388751	CHEMBL242661	388751		20	632.88	6.38	83.14	2	CCN(CCCCCCNC1=CC(=O)C(=CC1=O)NCCCCCCN(CC)Cc2ccc(OC)cc2)Cc3ccc(OC)cc3	1924235	Inhibition					Not Determined			BAO_0000376			446306	CHEMBL895409	B	Inhibition of human AChE-induced amyloid beta (1-40) aggregation at 100 uM	1	Scientific Literature	Homo sapiens		9606	Intermediate	BAO_0000357	93	CHEMBL220	SINGLE PROTEIN	P22303	Acetylcholinesterase	Homo sapiens	9	Protein			36705	CHEMBL1148814	17850125	J. Med. Chem.	2007	50
CHEMBL557586	549634	CHEMBL11805	9492	CAPROCTAMINE HCL	1	666.98	7.56	65.56	2	Cl.Cl.COc1ccccc1CN(C)CCCCCC(=O)N(C)CCCCCCCCN(C)C(=O)CCCCCN(C)Cc2ccccc2OC	1924224	Inhibition	<	5	%					BAO_0000201	UO_0000187	http://qudt.org/vocab/unit#Percent	446306	CHEMBL895409	B	Inhibition of human AChE-induced amyloid beta (1-40) aggregation at 100 uM	1	Scientific Literature	Homo sapiens		9606	Intermediate	BAO_0000357	93	CHEMBL220	SINGLE PROTEIN	P22303	Acetylcholinesterase	Homo sapiens	9	Protein			36705	CHEMBL1148814	17850125	J. Med. Chem.	2007	50
CHEMBL243055	388734	CHEMBL243055	388734		3	668.86	6.2	83.14	2	CCN(CCCCCCNC1=C(F)C(=O)C(=C(F)C1=O)NCCCCCCN(CC)Cc2ccccc2OC)Cc3ccccc3OC	1924225	Inhibition					Not Determined			BAO_0000376			446306	CHEMBL895409	B	Inhibition of human AChE-induced amyloid beta (1-40) aggregation at 100 uM	1	Scientific Literature	Homo sapiens		9606	Intermediate	BAO_0000357	93	CHEMBL220	SINGLE PROTEIN	P22303	Acetylcholinesterase	Homo sapiens	9	Protein			36705	CHEMBL1148814	17850125	J. Med. Chem.	2007	50
CHEMBL243057	388754	CHEMBL243057	388754		23	641.71	7.74	64.68	2	CCN(CCCCCCNC1=CC(=O)C(=CC1=O)NCCCCCCN(CC)Cc2ccccc2Cl)Cc3ccccc3Cl	1924232	Inhibition					Not Determined			BAO_0000376			446306	CHEMBL895409	B	Inhibition of human AChE-induced amyloid beta (1-40) aggregation at 100 uM	1	Scientific Literature	Homo sapiens		9606	Intermediate	BAO_0000357	93	CHEMBL220	SINGLE PROTEIN	P22303	Acetylcholinesterase	Homo sapiens	9	Protein			36705	CHEMBL1148814	17850125	J. Med. Chem.	2007	50
CHEMBL243056	388735	CHEMBL243056	388735		4	701.77	7.11	83.14	2	CCN(CCCCCCNC1=C(Cl)C(=O)C(=C(Cl)C1=O)NCCCCCCN(CC)Cc2ccccc2OC)Cc3ccccc3OC	1924251	Inhibition					Not Determined			BAO_0000376			446306	CHEMBL895409	B	Inhibition of human AChE-induced amyloid beta (1-40) aggregation at 100 uM	1	Scientific Literature	Homo sapiens		9606	Intermediate	BAO_0000357	93	CHEMBL220	SINGLE PROTEIN	P22303	Acetylcholinesterase	Homo sapiens	9	Protein			36705	CHEMBL1148814	17850125	J. Med. Chem.	2007	50
CHEMBL359719	304662	CHEMBL359719	304662		1	484.54	2.34	111.52	0	COc1ccc(cc1)C2=CC3=C(C[C@]4(O)[C@@](C)(CC[C@]5(O)C(C)(C)OC(=O)CC[C@]45C)O3)C(=O)O2	1434493	Ki	=	2300	nM	5.64				BAO_0000192	UO_0000065	http://www.openphacts.org/units/Nanomolar	302551	CHEMBL828252	B	Binding affinity for Acetylcholinesterase	1	Scientific Literature				Expert	BAO_0000357	93	CHEMBL220	SINGLE PROTEIN	P22303	Acetylcholinesterase	Homo sapiens	8	Homologous protein			20686	CHEMBL1141884	15603953	Bioorg. Med. Chem. Lett.	2005	15
CHEMBL230434	388739	CHEMBL230434	388739		8	602.89	8.67	49	2	CCN(CCCCCCNc1ccc(NCCCCCCN(CC)Cc2ccccc2OC)cc1)Cc3ccccc3OC	1924247	Inhibition	=	72.4	%					BAO_0000201	UO_0000187	http://qudt.org/vocab/unit#Percent	446306	CHEMBL895409	B	Inhibition of human AChE-induced amyloid beta (1-40) aggregation at 100 uM	1	Scientific Literature	Homo sapiens		9606	Intermediate	BAO_0000357	93	CHEMBL220	SINGLE PROTEIN	P22303	Acetylcholinesterase	Homo sapiens	9	Protein			36705	CHEMBL1148814	17850125	J. Med. Chem.	2007	50
CHEMBL243044	388747	CHEMBL243044	388747		16	576.77	4.61	100.72	1	COc1ccccc1CNCCCCCCNC2=CC(=O)C(=CC2=O)NCCCCCCNCc3ccccc3OC	1924239	Inhibition	=	90	%					BAO_0000201	UO_0000187	http://qudt.org/vocab/unit#Percent	446306	CHEMBL895409	B	Inhibition of human AChE-induced amyloid beta (1-40) aggregation at 100 uM	1	Scientific Literature	Homo sapiens		9606	Intermediate	BAO_0000357	93	CHEMBL220	SINGLE PROTEIN	P22303	Acetylcholinesterase	Homo sapiens	9	Protein			36705	CHEMBL1148814	17850125	J. Med. Chem.	2007	50
CHEMBL390247	388757	CHEMBL390247	388757		26	584.88	5.89	121.16	2	CCN(CCCCCCNC1=CC(=O)C(=CC1=O)NCCCCCCN(CC)Cc2cccs2)Cc3cccs3	1924229	Inhibition					Not Determined			BAO_0000376			446306	CHEMBL895409	B	Inhibition of human AChE-induced amyloid beta (1-40) aggregation at 100 uM	1	Scientific Literature	Homo sapiens		9606	Intermediate	BAO_0000357	93	CHEMBL220	SINGLE PROTEIN	P22303	Acetylcholinesterase	Homo sapiens	9	Protein			36705	CHEMBL1148814	17850125	J. Med. Chem.	2007	50
CHEMBL223443	374451	CHEMBL223443	374451		18	503.08	7.21	69.81	2	Clc1ccc2c(NCCCCCCCNC(=O)Cc3c[nH]c4ccccc34)c5CCCCc5nc2c1	1845206	Inhibition	=	63	%					BAO_0000201	UO_0000187	http://qudt.org/vocab/unit#Percent	430857	CHEMBL914533	F	Inhibition of beta amyloid protein 40 aggregation at 100 uM by thioflavin T-based fluorometric assay	1	Scientific Literature	Homo sapiens		9606	Expert	BAO_0000019	93	CHEMBL220	SINGLE PROTEIN	P22303	Acetylcholinesterase	Homo sapiens	4	Multiple homologous proteins			35354	CHEMBL1139473	16279781	J. Med. Chem.	2005	48
CHEMBL242191	388748	CHEMBL242191	388748		17	604.82	5.68	83.14	2	COc1ccccc1CN(C)CCCCCCNC2=CC(=O)C(=CC2=O)NCCCCCCN(C)Cc3ccccc3OC	1924238	Inhibition					Not Determined			BAO_0000376			446306	CHEMBL895409	B	Inhibition of human AChE-induced amyloid beta (1-40) aggregation at 100 uM	1	Scientific Literature	Homo sapiens		9606	Intermediate	BAO_0000357	93	CHEMBL220	SINGLE PROTEIN	P22303	Acetylcholinesterase	Homo sapiens	9	Protein			36705	CHEMBL1148814	17850125	J. Med. Chem.	2007	50
CHEMBL218443	388750	CHEMBL218443	388750		19	572.82	6.41	64.68	2	CCN(CCCCCCNC1=CC(=O)C(=CC1=O)NCCCCCCN(CC)Cc2ccccc2)Cc3ccccc3	1924236	Inhibition					Not Determined			BAO_0000376			446306	CHEMBL895409	B	Inhibition of human AChE-induced amyloid beta (1-40) aggregation at 100 uM	1	Scientific Literature	Homo sapiens		9606	Intermediate	BAO_0000357	93	CHEMBL220	SINGLE PROTEIN	P22303	Acetylcholinesterase	Homo sapiens	9	Protein			36705	CHEMBL1148814	17850125	J. Med. Chem.	2007	50
CHEMBL243062	388736	CHEMBL243062	388736		5	790.67	7.28	83.14	2	CCN(CCCCCCNC1=C(Br)C(=O)C(=C(Br)C1=O)NCCCCCCN(CC)Cc2ccccc2OC)Cc3ccccc3OC	1924250	Inhibition	=	84.2	%					BAO_0000201	UO_0000187	http://qudt.org/vocab/unit#Percent	446306	CHEMBL895409	B	Inhibition of human AChE-induced amyloid beta (1-40) aggregation at 100 uM	1	Scientific Literature	Homo sapiens		9606	Intermediate	BAO_0000357	93	CHEMBL220	SINGLE PROTEIN	P22303	Acetylcholinesterase	Homo sapiens	9	Protein			36705	CHEMBL1148814	17850125	J. Med. Chem.	2007	50
CHEMBL345124	258736	CHEMBL332935	191875	PROPIDIUM	propidium	414.59	3.4	55.92	0	[I-].[I-].CC[N+](C)(CC)CCC[n+]1c(c2ccccc2)c3cc(N)ccc3c4ccc(N)cc14	1845216	Inhibition	=	46	%					BAO_0000201	UO_0000187	http://qudt.org/vocab/unit#Percent	430857	CHEMBL914533	F	Inhibition of beta amyloid protein 40 aggregation at 100 uM by thioflavin T-based fluorometric assay	1	Scientific Literature	Homo sapiens		9606	Expert	BAO_0000019	93	CHEMBL220	SINGLE PROTEIN	P22303	Acetylcholinesterase	Homo sapiens	4	Multiple homologous proteins			35354	CHEMBL1139473	16279781	J. Med. Chem.	2005	48
CHEMBL225198	374504	CHEMBL225198	374504		6	517.1	7.66	69.81	2	Clc1ccc2c(NCCCCCCCNC(=O)CCc3c[nH]c4ccccc34)c5CCCCc5nc2c1	1845203	Inhibition	=	65	%					BAO_0000201	UO_0000187	http://qudt.org/vocab/unit#Percent	430857	CHEMBL914533	F	Inhibition of beta amyloid protein 40 aggregation at 100 uM by thioflavin T-based fluorometric assay	1	Scientific Literature	Homo sapiens		9606	Expert	BAO_0000019	93	CHEMBL220	SINGLE PROTEIN	P22303	Acetylcholinesterase	Homo sapiens	4	Multiple homologous proteins			35354	CHEMBL1139473	16279781	J. Med. Chem.	2005	48
CHEMBL241960	388760	CHEMBL241960	388760		29	574.8	4.11	90.46	1	CCN(CCCCCCNC1=CC(=O)C(=CC1=O)NCCCCCCN(CC)Cc2ccncc2)Cc3ccncc3	1924226	Inhibition					Not Determined			BAO_0000376			446306	CHEMBL895409	B	Inhibition of human AChE-induced amyloid beta (1-40) aggregation at 100 uM	1	Scientific Literature	Homo sapiens		9606	Intermediate	BAO_0000357	93	CHEMBL220	SINGLE PROTEIN	P22303	Acetylcholinesterase	Homo sapiens	9	Protein			36705	CHEMBL1148814	17850125	J. Med. Chem.	2007	50
CHEMBL244762	388758	CHEMBL244762	388758		27	574.8	4.54	90.46	1	CCN(CCCCCCNC1=CC(=O)C(=CC1=O)NCCCCCCN(CC)Cc2ccccn2)Cc3ccccn3	1924228	Inhibition					Not Determined			BAO_0000376			446306	CHEMBL895409	B	Inhibition of human AChE-induced amyloid beta (1-40) aggregation at 100 uM	1	Scientific Literature	Homo sapiens		9606	Intermediate	BAO_0000357	93	CHEMBL220	SINGLE PROTEIN	P22303	Acetylcholinesterase	Homo sapiens	9	Protein			36705	CHEMBL1148814	17850125	J. Med. Chem.	2007	50
CHEMBL243273	388744	CHEMBL243273	388744		13	660.93	7.29	83.14	2	CCN(CCCCCCCNC1=CC(=O)C(=CC1=O)NCCCCCCCN(CC)Cc2ccccc2OC)Cc3ccccc3OC	1924242	Inhibition					Not Determined			BAO_0000376			446306	CHEMBL895409	B	Inhibition of human AChE-induced amyloid beta (1-40) aggregation at 100 uM	1	Scientific Literature	Homo sapiens		9606	Intermediate	BAO_0000357	93	CHEMBL220	SINGLE PROTEIN	P22303	Acetylcholinesterase	Homo sapiens	9	Protein			36705	CHEMBL1148814	17850125	J. Med. Chem.	2007	50
CHEMBL394348	388745	CHEMBL394348	388745		14	660.93	7.02	83.14	2	CCN(CCCCCCNC1=CC(=O)C(=CC1=O)NCCCCCCN(CC)CCc2ccccc2OC)CCc3ccccc3OC	1924241	Inhibition					Not Determined			BAO_0000376			446306	CHEMBL895409	B	Inhibition of human AChE-induced amyloid beta (1-40) aggregation at 100 uM	1	Scientific Literature	Homo sapiens		9606	Intermediate	BAO_0000357	93	CHEMBL220	SINGLE PROTEIN	P22303	Acetylcholinesterase	Homo sapiens	9	Protein			36705	CHEMBL1148814	17850125	J. Med. Chem.	2007	50
CHEMBL396050	388738	CHEMBL396050	388738		7	785.07	9.33	83.14	2	CCN(CCCCCCNC1=C(C(=O)C(=C(C1=O)c2ccccc2)NCCCCCCN(CC)Cc3ccccc3OC)c4ccccc4)Cc5ccccc5OC	1924248	Inhibition	=	45.6	%					BAO_0000201	UO_0000187	http://qudt.org/vocab/unit#Percent	446306	CHEMBL895409	B	Inhibition of human AChE-induced amyloid beta (1-40) aggregation at 100 uM	1	Scientific Literature	Homo sapiens		9606	Intermediate	BAO_0000357	93	CHEMBL220	SINGLE PROTEIN	P22303	Acetylcholinesterase	Homo sapiens	9	Protein			36705	CHEMBL1148814	17850125	J. Med. Chem.	2007	50
CHEMBL395815	388755	CHEMBL395815	388755		24	662.82	6.2	156.32	2	CCN(CCCCCCNC1=CC(=O)C(=CC1=O)NCCCCCCN(CC)Cc2ccccc2[N+](=O)[O-])Cc3ccccc3[N+](=O)[O-]	1924231	Inhibition	=	34.6	%					BAO_0000201	UO_0000187	http://qudt.org/vocab/unit#Percent	446306	CHEMBL895409	B	Inhibition of human AChE-induced amyloid beta (1-40) aggregation at 100 uM	1	Scientific Literature	Homo sapiens		9606	Intermediate	BAO_0000357	93	CHEMBL220	SINGLE PROTEIN	P22303	Acetylcholinesterase	Homo sapiens	9	Protein			36705	CHEMBL1148814	17850125	J. Med. Chem.	2007	50
CHEMBL242190	388746	CHEMBL242190	388746		15	660.84	4.49	117.28	1	CCN(Cc1ccccc1OC)C(=O)CCCCCNC2=CC(=O)C(=CC2=O)NCCCCCC(=O)N(CC)Cc3ccccc3OC	1924240	Inhibition	<	5	%					BAO_0000201	UO_0000187	http://qudt.org/vocab/unit#Percent	446306	CHEMBL895409	B	Inhibition of human AChE-induced amyloid beta (1-40) aggregation at 100 uM	1	Scientific Literature	Homo sapiens		9606	Intermediate	BAO_0000357	93	CHEMBL220	SINGLE PROTEIN	P22303	Acetylcholinesterase	Homo sapiens	9	Protein			36705	CHEMBL1148814	17850125	J. Med. Chem.	2007	50
CHEMBL225326	374459	CHEMBL225326	374459		19	581.97	7.95	69.81	2	Clc1ccc2c(NCCCCCCCNC(=O)Cc3c[nH]c4ccc(Br)cc34)c5CCCCc5nc2c1	1845212	Inhibition	=	62	%					BAO_0000201	UO_0000187	http://qudt.org/vocab/unit#Percent	430857	CHEMBL914533	F	Inhibition of beta amyloid protein 40 aggregation at 100 uM by thioflavin T-based fluorometric assay	1	Scientific Literature	Homo sapiens		9606	Expert	BAO_0000019	93	CHEMBL220	SINGLE PROTEIN	P22303	Acetylcholinesterase	Homo sapiens	4	Multiple homologous proteins			35354	CHEMBL1139473	16279781	J. Med. Chem.	2005	48
CHEMBL243272	388742	CHEMBL243272	388742		11	576.77	4.55	83.14	1	CCN(CCCCNC1=CC(=O)C(=CC1=O)NCCCCN(CC)Cc2ccccc2OC)Cc3ccccc3OC	1924244	Inhibition					Not Determined			BAO_0000376			446306	CHEMBL895409	B	Inhibition of human AChE-induced amyloid beta (1-40) aggregation at 100 uM	1	Scientific Literature	Homo sapiens		9606	Intermediate	BAO_0000357	93	CHEMBL220	SINGLE PROTEIN	P22303	Acetylcholinesterase	Homo sapiens	9	Protein			36705	CHEMBL1148814	17850125	J. Med. Chem.	2007	50
CHEMBL636	27251	CHEMBL636	27251	RIVASTIGMINE	rivastigmine	250.34	2.6	32.78	0	CCN(C)C(=O)Oc1cccc(c1)[C@H](C)N(C)C	1924253	Inhibition	<	5	%					BAO_0000201	UO_0000187	http://qudt.org/vocab/unit#Percent	446306	CHEMBL895409	B	Inhibition of human AChE-induced amyloid beta (1-40) aggregation at 100 uM	1	Scientific Literature	Homo sapiens		9606	Intermediate	BAO_0000357	93	CHEMBL220	SINGLE PROTEIN	P22303	Acetylcholinesterase	Homo sapiens	9	Protein			36705	CHEMBL1148814	17850125	J. Med. Chem.	2007	50
CHEMBL243269	388737	CHEMBL243269	388737		6	660.93	7.27	83.14	2	CCN(CCCCCCNC1=C(C)C(=O)C(=C(C)C1=O)NCCCCCCN(CC)Cc2ccccc2OC)Cc3ccccc3OC	1924249	Inhibition					Not Determined			BAO_0000376			446306	CHEMBL895409	B	Inhibition of human AChE-induced amyloid beta (1-40) aggregation at 100 uM	1	Scientific Literature	Homo sapiens		9606	Intermediate	BAO_0000357	93	CHEMBL220	SINGLE PROTEIN	P22303	Acetylcholinesterase	Homo sapiens	9	Protein			36705	CHEMBL1148814	17850125	J. Med. Chem.	2007	50
CHEMBL95	9333	CHEMBL95	9333	TACRINE	tacrine	198.26	2.79	38.9	0	Nc1c2CCCCc2nc3ccccc13	1845214	Inhibition	=	0	%					BAO_0000201	UO_0000187	http://qudt.org/vocab/unit#Percent	430857	CHEMBL914533	F	Inhibition of beta amyloid protein 40 aggregation at 100 uM by thioflavin T-based fluorometric assay	1	Scientific Literature	Homo sapiens		9606	Expert	BAO_0000019	93	CHEMBL220	SINGLE PROTEIN	P22303	Acetylcholinesterase	Homo sapiens	4	Multiple homologous proteins			35354	CHEMBL1139473	16279781	J. Med. Chem.	2005	48
CHEMBL466340	487494	CHEMBL466340	487494		1	466.39	0.28	184.6	2	COc1ccc(O)c2C(=O)c3c(O)cc(O[C@@H]4O[C@H](CO)[C@@H](O)[C@H](O)[C@H]4O)c(OC)c3Oc12	2216704	Inhibition	=	17.6	%					BAO_0000201	UO_0000187	http://qudt.org/vocab/unit#Percent	531187	CHEMBL974073	B	Inhibition of acetylcholinesterase at 10 uM by Ellman's method	1	Scientific Literature				Intermediate	BAO_0000357	93	CHEMBL220	SINGLE PROTEIN	P22303	Acetylcholinesterase	Homo sapiens	8	Homologous protein			41967	CHEMBL1149880	18336006	J. Nat. Prod.	2008	71
CHEMBL659	27639	CHEMBL659	27639	GALANTAMINE	galanthamine	287.35	1.44	41.93	0	COc1ccc2CN(C)CC[C@@]34C=C[C@H](O)C[C@@H]3Oc1c24	2216705	Inhibition	=	96.82	%				1	BAO_0000201	UO_0000187	http://qudt.org/vocab/unit#Percent	531187	CHEMBL974073	B	Inhibition of acetylcholinesterase at 10 uM by Ellman's method	1	Scientific Literature				Intermediate	BAO_0000357	93	CHEMBL220	SINGLE PROTEIN	P22303	Acetylcholinesterase	Homo sapiens	8	Homologous protein			41967	CHEMBL1149880	18336006	J. Nat. Prod.	2008	71
CHEMBL185776	311736	CHEMBL185776	311736	BELLIDIFOLIN	10, bellidifolin	274.23	2.22	96.22	0	COc1cc(O)c2C(=O)c3c(O)ccc(O)c3Oc2c1	2216706	Inhibition	=	21.9	%					BAO_0000201	UO_0000187	http://qudt.org/vocab/unit#Percent	531187	CHEMBL974073	B	Inhibition of acetylcholinesterase at 10 uM by Ellman's method	1	Scientific Literature				Intermediate	BAO_0000357	93	CHEMBL220	SINGLE PROTEIN	P22303	Acetylcholinesterase	Homo sapiens	8	Homologous protein			41967	CHEMBL1149880	18336006	J. Nat. Prod.	2008	71
CHEMBL466542	487585	CHEMBL466542	487585		8, swertiabisxanthone-I	518.38	3.68	214.43	3	Oc1cc(O)c2C(=O)c3c(O)c(cc(O)c3Oc2c1)c4c(O)cc5Oc6c(O)ccc(O)c6C(=O)c5c4O	2216707	Inhibition	=	20.9	%					BAO_0000201	UO_0000187	http://qudt.org/vocab/unit#Percent	531187	CHEMBL974073	B	Inhibition of acetylcholinesterase at 10 uM by Ellman's method	1	Scientific Literature				Intermediate	BAO_0000357	93	CHEMBL220	SINGLE PROTEIN	P22303	Acetylcholinesterase	Homo sapiens	8	Homologous protein			41967	CHEMBL1149880	18336006	J. Nat. Prod.	2008	71
CHEMBL512072	487584	CHEMBL512072	487584	NORSWERTIANOLIN	7	422.34	0.07	186.37	2	OC[C@H]1O[C@@H](Oc2ccc(O)c3Oc4cc(O)cc(O)c4C(=O)c23)[C@H](O)[C@@H](O)[C@@H]1O	2216708	Inhibition	=	4.4	%					BAO_0000201	UO_0000187	http://qudt.org/vocab/unit#Percent	531187	CHEMBL974073	B	Inhibition of acetylcholinesterase at 10 uM by Ellman's method	1	Scientific Literature				Intermediate	BAO_0000357	93	CHEMBL220	SINGLE PROTEIN	P22303	Acetylcholinesterase	Homo sapiens	8	Homologous protein			41967	CHEMBL1149880	18336006	J. Nat. Prod.	2008	71
CHEMBL468396	487583	CHEMBL468396	487583	SWERTIANOLIN	6	436.37	0.29	175.37	2	COc1cc(O)c2C(=O)c3c(O[C@@H]4O[C@H](CO)[C@@H](O)[C@H](O)[C@H]4O)ccc(O)c3Oc2c1	2216709	Inhibition	=	9.8	%					BAO_0000201	UO_0000187	http://qudt.org/vocab/unit#Percent	531187	CHEMBL974073	B	Inhibition of acetylcholinesterase at 10 uM by Ellman's method	1	Scientific Literature				Intermediate	BAO_0000357	93	CHEMBL220	SINGLE PROTEIN	P22303	Acetylcholinesterase	Homo sapiens	8	Homologous protein			41967	CHEMBL1149880	18336006	J. Nat. Prod.	2008	71
CHEMBL468395	487582	CHEMBL468395	487582		5	466.39	0.28	184.6	2	COc1c(O)ccc2C(=O)c3c(OC4O[C@H](CO)[C@@H](O)[C@H](O)[C@H]4O)cc(O)c(OC)c3Oc12	2216710	Inhibition	=	1.5	%					BAO_0000201	UO_0000187	http://qudt.org/vocab/unit#Percent	531187	CHEMBL974073	B	Inhibition of acetylcholinesterase at 10 uM by Ellman's method	1	Scientific Literature				Intermediate	BAO_0000357	93	CHEMBL220	SINGLE PROTEIN	P22303	Acetylcholinesterase	Homo sapiens	8	Homologous protein			41967	CHEMBL1149880	18336006	J. Nat. Prod.	2008	71
CHEMBL468010	487497	CHEMBL468010	487497	VERATRILOSIDE	4	450.39	0.52	164.37	1	COc1cc(O)c2C(=O)c3cc(O[C@@H]4O[C@H](CO)[C@@H](O)[C@H](O)[C@H]4O)ccc3Oc2c1OC	2216711	Inhibition	=	28.2	%					BAO_0000201	UO_0000187	http://qudt.org/vocab/unit#Percent	531187	CHEMBL974073	B	Inhibition of acetylcholinesterase at 10 uM by Ellman's method	1	Scientific Literature				Intermediate	BAO_0000357	93	CHEMBL220	SINGLE PROTEIN	P22303	Acetylcholinesterase	Homo sapiens	8	Homologous protein			41967	CHEMBL1149880	18336006	J. Nat. Prod.	2008	71
CHEMBL466536	487496	CHEMBL466536	487496	TRIPTEXANTHOSIDE C	3	466.39	0.28	184.6	2	COc1cc(O)c2C(=O)c3c(O)c(O[C@@H]4O[C@H](CO)[C@@H](O)[C@H](O)[C@H]4O)ccc3Oc2c1OC	2216712	Inhibition	=	43.7	%					BAO_0000201	UO_0000187	http://qudt.org/vocab/unit#Percent	531187	CHEMBL974073	B	Inhibition of acetylcholinesterase at 10 uM by Ellman's method	1	Scientific Literature				Intermediate	BAO_0000357	93	CHEMBL220	SINGLE PROTEIN	P22303	Acetylcholinesterase	Homo sapiens	8	Homologous protein			41967	CHEMBL1149880	18336006	J. Nat. Prod.	2008	71
CHEMBL447295	487495	CHEMBL447295	487495		2	694.55	1.98	282.58	3	COc1ccc(O[C@@H]2O[C@H](CO)[C@@H](O)[C@H](O)[C@H]2O)c3C(=O)c4c(O)c(c(O)cc4Oc13)c5cc(O)c6Oc7cc(O)cc(O)c7C(=O)c6c5O	2216713	Inhibition	=	12.3	%					BAO_0000201	UO_0000187	http://qudt.org/vocab/unit#Percent	531187	CHEMBL974073	B	Inhibition of acetylcholinesterase at 10 uM by Ellman's method	1	Scientific Literature				Intermediate	BAO_0000357	93	CHEMBL220	SINGLE PROTEIN	P22303	Acetylcholinesterase	Homo sapiens	8	Homologous protein			41967	CHEMBL1149880	18336006	J. Nat. Prod.	2008	71
CHEMBL184574	311730	CHEMBL184574	311730	DEMETHYLBELLIDIFOLIN	9, bellidin	260.2	2	107.22	0	Oc1cc(O)c2C(=O)c3c(O)ccc(O)c3Oc2c1	2216714	Inhibition	=	17.5	%					BAO_0000201	UO_0000187	http://qudt.org/vocab/unit#Percent	531187	CHEMBL974073	B	Inhibition of acetylcholinesterase at 10 uM by Ellman's method	1	Scientific Literature				Intermediate	BAO_0000357	93	CHEMBL220	SINGLE PROTEIN	P22303	Acetylcholinesterase	Homo sapiens	8	Homologous protein			41967	CHEMBL1149880	18336006	J. Nat. Prod.	2008	71
CHEMBL243271	388741	CHEMBL243271	388741		10	548.72	3.39	83.14	1	CCN(CCCNC1=CC(=O)C(=CC1=O)NCCCN(CC)Cc2ccccc2OC)Cc3ccccc3OC	1924245	Inhibition	=	91.1	%					BAO_0000201	UO_0000187	http://qudt.org/vocab/unit#Percent	446306	CHEMBL895409	B	Inhibition of human AChE-induced amyloid beta (1-40) aggregation at 100 uM	1	Scientific Literature	Homo sapiens		9606	Intermediate	BAO_0000357	93	CHEMBL220	SINGLE PROTEIN	P22303	Acetylcholinesterase	Homo sapiens	9	Protein			36705	CHEMBL1148814	17850125	J. Med. Chem.	2007	50
CHEMBL1190	203048	CHEMBL1190	203048	DECAMETHONIUM	decamethonium	258.49	1.13	0	0	C[N+](C)(C)CCCCCCCCCC[N+](C)(C)C	1845218	Inhibition	=	0	%					BAO_0000201	UO_0000187	http://qudt.org/vocab/unit#Percent	430857	CHEMBL914533	F	Inhibition of beta amyloid protein 40 aggregation at 100 uM by thioflavin T-based fluorometric assay	1	Scientific Literature	Homo sapiens		9606	Expert	BAO_0000019	93	CHEMBL220	SINGLE PROTEIN	P22303	Acetylcholinesterase	Homo sapiens	4	Multiple homologous proteins			35354	CHEMBL1139473	16279781	J. Med. Chem.	2005	48
CHEMBL230702	388743	CHEMBL230702	388743		12	604.82	5.46	83.14	2	CCN(CCCCCNC1=CC(=O)C(=CC1=O)NCCCCCN(CC)Cc2ccccc2OC)Cc3ccccc3OC	1924243	Inhibition					Not Determined			BAO_0000376			446306	CHEMBL895409	B	Inhibition of human AChE-induced amyloid beta (1-40) aggregation at 100 uM	1	Scientific Literature	Homo sapiens		9606	Intermediate	BAO_0000357	93	CHEMBL220	SINGLE PROTEIN	P22303	Acetylcholinesterase	Homo sapiens	9	Protein			36705	CHEMBL1148814	17850125	J. Med. Chem.	2007	50
CHEMBL555575	543388	CHEMBL1195911	669861		1b	325.38	2.93	124.02	0	Cl.CCN(CC)CCS\C(=N/O)\C(=O)c1ccc(cc1)[N+](=O)[O-]	337827	Reactivation	=	18	%					BAO_0000179	UO_0000187	http://qudt.org/vocab/unit#Percent	27366	CHEMBL642512	B	Percent reactivation of Acetylcholinesterase after 2 hr incubation	1	Scientific Literature				Autocuration	BAO_0000357	93	CHEMBL220	SINGLE PROTEIN	P22303	Acetylcholinesterase	Homo sapiens	8	Homologous protein			7212	CHEMBL1121722	7328574	J. Med. Chem.	1981	24
CHEMBL242836	388749	CHEMBL242836	388749		18	660.93	7.13	83.14	2	COc1ccccc1CN(CCCCCCNC2=CC(=O)C(=CC2=O)NCCCCCCN(Cc3ccccc3OC)C(C)C)C(C)C	1924237	Inhibition					Not Determined			BAO_0000376			446306	CHEMBL895409	B	Inhibition of human AChE-induced amyloid beta (1-40) aggregation at 100 uM	1	Scientific Literature	Homo sapiens		9606	Intermediate	BAO_0000357	93	CHEMBL220	SINGLE PROTEIN	P22303	Acetylcholinesterase	Homo sapiens	9	Protein			36705	CHEMBL1148814	17850125	J. Med. Chem.	2007	50
CHEMBL394865	388752	CHEMBL394865	388752		21	632.88	6.38	83.14	2	CCN(CCCCCCNC1=CC(=O)C(=CC1=O)NCCCCCCN(CC)Cc2cccc(OC)c2)Cc3cccc(OC)c3	1924234	Inhibition					Not Determined			BAO_0000376			446306	CHEMBL895409	B	Inhibition of human AChE-induced amyloid beta (1-40) aggregation at 100 uM	1	Scientific Literature	Homo sapiens		9606	Intermediate	BAO_0000357	93	CHEMBL220	SINGLE PROTEIN	P22303	Acetylcholinesterase	Homo sapiens	9	Protein			36705	CHEMBL1148814	17850125	J. Med. Chem.	2007	50
CHEMBL537266	550436	CHEMBL46151	69726		1c	310.41	3.02	87.43	0	Cl.CCN(CC)CCS\C(=N/O)\C(=O)c1ccc(OC)cc1	336532	Reactivation	=	4.22	%					BAO_0000179	UO_0000187	http://qudt.org/vocab/unit#Percent	29858	CHEMBL638784	B	Maximum attainable percent reactivation obtained for a range of concentrations of 12M*10e4 HOX and 4.51M*10e4OX	1	Scientific Literature				Autocuration	BAO_0000357	93	CHEMBL220	SINGLE PROTEIN	P22303	Acetylcholinesterase	Homo sapiens	8	Homologous protein			7212	CHEMBL1121722	7328574	J. Med. Chem.	1981	24
CHEMBL243270	388740	CHEMBL243270	388740		9	520.66	3.27	83.14	1	CCN(CCNC1=CC(=O)C(=CC1=O)NCCN(CC)Cc2ccccc2OC)Cc3ccccc3OC	1924246	Inhibition					Not Determined			BAO_0000376			446306	CHEMBL895409	B	Inhibition of human AChE-induced amyloid beta (1-40) aggregation at 100 uM	1	Scientific Literature	Homo sapiens		9606	Intermediate	BAO_0000357	93	CHEMBL220	SINGLE PROTEIN	P22303	Acetylcholinesterase	Homo sapiens	9	Protein			36705	CHEMBL1148814	17850125	J. Med. Chem.	2007	50
CHEMBL225021	374466	CHEMBL225021	374466		20	503.08	7.21	69.81	2	Clc1ccc2c(NCCCCCNC(=O)CCCc3c[nH]c4ccccc34)c5CCCCc5nc2c1	1845209	Inhibition	=	63	%					BAO_0000201	UO_0000187	http://qudt.org/vocab/unit#Percent	430857	CHEMBL914533	F	Inhibition of beta amyloid protein 40 aggregation at 100 uM by thioflavin T-based fluorometric assay	1	Scientific Literature	Homo sapiens		9606	Expert	BAO_0000019	93	CHEMBL220	SINGLE PROTEIN	P22303	Acetylcholinesterase	Homo sapiens	4	Multiple homologous proteins			35354	CHEMBL1139473	16279781	J. Med. Chem.	2005	48
CHEMBL60745	91266	CHEMBL1104	151408	EDROPHONIUM BROMIDE	edrophonium	166.24	0.65	20.23	0	[Br-].CC[N+](C)(C)c1cccc(O)c1	1845222	Inhibition					Not Determined			BAO_0000376			430857	CHEMBL914533	F	Inhibition of beta amyloid protein 40 aggregation at 100 uM by thioflavin T-based fluorometric assay	1	Scientific Literature	Homo sapiens		9606	Expert	BAO_0000019	93	CHEMBL220	SINGLE PROTEIN	P22303	Acetylcholinesterase	Homo sapiens	4	Multiple homologous proteins			35354	CHEMBL1139473	16279781	J. Med. Chem.	2005	48
CHEMBL241974	388759	CHEMBL241974	388759		28	574.8	4.11	90.46	1	CCN(CCCCCCNC1=CC(=O)C(=CC1=O)NCCCCCCN(CC)Cc2cccnc2)Cc3cccnc3	1924227	Inhibition					Not Determined			BAO_0000376			446306	CHEMBL895409	B	Inhibition of human AChE-induced amyloid beta (1-40) aggregation at 100 uM	1	Scientific Literature	Homo sapiens		9606	Intermediate	BAO_0000357	93	CHEMBL220	SINGLE PROTEIN	P22303	Acetylcholinesterase	Homo sapiens	9	Protein			36705	CHEMBL1148814	17850125	J. Med. Chem.	2007	50
CHEMBL659	27639	CHEMBL659	27639	GALANTAMINE	galantamine	287.35	1.44	41.93	0	COc1ccc2CN(C)CC[C@@]34C=C[C@H](O)C[C@@H]3Oc1c24	1924252	Inhibition	=	17.9	%					BAO_0000201	UO_0000187	http://qudt.org/vocab/unit#Percent	446306	CHEMBL895409	B	Inhibition of human AChE-induced amyloid beta (1-40) aggregation at 100 uM	1	Scientific Literature	Homo sapiens		9606	Intermediate	BAO_0000357	93	CHEMBL220	SINGLE PROTEIN	P22303	Acetylcholinesterase	Homo sapiens	9	Protein			36705	CHEMBL1148814	17850125	J. Med. Chem.	2007	50
CHEMBL502	9372	CHEMBL502	9372	DONEPEZIL	donepezil	379.49	4.57	38.77	0	COc1cc2CC(CC3CCN(Cc4ccccc4)CC3)C(=O)c2cc1OC	1845220	Inhibition	=	0	%					BAO_0000201	UO_0000187	http://qudt.org/vocab/unit#Percent	430857	CHEMBL914533	F	Inhibition of beta amyloid protein 40 aggregation at 100 uM by thioflavin T-based fluorometric assay	1	Scientific Literature	Homo sapiens		9606	Expert	BAO_0000019	93	CHEMBL220	SINGLE PROTEIN	P22303	Acetylcholinesterase	Homo sapiens	4	Multiple homologous proteins			35354	CHEMBL1139473	16279781	J. Med. Chem.	2005	48
CHEMBL225567	374503	CHEMBL225567	374503		5	503.08	7.21	69.81	2	Clc1ccc2c(NCCCCCCNC(=O)CCc3c[nH]c4ccccc34)c5CCCCc5nc2c1	1845200	Inhibition	=	49	%					BAO_0000201	UO_0000187	http://qudt.org/vocab/unit#Percent	430857	CHEMBL914533	F	Inhibition of beta amyloid protein 40 aggregation at 100 uM by thioflavin T-based fluorometric assay	1	Scientific Literature	Homo sapiens		9606	Expert	BAO_0000019	93	CHEMBL220	SINGLE PROTEIN	P22303	Acetylcholinesterase	Homo sapiens	4	Multiple homologous proteins			35354	CHEMBL1139473	16279781	J. Med. Chem.	2005	48
CHEMBL129684	214574	CHEMBL129684	214574		5j	358.43	3.86	42.31	0	CC(=O)n1cc(\C=C\2/CN(Cc3ccccc3)CCC2=O)c4ccccc14	405801	IC50	=	11000	nM	4.96				BAO_0000190	UO_0000065	http://www.openphacts.org/units/Nanomolar	29414	CHEMBL875241	B	Inhibitory concentration required against acetylcholinesterase activity	1	Scientific Literature				Expert	BAO_0000357	93	CHEMBL220	SINGLE PROTEIN	P22303	Acetylcholinesterase	Homo sapiens	8	Homologous protein			16204	CHEMBL1134784	11689088	J. Med. Chem.	2001	44
CHEMBL191315	320389	CHEMBL191315	320389		4	383.44	1.3	71.97	0	COc1ccc(CCN2CC(=O)N(CCc3ccccn3)CC2=O)cc1OC	1502913	IC50	=	20000	nM	4.7				BAO_0000190	UO_0000065	http://www.openphacts.org/units/Nanomolar	305005	CHEMBL829441	B	Inhibitory concentration against Acetylcholinesterase; (range = 2-20 uM)	1	Scientific Literature				Expert	BAO_0000357	93	CHEMBL220	SINGLE PROTEIN	P22303	Acetylcholinesterase	Homo sapiens	8	Homologous protein			21646	CHEMBL1143583	15801859	J. Med. Chem.	2005	48
CHEMBL1204162	678113	CHEMBL281799	32936		4g	384.52	5.31	41.05	1	O.Cl.C(CC1CCN(Cc2ccccc2)CC1)N=C3NN=C4C(=C3)Cc5ccccc45	281783	IC50	=	74	nM	7.13				BAO_0000190	UO_0000065	http://www.openphacts.org/units/Nanomolar	28300	CHEMBL644839	B	In vitro inhibition of acetylcholinesterase from human erythrocytes	1	Scientific Literature	Homo sapiens		9606	Expert	BAO_0000019	93	CHEMBL220	SINGLE PROTEIN	P22303	Acetylcholinesterase	Homo sapiens	9	Protein	COesterase	medium	16061	CHEMBL1134774	11495583	J. Med. Chem.	2001	44
CHEMBL149026	246759	CHEMBL1180963	654913		3h	208.24	2.1	50.63	0	[Cl-].Cn1cc[n+](COCCC#C)c1\C=N\O	838042	kr	=	3450	min-1					BAO_0000179			27391	CHEMBL644934	B	Kinetic constant for the transformation of the [inhibited enzyme/oximate] complex to active enzyme in human erythrocytes	1	Scientific Literature				Expert	BAO_0000219	93	CHEMBL220	SINGLE PROTEIN	P22303	Acetylcholinesterase	Homo sapiens	8	Homologous protein			9989	CHEMBL1124682	2913311	J. Med. Chem.	1989	32
CHEMBL128292	214589	CHEMBL128292	214589		5f	465.5	5.42	88.13	1	[O-][N+](=O)c1ccc(cc1)C(=O)n2cc(\C=C\3/CN(Cc4ccccc4)CCC3=O)c5ccccc25	400122	IC50	=	50000	nM	4.3				BAO_0000190	UO_0000065	http://www.openphacts.org/units/Nanomolar	29414	CHEMBL875241	B	Inhibitory concentration required against acetylcholinesterase activity	1	Scientific Literature				Expert	BAO_0000357	93	CHEMBL220	SINGLE PROTEIN	P22303	Acetylcholinesterase	Homo sapiens	8	Homologous protein			16204	CHEMBL1134784	11689088	J. Med. Chem.	2001	44
CHEMBL128172	214423	CHEMBL128172	214423		4a	316.4	3.87	36.1	0	O=C1CCN(Cc2ccccc2)C/C/1=C\c3c[nH]c4ccccc34	423274	IC50	=	8000	nM	5.1				BAO_0000190	UO_0000065	http://www.openphacts.org/units/Nanomolar	29414	CHEMBL875241	B	Inhibitory concentration required against acetylcholinesterase activity	1	Scientific Literature				Expert	BAO_0000357	93	CHEMBL220	SINGLE PROTEIN	P22303	Acetylcholinesterase	Homo sapiens	8	Homologous protein			16204	CHEMBL1134784	11689088	J. Med. Chem.	2001	44
CHEMBL347749	246790	CHEMBL1184407	658357		3i	222.26	2.04	50.63	0	[Cl-].CC#CCCOC[n+]1ccn(C)c1\C=N\O	840395	kr	=	4420	min-1					BAO_0000179			27391	CHEMBL644934	B	Kinetic constant for the transformation of the [inhibited enzyme/oximate] complex to active enzyme in human erythrocytes	1	Scientific Literature				Expert	BAO_0000219	93	CHEMBL220	SINGLE PROTEIN	P22303	Acetylcholinesterase	Homo sapiens	8	Homologous protein			9989	CHEMBL1124682	2913311	J. Med. Chem.	1989	32
CHEMBL95	9333	CHEMBL95	9333	TACRINE	tacrine	198.26	2.79	38.9	0	Nc1c2CCCCc2nc3ccccc13	279315	IC50	=	95	nM	7.02			1	BAO_0000190	UO_0000065	http://www.openphacts.org/units/Nanomolar	28300	CHEMBL644839	B	In vitro inhibition of acetylcholinesterase from human erythrocytes	1	Scientific Literature	Homo sapiens		9606	Expert	BAO_0000019	93	CHEMBL220	SINGLE PROTEIN	P22303	Acetylcholinesterase	Homo sapiens	9	Protein	COesterase	medium	16061	CHEMBL1134774	11495583	J. Med. Chem.	2001	44
CHEMBL1202884	676835	CHEMBL89981	148807		4i	396.53	5.47	41.05	1	O.Cl.Cl.C(CC1CCN(Cc2ccccc2)CC1)Nc3cc4ccc5ccccc5c4nn3	280630	IC50	=	190	nM	6.72				BAO_0000190	UO_0000065	http://www.openphacts.org/units/Nanomolar	28300	CHEMBL644839	B	In vitro inhibition of acetylcholinesterase from human erythrocytes	1	Scientific Literature	Homo sapiens		9606	Expert	BAO_0000019	93	CHEMBL220	SINGLE PROTEIN	P22303	Acetylcholinesterase	Homo sapiens	9	Protein	COesterase	medium	16061	CHEMBL1134774	11495583	J. Med. Chem.	2001	44
CHEMBL191930	320703	CHEMBL191930	320703		5	319.4	-1.07	61.68	0	O=C1CN(CCN2CCCC2)C(=O)CN1CCCn3ccnc3	1502914	IC50	=	20000	nM	4.7				BAO_0000190	UO_0000065	http://www.openphacts.org/units/Nanomolar	305005	CHEMBL829441	B	Inhibitory concentration against Acetylcholinesterase; (range = 2-20 uM)	1	Scientific Literature				Expert	BAO_0000357	93	CHEMBL220	SINGLE PROTEIN	P22303	Acetylcholinesterase	Homo sapiens	8	Homologous protein			21646	CHEMBL1143583	15801859	J. Med. Chem.	2005	48
CHEMBL335329	214612	CHEMBL335329	214612		12	370.44	4.33	42.31	0	O=C(c1ccccc1)n2ccc(\C=C\3/CN(Cc4ccccc4)CCC3=O)c2	411940	IC50	=	30000	nM	4.52				BAO_0000190	UO_0000065	http://www.openphacts.org/units/Nanomolar	29414	CHEMBL875241	B	Inhibitory concentration required against acetylcholinesterase activity	1	Scientific Literature				Expert	BAO_0000357	93	CHEMBL220	SINGLE PROTEIN	P22303	Acetylcholinesterase	Homo sapiens	8	Homologous protein			16204	CHEMBL1134784	11689088	J. Med. Chem.	2001	44
CHEMBL148832	247273	CHEMBL1180957	654907		3a	194.21	1.77	50.63	0	[Cl-].Cn1cc[n+](COCC#C)c1\C=N\O	835570	kr	=	20300	min-1					BAO_0000179			27391	CHEMBL644934	B	Kinetic constant for the transformation of the [inhibited enzyme/oximate] complex to active enzyme in human erythrocytes	1	Scientific Literature				Expert	BAO_0000219	93	CHEMBL220	SINGLE PROTEIN	P22303	Acetylcholinesterase	Homo sapiens	8	Homologous protein			9989	CHEMBL1124682	2913311	J. Med. Chem.	1989	32
CHEMBL356000	247087	CHEMBL1184555	658505		3n	262.33	3.4	50.63	0	[Cl-].Cn1cc[n+](COC2CCCCC2C#C)c1\C=N\O	836740	kr	=	7390	min-1					BAO_0000179			27391	CHEMBL644934	B	Kinetic constant for the transformation of the [inhibited enzyme/oximate] complex to active enzyme in human erythrocytes	1	Scientific Literature				Expert	BAO_0000219	93	CHEMBL220	SINGLE PROTEIN	P22303	Acetylcholinesterase	Homo sapiens	8	Homologous protein			9989	CHEMBL1124682	2913311	J. Med. Chem.	1989	32
CHEMBL340409	214166	CHEMBL340409	214166		10	266.34	2.96	36.1	0	O=C1CCN(Cc2ccccc2)C/C/1=C\c3ccc[nH]3	410676	IC50	=	11000	nM	4.96				BAO_0000190	UO_0000065	http://www.openphacts.org/units/Nanomolar	29414	CHEMBL875241	B	Inhibitory concentration required against acetylcholinesterase activity	1	Scientific Literature				Expert	BAO_0000357	93	CHEMBL220	SINGLE PROTEIN	P22303	Acetylcholinesterase	Homo sapiens	8	Homologous protein			16204	CHEMBL1134784	11689088	J. Med. Chem.	2001	44
CHEMBL149542	246722	CHEMBL1180985	654935		3l	250.32	3.45	50.63	0	[Cl-].CCCC(CC#C)OC[n+]1ccn(C)c1\C=N\O	851124	kr	=	1420	min-1					BAO_0000179			27391	CHEMBL644934	B	Kinetic constant for the transformation of the [inhibited enzyme/oximate] complex to active enzyme in human erythrocytes	1	Scientific Literature				Expert	BAO_0000219	93	CHEMBL220	SINGLE PROTEIN	P22303	Acetylcholinesterase	Homo sapiens	8	Homologous protein			9989	CHEMBL1124682	2913311	J. Med. Chem.	1989	32
CHEMBL355986	247693	CHEMBL1184554	658504		8	250.32	3.03	50.63	0	[Cl-].CC(C)(C)n1cc[n+](COCCC#C)c1\C=N\O	836724	kr	=	29000	min-1					BAO_0000179			27391	CHEMBL644934	B	Kinetic constant for the transformation of the [inhibited enzyme/oximate] complex to active enzyme in human erythrocytes	1	Scientific Literature				Expert	BAO_0000219	93	CHEMBL220	SINGLE PROTEIN	P22303	Acetylcholinesterase	Homo sapiens	8	Homologous protein			9989	CHEMBL1124682	2913311	J. Med. Chem.	1989	32
CHEMBL131318	214338	CHEMBL131318	214338		5k	450.53	5.51	51.54	1	COc1ccc2c(c1)c(\C=C\3/CN(Cc4ccccc4)CCC3=O)cn2C(=O)c5ccccc5	403062	IC50	=	80000	nM	4.1				BAO_0000190	UO_0000065	http://www.openphacts.org/units/Nanomolar	29414	CHEMBL875241	B	Inhibitory concentration required against acetylcholinesterase activity	1	Scientific Literature				Expert	BAO_0000357	93	CHEMBL220	SINGLE PROTEIN	P22303	Acetylcholinesterase	Homo sapiens	8	Homologous protein			16204	CHEMBL1134784	11689088	J. Med. Chem.	2001	44
CHEMBL1204299	678250	CHEMBL91240	147819		4c	386.53	5.65	41.05	1	O.Cl.Cl.CC1=CC(=NCCC2CCN(Cc3ccccc3)CC2)NN=C1c4ccccc4	298935	IC50	=	39	nM	7.41				BAO_0000190	UO_0000065	http://www.openphacts.org/units/Nanomolar	28300	CHEMBL644839	B	In vitro inhibition of acetylcholinesterase from human erythrocytes	1	Scientific Literature	Homo sapiens		9606	Expert	BAO_0000019	93	CHEMBL220	SINGLE PROTEIN	P22303	Acetylcholinesterase	Homo sapiens	9	Protein	COesterase	medium	16061	CHEMBL1134774	11495583	J. Med. Chem.	2001	44
CHEMBL1202875	676826	CHEMBL90939	148433		10	373.49	5.34	38.25	1	O.Cl.Cl.C(CC1CCN(Cc2ccccc2)CC1)Oc3ccc(nn3)c4ccccc4	268150	IC50	=	710	nM	6.15				BAO_0000190	UO_0000065	http://www.openphacts.org/units/Nanomolar	28300	CHEMBL644839	B	In vitro inhibition of acetylcholinesterase from human erythrocytes	1	Scientific Literature	Homo sapiens		9606	Expert	BAO_0000019	93	CHEMBL220	SINGLE PROTEIN	P22303	Acetylcholinesterase	Homo sapiens	9	Protein	COesterase	medium	16061	CHEMBL1134774	11495583	J. Med. Chem.	2001	44
CHEMBL1202885	676836	CHEMBL327990	148843		4h	398.54	5.77	41.05	1	O.Cl.Cl.C(CC1CCN(Cc2ccccc2)CC1)Nc3cc4CCc5ccccc5c4nn3	298943	IC50	=	190	nM	6.72				BAO_0000190	UO_0000065	http://www.openphacts.org/units/Nanomolar	28300	CHEMBL644839	B	In vitro inhibition of acetylcholinesterase from human erythrocytes	1	Scientific Literature	Homo sapiens		9606	Expert	BAO_0000019	93	CHEMBL220	SINGLE PROTEIN	P22303	Acetylcholinesterase	Homo sapiens	9	Protein	COesterase	medium	16061	CHEMBL1134774	11495583	J. Med. Chem.	2001	44
CHEMBL130831	214609	CHEMBL130831	214609		5b	420.5	5.53	42.31	1	O=C(c1ccccc1)n2cc(\C=C\3/CN(Cc4ccccc4)CCC3=O)c5ccccc25	413127	IC50	=	70000	nM	4.15				BAO_0000190	UO_0000065	http://www.openphacts.org/units/Nanomolar	29414	CHEMBL875241	B	Inhibitory concentration required against acetylcholinesterase activity	1	Scientific Literature				Expert	BAO_0000357	93	CHEMBL220	SINGLE PROTEIN	P22303	Acetylcholinesterase	Homo sapiens	8	Homologous protein			16204	CHEMBL1134784	11689088	J. Med. Chem.	2001	44
CHEMBL146319	246750	CHEMBL1180892	654842		3e	222.26	2.1	50.63	0	[Cl-].CC#CC(C)OC[n+]1ccn(C)c1\C=N\O	830944	kr	=	14300	min-1					BAO_0000179			27391	CHEMBL644934	B	Kinetic constant for the transformation of the [inhibited enzyme/oximate] complex to active enzyme in human erythrocytes	1	Scientific Literature				Expert	BAO_0000219	93	CHEMBL220	SINGLE PROTEIN	P22303	Acetylcholinesterase	Homo sapiens	8	Homologous protein			9989	CHEMBL1124682	2913311	J. Med. Chem.	1989	32
CHEMBL14577	14005	CHEMBL1420	359778	PRALIDOXIME IODIDE	3	137.16	1.55	36.47	0	[I-].C[n+]1ccccc1\C=N\O	319831	Reactivation					No affinity point measured			BAO_0000179			29854	CHEMBL638780	B	Maximum attainable percent reactivation obtained for a range of concentrations of 0.200 M*10e4 HOX and 0.0571 M*10e4OX; No affinity point measured	1	Scientific Literature				Autocuration	BAO_0000357	93	CHEMBL220	SINGLE PROTEIN	P22303	Acetylcholinesterase	Homo sapiens	8	Homologous protein			7212	CHEMBL1121722	7328574	J. Med. Chem.	1981	24
CHEMBL340599	214621	CHEMBL340599	214621		5d	454.95	6.19	42.31	1	Clc1ccc(cc1)C(=O)n2cc(\C=C\3/CN(Cc4ccccc4)CCC3=O)c5ccccc25	400121	IC50	=	50000	nM	4.3				BAO_0000190	UO_0000065	http://www.openphacts.org/units/Nanomolar	29414	CHEMBL875241	B	Inhibitory concentration required against acetylcholinesterase activity	1	Scientific Literature				Expert	BAO_0000357	93	CHEMBL220	SINGLE PROTEIN	P22303	Acetylcholinesterase	Homo sapiens	8	Homologous protein			16204	CHEMBL1134784	11689088	J. Med. Chem.	2001	44
CHEMBL340854	214449	CHEMBL340854	214449		4c	422.52	5.44	45.33	1	O=C1CCN(Cc2ccccc2)C/C/1=C\c3c[nH]c4ccc(OCc5ccccc5)cc34	399046	IC50	=	25000	nM	4.6				BAO_0000190	UO_0000065	http://www.openphacts.org/units/Nanomolar	29414	CHEMBL875241	B	Inhibitory concentration required against acetylcholinesterase activity	1	Scientific Literature				Expert	BAO_0000357	93	CHEMBL220	SINGLE PROTEIN	P22303	Acetylcholinesterase	Homo sapiens	8	Homologous protein			16204	CHEMBL1134784	11689088	J. Med. Chem.	2001	44
CHEMBL1202865	676816	CHEMBL88223	148019		4j	412.57	6.22	41.05	1	O.Cl.Cl.C(CC1CCN(Cc2ccccc2)CC1)Nc3cc4CCCc5ccccc5c4nn3	277090	IC50	=	120	nM	6.92				BAO_0000190	UO_0000065	http://www.openphacts.org/units/Nanomolar	28300	CHEMBL644839	B	In vitro inhibition of acetylcholinesterase from human erythrocytes	1	Scientific Literature	Homo sapiens		9606	Expert	BAO_0000019	93	CHEMBL220	SINGLE PROTEIN	P22303	Acetylcholinesterase	Homo sapiens	9	Protein	COesterase	medium	16061	CHEMBL1134774	11495583	J. Med. Chem.	2001	44
CHEMBL340929	214598	CHEMBL340929	214598		5i	416.51	5.44	51.54	1	CC(C)(C)OC(=O)n1cc(\C=C\2/CN(Cc3ccccc3)CCC2=O)c4ccccc14	404670	IC50	=	30000	nM	4.52				BAO_0000190	UO_0000065	http://www.openphacts.org/units/Nanomolar	29414	CHEMBL875241	B	Inhibitory concentration required against acetylcholinesterase activity	1	Scientific Literature				Expert	BAO_0000357	93	CHEMBL220	SINGLE PROTEIN	P22303	Acetylcholinesterase	Homo sapiens	8	Homologous protein			16204	CHEMBL1134784	11689088	J. Med. Chem.	2001	44
CHEMBL434948	320450	CHEMBL434948	320450		6	375.48	2.14	43.86	0	CC1CCCCN1CCCN2CC(=O)N(CCc3ccc(F)cc3)CC2=O	1502915	IC50	=	20000	nM	4.7				BAO_0000190	UO_0000065	http://www.openphacts.org/units/Nanomolar	305005	CHEMBL829441	B	Inhibitory concentration against Acetylcholinesterase; (range = 2-20 uM)	1	Scientific Literature				Expert	BAO_0000357	93	CHEMBL220	SINGLE PROTEIN	P22303	Acetylcholinesterase	Homo sapiens	8	Homologous protein			21646	CHEMBL1143583	15801859	J. Med. Chem.	2005	48
CHEMBL344736	246749	CHEMBL1184331	658281		3f	222.26	2.68	50.63	0	[Cl-].CCC(OC[n+]1ccn(C)c1\C=N\O)C#C	848852	kr	=	19900	min-1					BAO_0000179			27391	CHEMBL644934	B	Kinetic constant for the transformation of the [inhibited enzyme/oximate] complex to active enzyme in human erythrocytes	1	Scientific Literature				Expert	BAO_0000219	93	CHEMBL220	SINGLE PROTEIN	P22303	Acetylcholinesterase	Homo sapiens	8	Homologous protein			9989	CHEMBL1124682	2913311	J. Med. Chem.	1989	32
CHEMBL128894	214117	CHEMBL128894	214117		8	370.44	4.62	42.31	0	O=C(c1ccccc1)n2cccc2\C=C\3/CN(Cc4ccccc4)CCC3=O	393814	IC50	=	30000	nM	4.52				BAO_0000190	UO_0000065	http://www.openphacts.org/units/Nanomolar	29414	CHEMBL875241	B	Inhibitory concentration required against acetylcholinesterase activity	1	Scientific Literature				Expert	BAO_0000357	93	CHEMBL220	SINGLE PROTEIN	P22303	Acetylcholinesterase	Homo sapiens	8	Homologous protein			16204	CHEMBL1134784	11689088	J. Med. Chem.	2001	44
CHEMBL357981	246692	CHEMBL1184595	658545		3k	236.29	2.79	50.63	0	[Cl-].CC(OC[n+]1ccn(C)c1\C=N\O)C(C)C#C	839186	kr	=	2250	min-1					BAO_0000179			27391	CHEMBL644934	B	Kinetic constant for the transformation of the [inhibited enzyme/oximate] complex to active enzyme in human erythrocytes	1	Scientific Literature				Expert	BAO_0000219	93	CHEMBL220	SINGLE PROTEIN	P22303	Acetylcholinesterase	Homo sapiens	8	Homologous protein			9989	CHEMBL1124682	2913311	J. Med. Chem.	1989	32
CHEMBL359312	247178	CHEMBL1184617	658567		3j	222.26	2.47	50.63	0	[Cl-].CC(CC#C)OC[n+]1ccn(C)c1\C=N\O	841737	kr	=	4890	min-1					BAO_0000179			27391	CHEMBL644934	B	Kinetic constant for the transformation of the [inhibited enzyme/oximate] complex to active enzyme in human erythrocytes	1	Scientific Literature				Expert	BAO_0000219	93	CHEMBL220	SINGLE PROTEIN	P22303	Acetylcholinesterase	Homo sapiens	8	Homologous protein			9989	CHEMBL1124682	2913311	J. Med. Chem.	1989	32
CHEMBL147465	247661	CHEMBL1180921	654871		10	179.24	2.12	18.04	0	[Cl-].Cc1[n+](COCCC#C)ccn1C	831994	kr	=	0	min-1					BAO_0000179			27391	CHEMBL644934	B	Kinetic constant for the transformation of the [inhibited enzyme/oximate] complex to active enzyme in human erythrocytes	1	Scientific Literature				Expert	BAO_0000219	93	CHEMBL220	SINGLE PROTEIN	P22303	Acetylcholinesterase	Homo sapiens	8	Homologous protein			9989	CHEMBL1124682	2913311	J. Med. Chem.	1989	32
CHEMBL502	9372	CHEMBL502	9372	DONEPEZIL	donepezil	379.49	4.57	38.77	0	COc1cc2CC(CC3CCN(Cc4ccccc4)CC3)C(=O)c2cc1OC	405901	IC50	=	40	nM	7.4				BAO_0000190	UO_0000065	http://www.openphacts.org/units/Nanomolar	29414	CHEMBL875241	B	Inhibitory concentration required against acetylcholinesterase activity	1	Scientific Literature				Expert	BAO_0000357	93	CHEMBL220	SINGLE PROTEIN	P22303	Acetylcholinesterase	Homo sapiens	8	Homologous protein			16204	CHEMBL1134784	11689088	J. Med. Chem.	2001	44
CHEMBL147517	246813	CHEMBL569603	560110		3c	222.26	2.36	50.63	0	[Cl-].Cn1cc[n+](COC(C)(C)C#C)c1\C=N\O	845340	kr	=	13000	min-1					BAO_0000179			27391	CHEMBL644934	B	Kinetic constant for the transformation of the [inhibited enzyme/oximate] complex to active enzyme in human erythrocytes	1	Scientific Literature				Expert	BAO_0000219	93	CHEMBL220	SINGLE PROTEIN	P22303	Acetylcholinesterase	Homo sapiens	8	Homologous protein			9989	CHEMBL1124682	2913311	J. Med. Chem.	1989	32
CHEMBL340866	214116	CHEMBL340866	214116		9	343.42	4.26	51.89	0	O=C1\C(=C\c2ccc[nH]2)\CN(Cc3ccccc3)C/C/1=C\c4ccc[nH]4	393815	IC50	=	18000	nM	4.74				BAO_0000190	UO_0000065	http://www.openphacts.org/units/Nanomolar	29414	CHEMBL875241	B	Inhibitory concentration required against acetylcholinesterase activity	1	Scientific Literature				Expert	BAO_0000357	93	CHEMBL220	SINGLE PROTEIN	P22303	Acetylcholinesterase	Homo sapiens	8	Homologous protein			16204	CHEMBL1134784	11689088	J. Med. Chem.	2001	44
CHEMBL1202874	676825	CHEMBL90602	148394		12	389.56	5.9	54.32	1	Cl.Cl.C(CC1CCN(Cc2ccccc2)CC1)Sc3ccc(nn3)c4ccccc4	288945	IC50	=	470	nM	6.33				BAO_0000190	UO_0000065	http://www.openphacts.org/units/Nanomolar	28300	CHEMBL644839	B	In vitro inhibition of acetylcholinesterase from human erythrocytes	1	Scientific Literature	Homo sapiens		9606	Expert	BAO_0000019	93	CHEMBL220	SINGLE PROTEIN	P22303	Acetylcholinesterase	Homo sapiens	9	Protein	COesterase	medium	16061	CHEMBL1134774	11495583	J. Med. Chem.	2001	44
CHEMBL340216	214492	CHEMBL340216	214492		4b	346.42	3.86	45.33	0	COc1ccc2[nH]cc(\C=C\3/CN(Cc4ccccc4)CCC3=O)c2c1	403060	IC50	=	6000	nM	5.22				BAO_0000190	UO_0000065	http://www.openphacts.org/units/Nanomolar	29414	CHEMBL875241	B	Inhibitory concentration required against acetylcholinesterase activity	1	Scientific Literature				Expert	BAO_0000357	93	CHEMBL220	SINGLE PROTEIN	P22303	Acetylcholinesterase	Homo sapiens	8	Homologous protein			16204	CHEMBL1134784	11689088	J. Med. Chem.	2001	44
CHEMBL131286	214218	CHEMBL131286	214218		5c	438.49	5.73	42.31	1	Fc1ccc(cc1)C(=O)n2cc(\C=C\3/CN(Cc4ccccc4)CCC3=O)c5ccccc25	403061	IC50	=	60000	nM	4.22				BAO_0000190	UO_0000065	http://www.openphacts.org/units/Nanomolar	29414	CHEMBL875241	B	Inhibitory concentration required against acetylcholinesterase activity	1	Scientific Literature				Expert	BAO_0000357	93	CHEMBL220	SINGLE PROTEIN	P22303	Acetylcholinesterase	Homo sapiens	8	Homologous protein			16204	CHEMBL1134784	11689088	J. Med. Chem.	2001	44
CHEMBL445124	214520	CHEMBL445124	214520		5a	406.52	5.66	25.24	1	O=C1CCN(Cc2ccccc2)C/C/1=C\c3cn(Cc4ccccc4)c5ccccc35	430717	IC50	>	100000	nM					BAO_0000190	UO_0000065	http://www.openphacts.org/units/Nanomolar	29414	CHEMBL875241	B	Inhibitory concentration required against acetylcholinesterase activity	1	Scientific Literature				Expert	BAO_0000357	93	CHEMBL220	SINGLE PROTEIN	P22303	Acetylcholinesterase	Homo sapiens	8	Homologous protein			16204	CHEMBL1134784	11689088	J. Med. Chem.	2001	44
CHEMBL145928	246783	CHEMBL1180876	654826		3g	236.29	3.13	50.63	0	[Cl-].CCCC(OC[n+]1ccn(C)c1\C=N\O)C#C	859105	kr	=	6600	min-1					BAO_0000179			27391	CHEMBL644934	B	Kinetic constant for the transformation of the [inhibited enzyme/oximate] complex to active enzyme in human erythrocytes	1	Scientific Literature				Expert	BAO_0000219	93	CHEMBL220	SINGLE PROTEIN	P22303	Acetylcholinesterase	Homo sapiens	8	Homologous protein			9989	CHEMBL1124682	2913311	J. Med. Chem.	1989	32
CHEMBL502	9372	CHEMBL502	9372	DONEPEZIL	donepezil	379.49	4.57	38.77	0	COc1cc2CC(CC3CCN(Cc4ccccc4)CC3)C(=O)c2cc1OC	298947	IC50	=	16	nM	7.8			1	BAO_0000190	UO_0000065	http://www.openphacts.org/units/Nanomolar	28300	CHEMBL644839	B	In vitro inhibition of acetylcholinesterase from human erythrocytes	1	Scientific Literature	Homo sapiens		9606	Expert	BAO_0000019	93	CHEMBL220	SINGLE PROTEIN	P22303	Acetylcholinesterase	Homo sapiens	9	Protein	COesterase	medium	16061	CHEMBL1134774	11495583	J. Med. Chem.	2001	44
CHEMBL149084	247012	CHEMBL1180966	654916		6	248.34	4.09	41.4	0	[Cl-].CC(C)(C)n1cc[n+](CCCCC#C)c1\C=N\O	859090	kr	=	6110	min-1					BAO_0000179			27391	CHEMBL644934	B	Kinetic constant for the transformation of the [inhibited enzyme/oximate] complex to active enzyme in human erythrocytes	1	Scientific Literature				Expert	BAO_0000219	93	CHEMBL220	SINGLE PROTEIN	P22303	Acetylcholinesterase	Homo sapiens	8	Homologous protein			9989	CHEMBL1124682	2913311	J. Med. Chem.	1989	32
CHEMBL357987	246812	CHEMBL1184596	658546		3d	236.29	2.31	50.63	0	[Cl-].CC#CC(C)(C)OC[n+]1ccn(C)c1\C=N\O	832001	kr	=	4620	min-1					BAO_0000179			27391	CHEMBL644934	B	Kinetic constant for the transformation of the [inhibited enzyme/oximate] complex to active enzyme in human erythrocytes	1	Scientific Literature				Expert	BAO_0000219	93	CHEMBL220	SINGLE PROTEIN	P22303	Acetylcholinesterase	Homo sapiens	8	Homologous protein			9989	CHEMBL1124682	2913311	J. Med. Chem.	1989	32
CHEMBL192953	320544	CHEMBL192953	320544		2	317.43	1.27	43.86	0	CCN(CC)CCN1CC(=O)N(CCc2ccccc2)CC1=O	1502911	IC50	=	20000	nM	4.7				BAO_0000190	UO_0000065	http://www.openphacts.org/units/Nanomolar	305005	CHEMBL829441	B	Inhibitory concentration against Acetylcholinesterase; (range = 2-20 uM)	1	Scientific Literature				Expert	BAO_0000357	93	CHEMBL220	SINGLE PROTEIN	P22303	Acetylcholinesterase	Homo sapiens	8	Homologous protein			21646	CHEMBL1143583	15801859	J. Med. Chem.	2005	48
CHEMBL190152	320479	CHEMBL190152	320479		7	421.53	2	53.09	0	O=C1CN(CCN2CCOCC2)C(=O)CN1CCC(c3ccccc3)c4ccccc4	1502916	IC50	=	20000	nM	4.7				BAO_0000190	UO_0000065	http://www.openphacts.org/units/Nanomolar	305005	CHEMBL829441	B	Inhibitory concentration against Acetylcholinesterase; (range = 2-20 uM)	1	Scientific Literature				Expert	BAO_0000357	93	CHEMBL220	SINGLE PROTEIN	P22303	Acetylcholinesterase	Homo sapiens	8	Homologous protein			21646	CHEMBL1143583	15801859	J. Med. Chem.	2005	48
CHEMBL147025	247086	CHEMBL1180909	654859		3o	248.3	3.03	50.63	0	[Cl-].Cn1cc[n+](COC2(CCCC2)C#C)c1\C=N\O	862493	kr	=	11100	min-1					BAO_0000179			27391	CHEMBL644934	B	Kinetic constant for the transformation of the [inhibited enzyme/oximate] complex to active enzyme in human erythrocytes	1	Scientific Literature				Expert	BAO_0000219	93	CHEMBL220	SINGLE PROTEIN	P22303	Acetylcholinesterase	Homo sapiens	8	Homologous protein			9989	CHEMBL1124682	2913311	J. Med. Chem.	1989	32
CHEMBL341251	214165	CHEMBL341251	214165		11	266.34	2.67	36.1	0	O=C1CCN(Cc2ccccc2)C/C/1=C\c3cc[nH]c3	429571	IC50	=	6000	nM	5.22				BAO_0000190	UO_0000065	http://www.openphacts.org/units/Nanomolar	29414	CHEMBL875241	B	Inhibitory concentration required against acetylcholinesterase activity	1	Scientific Literature				Expert	BAO_0000357	93	CHEMBL220	SINGLE PROTEIN	P22303	Acetylcholinesterase	Homo sapiens	8	Homologous protein			16204	CHEMBL1134784	11689088	J. Med. Chem.	2001	44
CHEMBL348216	246850	CHEMBL1184422	658372		3b	208.24	2.15	50.63	0	[Cl-].CC(OC[n+]1ccn(C)c1\C=N\O)C#C	829700	kr	=	9960	min-1					BAO_0000179			27391	CHEMBL644934	B	Kinetic constant for the transformation of the [inhibited enzyme/oximate] complex to active enzyme in human erythrocytes	1	Scientific Literature				Expert	BAO_0000219	93	CHEMBL220	SINGLE PROTEIN	P22303	Acetylcholinesterase	Homo sapiens	8	Homologous protein			9989	CHEMBL1124682	2913311	J. Med. Chem.	1989	32
CHEMBL130738	214610	CHEMBL130738	214610		17	322.4	2.72	53.17	0	Cc1[nH]c(C)c(\C=C\2/CN(Cc3ccccc3)CCC2=O)c1C=O	415600	IC50	=	30000	nM	4.52				BAO_0000190	UO_0000065	http://www.openphacts.org/units/Nanomolar	29414	CHEMBL875241	B	Inhibitory concentration required against acetylcholinesterase activity	1	Scientific Literature				Expert	BAO_0000357	93	CHEMBL220	SINGLE PROTEIN	P22303	Acetylcholinesterase	Homo sapiens	8	Homologous protein			16204	CHEMBL1134784	11689088	J. Med. Chem.	2001	44
CHEMBL337002	214517	CHEMBL337002	214517		5g	445.51	5.41	66.09	1	O=C(c1ccc(cc1)C#N)n2cc(\C=C\3/CN(Cc4ccccc4)CCC3=O)c5ccccc25	397752	IC50	=	20000	nM	4.7				BAO_0000190	UO_0000065	http://www.openphacts.org/units/Nanomolar	29414	CHEMBL875241	B	Inhibitory concentration required against acetylcholinesterase activity	1	Scientific Literature				Expert	BAO_0000357	93	CHEMBL220	SINGLE PROTEIN	P22303	Acetylcholinesterase	Homo sapiens	8	Homologous protein			16204	CHEMBL1134784	11689088	J. Med. Chem.	2001	44
CHEMBL372071	320517	CHEMBL372071	320517		1	267.37	-0.08	43.86	0	CCN(CC)CCCN1CC(=O)N(CC1=O)C2CC2	1502910	IC50	=	20000	nM	4.7				BAO_0000190	UO_0000065	http://www.openphacts.org/units/Nanomolar	305005	CHEMBL829441	B	Inhibitory concentration against Acetylcholinesterase; (range = 2-20 uM)	1	Scientific Literature				Expert	BAO_0000357	93	CHEMBL220	SINGLE PROTEIN	P22303	Acetylcholinesterase	Homo sapiens	8	Homologous protein			21646	CHEMBL1143583	15801859	J. Med. Chem.	2005	48
CHEMBL95	9333	CHEMBL95	9333	TACRINE	tacrine	198.26	2.79	38.9	0	Nc1c2CCCCc2nc3ccccc13	428410	IC50	=	180	nM	6.74			1	BAO_0000190	UO_0000065	http://www.openphacts.org/units/Nanomolar	29414	CHEMBL875241	B	Inhibitory concentration required against acetylcholinesterase activity	1	Scientific Literature				Expert	BAO_0000357	93	CHEMBL220	SINGLE PROTEIN	P22303	Acetylcholinesterase	Homo sapiens	8	Homologous protein			16204	CHEMBL1134784	11689088	J. Med. Chem.	2001	44
CHEMBL502	9372	CHEMBL502	9372	DONEPEZIL	Donepezil	379.49	4.57	38.77	0	COc1cc2CC(CC3CCN(Cc4ccccc4)CC3)C(=O)c2cc1OC	12664641	IC50	=	5.7	nM	8.24				BAO_0000190	UO_0000065	http://www.openphacts.org/units/Nanomolar	938481	CHEMBL2329670	B	Inhibition of AChE (unknown origin)	1	Scientific Literature	Homo sapiens		9606	Autocuration	BAO_0000357	93	CHEMBL220	SINGLE PROTEIN	P22303	Acetylcholinesterase	Homo sapiens	9	Protein	COesterase	medium	72099	CHEMBL2321689	23273608	Bioorg. Med. Chem.	2013	21
CHEMBL3216210	1704987	CHEMBL1187774	661724		17a	534.13	7.6	46.62	2	Cl.Cl.Cl.COc1cc2CC(CC3CCN(CCNc4c5CCCCc5nc6cc(Cl)ccc46)CC3)Cc2cc1OC	2351221	Inhibition	=	61.6	%					BAO_0000201	UO_0000187	http://qudt.org/vocab/unit#Percent	552877	CHEMBL960594	B	Inhibition of human recombinant AChE-induced amyloid beta 1-40 aggregation at 100 uM	1	Scientific Literature	Homo sapiens		9606	Autocuration	BAO_0000357	93	CHEMBL220	SINGLE PROTEIN	P22303	Acetylcholinesterase	Homo sapiens	9	Protein			42214	CHEMBL1150773	18517184	J. Med. Chem.	2008	51
CHEMBL459826	446612	CHEMBL459826	446612	PEUCEDANONE	12	262.26	1.55	83.83	0	CC(C)(O)C(=O)Cc1cc2C=CC(=O)Oc2cc1O	2192259	IC50	=	180000	nM			Outside typical range		BAO_0000190	UO_0000065	http://www.openphacts.org/units/Nanomolar	508688	CHEMBL1003053	B	Inhibition of AChE by spectrophotometry	1	Scientific Literature				Intermediate	BAO_0000357	93	CHEMBL220	SINGLE PROTEIN	P22303	Acetylcholinesterase	Homo sapiens	8	Homologous protein			42293	CHEMBL1150852	11374978	J. Nat. Prod.	2001	64
CHEMBL514966	460263	CHEMBL514966	460263		14	345.43	4.87	29.54	0	COc1ccc(cc1)C(=O)c2ccc(CN(C)Cc3ccccc3)cc2	2516715	IC50	=	1820	nM	5.74				BAO_0000190	UO_0000065	http://www.openphacts.org/units/Nanomolar	499943	CHEMBL1019313	B	Inhibition of human recombinant AChE by Ellman's method	1	Scientific Literature	Homo sapiens		9606	Autocuration	BAO_0000357	93	CHEMBL220	SINGLE PROTEIN	P22303	Acetylcholinesterase	Homo sapiens	9	Protein	COesterase	medium	47136	CHEMBL1138541	18396354	Eur. J. Med. Chem.	2009	44
CHEMBL286990	38917	CHEMBL1183248	657198		5s	257.27	1.27	96.45	0	[Cl-].C[n+]1ccn(COCC(C)(C)[N+](=O)[O-])c1\C=N\O	151629	Kr	=	2400	min-1					BAO_0000179			28755	CHEMBL641019	B	Rate of transformation of the [Acetylcholinesterase /compound] complex to the active enzyme is determined	1	Scientific Literature				Autocuration	BAO_0000357	93	CHEMBL220	SINGLE PROTEIN	P22303	Acetylcholinesterase	Homo sapiens	8	Homologous protein			10978	CHEMBL1125664	2016711	J. Med. Chem.	1991	34
CHEMBL544430	543387	CHEMBL416464	69359		1e	282.36	2.32	87.43	0	Cl.COc1ccc(cc1)C(=O)\C(=N\O)\SCCN(C)C	321101	ka/kr	=	-0.018						BAO_0000179			29830	CHEMBL637911	B	Ratio of ka to that of kr for reactivation of acetylcholinesterase at concentration of 2M*10e4 [HOX] and 17.6Me-1*10e-3 [OX]e-1 was determined	1	Scientific Literature				Autocuration	BAO_0000357	93	CHEMBL220	SINGLE PROTEIN	P22303	Acetylcholinesterase	Homo sapiens	8	Homologous protein			7212	CHEMBL1121722	7328574	J. Med. Chem.	1981	24
CHEMBL95	9333	CHEMBL95	9333	TACRINE	Tacrine	198.26	2.79	38.9	0	Nc1c2CCCCc2nc3ccccc13	7964197	IC50	=	122	nM	6.91				BAO_0000190	UO_0000065	http://www.openphacts.org/units/Nanomolar	793322	CHEMBL1931825	B	Inhibition of cerebral human recombinant AchE expressed in HEK293 cells using acetylthiocholine iodide as substrate preincubated for 10 mins measured after 15 mins of substrate addition by Ellman's method	1	Scientific Literature	Homo sapiens		9606	Autocuration	BAO_0000219	93	CHEMBL220	SINGLE PROTEIN	P22303	Acetylcholinesterase	Homo sapiens	9	Protein	COesterase	medium	60414	CHEMBL1926501	22023459	J. Med. Chem.	2011	54
CHEMBL1929421	1270397	CHEMBL1929421	1270397		5	443.62	6.77	20.64	1	CN(CC#C)Cc1cc2cc(OCCCC3CCN(Cc4ccccc4)CC3)ccc2n1C	7964198	IC50	=	380	nM	6.42				BAO_0000190	UO_0000065	http://www.openphacts.org/units/Nanomolar	793322	CHEMBL1931825	B	Inhibition of cerebral human recombinant AchE expressed in HEK293 cells using acetylthiocholine iodide as substrate preincubated for 10 mins measured after 15 mins of substrate addition by Ellman's method	1	Scientific Literature	Homo sapiens		9606	Autocuration	BAO_0000219	93	CHEMBL220	SINGLE PROTEIN	P22303	Acetylcholinesterase	Homo sapiens	9	Protein	COesterase	medium	60414	CHEMBL1926501	22023459	J. Med. Chem.	2011	54
CHEMBL314766	138087	CHEMBL1183720	657670		27	420.54	2.37	90.07	0	[Br-].COC(=O)C[N+]1(C)CCC(CCC(=O)c2cc3cc(OC)c(OC)cc3s2)CC1	206227	IC50	=	54	nM	7.27				BAO_0000190	UO_0000065	http://www.openphacts.org/units/Nanomolar	28291	CHEMBL644831	B	Concentration required for the inhibition of acetylcholinesterase	1	Scientific Literature				Expert	BAO_0000357	93	CHEMBL220	SINGLE PROTEIN	P22303	Acetylcholinesterase	Homo sapiens	8	Homologous protein			5037	CHEMBL1135325	12182862	Bioorg. Med. Chem. Lett.	2002	12
CHEMBL245047	387534	CHEMBL245047	387534		14	445.51	4.99	57.23	0	COc1cccc(CN(C)Cc2ccc(cc2)C3=Cc4cc(OC)c(OC)cc4OC3=O)c1	1915660	IC50	=	714	nM	6.15				BAO_0000190	UO_0000065	http://www.openphacts.org/units/Nanomolar	444935	CHEMBL894085	B	Inhibition of human recombinant AChE	1	Scientific Literature	Homo sapiens		9606	Intermediate	BAO_0000357	93	CHEMBL220	SINGLE PROTEIN	P22303	Acetylcholinesterase	Homo sapiens	9	Protein	COesterase	medium	36611	CHEMBL1148720	17655212	J. Med. Chem.	2007	50
CHEMBL88026	139066	CHEMBL87273	139410		2	438.6	4.25	63.77	0	[Br-].COc1cc2cc(sc2cc1OC)C(=O)CCC3CC[N+](C)(Cc4ccccc4)CC3	209724	IC50	=	8	nM	8.1				BAO_0000190	UO_0000065	http://www.openphacts.org/units/Nanomolar	28291	CHEMBL644831	B	Concentration required for the inhibition of acetylcholinesterase	1	Scientific Literature				Expert	BAO_0000357	93	CHEMBL220	SINGLE PROTEIN	P22303	Acetylcholinesterase	Homo sapiens	8	Homologous protein			5037	CHEMBL1135325	12182862	Bioorg. Med. Chem. Lett.	2002	12
CHEMBL315013	138612	CHEMBL1183725	657675		6	454.6	3.21	84	0	[Br-].COc1cc2cc(sc2cc1OC)C(=O)CC(O)C3CC[N+](C)(Cc4ccccc4)CC3	216732	IC50	=	43	nM	7.37				BAO_0000190	UO_0000065	http://www.openphacts.org/units/Nanomolar	28291	CHEMBL644831	B	Concentration required for the inhibition of acetylcholinesterase	1	Scientific Literature				Expert	BAO_0000357	93	CHEMBL220	SINGLE PROTEIN	P22303	Acetylcholinesterase	Homo sapiens	8	Homologous protein			5037	CHEMBL1135325	12182862	Bioorg. Med. Chem. Lett.	2002	12
CHEMBL3261984	1746948	CHEMBL3306779	1768750		3a	358.35	0.66	131.13	0	[Br-].[Br-].O\N=C\C(=O)Nc1ccc[n+](CC[n+]2cccc(NC(=O)\C=N\O)c2)c1	14642608	K	=	0.05	/min					BAO_0000179			1350417	CHEMBL3268871	B	Reactivation of sarin-inhibited hemoglobin free human erythrocyte ghost acetylcholinesterase using acetylthiocholineiodide as substrate assessed as rate constant for displacement of phosphoryl residue from phosphorylated enzyme-compound complex measured up to 1 hr by Ellman method	1	Scientific Literature	Homo sapiens		9606	Autocuration	BAO_0000357	93	CHEMBL220	SINGLE PROTEIN	P22303	Acetylcholinesterase	Homo sapiens	9	Protein			83125	CHEMBL3259811	24721830	Bioorg. Med. Chem.	2014	22
CHEMBL3261985	1746949	CHEMBL3306780	1768751		3b	372.38	0.72	131.14	0	[Br-].[Br-].O\N=C/C(=O)Nc1ccc[n+](CCC[n+]2cccc(NC(=O)\C=N/O)c2)c1	14642609	K	=	0.06	/min					BAO_0000179			1350417	CHEMBL3268871	B	Reactivation of sarin-inhibited hemoglobin free human erythrocyte ghost acetylcholinesterase using acetylthiocholineiodide as substrate assessed as rate constant for displacement of phosphoryl residue from phosphorylated enzyme-compound complex measured up to 1 hr by Ellman method	1	Scientific Literature	Homo sapiens		9606	Autocuration	BAO_0000357	93	CHEMBL220	SINGLE PROTEIN	P22303	Acetylcholinesterase	Homo sapiens	9	Protein			83125	CHEMBL3259811	24721830	Bioorg. Med. Chem.	2014	22
CHEMBL3261986	1746950	CHEMBL3306875	1768846		3c	386.41	1.3	131.14	0	[Br-].[Br-].O\N=C/C(=O)Nc1ccc[n+](CCCC[n+]2cccc(NC(=O)\C=N/O)c2)c1	14642610	K	=	0.08	/min					BAO_0000179			1350417	CHEMBL3268871	B	Reactivation of sarin-inhibited hemoglobin free human erythrocyte ghost acetylcholinesterase using acetylthiocholineiodide as substrate assessed as rate constant for displacement of phosphoryl residue from phosphorylated enzyme-compound complex measured up to 1 hr by Ellman method	1	Scientific Literature	Homo sapiens		9606	Autocuration	BAO_0000357	93	CHEMBL220	SINGLE PROTEIN	P22303	Acetylcholinesterase	Homo sapiens	9	Protein			83125	CHEMBL3259811	24721830	Bioorg. Med. Chem.	2014	22
CHEMBL3261987	1746951	CHEMBL3306810	1768781		3d	400.43	1.76	131.14	0	[Br-].[Br-].O\N=C/C(=O)Nc1ccc[n+](CCCCC[n+]2cccc(NC(=O)\C=N/O)c2)c1	14642611	K	=	0.05	/min					BAO_0000179			1350417	CHEMBL3268871	B	Reactivation of sarin-inhibited hemoglobin free human erythrocyte ghost acetylcholinesterase using acetylthiocholineiodide as substrate assessed as rate constant for displacement of phosphoryl residue from phosphorylated enzyme-compound complex measured up to 1 hr by Ellman method	1	Scientific Literature	Homo sapiens		9606	Autocuration	BAO_0000357	93	CHEMBL220	SINGLE PROTEIN	P22303	Acetylcholinesterase	Homo sapiens	9	Protein			83125	CHEMBL3259811	24721830	Bioorg. Med. Chem.	2014	22
CHEMBL3261988	1746952	CHEMBL3306842	1768813		3e	414.46	2.21	131.13	0	[Br-].[Br-].O\N=C/C(=O)Nc1ccc[n+](CCCCCC[n+]2cccc(NC(=O)\C=N/O)c2)c1	14642612	K	=	0.05	/min					BAO_0000179			1350417	CHEMBL3268871	B	Reactivation of sarin-inhibited hemoglobin free human erythrocyte ghost acetylcholinesterase using acetylthiocholineiodide as substrate assessed as rate constant for displacement of phosphoryl residue from phosphorylated enzyme-compound complex measured up to 1 hr by Ellman method	1	Scientific Literature	Homo sapiens		9606	Autocuration	BAO_0000357	93	CHEMBL220	SINGLE PROTEIN	P22303	Acetylcholinesterase	Homo sapiens	9	Protein			83125	CHEMBL3259811	24721830	Bioorg. Med. Chem.	2014	22
CHEMBL3261989	1746953	CHEMBL3306050	1768021		3f	428.48	2.67	131.13	0	[Br-].[Br-].O\N=C/C(=O)Nc1ccc[n+](CCCCCCC[n+]2cccc(NC(=O)\C=N/O)c2)c1	14642613	K	=	0.12	/min					BAO_0000179			1350417	CHEMBL3268871	B	Reactivation of sarin-inhibited hemoglobin free human erythrocyte ghost acetylcholinesterase using acetylthiocholineiodide as substrate assessed as rate constant for displacement of phosphoryl residue from phosphorylated enzyme-compound complex measured up to 1 hr by Ellman method	1	Scientific Literature	Homo sapiens		9606	Autocuration	BAO_0000357	93	CHEMBL220	SINGLE PROTEIN	P22303	Acetylcholinesterase	Homo sapiens	9	Protein			83125	CHEMBL3259811	24721830	Bioorg. Med. Chem.	2014	22
CHEMBL3261990	1746954	CHEMBL3306809	1768780		3g	434.45	2.18	131.13	0	[Br-].[Br-].O\N=C\C(=O)Nc1ccc[n+](Cc2ccccc2C[n+]3cccc(NC(=O)\C=N\O)c3)c1	14642614	K	=	0.05	/min					BAO_0000179			1350417	CHEMBL3268871	B	Reactivation of sarin-inhibited hemoglobin free human erythrocyte ghost acetylcholinesterase using acetylthiocholineiodide as substrate assessed as rate constant for displacement of phosphoryl residue from phosphorylated enzyme-compound complex measured up to 1 hr by Ellman method	1	Scientific Literature	Homo sapiens		9606	Autocuration	BAO_0000357	93	CHEMBL220	SINGLE PROTEIN	P22303	Acetylcholinesterase	Homo sapiens	9	Protein			83125	CHEMBL3259811	24721830	Bioorg. Med. Chem.	2014	22
CHEMBL3261991	1746955	CHEMBL3306871	1768842		3h	434.45	2.18	131.13	0	[Br-].[Br-].O\N=C\C(=O)Nc1ccc[n+](Cc2cccc(C[n+]3cccc(NC(=O)\C=N\O)c3)c2)c1	14642615	K	=	0.1	/min					BAO_0000179			1350417	CHEMBL3268871	B	Reactivation of sarin-inhibited hemoglobin free human erythrocyte ghost acetylcholinesterase using acetylthiocholineiodide as substrate assessed as rate constant for displacement of phosphoryl residue from phosphorylated enzyme-compound complex measured up to 1 hr by Ellman method	1	Scientific Literature	Homo sapiens		9606	Autocuration	BAO_0000357	93	CHEMBL220	SINGLE PROTEIN	P22303	Acetylcholinesterase	Homo sapiens	9	Protein			83125	CHEMBL3259811	24721830	Bioorg. Med. Chem.	2014	22
CHEMBL3261992	1746956	CHEMBL3306907	1768878		3i	434.45	2.18	131.13	0	[Br-].[Br-].O\N=C\C(=O)Nc1ccc[n+](Cc2ccc(C[n+]3cccc(NC(=O)\C=N\O)c3)cc2)c1	14642616	K	=	0.09	/min					BAO_0000179			1350417	CHEMBL3268871	B	Reactivation of sarin-inhibited hemoglobin free human erythrocyte ghost acetylcholinesterase using acetylthiocholineiodide as substrate assessed as rate constant for displacement of phosphoryl residue from phosphorylated enzyme-compound complex measured up to 1 hr by Ellman method	1	Scientific Literature	Homo sapiens		9606	Autocuration	BAO_0000357	93	CHEMBL220	SINGLE PROTEIN	P22303	Acetylcholinesterase	Homo sapiens	9	Protein			83125	CHEMBL3259811	24721830	Bioorg. Med. Chem.	2014	22
CHEMBL748	39624	CHEMBL1420	359778	PRALIDOXIME CHLORIDE	2-PAM	137.16	1.55	36.47	0	[Cl-].C[n+]1ccccc1\C=N\O	14642617	K	=	0.06	/min					BAO_0000179			1350417	CHEMBL3268871	B	Reactivation of sarin-inhibited hemoglobin free human erythrocyte ghost acetylcholinesterase using acetylthiocholineiodide as substrate assessed as rate constant for displacement of phosphoryl residue from phosphorylated enzyme-compound complex measured up to 1 hr by Ellman method	1	Scientific Literature	Homo sapiens		9606	Autocuration	BAO_0000357	93	CHEMBL220	SINGLE PROTEIN	P22303	Acetylcholinesterase	Homo sapiens	9	Protein			83125	CHEMBL3259811	24721830	Bioorg. Med. Chem.	2014	22
CHEMBL291233	45596	CHEMBL451635	509670	OBIDOXIME CHLORIDE	Obidoxime	288.3	2.17	82.17	0	[Cl-].[Cl-].O\N=C\c1cc[n+](COC[n+]2ccc(\C=N\O)cc2)cc1	14642618	K	=	0.17	/min					BAO_0000179			1350417	CHEMBL3268871	B	Reactivation of sarin-inhibited hemoglobin free human erythrocyte ghost acetylcholinesterase using acetylthiocholineiodide as substrate assessed as rate constant for displacement of phosphoryl residue from phosphorylated enzyme-compound complex measured up to 1 hr by Ellman method	1	Scientific Literature	Homo sapiens		9606	Autocuration	BAO_0000357	93	CHEMBL220	SINGLE PROTEIN	P22303	Acetylcholinesterase	Homo sapiens	9	Protein			83125	CHEMBL3259811	24721830	Bioorg. Med. Chem.	2014	22
CHEMBL315013	138612	CHEMBL1183725	657675		9	454.6	3.21	84	0	[Br-].COc1cc2cc(sc2cc1OC)C(=O)CC(O)C3CC[N+](C)(Cc4ccccc4)CC3	217977	IC50	=	190	nM	6.72				BAO_0000190	UO_0000065	http://www.openphacts.org/units/Nanomolar	28291	CHEMBL644831	B	Concentration required for the inhibition of acetylcholinesterase	1	Scientific Literature				Expert	BAO_0000357	93	CHEMBL220	SINGLE PROTEIN	P22303	Acetylcholinesterase	Homo sapiens	8	Homologous protein			5037	CHEMBL1135325	12182862	Bioorg. Med. Chem. Lett.	2002	12
CHEMBL244619	387539	CHEMBL244619	387539		18	400.43	4.93	75.36	0	CN(Cc1ccccc1)Cc2ccc(cc2)C3=Cc4cc(ccc4OC3=O)[N+](=O)[O-]	1915656	IC50	=	148	nM	6.83				BAO_0000190	UO_0000065	http://www.openphacts.org/units/Nanomolar	444935	CHEMBL894085	B	Inhibition of human recombinant AChE	1	Scientific Literature	Homo sapiens		9606	Intermediate	BAO_0000357	93	CHEMBL220	SINGLE PROTEIN	P22303	Acetylcholinesterase	Homo sapiens	9	Protein	COesterase	medium	36611	CHEMBL1148720	17655212	J. Med. Chem.	2007	50
CHEMBL242905	387525	CHEMBL242905	387525		8	460.48	4.9	93.82	0	COc1cc2OC(=O)C(=Cc2cc1OC)c3ccc(CN(C)Cc4cccc(c4)[N+](=O)[O-])cc3	1915666	IC50	=	368	nM	6.43				BAO_0000190	UO_0000065	http://www.openphacts.org/units/Nanomolar	444935	CHEMBL894085	B	Inhibition of human recombinant AChE	1	Scientific Literature	Homo sapiens		9606	Intermediate	BAO_0000357	93	CHEMBL220	SINGLE PROTEIN	P22303	Acetylcholinesterase	Homo sapiens	9	Protein	COesterase	medium	36611	CHEMBL1148720	17655212	J. Med. Chem.	2007	50
CHEMBL87550	138113	CHEMBL1179581	653531		23	394.55	4.08	46.7	0	[Br-].COc1cc2cc(C=C3CC[N+](C)(Cc4ccccc4)CC3)sc2cc1OC	217979	IC50	=	2670	nM	5.57				BAO_0000190	UO_0000065	http://www.openphacts.org/units/Nanomolar	28291	CHEMBL644831	B	Concentration required for the inhibition of acetylcholinesterase	1	Scientific Literature				Expert	BAO_0000357	93	CHEMBL220	SINGLE PROTEIN	P22303	Acetylcholinesterase	Homo sapiens	8	Homologous protein			5037	CHEMBL1135325	12182862	Bioorg. Med. Chem. Lett.	2002	12
CHEMBL87441	139514	CHEMBL87441	139514		43	400.51	4.67	76.88	0	CCOCC[n+]1ccc(CCC(=O)c2cc3cc(OC)c(OC)cc3s2)cc1	214358	IC50	=	7	nM	8.15				BAO_0000190	UO_0000065	http://www.openphacts.org/units/Nanomolar	28291	CHEMBL644831	B	Concentration required for the inhibition of acetylcholinesterase	1	Scientific Literature				Expert	BAO_0000357	93	CHEMBL220	SINGLE PROTEIN	P22303	Acetylcholinesterase	Homo sapiens	8	Homologous protein			5037	CHEMBL1135325	12182862	Bioorg. Med. Chem. Lett.	2002	12
CHEMBL441808	139018	CHEMBL1185928	659878		7	482.65	4.06	84	0	[Br-].COc1cc2cc(sc2cc1OC)C(=O)CC(O)CCC3CC[N+](C)(Cc4ccccc4)CC3	203719	IC50	=	380	nM	6.42				BAO_0000190	UO_0000065	http://www.openphacts.org/units/Nanomolar	28291	CHEMBL644831	B	Concentration required for the inhibition of acetylcholinesterase	1	Scientific Literature				Expert	BAO_0000357	93	CHEMBL220	SINGLE PROTEIN	P22303	Acetylcholinesterase	Homo sapiens	8	Homologous protein			5037	CHEMBL1135325	12182862	Bioorg. Med. Chem. Lett.	2002	12
CHEMBL609440	608365	CHEMBL87963	139093		48	453.49	5.23	126.61	1	[Br-].COc1cc2cc(sc2cc1OC)C(=O)CCc3cc[n+](Cc4oc(cc4)[N+](=O)[O-])cc3	217982	IC50	=	4.5	nM	8.35				BAO_0000190	UO_0000065	http://www.openphacts.org/units/Nanomolar	28291	CHEMBL644831	B	Concentration required for the inhibition of acetylcholinesterase	1	Scientific Literature				Expert	BAO_0000357	93	CHEMBL220	SINGLE PROTEIN	P22303	Acetylcholinesterase	Homo sapiens	8	Homologous protein			5037	CHEMBL1135325	12182862	Bioorg. Med. Chem. Lett.	2002	12
CHEMBL243311	387517	CHEMBL243311	387517		3	385.46	5.02	38.76	1	COc1ccc2C=C(C(=O)Oc2c1)c3cccc(CN(C)Cc4ccccc4)c3	1915671	IC50	=	2290	nM	5.64				BAO_0000190	UO_0000065	http://www.openphacts.org/units/Nanomolar	444935	CHEMBL894085	B	Inhibition of human recombinant AChE	1	Scientific Literature	Homo sapiens		9606	Intermediate	BAO_0000357	93	CHEMBL220	SINGLE PROTEIN	P22303	Acetylcholinesterase	Homo sapiens	9	Protein	COesterase	medium	36611	CHEMBL1148720	17655212	J. Med. Chem.	2007	50
CHEMBL83005	138084	CHEMBL1179528	653478		14	440.58	2.46	84	0	[Br-].COc1cc2cc(sc2cc1OC)C(=O)CC3(O)CC[N+](C)(Cc4ccccc4)CC3	200109	IC50	=	90	nM	7.05				BAO_0000190	UO_0000065	http://www.openphacts.org/units/Nanomolar	28291	CHEMBL644831	B	Concentration required for the inhibition of acetylcholinesterase	1	Scientific Literature				Expert	BAO_0000357	93	CHEMBL220	SINGLE PROTEIN	P22303	Acetylcholinesterase	Homo sapiens	8	Homologous protein			5037	CHEMBL1135325	12182862	Bioorg. Med. Chem. Lett.	2002	12
CHEMBL243310	387516	CHEMBL243310	387516		2	415.48	5	48	1	COc1cc2OC(=O)C(=Cc2cc1OC)c3cccc(CN(C)Cc4ccccc4)c3	1915672	IC50	=	202	nM	6.69				BAO_0000190	UO_0000065	http://www.openphacts.org/units/Nanomolar	444935	CHEMBL894085	B	Inhibition of human recombinant AChE	1	Scientific Literature	Homo sapiens		9606	Intermediate	BAO_0000357	93	CHEMBL220	SINGLE PROTEIN	P22303	Acetylcholinesterase	Homo sapiens	9	Protein	COesterase	medium	36611	CHEMBL1148720	17655212	J. Med. Chem.	2007	50
CHEMBL87959	139379	CHEMBL1179584	653534		31	468.63	4.3	73	0	[Br-].COc1cc2cc(sc2cc1OC)C(=O)CCC3CC[N+](C)(CCOc4ccccc4)CC3	186981	IC50	=	390	nM	6.41				BAO_0000190	UO_0000065	http://www.openphacts.org/units/Nanomolar	28291	CHEMBL644831	B	Concentration required for the inhibition of acetylcholinesterase	1	Scientific Literature				Expert	BAO_0000357	93	CHEMBL220	SINGLE PROTEIN	P22303	Acetylcholinesterase	Homo sapiens	8	Homologous protein			5037	CHEMBL1135325	12182862	Bioorg. Med. Chem. Lett.	2002	12
CHEMBL315013	138612	CHEMBL1183725	657675		12 (-)	454.6	3.21	84	0	[Br-].COc1cc2cc(sc2cc1OC)C(=O)CC(O)C3CC[N+](C)(Cc4ccccc4)CC3	208581	IC50	=	665	nM	6.18				BAO_0000190	UO_0000065	http://www.openphacts.org/units/Nanomolar	28291	CHEMBL644831	B	Concentration required for the inhibition of acetylcholinesterase	1	Scientific Literature				Expert	BAO_0000357	93	CHEMBL220	SINGLE PROTEIN	P22303	Acetylcholinesterase	Homo sapiens	8	Homologous protein			5037	CHEMBL1135325	12182862	Bioorg. Med. Chem. Lett.	2002	12
CHEMBL87849	139118	CHEMBL87849	139118		45	436.52	6.24	67.65	1	COc1cc2cc(sc2cc1OC)C(=O)CCc3cc[n+](Cc4ccc(F)cc4)cc3	196549	IC50	=	2.6	nM	8.59				BAO_0000190	UO_0000065	http://www.openphacts.org/units/Nanomolar	28291	CHEMBL644831	B	Concentration required for the inhibition of acetylcholinesterase	1	Scientific Literature				Expert	BAO_0000357	93	CHEMBL220	SINGLE PROTEIN	P22303	Acetylcholinesterase	Homo sapiens	8	Homologous protein			5037	CHEMBL1135325	12182862	Bioorg. Med. Chem. Lett.	2002	12
CHEMBL88049	138994	CHEMBL1179588	653538		8	466.66	5.16	63.77	1	[Br-].COc1cc2cc(sc2cc1OC)C(=O)CCCCC3CC[N+](C)(Cc4ccccc4)CC3	190704	IC50	=	110	nM	6.96				BAO_0000190	UO_0000065	http://www.openphacts.org/units/Nanomolar	28291	CHEMBL644831	B	Concentration required for the inhibition of acetylcholinesterase	1	Scientific Literature				Expert	BAO_0000357	93	CHEMBL220	SINGLE PROTEIN	P22303	Acetylcholinesterase	Homo sapiens	8	Homologous protein			5037	CHEMBL1135325	12182862	Bioorg. Med. Chem. Lett.	2002	12
CHEMBL314398	138621	CHEMBL1183711	657661		10	468.63	3.62	73	0	[Br-].COC(CC(=O)c1cc2cc(OC)c(OC)cc2s1)C3CC[N+](C)(Cc4ccccc4)CC3	197622	IC50	=	120	nM	6.92				BAO_0000190	UO_0000065	http://www.openphacts.org/units/Nanomolar	28291	CHEMBL644831	B	Concentration required for the inhibition of acetylcholinesterase	1	Scientific Literature				Expert	BAO_0000357	93	CHEMBL220	SINGLE PROTEIN	P22303	Acetylcholinesterase	Homo sapiens	8	Homologous protein			5037	CHEMBL1135325	12182862	Bioorg. Med. Chem. Lett.	2002	12
CHEMBL314658	138083	CHEMBL1183719	657669		18	422.56	3.68	63.77	0	[Br-].COc1cc2cc(sc2cc1OC)C(=O)CC3=CC[N+](C)(Cc4ccccc4)CC3	185670	IC50	=	750	nM	6.12				BAO_0000190	UO_0000065	http://www.openphacts.org/units/Nanomolar	28291	CHEMBL644831	B	Concentration required for the inhibition of acetylcholinesterase	1	Scientific Literature				Expert	BAO_0000357	93	CHEMBL220	SINGLE PROTEIN	P22303	Acetylcholinesterase	Homo sapiens	8	Homologous protein			5037	CHEMBL1135325	12182862	Bioorg. Med. Chem. Lett.	2002	12
CHEMBL245054	387548	CHEMBL245054	387548		23	415.48	4.49	48	0	COc1cc2OC=C(C(=O)c2cc1OC)c3cccc(CN(C)Cc4ccccc4)c3	1915652	IC50	=	2020	nM	5.69				BAO_0000190	UO_0000065	http://www.openphacts.org/units/Nanomolar	444935	CHEMBL894085	B	Inhibition of human recombinant AChE	1	Scientific Literature	Homo sapiens		9606	Intermediate	BAO_0000357	93	CHEMBL220	SINGLE PROTEIN	P22303	Acetylcholinesterase	Homo sapiens	9	Protein	COesterase	medium	36611	CHEMBL1148720	17655212	J. Med. Chem.	2007	50
CHEMBL75121	118068	CHEMBL75121	118068		1, AP-2238	415.48	5	48	1	COc1cc2OC(=O)C(=Cc2cc1OC)c3ccc(CN(C)Cc4ccccc4)cc3	1915642	IC50	=	44.5	nM	7.35			1	BAO_0000190	UO_0000065	http://www.openphacts.org/units/Nanomolar	444935	CHEMBL894085	B	Inhibition of human recombinant AChE	1	Scientific Literature	Homo sapiens		9606	Intermediate	BAO_0000357	93	CHEMBL220	SINGLE PROTEIN	P22303	Acetylcholinesterase	Homo sapiens	9	Protein	COesterase	medium	36611	CHEMBL1148720	17655212	J. Med. Chem.	2007	50
CHEMBL241830	387557	CHEMBL241830	387557		28	385.46	4.78	38.76	0	COc1ccc2C(=O)C=C(Oc2c1)c3ccc(CN(C)Cc4ccccc4)cc3	1915647	IC50	=	80500	nM	4.09				BAO_0000190	UO_0000065	http://www.openphacts.org/units/Nanomolar	444935	CHEMBL894085	B	Inhibition of human recombinant AChE	1	Scientific Literature	Homo sapiens		9606	Intermediate	BAO_0000357	93	CHEMBL220	SINGLE PROTEIN	P22303	Acetylcholinesterase	Homo sapiens	9	Protein	COesterase	medium	36611	CHEMBL1148720	17655212	J. Med. Chem.	2007	50
CHEMBL413793	387520	CHEMBL413793	387520		4	385.46	5.02	38.76	1	COc1ccc2C=C(C(=O)Oc2c1)c3ccc(CN(C)Cc4ccccc4)cc3	1915670	IC50	=	892	nM	6.05				BAO_0000190	UO_0000065	http://www.openphacts.org/units/Nanomolar	444935	CHEMBL894085	B	Inhibition of human recombinant AChE	1	Scientific Literature	Homo sapiens		9606	Intermediate	BAO_0000357	93	CHEMBL220	SINGLE PROTEIN	P22303	Acetylcholinesterase	Homo sapiens	9	Protein	COesterase	medium	36611	CHEMBL1148720	17655212	J. Med. Chem.	2007	50
CHEMBL441632	138800	CHEMBL1185924	659874		36	342.43	4.45	67.65	0	[Br-].COc1cc2cc(sc2cc1OC)C(=O)CCc3cc[n+](C)cc3	202548	IC50	=	900	nM	6.05				BAO_0000190	UO_0000065	http://www.openphacts.org/units/Nanomolar	28291	CHEMBL644831	B	Concentration required for the inhibition of acetylcholinesterase	1	Scientific Literature				Expert	BAO_0000357	93	CHEMBL220	SINGLE PROTEIN	P22303	Acetylcholinesterase	Homo sapiens	8	Homologous protein			5037	CHEMBL1135325	12182862	Bioorg. Med. Chem. Lett.	2002	12
CHEMBL87649	139094	CHEMBL87649	139094		47	424.56	5.7	95.89	1	COc1cc2cc(sc2cc1OC)C(=O)CCc3cc[n+](Cc4ccsc4)cc3	203722	IC50	=	6	nM	8.22				BAO_0000190	UO_0000065	http://www.openphacts.org/units/Nanomolar	28291	CHEMBL644831	B	Concentration required for the inhibition of acetylcholinesterase	1	Scientific Literature				Expert	BAO_0000357	93	CHEMBL220	SINGLE PROTEIN	P22303	Acetylcholinesterase	Homo sapiens	8	Homologous protein			5037	CHEMBL1135325	12182862	Bioorg. Med. Chem. Lett.	2002	12
CHEMBL242906	387527	CHEMBL242906	387527		9	460.48	4.9	93.82	0	COc1cc2OC(=O)C(=Cc2cc1OC)c3ccc(CN(C)Cc4ccc(cc4)[N+](=O)[O-])cc3	1915665	IC50	=	24600	nM	4.61				BAO_0000190	UO_0000065	http://www.openphacts.org/units/Nanomolar	444935	CHEMBL894085	B	Inhibition of human recombinant AChE	1	Scientific Literature	Homo sapiens		9606	Intermediate	BAO_0000357	93	CHEMBL220	SINGLE PROTEIN	P22303	Acetylcholinesterase	Homo sapiens	9	Protein	COesterase	medium	36611	CHEMBL1148720	17655212	J. Med. Chem.	2007	50
CHEMBL423313	139355	CHEMBL1185613	659563		30	462.62	3.3	90.07	0	[Br-].COc1cc2cc(sc2cc1OC)C(=O)CCC3CC[N+](C)(CC(=O)OC(C)(C)C)CC3	221554	IC50	=	79	nM	7.1				BAO_0000190	UO_0000065	http://www.openphacts.org/units/Nanomolar	28291	CHEMBL644831	B	Concentration required for the inhibition of acetylcholinesterase	1	Scientific Literature				Expert	BAO_0000357	93	CHEMBL220	SINGLE PROTEIN	P22303	Acetylcholinesterase	Homo sapiens	8	Homologous protein			5037	CHEMBL1135325	12182862	Bioorg. Med. Chem. Lett.	2002	12
CHEMBL87320	138018	CHEMBL1179577	653527		26	406.56	2.53	73	0	[Br-].COCC[N+]1(C)CCC(CCC(=O)c2cc3cc(OC)c(OC)cc3s2)CC1	194260	IC50	=	53	nM	7.28				BAO_0000190	UO_0000065	http://www.openphacts.org/units/Nanomolar	28291	CHEMBL644831	B	Concentration required for the inhibition of acetylcholinesterase	1	Scientific Literature				Expert	BAO_0000357	93	CHEMBL220	SINGLE PROTEIN	P22303	Acetylcholinesterase	Homo sapiens	8	Homologous protein			5037	CHEMBL1135325	12182862	Bioorg. Med. Chem. Lett.	2002	12
CHEMBL265416	387524	CHEMBL265416	387524		7	460.48	4.9	93.82	0	COc1cc2OC(=O)C(=Cc2cc1OC)c3ccc(CN(C)Cc4ccccc4[N+](=O)[O-])cc3	1915667	IC50	=	987	nM	6.01				BAO_0000190	UO_0000065	http://www.openphacts.org/units/Nanomolar	444935	CHEMBL894085	B	Inhibition of human recombinant AChE	1	Scientific Literature	Homo sapiens		9606	Intermediate	BAO_0000357	93	CHEMBL220	SINGLE PROTEIN	P22303	Acetylcholinesterase	Homo sapiens	9	Protein	COesterase	medium	36611	CHEMBL1148720	17655212	J. Med. Chem.	2007	50
CHEMBL315515	139551	CHEMBL1183732	657682		29	446.62	3.48	73	0	[Br-].COc1cc2cc(sc2cc1OC)C(=O)CCC3CC[N+](C)(CC4CCCCO4)CC3	200112	IC50	=	28	nM	7.55				BAO_0000190	UO_0000065	http://www.openphacts.org/units/Nanomolar	28291	CHEMBL644831	B	Concentration required for the inhibition of acetylcholinesterase	1	Scientific Literature				Expert	BAO_0000357	93	CHEMBL220	SINGLE PROTEIN	P22303	Acetylcholinesterase	Homo sapiens	8	Homologous protein			5037	CHEMBL1135325	12182862	Bioorg. Med. Chem. Lett.	2002	12
CHEMBL510841	446236	CHEMBL510841	446236	HUPERZINE R	2	263.33	1.94	46.61	0	C[C@H]1CC(=O)N2CCC[C@@H]3OC(=O)C(=C3CCC2)C1	2309395	Inhibition	=	27	%					BAO_0000201	UO_0000187	http://qudt.org/vocab/unit#Percent	509151	CHEMBL1008995	B	Inhibition of AChE at 95 umol	1	Scientific Literature				Intermediate	BAO_0000357	93	CHEMBL220	SINGLE PROTEIN	P22303	Acetylcholinesterase	Homo sapiens	8	Homologous protein			41298	CHEMBL1150116	12141864	J. Nat. Prod.	2002	65
CHEMBL490359	461422	CHEMBL490359	461422		(B)-11	393.48	3.89	86.47	0	CCOC(=O)C1=C(C)Nc2nc3CCCCc3c(N)c2[C@H]1c4ccc(OC)cc4	2528872	IC50	=	36	nM	7.44				BAO_0000190	UO_0000065	http://www.openphacts.org/units/Nanomolar	497902	CHEMBL1003711	B	Inhibition of human serum AChE by Ellman's method	1	Scientific Literature	Homo sapiens		9606	Autocuration	BAO_0000357	93	CHEMBL220	SINGLE PROTEIN	P22303	Acetylcholinesterase	Homo sapiens	9	Protein	COesterase	medium	47082	CHEMBL1138487	19374444	J. Med. Chem.	2009	52
CHEMBL95	9333	CHEMBL95	9333	TACRINE	tacrine	198.26	2.79	38.9	0	Nc1c2CCCCc2nc3ccccc13	2529954	IC50	=	147	nM	6.83			1	BAO_0000190	UO_0000065	http://www.openphacts.org/units/Nanomolar	497902	CHEMBL1003711	B	Inhibition of human serum AChE by Ellman's method	1	Scientific Literature	Homo sapiens		9606	Autocuration	BAO_0000357	93	CHEMBL220	SINGLE PROTEIN	P22303	Acetylcholinesterase	Homo sapiens	9	Protein	COesterase	medium	47082	CHEMBL1138487	19374444	J. Med. Chem.	2009	52
CHEMBL491360	461421	CHEMBL491360	461421		14	364.44	2.76	90.13	0	CCOC(=O)C1=C(C)Nc2nc3CCCCc3c(N)c2C1c4ccncc4	2529955	IC50	=	223	nM	6.65				BAO_0000190	UO_0000065	http://www.openphacts.org/units/Nanomolar	497902	CHEMBL1003711	B	Inhibition of human serum AChE by Ellman's method	1	Scientific Literature	Homo sapiens		9606	Autocuration	BAO_0000357	93	CHEMBL220	SINGLE PROTEIN	P22303	Acetylcholinesterase	Homo sapiens	9	Protein	COesterase	medium	47082	CHEMBL1138487	19374444	J. Med. Chem.	2009	52
CHEMBL491359	461420	CHEMBL491359	461420		13	364.44	2.76	90.13	0	CCOC(=O)C1=C(C)Nc2nc3CCCCc3c(N)c2C1c4cccnc4	2529956	IC50	=	158	nM	6.8				BAO_0000190	UO_0000065	http://www.openphacts.org/units/Nanomolar	497902	CHEMBL1003711	B	Inhibition of human serum AChE by Ellman's method	1	Scientific Literature	Homo sapiens		9606	Autocuration	BAO_0000357	93	CHEMBL220	SINGLE PROTEIN	P22303	Acetylcholinesterase	Homo sapiens	9	Protein	COesterase	medium	47082	CHEMBL1138487	19374444	J. Med. Chem.	2009	52
CHEMBL491358	461419	CHEMBL491358	461419		12	423.5	3.88	95.7	0	CCOC(=O)C1=C(C)Nc2nc3CCCCc3c(N)c2C1c4ccc(OC)c(OC)c4	2529957	IC50	=	45	nM	7.35				BAO_0000190	UO_0000065	http://www.openphacts.org/units/Nanomolar	497902	CHEMBL1003711	B	Inhibition of human serum AChE by Ellman's method	1	Scientific Literature	Homo sapiens		9606	Autocuration	BAO_0000357	93	CHEMBL220	SINGLE PROTEIN	P22303	Acetylcholinesterase	Homo sapiens	9	Protein	COesterase	medium	47082	CHEMBL1138487	19374444	J. Med. Chem.	2009	52
CHEMBL374184	365247	CHEMBL374184	365247		11	393.48	3.89	86.47	0	CCOC(=O)C1=C(C)Nc2nc3CCCCc3c(N)c2C1c4ccc(OC)cc4	2529958	IC50	=	105	nM	6.98			1	BAO_0000190	UO_0000065	http://www.openphacts.org/units/Nanomolar	497902	CHEMBL1003711	B	Inhibition of human serum AChE by Ellman's method	1	Scientific Literature	Homo sapiens		9606	Autocuration	BAO_0000357	93	CHEMBL220	SINGLE PROTEIN	P22303	Acetylcholinesterase	Homo sapiens	9	Protein	COesterase	medium	47082	CHEMBL1138487	19374444	J. Med. Chem.	2009	52
CHEMBL218940	365116	CHEMBL218940	365116		10	393.48	3.89	86.47	0	CCOC(=O)C1=C(C)Nc2nc3CCCCc3c(N)c2C1c4cccc(OC)c4	2529959	IC50	=	58	nM	7.24			1	BAO_0000190	UO_0000065	http://www.openphacts.org/units/Nanomolar	497902	CHEMBL1003711	B	Inhibition of human serum AChE by Ellman's method	1	Scientific Literature	Homo sapiens		9606	Autocuration	BAO_0000357	93	CHEMBL220	SINGLE PROTEIN	P22303	Acetylcholinesterase	Homo sapiens	9	Protein	COesterase	medium	47082	CHEMBL1138487	19374444	J. Med. Chem.	2009	52
CHEMBL436302	365115	CHEMBL436302	365115		9	393.48	3.89	86.47	0	CCOC(=O)C1=C(C)Nc2nc3CCCCc3c(N)c2C1c4ccccc4OC	2529960	IC50	=	234	nM	6.63			1	BAO_0000190	UO_0000065	http://www.openphacts.org/units/Nanomolar	497902	CHEMBL1003711	B	Inhibition of human serum AChE by Ellman's method	1	Scientific Literature	Homo sapiens		9606	Autocuration	BAO_0000357	93	CHEMBL220	SINGLE PROTEIN	P22303	Acetylcholinesterase	Homo sapiens	9	Protein	COesterase	medium	47082	CHEMBL1138487	19374444	J. Med. Chem.	2009	52
CHEMBL490338	461360	CHEMBL490338	461360		8	439.55	5.43	77.23	1	CCOC(=O)C1=C(C)Nc2nc3CCCCc3c(N)c2C1c4ccc(cc4)c5ccccc5	2529961	IC50	=	71	nM	7.15				BAO_0000190	UO_0000065	http://www.openphacts.org/units/Nanomolar	497902	CHEMBL1003711	B	Inhibition of human serum AChE by Ellman's method	1	Scientific Literature	Homo sapiens		9606	Autocuration	BAO_0000357	93	CHEMBL220	SINGLE PROTEIN	P22303	Acetylcholinesterase	Homo sapiens	9	Protein	COesterase	medium	47082	CHEMBL1138487	19374444	J. Med. Chem.	2009	52
CHEMBL219406	365097	CHEMBL219406	365097		7	377.48	4.39	77.23	0	CCOC(=O)C1=C(C)Nc2nc3CCCCc3c(N)c2C1c4ccc(C)cc4	2529962	IC50	=	169	nM	6.77			1	BAO_0000190	UO_0000065	http://www.openphacts.org/units/Nanomolar	497902	CHEMBL1003711	B	Inhibition of human serum AChE by Ellman's method	1	Scientific Literature	Homo sapiens		9606	Autocuration	BAO_0000357	93	CHEMBL220	SINGLE PROTEIN	P22303	Acetylcholinesterase	Homo sapiens	9	Protein	COesterase	medium	47082	CHEMBL1138487	19374444	J. Med. Chem.	2009	52
CHEMBL219405	365096	CHEMBL219405	365096		6	408.45	3.8	123.05	0	CCOC(=O)C1=C(C)Nc2nc3CCCCc3c(N)c2C1c4ccc(cc4)[N+](=O)[O-]	2529963	IC50	=	309	nM	6.51			1	BAO_0000190	UO_0000065	http://www.openphacts.org/units/Nanomolar	497902	CHEMBL1003711	B	Inhibition of human serum AChE by Ellman's method	1	Scientific Literature	Homo sapiens		9606	Autocuration	BAO_0000357	93	CHEMBL220	SINGLE PROTEIN	P22303	Acetylcholinesterase	Homo sapiens	9	Protein	COesterase	medium	47082	CHEMBL1138487	19374444	J. Med. Chem.	2009	52
CHEMBL220294	365086	CHEMBL220294	365086		5	408.45	3.8	123.05	0	CCOC(=O)C1=C(C)Nc2nc3CCCCc3c(N)c2C1c4cccc(c4)[N+](=O)[O-]	2529964	IC50	=	191	nM	6.72			1	BAO_0000190	UO_0000065	http://www.openphacts.org/units/Nanomolar	497902	CHEMBL1003711	B	Inhibition of human serum AChE by Ellman's method	1	Scientific Literature	Homo sapiens		9606	Autocuration	BAO_0000357	93	CHEMBL220	SINGLE PROTEIN	P22303	Acetylcholinesterase	Homo sapiens	9	Protein	COesterase	medium	47082	CHEMBL1138487	19374444	J. Med. Chem.	2009	52
CHEMBL219400	365085	CHEMBL219400	365085		4	408.45	3.8	123.05	0	CCOC(=O)C1=C(C)Nc2nc3CCCCc3c(N)c2C1c4ccccc4[N+](=O)[O-]	2529965	IC50	=	338	nM	6.47			1	BAO_0000190	UO_0000065	http://www.openphacts.org/units/Nanomolar	497902	CHEMBL1003711	B	Inhibition of human serum AChE by Ellman's method	1	Scientific Literature	Homo sapiens		9606	Autocuration	BAO_0000357	93	CHEMBL220	SINGLE PROTEIN	P22303	Acetylcholinesterase	Homo sapiens	9	Protein	COesterase	medium	47082	CHEMBL1138487	19374444	J. Med. Chem.	2009	52
CHEMBL491561	461200	CHEMBL491561	461200		3	431.45	4.85	77.23	0	CCOC(=O)C1=C(C)Nc2nc3CCCCc3c(N)c2C1c4ccccc4C(F)(F)F	2529966	IC50	=	226	nM	6.65				BAO_0000190	UO_0000065	http://www.openphacts.org/units/Nanomolar	497902	CHEMBL1003711	B	Inhibition of human serum AChE by Ellman's method	1	Scientific Literature	Homo sapiens		9606	Autocuration	BAO_0000357	93	CHEMBL220	SINGLE PROTEIN	P22303	Acetylcholinesterase	Homo sapiens	9	Protein	COesterase	medium	47082	CHEMBL1138487	19374444	J. Med. Chem.	2009	52
CHEMBL219172	365078	CHEMBL219172	365078		2	381.44	4.11	77.23	0	CCOC(=O)C1=C(C)Nc2nc3CCCCc3c(N)c2C1c4ccc(F)cc4	2529967	IC50	=	193	nM	6.71			1	BAO_0000190	UO_0000065	http://www.openphacts.org/units/Nanomolar	497902	CHEMBL1003711	B	Inhibition of human serum AChE by Ellman's method	1	Scientific Literature	Homo sapiens		9606	Autocuration	BAO_0000357	93	CHEMBL220	SINGLE PROTEIN	P22303	Acetylcholinesterase	Homo sapiens	9	Protein	COesterase	medium	47082	CHEMBL1138487	19374444	J. Med. Chem.	2009	52
CHEMBL218939	365077	CHEMBL218939	365077		1	363.45	3.91	77.23	0	CCOC(=O)C1=C(C)Nc2nc3CCCCc3c(N)c2C1c4ccccc4	2529968	IC50	=	122	nM	6.91			1	BAO_0000190	UO_0000065	http://www.openphacts.org/units/Nanomolar	497902	CHEMBL1003711	B	Inhibition of human serum AChE by Ellman's method	1	Scientific Literature	Homo sapiens		9606	Autocuration	BAO_0000357	93	CHEMBL220	SINGLE PROTEIN	P22303	Acetylcholinesterase	Homo sapiens	9	Protein	COesterase	medium	47082	CHEMBL1138487	19374444	J. Med. Chem.	2009	52
CHEMBL470715	460165	CHEMBL470715	460165		(A)-11	393.48	3.89	86.47	0	CCOC(=O)C1=C(C)Nc2nc3CCCCc3c(N)c2[C@@H]1c4ccc(OC)cc4	2529999	IC50	=	378	nM	6.42				BAO_0000190	UO_0000065	http://www.openphacts.org/units/Nanomolar	497902	CHEMBL1003711	B	Inhibition of human serum AChE by Ellman's method	1	Scientific Literature	Homo sapiens		9606	Autocuration	BAO_0000357	93	CHEMBL220	SINGLE PROTEIN	P22303	Acetylcholinesterase	Homo sapiens	9	Protein	COesterase	medium	47082	CHEMBL1138487	19374444	J. Med. Chem.	2009	52
CHEMBL1555	443255	CHEMBL659	27639	GALANTAMINE HYDROBROMIDE	Galantamine	287.35	1.44	41.93	0	Br.COc1ccc2CN(C)CC[C@@]34C=C[C@H](O)C[C@@H]3Oc1c24	6383350	Inhibition					Not Determined			BAO_0000376			771462	CHEMBL1837222	B	Inhibition of human AChE-induced amyloid beta (1-40) aggregation at 100 uM after 24 hrs by thioflavin T-based fluorometric assay	1	Scientific Literature	Homo sapiens		9606	Autocuration	BAO_0000357	93	CHEMBL220	SINGLE PROTEIN	P22303	Acetylcholinesterase	Homo sapiens	9	Protein			59128	CHEMBL1833829	21873056	Bioorg. Med. Chem. Lett.	2011	21
CHEMBL1084213	633224	CHEMBL1084213	633224		6a	333.43	3.53	44.29	0	CN1CCN(CC1)c2nccc(NCc3cccc4ccccc34)n2	6383285	Inhibition					Not Active			BAO_0000376			771462	CHEMBL1837222	B	Inhibition of human AChE-induced amyloid beta (1-40) aggregation at 100 uM after 24 hrs by thioflavin T-based fluorometric assay	1	Scientific Literature	Homo sapiens		9606	Autocuration	BAO_0000357	93	CHEMBL220	SINGLE PROTEIN	P22303	Acetylcholinesterase	Homo sapiens	9	Protein			59128	CHEMBL1833829	21873056	Bioorg. Med. Chem. Lett.	2011	21
CHEMBL1766151	1141181	CHEMBL1766151	1141181		6b	332.44	4.74	41.05	0	CC1CCN(CC1)c2nccc(NCc3cccc4ccccc34)n2	6383288	Inhibition					Not Active			BAO_0000376			771462	CHEMBL1837222	B	Inhibition of human AChE-induced amyloid beta (1-40) aggregation at 100 uM after 24 hrs by thioflavin T-based fluorometric assay	1	Scientific Literature	Homo sapiens		9606	Autocuration	BAO_0000357	93	CHEMBL220	SINGLE PROTEIN	P22303	Acetylcholinesterase	Homo sapiens	9	Protein			59128	CHEMBL1833829	21873056	Bioorg. Med. Chem. Lett.	2011	21
CHEMBL1834060	1178101	CHEMBL1834060	1178101		6c	361.48	4.26	44.29	0	CC(C)N1CCN(CC1)c2nccc(NCc3cccc4ccccc34)n2	6383320	Inhibition	=	17.1	%					BAO_0000201	UO_0000187	http://qudt.org/vocab/unit#Percent	771462	CHEMBL1837222	B	Inhibition of human AChE-induced amyloid beta (1-40) aggregation at 100 uM after 24 hrs by thioflavin T-based fluorometric assay	1	Scientific Literature	Homo sapiens		9606	Autocuration	BAO_0000357	93	CHEMBL220	SINGLE PROTEIN	P22303	Acetylcholinesterase	Homo sapiens	9	Protein			59128	CHEMBL1833829	21873056	Bioorg. Med. Chem. Lett.	2011	21
CHEMBL1834062	1178103	CHEMBL1834062	1178103		6e	361.48	4.4	44.29	0	CCCN1CCN(CC1)c2nccc(NCc3cccc4ccccc34)n2	6383321	Inhibition	=	22	%					BAO_0000201	UO_0000187	http://qudt.org/vocab/unit#Percent	771462	CHEMBL1837222	B	Inhibition of human AChE-induced amyloid beta (1-40) aggregation at 100 uM after 24 hrs by thioflavin T-based fluorometric assay	1	Scientific Literature	Homo sapiens		9606	Autocuration	BAO_0000357	93	CHEMBL220	SINGLE PROTEIN	P22303	Acetylcholinesterase	Homo sapiens	9	Protein			59128	CHEMBL1833829	21873056	Bioorg. Med. Chem. Lett.	2011	21
CHEMBL1834063	1178104	CHEMBL1834063	1178104		6f	401.55	5.39	44.29	1	C(Nc1ccnc(n1)N2CCN(CC2)C3CCCCC3)c4cccc5ccccc45	6383322	Inhibition	=	30.8	%					BAO_0000201	UO_0000187	http://qudt.org/vocab/unit#Percent	771462	CHEMBL1837222	B	Inhibition of human AChE-induced amyloid beta (1-40) aggregation at 100 uM after 24 hrs by thioflavin T-based fluorometric assay	1	Scientific Literature	Homo sapiens		9606	Autocuration	BAO_0000357	93	CHEMBL220	SINGLE PROTEIN	P22303	Acetylcholinesterase	Homo sapiens	9	Protein			59128	CHEMBL1833829	21873056	Bioorg. Med. Chem. Lett.	2011	21
CHEMBL1834061	1178102	CHEMBL1834061	1178102		6d	360.5	5.45	41.05	1	CC(C)C1CCN(CC1)c2nccc(NCc3cccc4ccccc34)n2	6383336	Inhibition					Not Active			BAO_0000376			771462	CHEMBL1837222	B	Inhibition of human AChE-induced amyloid beta (1-40) aggregation at 100 uM after 24 hrs by thioflavin T-based fluorometric assay	1	Scientific Literature	Homo sapiens		9606	Autocuration	BAO_0000357	93	CHEMBL220	SINGLE PROTEIN	P22303	Acetylcholinesterase	Homo sapiens	9	Protein			59128	CHEMBL1833829	21873056	Bioorg. Med. Chem. Lett.	2011	21
CHEMBL1834064	1178105	CHEMBL1834064	1178105		6g	361.44	2.79	61.36	0	CC(=O)N1CCN(CC1)c2nccc(NCc3cccc4ccccc34)n2	6383337	Inhibition					Not Active			BAO_0000376			771462	CHEMBL1837222	B	Inhibition of human AChE-induced amyloid beta (1-40) aggregation at 100 uM after 24 hrs by thioflavin T-based fluorometric assay	1	Scientific Literature	Homo sapiens		9606	Autocuration	BAO_0000357	93	CHEMBL220	SINGLE PROTEIN	P22303	Acetylcholinesterase	Homo sapiens	9	Protein			59128	CHEMBL1833829	21873056	Bioorg. Med. Chem. Lett.	2011	21
CHEMBL1834065	1178106	CHEMBL1834065	1178106		6h	419.52	4.37	70.59	0	CC(C)(C)OC(=O)N1CCN(CC1)c2nccc(NCc3cccc4ccccc34)n2	6383338	Inhibition					Not Active			BAO_0000376			771462	CHEMBL1837222	B	Inhibition of human AChE-induced amyloid beta (1-40) aggregation at 100 uM after 24 hrs by thioflavin T-based fluorometric assay	1	Scientific Literature	Homo sapiens		9606	Autocuration	BAO_0000357	93	CHEMBL220	SINGLE PROTEIN	P22303	Acetylcholinesterase	Homo sapiens	9	Protein			59128	CHEMBL1833829	21873056	Bioorg. Med. Chem. Lett.	2011	21
CHEMBL1834066	1178107	CHEMBL1834066	1178107		6i	319.4	3	53.08	0	C(Nc1ccnc(n1)N2CCNCC2)c3cccc4ccccc34	6383339	Inhibition					Not Active			BAO_0000376			771462	CHEMBL1837222	B	Inhibition of human AChE-induced amyloid beta (1-40) aggregation at 100 uM after 24 hrs by thioflavin T-based fluorometric assay	1	Scientific Literature	Homo sapiens		9606	Autocuration	BAO_0000357	93	CHEMBL220	SINGLE PROTEIN	P22303	Acetylcholinesterase	Homo sapiens	9	Protein			59128	CHEMBL1833829	21873056	Bioorg. Med. Chem. Lett.	2011	21
CHEMBL1834068	1178109	CHEMBL1834068	1178109		6k	377.48	3.4	53.52	0	COCCN1CCN(CC1)c2nccc(NCc3cccc4ccccc34)n2	6383340	Inhibition					Not Active			BAO_0000376			771462	CHEMBL1837222	B	Inhibition of human AChE-induced amyloid beta (1-40) aggregation at 100 uM after 24 hrs by thioflavin T-based fluorometric assay	1	Scientific Literature	Homo sapiens		9606	Autocuration	BAO_0000357	93	CHEMBL220	SINGLE PROTEIN	P22303	Acetylcholinesterase	Homo sapiens	9	Protein			59128	CHEMBL1833829	21873056	Bioorg. Med. Chem. Lett.	2011	21
CHEMBL1834077	1178118	CHEMBL1834077	1178118		7i	345.44	3.7	53.08	0	C1CN(CCN1)c2nccc(NC(c3ccccc3)c4ccccc4)n2	6383341	Inhibition					Not Active			BAO_0000376			771462	CHEMBL1837222	B	Inhibition of human AChE-induced amyloid beta (1-40) aggregation at 100 uM after 24 hrs by thioflavin T-based fluorometric assay	1	Scientific Literature	Homo sapiens		9606	Autocuration	BAO_0000357	93	CHEMBL220	SINGLE PROTEIN	P22303	Acetylcholinesterase	Homo sapiens	9	Protein			59128	CHEMBL1833829	21873056	Bioorg. Med. Chem. Lett.	2011	21
CHEMBL1834067	1178108	CHEMBL1834067	1178108		6j	363.46	2.99	64.52	0	OCCN1CCN(CC1)c2nccc(NCc3cccc4ccccc34)n2	6383390	Inhibition	=	13.4	%					BAO_0000201	UO_0000187	http://qudt.org/vocab/unit#Percent	771462	CHEMBL1837222	B	Inhibition of human AChE-induced amyloid beta (1-40) aggregation at 100 uM after 24 hrs by thioflavin T-based fluorometric assay	1	Scientific Literature	Homo sapiens		9606	Autocuration	BAO_0000357	93	CHEMBL220	SINGLE PROTEIN	P22303	Acetylcholinesterase	Homo sapiens	9	Protein			59128	CHEMBL1833829	21873056	Bioorg. Med. Chem. Lett.	2011	21
CHEMBL1834069	1178110	CHEMBL1834069	1178110		7a	359.47	4.24	44.29	0	CN1CCN(CC1)c2nccc(NC(c3ccccc3)c4ccccc4)n2	6383391	Inhibition	=	24.1	%					BAO_0000201	UO_0000187	http://qudt.org/vocab/unit#Percent	771462	CHEMBL1837222	B	Inhibition of human AChE-induced amyloid beta (1-40) aggregation at 100 uM after 24 hrs by thioflavin T-based fluorometric assay	1	Scientific Literature	Homo sapiens		9606	Autocuration	BAO_0000357	93	CHEMBL220	SINGLE PROTEIN	P22303	Acetylcholinesterase	Homo sapiens	9	Protein			59128	CHEMBL1833829	21873056	Bioorg. Med. Chem. Lett.	2011	21
[truncated: 8,474 more rows]
[truncated: 5 more columns]
