# Supplementary material for: Probing the origins of human acetylcholinesterase inhibition via QSAR modeling and molecular docking
Source: PeerJ. 2016 Aug 9;4:e2322. doi: 10.7717/peerj.2322 (PMC4991866; doi:10.7717/peerj.2322)
Supplement: Data S1 [file peerj-04-2322-s002.zip › Preprocessed_Human_AChE_Data_ChEMBL20.xlsx]

## Sheet: Preprocessed_Data
STANDARD_VALUE	CMPD_CHEMBLID	CANONICAL_SMILES	RELATION	STANDARD_VALUE	STANDARD_UNITS	PROTEIN_ACCESSION	PREF_NAME	PUBMED_ID	JOURNAL	YEAR	VOLUME	ISSUE	FIRST_PAGE	MOLWEIGHT	ALOGP	PSA	NUM_RO5_VIOLATIONS
17900	CHEMBL545797	Cl.CCN(CC#C)C1CCc2ccc(OC(=O)N(C)C)cc12	=	17900	nM	P22303	Acetylcholinesterase	12431053	J. Med. Chem.	2002	45	24	5260	286.37	3.97	32.78	0
2150	CHEMBL3261987	[Br-].[Br-].O\N=C/C(=O)Nc1ccc[n+](CCCCC[n+]2cccc(NC(=O)\C=N/O)c2)c1	#N/A	#N/A	#N/A	P22303	Acetylcholinesterase	24721830	Bioorg. Med. Chem.	2014	22	9	2684	400.43	1.76	131.14	0
7800	CHEMBL542266	Cl.CN(C)C1CCc2ccc(OC(=O)N(C)C)cc12	=	2150	nM	P22303	Acetylcholinesterase	12431053	J. Med. Chem.	2002	45	24	5260	248.32	2.43	32.78	0
15400	CHEMBL151194	CCCN(C)C(=O)Oc1cccc(CCN)c1	=	7800	nM	P22303	Acetylcholinesterase	12431053	J. Med. Chem.	2002	45	24	5260	236.31	2.1	55.56	0
860	CHEMBL3093804	[Br-].[Br-].C(CCCCCC[n+]1cccc2ccccc12)CCCCC[n+]3ccccc3	=	20	nM	P22303	Acetylcholinesterase	24220173	Bioorg. Med. Chem. Lett.	2013	23	24	6663	376.58	8.18	7.76	1
1202.26	CHEMBL3093802	[Br-].[Br-].C(CCCCC[n+]1cccc2ccccc12)CCCC[n+]3ccccc3	=	400	nM	P22303	Acetylcholinesterase	24220173	Bioorg. Med. Chem. Lett.	2013	23	24	6663	348.52	7.27	7.76	1
28840.3	CHEMBL1669479	[Cl-].[Cl-].C[N+](C)(CCNC(=O)C(=O)NCC[N+](C)(C)Cc1ccccc1Cl)Cc2ccccc2Cl	=	5	nM	P22303	Acetylcholinesterase	24220173	Bioorg. Med. Chem. Lett.	2013	23	24	6663	481.46	0.79	58.2	0
4265.8	CHEMBL1952061	Cl.CCCCN1CCCN=C1\C=N\O	#N/A	#N/A	#N/A	P22303	Acetylcholinesterase	22206546	J. Med. Chem.	2012	55	1	465	183.25	0.91	48.19	0
5888.44	CHEMBL1952066	Cl.CCCCN1CC(C)(C)CN=C1\C=N\O	#N/A	#N/A	#N/A	P22303	Acetylcholinesterase	22206546	J. Med. Chem.	2012	55	1	465	211.3	1.77	48.19	0
436.52	CHEMBL1952048	Cl.CCCC\N=C(\C=N\O)/N(C)C	#N/A	#N/A	#N/A	P22303	Acetylcholinesterase	22206546	J. Med. Chem.	2012	55	1	465	171.24	1.03	48.19	0
5370.32	CHEMBL2011403	COc1c(O)cc(cc1O)C2Oc3cc(O)c(C\C=C(/C)\CCC=C(C)C)c(O)c3C(=O)[C@@H]2O	=	4.54	10'3L/M	P22303	Acetylcholinesterase	22445674	Bioorg. Med. Chem.	2012	20	8	2595	470.51	5.15	136.68	1
53	CHEMBL2011402	COc1ccc(cc1O)[C@H]2Oc3cc(O)c(C\C=C(/C)\CCC=C(C)C)c(O)c3C(=O)[C@@H]2O	=	2.7	10'3L/M	P22303	Acetylcholinesterase	22445674	Bioorg. Med. Chem.	2012	20	8	2595	454.51	5.39	116.45	1
6606.93	CHEMBL2011404	COc1ccc(cc1O)[C@@H]2CC(=O)c3c(O)c(C\C=C(/C)\CCC=C(C)C)c(O)cc3O2	=	0.924	10'3L/M	P22303	Acetylcholinesterase	22445674	Bioorg. Med. Chem.	2012	20	8	2595	438.51	6.04	96.22	1
3890.45	CHEMBL223256	CC(=CCC\C(=C\Cc1c(O)cc2O[C@@H](CC(=O)c2c1O)c3ccc(O)c(O)c3)\C)C	=	5.49	10'3L/M	P22303	Acetylcholinesterase	22445674	Bioorg. Med. Chem.	2012	20	8	2595	424.49	5.82	107.22	1
6456.54	CHEMBL450931	CCCN(C)C(=O)Oc1cccc(CCNCC#C)c1	=	15400	nM	P22303	Acetylcholinesterase	12431053	J. Med. Chem.	2002	45	24	5260	274.36	3.72	41.57	0
1659.59	CHEMBL400092	O[C@H]1C=C2CCN3Cc4cc5OCOc5cc4[C@H]([C@@H]1O)[C@@H]23	#N/A	#N/A	#N/A	P22303	Acetylcholinesterase	20655219	Bioorg. Med. Chem. Lett.	2010	20	17	5290	287.31	0.71	62.16	0
4570.88	CHEMBL313582	C[N+]1(Cc2ccccc2)CCC(CCC(=O)c3ccc4OCCCCc4c3)CC1	#N/A	#N/A	#N/A	P22303	Acetylcholinesterase	12182861	Bioorg. Med. Chem. Lett.	2002	12	18	2565	392.55	4.1	26.3	0
67608.3	CHEMBL545801	Cl.COc1ccc(cc1)N(C)C(=O)Oc2ccc3CCC(NCC#C)c3c2	=	860	nM	P22303	Acetylcholinesterase	12431053	J. Med. Chem.	2002	45	24	5260	350.41	4.65	50.8	0
70	CHEMBL86835	C[N@+]1(Cc2ccccc2)CC[C@H](CCC(=O)c3ccc4OCCc4c3)CC1	#N/A	#N/A	#N/A	P22303	Acetylcholinesterase	12182861	Bioorg. Med. Chem. Lett.	2002	12	18	2565	364.5	3.19	26.3	0
40	CHEMBL426113	[Br-].[Br-].O\N=C\c1cc[n+](CCC[n+]2ccc(\C=N\O)cc2)cc1	=	61	%	P22303	Acetylcholinesterase	20005727	Bioorg. Med. Chem.	2010	18	2	787	286.33	2.4	72.94	0
930	CHEMBL397871	[Br-].[Br-].NC(=O)c1cc[n+](CCC[n+]2ccc(\C=N\O)cc2)cc1	=	64	%	P22303	Acetylcholinesterase	20005727	Bioorg. Med. Chem.	2010	18	2	787	286.33	1.58	83.44	0
380	CHEMBL3262665	COc1cc2CCNC(Cc3ccc(OCCCCCCN4CCCCC4C)cc3)c2cc1OC	#N/A	#N/A	#N/A	P22303	Acetylcholinesterase	24726809	Bioorg. Med. Chem. Lett.	2014	24	10	2368	480.68	6.31	42.96	1
80	CHEMBL1784956	Cl.C[C@H](Cc1ccccc1)NC(=O)Oc2cccc(c2)[C@H](C)N(C)C	=	12	hr	P22303	Acetylcholinesterase	19423342	Bioorg. Med. Chem. Lett.	2009	19	12	3243	326.43	4.33	41.57	0
40	CHEMBL1784955	Cl.C[C@@H](Cc1ccccc1)N(C)C(=O)Oc2cccc(c2)[C@H](C)N(C)C	>	24	hr	P22303	Acetylcholinesterase	19423342	Bioorg. Med. Chem. Lett.	2009	19	12	3243	340.46	4.53	32.78	0
7600	CHEMBL1784958	Cl.C[C@H](Cc1ccccc1)N(C)C(=O)Oc2cccc(c2)[C@H](C)N(C)C	>	24	hr	P22303	Acetylcholinesterase	19423342	Bioorg. Med. Chem. Lett.	2009	19	12	3243	340.46	4.53	32.78	0
3800	CHEMBL1784957	Cl.C[C@@H](Cc1ccccc1)NC(=O)Oc2cccc(c2)[C@H](C)N(C)C	=	1.2	hr	P22303	Acetylcholinesterase	19423342	Bioorg. Med. Chem. Lett.	2009	19	12	3243	326.43	4.33	41.57	0
18580	CHEMBL304447	Nc1c2Cc3ccccc3c2nc4cc(F)ccc14	=	1202.26	nM	P22303	Acetylcholinesterase	10821713	J. Med. Chem.	2000	43	10	2007	250.27	3.57	38.9	0
245000	CHEMBL294745	Nc1ccc2c(N)c3Cc4ccccc4c3nc2c1	=	28840.3	nM	P22303	Acetylcholinesterase	10821713	J. Med. Chem.	2000	43	10	2007	247.29	2.61	64.92	0
21000	CHEMBL293842	COc1ccc2Cc3c(N)c4ccccc4nc3c2c1	=	4265.8	nM	P22303	Acetylcholinesterase	10821713	J. Med. Chem.	2000	43	10	2007	262.31	3.34	48.14	0
11480	CHEMBL60308	Nc1ccc2nc3c(Cc4ccccc34)c(N)c2c1	=	5888.44	nM	P22303	Acetylcholinesterase	10821713	J. Med. Chem.	2000	43	10	2007	247.29	2.61	64.92	0
60	CHEMBL61221	CCCCCCCNc1c2CCCCc2nc3cc(C)ccc13	=	128.82	nM	P22303	Acetylcholinesterase	10821713	J. Med. Chem.	2000	43	10	2007	310.48	6.53	24.92	1
10850	CHEMBL292121	Nc1c2Cc3cc(F)ccc3c2nc4ccccc14	=	436.52	nM	P22303	Acetylcholinesterase	10821713	J. Med. Chem.	2000	43	10	2007	250.27	3.57	38.9	0
267000	CHEMBL61715	Nc1c2CCCCc2nc3cc(ccc13)[N+](=O)[O-]	=	28.18	nM	P22303	Acetylcholinesterase	10821713	J. Med. Chem.	2000	43	10	2007	243.26	2.68	84.73	0
3410	CHEMBL293896	Nc1c2Cc3cc(Cl)ccc3c2nc4ccccc14	=	5370.32	nM	P22303	Acetylcholinesterase	10821713	J. Med. Chem.	2000	43	10	2007	266.72	4.03	38.9	0
5150	CHEMBL554179	Cl.CN(C)C(=O)Oc1cccc2C(CCc12)NCC#C	=	53	nM	P22303	Acetylcholinesterase	12431053	J. Med. Chem.	2002	45	24	5260	258.32	3.09	41.57	0
450	CHEMBL59730	Nc1c2Cc3ccccc3c2nc4cc(Cl)ccc14	=	6606.93	nM	P22303	Acetylcholinesterase	10821713	J. Med. Chem.	2000	43	10	2007	266.72	4.03	38.9	0
10520	CHEMBL59628	Clc1ccc2c(NCc3ccccc3)c4CCCCc4nc2c1	=	169.82	nM	P22303	Acetylcholinesterase	10821713	J. Med. Chem.	2000	43	10	2007	322.83	5.59	24.92	1
13940	CHEMBL60119	Cc1ccc2c(N)c3CCCCc3nc2c1	=	100	nM	P22303	Acetylcholinesterase	10821713	J. Med. Chem.	2000	43	10	2007	212.29	3.28	38.9	0
1440	CHEMBL292122	Cc1cccc2c1Cc3c(N)c4ccccc4nc23	=	3890.45	nM	P22303	Acetylcholinesterase	10821713	J. Med. Chem.	2000	43	10	2007	246.31	3.85	38.9	0
4310	CHEMBL61561	CCCCCCCNc1c2CCCCc2nc3cc(F)ccc13	=	45.71	nM	P22303	Acetylcholinesterase	10821713	J. Med. Chem.	2000	43	10	2007	314.44	6.25	24.92	1
10930	CHEMBL59782	CCCCCCCNc1c2CCCCc2nc3cc(Cl)ccc13	=	13.18	nM	P22303	Acetylcholinesterase	10821713	J. Med. Chem.	2000	43	10	2007	330.89	6.71	24.92	1
34900	CHEMBL292480	COc1ccc2c(Cc3c(N)c4ccccc4nc23)c1	=	6456.54	nM	P22303	Acetylcholinesterase	10821713	J. Med. Chem.	2000	43	10	2007	262.31	3.34	48.14	0
9550000	CHEMBL61486	Nc1ccc2nc3CCCCc3c(N)c2c1	=	3801.89	nM	P22303	Acetylcholinesterase	10821713	J. Med. Chem.	2000	43	10	2007	213.28	2.04	64.92	0
18620000	CHEMBL61533	Nc1c2CCCCc2nc3cc(F)ccc13	=	87.1	nM	P22303	Acetylcholinesterase	10821713	J. Med. Chem.	2000	43	10	2007	216.25	3	38.9	0
1950000	CHEMBL64615	COc1cccc2c1Cc3c(N)c4ccccc4nc23	=	1659.59	nM	P22303	Acetylcholinesterase	10821713	J. Med. Chem.	2000	43	10	2007	262.31	3.34	48.14	0
33900	CHEMBL3215768	Cl.Cl.Cl.Cl.Clc1ccc(cc1)c2nc3ccc(cc3c4OCCCc24)C(=O)NCCCCCCCCNc5c6CCCCc6nc7cc(Cl)ccc57	=	1.91	nM	P22303	Acetylcholinesterase	19663388	J. Med. Chem.	2009	52	17	5365	681.69	10.65	76.14	2
1540	CHEMBL59844	Cc1ccc2Cc3c(N)c4ccccc4nc3c2c1	=	4570.88	nM	P22303	Acetylcholinesterase	10821713	J. Med. Chem.	2000	43	10	2007	246.31	3.85	38.9	0
1690	CHEMBL61849	CCCCCCCNc1c2CCCCc2nc3ccc(C)cc13	=	389.05	nM	P22303	Acetylcholinesterase	10821713	J. Med. Chem.	2000	43	10	2007	310.48	6.53	24.92	1
230	CHEMBL58122	Nc1c2Cc3ccccc3c2nc4cc(ccc14)[N+](=O)[O-]	=	67608.3	nM	P22303	Acetylcholinesterase	10821713	J. Med. Chem.	2000	43	10	2007	277.28	3.26	84.73	0
980	CHEMBL65585	CN1CC[C@]2(C)[C@H]1N(C)c3ccc(OC(=O)NCCCCCCCCCCCCN4CCOCC4)cc23	=	70	nM	P22303	Acetylcholinesterase	#N/A	Bioorg. Med. Chem. Lett.	1995	5	18	2077	514.74	6.47	57.28	2
27.9	CHEMBL62664	CN1CC[C@]2(C)[C@H]1N(C)c3ccc(OC(=O)NCCCCCCCCCCCN4CCOCC4)cc23	=	40	nM	P22303	Acetylcholinesterase	#N/A	Bioorg. Med. Chem. Lett.	1995	5	18	2077	500.72	6.01	57.28	2
29	CHEMBL65356	CN1CC[C@]2(C)[C@H]1N(C)c3ccc(OC(=O)NCCCCCCN4CCOCC4)cc23	=	930	nM	P22303	Acetylcholinesterase	#N/A	Bioorg. Med. Chem. Lett.	1995	5	18	2077	430.58	3.73	57.28	0
65.3	CHEMBL66309	CN1CC[C@]2(C)[C@H]1N(C)c3ccc(OC(=O)NCCCCCCCN4CCOCC4)cc23	=	380	nM	P22303	Acetylcholinesterase	#N/A	Bioorg. Med. Chem. Lett.	1995	5	18	2077	444.61	4.19	57.28	0
1850	CHEMBL65018	CN1CC[C@]2(C)[C@H]1N(C)c3ccc(OC(=O)NCCCCCCCCN4CCOCC4)cc23	=	80	nM	P22303	Acetylcholinesterase	#N/A	Bioorg. Med. Chem. Lett.	1995	5	18	2077	458.64	4.64	57.28	0
64500	CHEMBL431519	CN1CC[C@]2(C)[C@H]1N(C)c3ccc(OC(=O)NCCCCCCCCCCN4CCOCC4)cc23	=	40	nM	P22303	Acetylcholinesterase	#N/A	Bioorg. Med. Chem. Lett.	1995	5	18	2077	486.69	5.56	57.28	1
17200	CHEMBL303574	CN1CC[C@]2(C)[C@H]1N(C)c3ccc(OC(=O)NCCCCCN4CCOCC4)cc23	=	7600	nM	P22303	Acetylcholinesterase	#N/A	Bioorg. Med. Chem. Lett.	1995	5	18	2077	416.56	3.28	57.28	0
24400	CHEMBL65667	CN1CC[C@]2(C)[C@H]1N(C)c3ccc(OC(=O)NCCCN4CCOCC4)cc23	=	3800	nM	P22303	Acetylcholinesterase	#N/A	Bioorg. Med. Chem. Lett.	1995	5	18	2077	388.5	2.24	57.28	0
109000	CHEMBL314800	Nc1c2SCc3ccccc3c2nc4ccccc14	=	18580	nM	P22303	Acetylcholinesterase	#N/A	Bioorg. Med. Chem. Lett.	1997	7	20	2599	264.34	3.51	64.2	0
137000	CHEMBL89011	Nc1c2OCc3ccccc3c2nc4ccccc14	=	245000	nM	P22303	Acetylcholinesterase	#N/A	Bioorg. Med. Chem. Lett.	1997	7	20	2599	248.28	2.95	48.14	0
100000	CHEMBL63173	CN1CC[C@]2(C)[C@H]1N(C)c3ccc(OC(=O)NCCCCN4CCOCC4)cc23	=	21000	nM	P22303	Acetylcholinesterase	#N/A	Bioorg. Med. Chem. Lett.	1995	5	18	2077	402.53	2.82	57.28	0
46000	CHEMBL50608	Nc1cc(nc2ccccc12)c3ccccc3	=	11480	nM	P22303	Acetylcholinesterase	#N/A	Bioorg. Med. Chem. Lett.	1997	7	20	2599	220.27	3.22	38.9	0
2500	CHEMBL64011	CN1CC[C@]2(C)[C@H]1N(C)c3ccc(OC(=O)NCCCCCCCCCN4CCOCC4)cc23	=	60	nM	P22303	Acetylcholinesterase	#N/A	Bioorg. Med. Chem. Lett.	1995	5	18	2077	472.66	5.1	57.28	1
105000	CHEMBL75121	COc1cc2OC(=O)C(=Cc2cc1OC)c3ccc(CN(C)Cc4ccccc4)cc3	=	21.7	nM	P22303	Acetylcholinesterase	12773032	J. Med. Chem.	2003	46	12	2279	415.48	5	48	1
19600	CHEMBL374130	CC(=CCC\C(=C\Cc1c(O)cc2O[C@@H](CC(=O)c2c1O)c3ccc(O)cc3)\C)C	=	120500	nM	P22303	Acetylcholinesterase	22445674	Bioorg. Med. Chem.	2012	20	8	2595	408.49	6.06	86.99	1
174000	CHEMBL399121	COc1ccc(cc1O)[C@@H]2CC(=O)c3c(O)cc(O)cc3O2	#N/A	#N/A	#N/A	P22303	Acetylcholinesterase	22445674	Bioorg. Med. Chem.	2012	20	8	2595	302.28	2.36	96.22	0
96000	CHEMBL9352	Oc1ccc(cc1)[C@@H]2CC(=O)c3c(O)cc(O)cc3O2	#N/A	#N/A	#N/A	P22303	Acetylcholinesterase	22445674	Bioorg. Med. Chem.	2012	20	8	2595	272.25	2.37	86.99	0
1070	CHEMBL8996	Oc1cc(O)c2C(=O)C[C@H](Oc2c1)c3ccc(O)c(O)c3	#N/A	#N/A	#N/A	P22303	Acetylcholinesterase	22445674	Bioorg. Med. Chem.	2012	20	8	2595	288.25	2.13	107.22	0
9	CHEMBL459258	COc1cc(ccc1O)[C@H]2Oc3cc(O)c(C\C=C(/C)\CCC=C(C)C)c(O)c3C(=O)[C@@H]2O	=	68200	nM	P22303	Acetylcholinesterase	22445674	Bioorg. Med. Chem.	2012	20	8	2595	454.51	5.39	116.45	1
5	CHEMBL253152	COc1cc(ccc1O)[C@@H]2CC(=O)c3c(O)c(C\C=C(/C)\CCC=C(C)C)c(O)cc3O2	=	149500	nM	P22303	Acetylcholinesterase	22445674	Bioorg. Med. Chem.	2012	20	8	2595	438.51	6.04	96.22	1
7	CHEMBL2011405	COc1c(O)cc(cc1O)C2CC(=O)c3c(O)c(C\C=C(/C)\CCC=C(C)C)c(O)cc3O2	=	30100	nM	P22303	Acetylcholinesterase	22445674	Bioorg. Med. Chem.	2012	20	8	2595	454.51	5.8	116.45	1
12	CHEMBL2011406	COc1cc(cc(OC)c1O)C2CC(=O)c3c(O)c(C\C=C(/C)\CCC=C(C)C)c(O)cc3O2	#N/A	#N/A	#N/A	P22303	Acetylcholinesterase	22445674	Bioorg. Med. Chem.	2012	20	8	2595	468.54	6.02	105.45	1
16	CHEMBL3115027	O=C1N([Se]c2ccccc12)c3ccc(CN4CCCCC4)cc3	=	10850	nM	P22303	Acetylcholinesterase	24461494	Bioorg. Med. Chem.	2014	22	4	1355	#N/A	#N/A	#N/A	#N/A
24	CHEMBL24686	COc1cc(cc(OC)c1OC)C2=CC3=C(C[C@@]4(O)[C@@](C)(CC[C@@]5(O)C(C)(C)C=CC(=O)[C@]45C)O3)C(=O)O2	=	1.7	nM	P22303	Acetylcholinesterase	#N/A	ACS Med. Chem. Lett.	2013	4	11	1091	526.57	2.57	120.75	1
26	CHEMBL227075	C[C@H]1COC2=C1C(=O)C(=O)c3c2ccc4c(C)cccc34	=	600	nM	P22303	Acetylcholinesterase	#N/A	ACS Med. Chem. Lett.	2013	4	11	1091	278.3	3.18	43.37	0
32	CHEMBL92736	CC(=O)Nc1ccc2c(CCC3CCN(Cc4ccccc4)CC3)noc2c1	=	2.8	nM	P22303	Acetylcholinesterase	8558505	J. Med. Chem.	1996	39	2	380	377.48	3.8	58.37	0
37	CHEMBL92958	C(Cc1n[nH]c2ccccc12)C3CCN(Cc4ccccc4)CC3	=	119.95	nM	P22303	Acetylcholinesterase	8558505	J. Med. Chem.	1996	39	2	380	319.44	4.67	31.92	0
300	CHEMBL92775	N#Cc1ccc2c(CCC3CCN(Cc4ccccc4)CC3)noc2c1	=	100.93	nM	P22303	Acetylcholinesterase	8558505	J. Med. Chem.	1996	39	2	380	345.44	4.56	53.06	0
700	CHEMBL407904	CCN(Cc1ccccc1)Cc2ccc(cc2)C3=Cc4cc(OCCNC(=O)\C=C\c5ccc(Cl)c(Cl)c5)ccc4OC3=O	=	267000	nM	P22303	Acetylcholinesterase	17998161	Bioorg. Med. Chem. Lett.	2008	18	1	423	627.56	8.02	67.87	2
2000	CHEMBL91291	Cc1cc2onc(CCC3CCN(Cc4ccccc4)CC3)c2cc1C	=	5.79	nM	P22303	Acetylcholinesterase	8558505	J. Med. Chem.	1996	39	2	380	348.48	5.65	29.27	1
3400	CHEMBL92629	C(Nc1noc2ccccc12)C3CCN(Cc4ccccc4)CC3	=	319.89	nM	P22303	Acetylcholinesterase	8558505	J. Med. Chem.	1996	39	2	380	321.42	4.1	41.3	0
3700	CHEMBL92142	C(Cc1nccc2ccccc12)C3CCN(Cc4ccccc4)CC3	=	219.79	nM	P22303	Acetylcholinesterase	8558505	J. Med. Chem.	1996	39	2	380	330.47	4.78	16.13	0
10000	CHEMBL418955	COc1ccc2c(CCC3CCN(Cc4ccccc4)CC3)noc2c1	=	8.3	nM	P22303	Acetylcholinesterase	8558505	J. Med. Chem.	1996	39	2	380	350.45	4.66	38.5	0
12000	CHEMBL328102	C(Cc1nsc2ccccc12)C3CCN(Cc4ccccc4)CC3	=	97.72	nM	P22303	Acetylcholinesterase	8558505	J. Med. Chem.	1996	39	2	380	336.49	5.24	44.37	1
14000	CHEMBL3115026	COc1cc2[Se]N(C(=O)c2cc1OC)c3ccc(OCCCCN4CCCCC4)cc3	=	3410	nM	P22303	Acetylcholinesterase	24461494	Bioorg. Med. Chem.	2014	22	4	1355	#N/A	#N/A	#N/A	#N/A
17000	CHEMBL3112614	COc1cc2[Se]N(C(=O)c2cc1OC)c3ccc(OCCCN4CCCCC4)cc3	=	5150	nM	P22303	Acetylcholinesterase	24461494	Bioorg. Med. Chem.	2014	22	4	1355	#N/A	#N/A	#N/A	#N/A
19000	CHEMBL3115025	COc1cc2[Se]N(C(=O)c2cc1OC)c3ccc(OCCN4CCCCC4)cc3	=	450	nM	P22303	Acetylcholinesterase	24461494	Bioorg. Med. Chem.	2014	22	4	1355	#N/A	#N/A	#N/A	#N/A
20000	CHEMBL3115024	COc1cc2[Se]N(C(=O)c2cc1OC)c3ccc(CCN4CCCCC4)cc3	=	10520	nM	P22303	Acetylcholinesterase	24461494	Bioorg. Med. Chem.	2014	22	4	1355	#N/A	#N/A	#N/A	#N/A
24000	CHEMBL3115023	COc1cc2[Se]N(C(=O)c2cc1OC)c3ccc(CCN4CCCC4)cc3	=	13940	nM	P22303	Acetylcholinesterase	24461494	Bioorg. Med. Chem.	2014	22	4	1355	#N/A	#N/A	#N/A	#N/A
83176.4	CHEMBL3115021	COc1cc2[Se]N(C(=O)c2cc1OC)c3ccc(CN4CCCCC4)cc3	=	1440	nM	P22303	Acetylcholinesterase	24461494	Bioorg. Med. Chem.	2014	22	4	1355	#N/A	#N/A	#N/A	#N/A
77624.7	CHEMBL3115020	COc1cc2[Se]N(C(=O)c2cc1OC)c3ccc(CN4CCCC4)cc3	=	4310	nM	P22303	Acetylcholinesterase	24461494	Bioorg. Med. Chem.	2014	22	4	1355	#N/A	#N/A	#N/A	#N/A
50118.7	CHEMBL3115029	O=C1N([Se]c2ccccc12)c3ccc(OCCN4CCCCC4)cc3	=	10930	nM	P22303	Acetylcholinesterase	24461494	Bioorg. Med. Chem.	2014	22	4	1355	#N/A	#N/A	#N/A	#N/A
75	CHEMBL93936	C(Cc1noc2cc(ccc12)N3CCOCC3)C4CCN(Cc5ccccc5)CC4	=	0.8	nM	P22303	Acetylcholinesterase	8558505	J. Med. Chem.	1996	39	2	380	405.53	4.53	41.74	0
392	CHEMBL126939	C(N1CCC(CC1)\C=C\c2noc3ccccc23)c4ccccc4	=	209.89	nM	P22303	Acetylcholinesterase	8558505	J. Med. Chem.	1996	39	2	380	318.41	4.65	29.27	0
368	CHEMBL92463	Oc1ccc2c(CCC3CCN(Cc4ccccc4)CC3)noc2c1	=	26	nM	P22303	Acetylcholinesterase	8558505	J. Med. Chem.	1996	39	2	380	336.43	4.44	49.5	0
458	CHEMBL92955	O=S(=O)(Nc1ccc2c(CCC3CCN(Cc4ccccc4)CC3)noc2c1)c5ccccc5	=	14	nM	P22303	Acetylcholinesterase	8558505	J. Med. Chem.	1996	39	2	380	475.6	5.17	83.82	1
318	CHEMBL94186	COc1ccc2onc(CCC3CCN(Cc4ccccc4)CC3)c2c1	=	7.19	nM	P22303	Acetylcholinesterase	8558505	J. Med. Chem.	1996	39	2	380	350.45	4.66	38.5	0
90	CHEMBL329531	C(Cc1ncnc2ccccc12)C3CCN(Cc4ccccc4)CC3	=	340.41	nM	P22303	Acetylcholinesterase	8558505	J. Med. Chem.	1996	39	2	380	331.45	4.58	29.02	0
185	CHEMBL93123	O=C(Nc1ccc2c(CCC3CCN(Cc4ccccc4)CC3)noc2c1)c5ccccc5	=	9.4	nM	P22303	Acetylcholinesterase	8558505	J. Med. Chem.	1996	39	2	380	439.55	5.46	58.37	1
192	CHEMBL433379	Cc1ccc2onc(CCC3CCN(Cc4ccccc4)CC3)c2c1	=	7.8	nM	P22303	Acetylcholinesterase	8558505	J. Med. Chem.	1996	39	2	380	334.45	5.16	29.27	1
1150	CHEMBL330004	Brc1ccc2c(CCC3CCN(Cc4ccccc4)CC3)noc2c1	=	50	nM	P22303	Acetylcholinesterase	8558505	J. Med. Chem.	1996	39	2	380	399.32	5.43	29.27	1
7079.46	CHEMBL93619	COc1cccc2c(CCC3CCN(Cc4ccccc4)CC3)noc12	=	7.1	nM	P22303	Acetylcholinesterase	8558505	J. Med. Chem.	1996	39	2	380	350.45	4.66	38.5	0
20417.4	CHEMBL420625	Nc1ccc2c(CCC3CCN(Cc4ccccc4)CC3)noc2c1	=	20	nM	P22303	Acetylcholinesterase	8558505	J. Med. Chem.	1996	39	2	380	335.44	3.93	55.29	0
61659.5	CHEMBL2093014	Cl.CCN(C)C(=O)Oc1ccc2CC[C@H](NCC#C)c2c1	=	34900	nM	P22303	Acetylcholinesterase	12431053	J. Med. Chem.	2002	45	24	5260	272.34	3.44	41.57	0
28840.3	CHEMBL1276594	O=P(NN1CCOCC1)(NN2CCOCC2)Oc3ccccc3	=	9550000	nM	P22303	Acetylcholinesterase	20801550	Eur. J. Med. Chem.	2010	45	11	5130	342.33	-0.71	85.11	0
50118.7	CHEMBL1276534	O=C(NP(=O)(NN1CCOCC1)NN2CCOCC2)c3ccccc3	=	18620000	nM	P22303	Acetylcholinesterase	20801550	Eur. J. Med. Chem.	2010	45	11	5130	369.36	-1.48	104.97	0
251189	CHEMBL1276567	O=C(NP(=O)(NN1CCCCC1)NN2CCCCC2)c3ccccc3	=	1950000	nM	P22303	Acetylcholinesterase	20801550	Eur. J. Med. Chem.	2010	45	11	5130	365.41	0.98	86.52	0
5248.07	CHEMBL151923	CCN(C)C(=O)Oc1cccc(CC(C)NCC#C)c1	=	33900	nM	P22303	Acetylcholinesterase	12431053	J. Med. Chem.	2002	45	24	5260	274.36	3.58	41.57	0
181970	CHEMBL160836	CC\N=C/1\CCc2c1n(C)c3ccc(OC(=O)NC)c(Br)c23	=	0.2	%	P22303	Acetylcholinesterase	#N/A	Bioorg. Med. Chem. Lett.	1996	6	6	625	364.24	3.81	55.62	0
69183.1	CHEMBL258893	[Cl-].COc1ccc2c(c[n+](C)c3c2ccc4cc5OCOc5cc34)c1OC	=	1540	nM	P22303	Acetylcholinesterase	23062825	Bioorg. Med. Chem.	2012	20	22	6669	348.37	4.19	40.8	0
30199.5	CHEMBL2163795	O.[Cl-].COc1ccc2cc3c4cc(OC)c(OC)cc4CC[n+]3cc2c1OC	=	1690	nM	P22303	Acetylcholinesterase	23062825	Bioorg. Med. Chem.	2012	20	22	6669	352.4	4.16	40.79	0
15848.9	CHEMBL3233934	COc1cc2NC(=O)C(=C(O)c2cc1OC)C(=O)NCC3CCN(Cc4ccccc4)CC3	=	230	nM	P22303	Acetylcholinesterase	24657052	Bioorg. Med. Chem.	2014	22	8	2496	451.51	2.12	100.13	0
70794.6	CHEMBL3233935	OC1=C(C(=O)NCC2CCN(Cc3ccccc3)CC2)C(=O)Nc4cc(O)c(O)cc14	=	980	nM	P22303	Acetylcholinesterase	24657052	Bioorg. Med. Chem.	2014	22	8	2496	423.46	1.67	122.13	0
6456.54	CHEMBL1940613	CCN(CCCCCCNC1=CC(=O)c2ncccc2C1=O)Cc3ccccc3OC	=	27.9	nM	P22303	Acetylcholinesterase	22054058	J. Med. Chem.	2011	54	24	8299	421.53	3.88	71.53	0
6456.54	CHEMBL1940614	CCN(CCCCCCNC1=CC(=O)C(=C(C)C1=O)C)Cc2ccccc2OC	=	29	nM	P22303	Acetylcholinesterase	22054058	J. Med. Chem.	2011	54	24	8299	398.54	4.43	58.64	0
7762.47	CHEMBL1940615	CCN(CCCCCCNC1=CC(=O)C(=CC1=O)OC)Cc2ccccc2OC	=	65.3	nM	P22303	Acetylcholinesterase	22054058	J. Med. Chem.	2011	54	24	8299	400.51	3.22	67.87	0
39810.7	CHEMBL1940616	COc1ccccc1CNCCCCCCNC2=CC(=O)c3ccccc3C2=O	=	1850	nM	P22303	Acetylcholinesterase	22054058	J. Med. Chem.	2011	54	24	8299	392.49	3.72	67.43	0
5248.07	CHEMBL1940617	NCCCCCCNC1=CC(=O)c2ccccc2C1=O	=	64500	nM	P22303	Acetylcholinesterase	22054058	J. Med. Chem.	2011	54	24	8299	272.34	1.72	72.19	0
42657.9	CHEMBL1940618	COc1ccccc1CN2CCC(CC2)N3CCC(CC3)NC4=CC(=O)c5ccccc5C4=O	=	17200	nM	P22303	Acetylcholinesterase	22054058	J. Med. Chem.	2011	54	24	8299	459.58	2.78	61.88	0
13803.8	CHEMBL1940619	COC1=CC(=O)C(=CC1=O)N2CCC(CC2)C3CCN(Cc4ccccc4OC)CC3	=	24400	nM	P22303	Acetylcholinesterase	22054058	J. Med. Chem.	2011	54	24	8299	424.53	3.09	59.08	0
19498.5	CHEMBL196699	COc1cc2ccnc3c2c(COC3(O)CC(O)CO)c1OC	=	109000	nM	P22303	Acetylcholinesterase	15878275	Bioorg. Med. Chem. Lett.	2005	15	11	2711	321.33	0.39	101.27	0
19952.6	CHEMBL196177	COc1cc2ccnc3c2c(COC3(CCCO)OC)c1OC	=	137000	nM	P22303	Acetylcholinesterase	15878275	Bioorg. Med. Chem. Lett.	2005	15	11	2711	319.35	1.43	70.04	0
229087	CHEMBL196116	COc1cc2ccnc3c2c(COC3(CC=C)OC)c1OC	=	30	ug.mL-1	P22303	Acetylcholinesterase	15878275	Bioorg. Med. Chem. Lett.	2005	15	11	2711	301.34	2.27	49.81	0
48977.9	CHEMBL370561	COc1cc2cc[n+](C)c3C(=O)OC(Br)c(c1OC)c23	=	40.7	ug.mL-1	P22303	Acetylcholinesterase	15878275	Bioorg. Med. Chem. Lett.	2005	15	11	2711	339.16	3.08	48.64	0
6165.95	CHEMBL371651	COc1cc2ccnc3C(=O)OC(Br)c(c1OC)c23	=	46000	nM	P22303	Acetylcholinesterase	15878275	Bioorg. Med. Chem. Lett.	2005	15	11	2711	324.13	2.46	57.65	0
33113.1	CHEMBL555919	Cl.CN(C)C(=O)Oc1cccc2CCC(NCC#C)c12	=	2500	nM	P22303	Acetylcholinesterase	12431053	J. Med. Chem.	2002	45	24	5260	258.32	3.09	41.57	0
5754.4	CHEMBL180483	COc1cc2CC(Oc3ccc(CN4CCCC4)cc3)C(=O)c2cc1OC	=	257.1	nM	P22303	Acetylcholinesterase	#N/A	Med Chem Res	2013	22	5	2328	367.44	3.78	48	0
6165.95	CHEMBL1385	COc1ccc2CNCC[C@@]34C=C[C@H](O)C[C@@H]3Oc1c24	=	0.29	ug.mL-1	P22303	Acetylcholinesterase	15878275	Bioorg. Med. Chem. Lett.	2005	15	11	2711	273.33	0.91	50.72	0
1.07	CHEMBL371276	COc1cc2ccnc3C(=O)OCc(c1OC)c23	=	19600	nM	P22303	Acetylcholinesterase	15878275	Bioorg. Med. Chem. Lett.	2005	15	11	2711	245.23	1.59	57.65	0
1.52	CHEMBL196401	COc1cc2ccnc3c2c(COC3(O)CC=C)c1OC	=	174000	nM	P22303	Acetylcholinesterase	15878275	Bioorg. Med. Chem. Lett.	2005	15	11	2711	287.31	1.86	60.81	0
3.18	CHEMBL371006	COc1cc2ccnc3c2c(COC3(CC(O)CO)OC)c1OC	=	96000	nM	P22303	Acetylcholinesterase	15878275	Bioorg. Med. Chem. Lett.	2005	15	11	2711	335.35	0.79	90.27	0
4.36	CHEMBL187030	FC(F)(F)Oc1ccc(NC(=O)CC2S\C(=N\c3ccc(cc3)C4CCCCC4)\NC2=O)cc1	=	896.73	nM	P22303	Acetylcholinesterase	#N/A	Med Chem Res	2013	22	5	2328	491.53	7.21	105.09	1
3.6	CHEMBL1082081	CCCCCCOC(=O)[C@H](CCC(=O)NCCC1CCN(Cc2ccccc2)CC1)NC(=O)OC(C)(C)C	=	42	%	P22303	Acetylcholinesterase	19856923	J. Med. Chem.	2009	52	22	7249	531.73	5.32	96.97	2
2930	CHEMBL1082082	CCCCCCOC(=O)[C@H](CCC(=O)NCCC1CCN(Cc2ccccc2)CC1)NC(=O)OCc3ccccc3	=	29.3	%	P22303	Acetylcholinesterase	19856923	J. Med. Chem.	2009	52	22	7249	565.74	5.97	96.97	2
2.39	CHEMBL1076243	CCCCCCOC(=O)[C@H](CCC(=O)NCCC1CCN(Cc2ccccc2)CC1)NC(=O)Cc3cc4ccc(Cl)cc4s3	=	23.4	%	P22303	Acetylcholinesterase	19856923	J. Med. Chem.	2009	52	22	7249	640.28	7.26	115.98	2
7.61	CHEMBL1080631	CCCCCCOC(=O)[C@H](CCC(=O)NCCC1CCN(Cc2ccccc2)CC1)NC(=O)c3ccccc3	=	37.3	%	P22303	Acetylcholinesterase	19856923	J. Med. Chem.	2009	52	22	7249	535.72	5.41	87.74	2
17.4	CHEMBL1080813	CCCCCCOC(=O)[C@H](CCC(=O)NCCC1CCN(Cc2ccccc2)CC1)NC(=O)c3cccs3	=	15	%	P22303	Acetylcholinesterase	19856923	J. Med. Chem.	2009	52	22	7249	541.75	5.37	115.98	2
18.2	CHEMBL1080814	CCCCCCOC(=O)[C@H](CCC(=O)NCCC1CCN(Cc2ccccc2)CC1)NC(=O)c3cc(Br)cs3	<	0.5	%	P22303	Acetylcholinesterase	19856923	J. Med. Chem.	2009	52	22	7249	620.64	6.11	115.98	2
0.74	CHEMBL1076259	CCCCCCOC(=O)[C@H](CCC(=O)NCCC1CCN(Cc2ccccc2)CC1)NC(=O)c3cc4ccccc4s3	=	39.7	%	P22303	Acetylcholinesterase	19856923	J. Med. Chem.	2009	52	22	7249	591.8	6.57	115.98	2
20000	CHEMBL1076260	CCCCCCOC(=O)[C@H](CCC(=O)NCCC1CCN(Cc2ccccc2)CC1)NC(=O)c3cc4cccnc4s3	=	27.2	%	P22303	Acetylcholinesterase	19856923	J. Med. Chem.	2009	52	22	7249	592.79	5.61	128.87	2
6000	CHEMBL1080274	CCCCCCOC(=O)[C@H](CCC(=O)NCCC1CCN(Cc2ccccc2)CC1)NC(=O)c3cc4ccsc4s3	=	23.3	%	P22303	Acetylcholinesterase	19856923	J. Med. Chem.	2009	52	22	7249	597.83	6.11	144.22	2
70000	CHEMBL348216	[Cl-].CC(OC[n+]1ccn(C)c1\C=N\O)C#C	=	618	M-1 min-1	P22303	Acetylcholinesterase	2913311	J. Med. Chem.	1989	32	2	504	208.24	2.15	50.63	0
66	CHEMBL357981	[Cl-].CC(OC[n+]1ccn(C)c1\C=N\O)C(C)C#C	=	511	M-1 min-1	P22303	Acetylcholinesterase	2913311	J. Med. Chem.	1989	32	2	504	236.29	2.79	50.63	0
11000	CHEMBL346399	[Cl-].Cn1cc[n+](COCCCC#C)c1\C=N\O	=	753	M-1 min-1	P22303	Acetylcholinesterase	2913311	J. Med. Chem.	1989	32	2	504	222.26	2.55	50.63	0
20000	CHEMBL146319	[Cl-].CC#CC(C)OC[n+]1ccn(C)c1\C=N\O	=	353	M-1 min-1	P22303	Acetylcholinesterase	2913311	J. Med. Chem.	1989	32	2	504	222.26	2.1	50.63	0
74	CHEMBL149084	[Cl-].CC(C)(C)n1cc[n+](CCCCC#C)c1\C=N\O	=	323	M-1 min-1	P22303	Acetylcholinesterase	2913311	J. Med. Chem.	1989	32	2	504	248.34	4.09	41.4	0
50000	CHEMBL148832	[Cl-].Cn1cc[n+](COCC#C)c1\C=N\O	=	428	M-1 min-1	P22303	Acetylcholinesterase	2913311	J. Med. Chem.	1989	32	2	504	194.21	1.77	50.63	0
8000	CHEMBL147465	[Cl-].Cc1[n+](COCCC#C)ccn1C	=	0	M-1 min-1	P22303	Acetylcholinesterase	2913311	J. Med. Chem.	1989	32	2	504	179.24	2.12	18.04	0
190	CHEMBL347749	[Cl-].CC#CCCOC[n+]1ccn(C)c1\C=N\O	=	337	M-1 min-1	P22303	Acetylcholinesterase	2913311	J. Med. Chem.	1989	32	2	504	222.26	2.04	50.63	0
20000	CHEMBL147025	[Cl-].Cn1cc[n+](COC2(CCCC2)C#C)c1\C=N\O	=	1217	M-1 min-1	P22303	Acetylcholinesterase	2913311	J. Med. Chem.	1989	32	2	504	248.3	3.03	50.63	0
30000	CHEMBL344736	[Cl-].CCC(OC[n+]1ccn(C)c1\C=N\O)C#C	=	492	M-1 min-1	P22303	Acetylcholinesterase	2913311	J. Med. Chem.	1989	32	2	504	222.26	2.68	50.63	0
11000	CHEMBL356000	[Cl-].Cn1cc[n+](COC2CCCCC2C#C)c1\C=N\O	=	853	M-1 min-1	P22303	Acetylcholinesterase	2913311	J. Med. Chem.	1989	32	2	504	262.33	3.4	50.63	0
80000	CHEMBL357987	[Cl-].CC#CC(C)(C)OC[n+]1ccn(C)c1\C=N\O	=	182	M-1 min-1	P22303	Acetylcholinesterase	2913311	J. Med. Chem.	1989	32	2	504	236.29	2.31	50.63	0
39	CHEMBL147517	[Cl-].Cn1cc[n+](COC(C)(C)C#C)c1\C=N\O	=	415	M-1 min-1	P22303	Acetylcholinesterase	2913311	J. Med. Chem.	1989	32	2	504	222.26	2.36	50.63	0
710	CHEMBL359312	[Cl-].CC(CC#C)OC[n+]1ccn(C)c1\C=N\O	=	583	M-1 min-1	P22303	Acetylcholinesterase	2913311	J. Med. Chem.	1989	32	2	504	222.26	2.47	50.63	0
190	CHEMBL423397	[Cl-].COCn1cc[n+](CCCCC#C)c1\C=N\O	=	438	M-1 min-1	P22303	Acetylcholinesterase	2913311	J. Med. Chem.	1989	32	2	504	236.29	3.01	50.63	0
70000	CHEMBL554452	Cl.CN(C)C(=O)Oc1cccc2C(N)CCc12	=	9	nM	P22303	Acetylcholinesterase	12431053	J. Med. Chem.	2002	45	24	5260	220.27	1.47	55.56	0
50000	CHEMBL149026	[Cl-].Cn1cc[n+](COCCC#C)c1\C=N\O	=	433	M-1 min-1	P22303	Acetylcholinesterase	2913311	J. Med. Chem.	1989	32	2	504	208.24	2.1	50.63	0
25000	CHEMBL149542	[Cl-].CCCC(CC#C)OC[n+]1ccn(C)c1\C=N\O	=	391	M-1 min-1	P22303	Acetylcholinesterase	2913311	J. Med. Chem.	1989	32	2	504	250.32	3.45	50.63	0
120	CHEMBL355986	[Cl-].CC(C)(C)n1cc[n+](COCCC#C)c1\C=N\O	=	133	M-1 min-1	P22303	Acetylcholinesterase	2913311	J. Med. Chem.	1989	32	2	504	250.32	3.03	50.63	0
30000	CHEMBL145928	[Cl-].CCCC(OC[n+]1ccn(C)c1\C=N\O)C#C	=	817	M-1 min-1	P22303	Acetylcholinesterase	2913311	J. Med. Chem.	1989	32	2	504	236.29	3.13	50.63	0
20000	CHEMBL2047528	CN(CCCOc1ccc2C=CC(=O)Oc2c1)Cc3cccc(OC(=O)NCCCCCc4ccccc4)c3	=	30	%	P22303	Acetylcholinesterase	#N/A	ACS Med. Chem. Lett.	2012	3	3	182	528.64	6.7	77.09	2
30000	CHEMBL1642977	[Br-].[Br-].CC(C)(C)c1cc[n+](CCCCCCCC[n+]2ccc(cc2)C(C)(C)C)cc1	=	5	nM	P22303	Acetylcholinesterase	21144749	Bioorg. Med. Chem. Lett.	2011	21	1	150	382.63	7.96	7.76	1
18000	CHEMBL594629	[Br-].[Br-].CC(C)(C)c1cc[n+](CCCCCCCCCCCC[n+]2ccc(cc2)C(C)(C)C)cc1	=	7	nM	P22303	Acetylcholinesterase	21144749	Bioorg. Med. Chem. Lett.	2011	21	1	150	438.73	9.78	7.76	1
470	CHEMBL1642979	[Br-].[Br-].CC(C)(C)c1cc[n+](CCCCCCCCCC[n+]2ccc(cc2)C(C)(C)C)cc1	=	12	nM	P22303	Acetylcholinesterase	21144749	Bioorg. Med. Chem. Lett.	2011	21	1	150	410.68	8.87	7.76	1
6000	CHEMBL1642976	[Br-].[Br-].CC(C)(C)c1cc[n+](CCCCCCC[n+]2ccc(cc2)C(C)(C)C)cc1	=	16	nM	P22303	Acetylcholinesterase	21144749	Bioorg. Med. Chem. Lett.	2011	21	1	150	368.6	7.5	7.76	1
60000	CHEMBL1642988	[Br-].[Br-].CC(C)(C)c1cc[n+](\C=C/2\CC3=C\C(=C\[n+]4ccc(cc4)C(C)(C)C)\CC=C3C=C2)cc1	=	24	nM	P22303	Acetylcholinesterase	21144749	Bioorg. Med. Chem. Lett.	2011	21	1	150	424.62	6.89	7.76	1
20000	CHEMBL1642980	[Br-].[Br-].CC(C)(C)c1cc[n+](CCCCCCCCCCC[n+]2ccc(cc2)C(C)(C)C)cc1	=	26	nM	P22303	Acetylcholinesterase	21144749	Bioorg. Med. Chem. Lett.	2011	21	1	150	424.7	9.32	7.76	1
20000	CHEMBL1642975	[Br-].[Br-].CC(C)(C)c1cc[n+](CCCCCC[n+]2ccc(cc2)C(C)(C)C)cc1	=	32	nM	P22303	Acetylcholinesterase	21144749	Bioorg. Med. Chem. Lett.	2011	21	1	150	354.57	7.04	7.76	1
6000	CHEMBL1642978	[Br-].[Br-].CC(C)(C)c1cc[n+](CCCCCCCCC[n+]2ccc(cc2)C(C)(C)C)cc1	=	37	nM	P22303	Acetylcholinesterase	21144749	Bioorg. Med. Chem. Lett.	2011	21	1	150	396.65	8.41	7.76	1
30000	CHEMBL1642987	[Br-].[Br-].CC(C)(C)c1cc[n+](Cc2ccc(C[n+]3ccc(cc3)C(C)(C)C)cc2)cc1	=	300	nM	P22303	Acetylcholinesterase	21144749	Bioorg. Med. Chem. Lett.	2011	21	1	150	374.56	7.01	7.76	1
20000	CHEMBL1642986	[Br-].[Br-].CC(C)(C)c1cc[n+](Cc2cccc(C[n+]3ccc(cc3)C(C)(C)C)c2)cc1	=	700	nM	P22303	Acetylcholinesterase	21144749	Bioorg. Med. Chem. Lett.	2011	21	1	150	374.56	7.01	7.76	1
20000	CHEMBL1642984	[Cl-].[Cl-].CC(C)(C)c1cc[n+](C\C=C/C[n+]2ccc(cc2)C(C)(C)C)cc1	=	2000	nM	P22303	Acetylcholinesterase	21144749	Bioorg. Med. Chem. Lett.	2011	21	1	150	324.5	5.96	7.76	1
180000	CHEMBL1642983	[Br-].[Br-].CC(C)(C)c1cc[n+](C\C=C\C[n+]2ccc(cc2)C(C)(C)C)cc1	=	3400	nM	P22303	Acetylcholinesterase	21144749	Bioorg. Med. Chem. Lett.	2011	21	1	150	324.5	5.96	7.76	1
380	CHEMBL1642973	[Br-].[Br-].CC(C)(C)c1cc[n+](CCCC[n+]2ccc(cc2)C(C)(C)C)cc1	=	3700	nM	P22303	Acetylcholinesterase	21144749	Bioorg. Med. Chem. Lett.	2011	21	1	150	326.52	6.13	7.76	1
54	CHEMBL1642985	[Br-].[Br-].CC(C)(C)c1cc[n+](Cc2ccccc2C[n+]3ccc(cc3)C(C)(C)C)cc1	=	10000	nM	P22303	Acetylcholinesterase	21144749	Bioorg. Med. Chem. Lett.	2011	21	1	150	374.56	7.01	7.76	1
714	CHEMBL1642981	[Cl-].[Cl-].CC(C)(C)c1cc[n+](COC[n+]2ccc(cc2)C(C)(C)C)cc1	=	12000	nM	P22303	Acetylcholinesterase	21144749	Bioorg. Med. Chem. Lett.	2011	21	1	150	314.46	5.32	16.99	1
8	CHEMBL1642972	[Br-].[Br-].CC(C)(C)c1cc[n+](CCC[n+]2ccc(cc2)C(C)(C)C)cc1	=	14000	nM	P22303	Acetylcholinesterase	21144749	Bioorg. Med. Chem. Lett.	2011	21	1	150	312.49	5.55	7.76	1
148	CHEMBL1642971	[Br-].[Br-].CC(C)(C)c1cc[n+](CC[n+]2ccc(cc2)C(C)(C)C)cc1	=	17000	nM	P22303	Acetylcholinesterase	21144749	Bioorg. Med. Chem. Lett.	2011	21	1	150	298.47	5.49	7.76	1
368	CHEMBL1642982	[Br-].[Br-].CC(C)(C)c1cc[n+](CCOCC[n+]2ccc(cc2)C(C)(C)C)cc1	=	19000	nM	P22303	Acetylcholinesterase	21144749	Bioorg. Med. Chem. Lett.	2011	21	1	150	342.52	5.36	16.99	1
2670	CHEMBL1642970	[Br-].[Br-].CC(C)(C)c1cc[n+](C[n+]2ccc(cc2)C(C)(C)C)cc1	=	20000	nM	P22303	Acetylcholinesterase	21144749	Bioorg. Med. Chem. Lett.	2011	21	1	150	284.44	5.47	7.76	1
7	CHEMBL1642974	[Br-].[Br-].CC(C)(C)c1cc[n+](CCCCC[n+]2ccc(cc2)C(C)(C)C)cc1	=	24000	nM	P22303	Acetylcholinesterase	21144749	Bioorg. Med. Chem. Lett.	2011	21	1	150	340.55	6.59	7.76	1
380	CHEMBL1200970	Cl.CCN(CC)C(C)CN1c2ccccc2Sc3ccccc13	=	1020000	nM	P22303	Acetylcholinesterase	21144749	Bioorg. Med. Chem. Lett.	2011	21	1	150	312.47	5.09	31.78	1
4.5	CHEMBL136611	CN[C@@H](C)C1=CC[C@H]2[C@@H]3CC=C4C[C@H](CC[C@]4(C)[C@H]3CC[C@]12C)OC	=	83176.4	nM	P22303	Acetylcholinesterase	14643329	Bioorg. Med. Chem. Lett.	2003	13	24	4375	343.55	4.18	21.26	0
2290	CHEMBL343365	C[C@@H]([C@H]1CC[C@H]2[C@@H]3CC[C@H]4C[C@@H](NC(=O)c5ccccc5)[C@@H](O)C[C@]4(C)[C@H]3CC[C@]12C)N(C)C	=	77624.7	nM	P22303	Acetylcholinesterase	14643329	Bioorg. Med. Chem. Lett.	2003	13	24	4375	466.7	5.17	52.57	1
90	CHEMBL136052	C[C@@H]([C@H]1CC[C@H]2[C@@H]3CC[C@H]4C[C@H](CC[C@]4(C)[C@H]3CC[C@]12C)N(C)C)N(C)C(=O)C	=	50118.7	nM	P22303	Acetylcholinesterase	14643329	Bioorg. Med. Chem. Lett.	2003	13	24	4375	402.66	4.68	23.55	0
202	CHEMBL576005	C[C@@H]1CCC[C@H](C)N1S(=O)(=O)C	=	75	nM	P22303	Acetylcholinesterase	19493592	Eur. J. Med. Chem.	2009	44	10	4057	191.29	1.04	45.76	0
390	CHEMBL575619	C[C@@H]1CCC[C@H](C)N1S(=O)(=O)c2ccccc2	=	392	nM	P22303	Acetylcholinesterase	19493592	Eur. J. Med. Chem.	2009	44	10	4057	253.36	2.62	45.76	0
2.6	CHEMBL575620	C[C@@H]1CCC[C@H](C)N1S(=O)(=O)c2ccc(C)cc2	=	368	nM	P22303	Acetylcholinesterase	19493592	Eur. J. Med. Chem.	2009	44	10	4057	267.39	3.11	45.76	0
110	CHEMBL575621	C[C@@H]1CCC[C@H](C)N1S(=O)(=O)c2ccc(cc2)C(C)(C)C	=	458	nM	P22303	Acetylcholinesterase	19493592	Eur. J. Med. Chem.	2009	44	10	4057	309.47	4.02	45.76	0
120	CHEMBL573102	C[C@@H]1CCC[C@H](C)N1S(=O)(=O)c2ccc(Cl)cc2	=	318	nM	P22303	Acetylcholinesterase	19493592	Eur. J. Med. Chem.	2009	44	10	4057	287.81	3.28	45.76	0
750	CHEMBL582883	C[C@@H]1CCC[C@H](C)N1S(=O)(=O)c2cc(Cl)ccc2Cl	=	90	nM	P22303	Acetylcholinesterase	19493592	Eur. J. Med. Chem.	2009	44	10	4057	322.25	3.95	45.76	0
2020	CHEMBL575813	C[C@@H]1CCC[C@H](C)N1S(=O)(=O)c2ccccc2[N+](=O)[O-]	=	185	nM	P22303	Acetylcholinesterase	19493592	Eur. J. Med. Chem.	2009	44	10	4057	298.36	2.51	91.58	0
80500	CHEMBL574474	C[C@@H]1CCC[C@H](C)N1S(=O)(=O)c2cccc(c2)[N+](=O)[O-]	=	192	nM	P22303	Acetylcholinesterase	19493592	Eur. J. Med. Chem.	2009	44	10	4057	298.36	2.51	91.58	0
892	CHEMBL574487	C[C@@H]1CCC[C@H](C)N1S(=O)(=O)c2ccc(cc2)[N+](=O)[O-]	=	1150	nM	P22303	Acetylcholinesterase	19493592	Eur. J. Med. Chem.	2009	44	10	4057	298.36	2.51	91.58	0
900	CHEMBL151507	[Cl-].Cn1cc[n+](CCCCC#C)c1\C=N\O	=	1347	M-1 min-1	P22303	Acetylcholinesterase	2913311	J. Med. Chem.	1989	32	2	504	206.26	3.16	41.4	0
6	CHEMBL343780	C\C=C(/C)\C(=O)N[C@H]1CC[C@]2(C)[C@H]3CC[C@]4(C)[C@H](CC[C@H]4[C@@H]3CC=C2C1=O)[C@H](C)N(C)C	=	7079.46	nM	P22303	Acetylcholinesterase	14643329	Bioorg. Med. Chem. Lett.	2003	13	24	4375	440.66	5.22	49.41	1
24600	CHEMBL150212	[Cl-].O\N=C\c1cc[n+](COCCC#C)cc1	=	1546	M-1 min-1	P22303	Acetylcholinesterase	2913311	J. Med. Chem.	1989	32	2	504	205.23	2.63	45.7	0
79	CHEMBL137721	CN[C@H]1CC[C@@]2(C)[C@@H](CC[C@@H]3[C@@H]2CC[C@@]4(C)[C@H]3CC=C4[C@H](C)N(C)C)C1	=	20417.4	nM	P22303	Acetylcholinesterase	14643329	Bioorg. Med. Chem. Lett.	2003	13	24	4375	358.6	4.7	15.27	0
53	CHEMBL343054	C\C=C(/C)\C(=O)N[C@H]1[C@@H](O)C[C@@]2(C)[C@@H](CC[C@@H]3[C@@H]2CC[C@]4(C)[C@H](CC=C34)[C@H](C)N(C)C)[C@H]1OC(=O)C	=	61659.5	nM	P22303	Acetylcholinesterase	14643329	Bioorg. Med. Chem. Lett.	2003	13	24	4375	500.71	4.28	78.87	1
987	CHEMBL136933	C[C@@H]([C@H]1CC[C@H]2[C@@H]3CC[C@H]4C[C@H](CC[C@]4(C)[C@H]3CC[C@]12C)NC(=O)c5ccccc5)N(C)C	=	28840.3	nM	P22303	Acetylcholinesterase	14643329	Bioorg. Med. Chem. Lett.	2003	13	24	4375	450.7	6.14	32.34	1
28	CHEMBL342245	C\C=C(/C)\C(=O)N[C@H]1C(C[C@]2(C)[C@H]3CC[C@@]4(C)C(CC=C4[C@H](C)N(C)C)[C@@H]3CCC2[C@H]1OC(=O)C)OC(=O)C	=	50118.7	nM	P22303	Acetylcholinesterase	14643329	Bioorg. Med. Chem. Lett.	2003	13	24	4375	542.75	4.73	84.94	1
223	CHEMBL136686	CO[C@@H]1CC2=CC[C@@H]3[C@H](CC[C@@]4(C)[C@H]3CC=C4[C@H](C)N(C)C)[C@@]2(C)C[C@@H]1O	=	251189	nM	P22303	Acetylcholinesterase	14643329	Bioorg. Med. Chem. Lett.	2003	13	24	4375	373.57	3.75	32.7	0
158	CHEMBL139630	C[C@H](N(C)C)C1=CCC2[C@@H]3CCC4[C@@H](OC(=O)C)[C@H](CC[C@]4(C)[C@H]3CC[C@]12C)NC(=O)C=C(C)C	=	5248.07	nM	P22303	Acetylcholinesterase	14643329	Bioorg. Med. Chem. Lett.	2003	13	24	4375	484.71	5.31	58.64	1
45	CHEMBL150156	[Cl-].Cn1c[n+](CCCCC#C)nc1\C=N\O	=	198	M-1 min-1	P22303	Acetylcholinesterase	2913311	J. Med. Chem.	1989	32	2	504	207.25	3.22	54.29	0
71	CHEMBL421920	C\C=C(/C)\C(=O)N[C@H]1[C@@H](O)C[C@]2(C)[C@H]3CC[C@]4(C)[C@H](CC[C@H]4[C@@H]3CC[C@H]2[C@H]1OC(=O)C)[C@H](C)N(C)C	=	181970	nM	P22303	Acetylcholinesterase	14643329	Bioorg. Med. Chem. Lett.	2003	13	24	4375	502.73	4.53	78.87	1
226	CHEMBL149017	[Cl-].O\N=C\c1cccc[n+]1CCCCC#C	=	980	M-1 min-1	P22303	Acetylcholinesterase	2913311	J. Med. Chem.	1989	32	2	504	203.26	3.98	36.47	0
378	CHEMBL150164	[Cl-].O\N=C\c1cc[n+](CCCCC#C)cc1	=	1780	M-1 min-1	P22303	Acetylcholinesterase	2913311	J. Med. Chem.	1989	32	2	504	203.26	3.69	36.47	0
16218.1	CHEMBL422098	C[C@@H]([C@H]1CC[C@H]2[C@@H]3CC[C@H]4C[C@H](CC[C@]4(C)[C@H]3CC[C@]12C)NC(=O)C)N(C)C	=	69183.1	nM	P22303	Acetylcholinesterase	14643329	Bioorg. Med. Chem. Lett.	2003	13	24	4375	388.63	4.47	32.34	0
330	CHEMBL2368067	C\C=C(/C)\C(=O)N[C@H]1CC[C@]2(C)[C@H]3CC[C@]4(C)[C@H](CC[C@H]4[C@@H]3CC=C2[C@H]1O)[C@H](C)N(C)C	=	30199.5	nM	P22303	Acetylcholinesterase	14643329	Bioorg. Med. Chem. Lett.	2003	13	24	4375	442.68	4.94	52.57	0
126.3	CHEMBL139424	C\C=C(/C)\C(=O)N[C@@H]1C=C2CC[C@H]3[C@@H]4CC[C@H]([C@H](C)N(C)C)[C@@]4(C)CC[C@@H]3[C@@]2(C)C[C@@H]1O	=	15848.9	nM	P22303	Acetylcholinesterase	14643329	Bioorg. Med. Chem. Lett.	2003	13	24	4375	442.68	4.94	52.57	0
1490	CHEMBL434042	C[C@@H]([C@H]1CC[C@H]2[C@@H]3CC[C@H]4C[C@H](CC[C@]4(C)[C@H]3CC[C@]12C)N(C)C(=O)C)N(C)C	=	70794.6	nM	P22303	Acetylcholinesterase	14643329	Bioorg. Med. Chem. Lett.	2003	13	24	4375	402.66	4.68	23.55	0
41130	CHEMBL136317	C[C@H](NC=O)[C@H]1CC[C@H]2[C@@H]3CC[C@H]4C[C@H](CC[C@]4(C)[C@H]3CC[C@]12C)N(C)C	=	6456.54	nM	P22303	Acetylcholinesterase	14643329	Bioorg. Med. Chem. Lett.	2003	13	24	4375	374.6	4.39	32.34	0
1012.9	CHEMBL344593	CC(C)\C(=C\C(=O)N(C)[C@H]1CC[C@@]2(C)[C@@H](CC[C@H]3[C@@H]4CC[C@H]([C@H](C)N(C)C)[C@@]4(C)CC[C@H]23)C1)\C	=	6456.54	nM	P22303	Acetylcholinesterase	14643329	Bioorg. Med. Chem. Lett.	2003	13	24	4375	470.77	6.93	23.55	1
39810.7	CHEMBL136251	C\C=C(/C)\C(=O)N[C@H]1CC[C@]2(C)[C@H]3CC[C@]4(C)[C@H](CC=C4[C@@H]3CCC2=C1)[C@H](C)N(C)C	=	7762.47	nM	P22303	Acetylcholinesterase	14643329	Bioorg. Med. Chem. Lett.	2003	13	24	4375	424.66	5.65	32.34	1
9772.37	CHEMBL344384	C[C@@H]([C@H]1CC[C@H]2[C@@H]3CC=C4C[C@H](CC[C@]4(C)[C@H]3CC[C@]12C)N(C)C)N(C)C	=	39810.7	nM	P22303	Acetylcholinesterase	14643329	Bioorg. Med. Chem. Lett.	2003	13	24	4375	372.63	5.17	6.48	1
13.8	CHEMBL335133	C[C@@H]([C@H]1CC[C@H]2[C@@H]3CC[C@H]4C(=O)C(=CC[C@]4(C)[C@H]3CC[C@]12C)NC(=O)c5ccccc5)N(C)C	=	5248.07	nM	P22303	Acetylcholinesterase	14643329	Bioorg. Med. Chem. Lett.	2003	13	24	4375	462.67	5.23	49.41	1
80	CHEMBL342394	CO[C@H]1CC[C@]2(C)[C@H]3CC[C@]4(C)[C@H](CC[C@H]4[C@@H]3CC=C2C1)[C@H](C)N(C)C	=	42657.9	nM	P22303	Acetylcholinesterase	14643329	Bioorg. Med. Chem. Lett.	2003	13	24	4375	359.59	4.9	12.47	0
4500	CHEMBL136135	C\C=C(/C)\C(=O)NC1=CC[C@]2(C)[C@H]3CC[C@]4(C)[C@H](CCC4[C@@H]3CC[C@H]2C1=O)[C@H](C)N(C)C	=	13803.8	nM	P22303	Acetylcholinesterase	14643329	Bioorg. Med. Chem. Lett.	2003	13	24	4375	440.66	5.11	49.41	1
17	CHEMBL409854	C[C@@H]([C@H]1CC[C@H]2[C@@H]3CC[C@H]4C[C@H](CC[C@]4(C)[C@H]3CC[C@]12C)N(C)C(=O)\C=C\c5ccccc5)N(C)C	=	19498.5	nM	P22303	Acetylcholinesterase	14643329	Bioorg. Med. Chem. Lett.	2003	13	24	4375	490.76	6.81	23.55	1
370	CHEMBL136765	C[C@@H]([C@H]1CC[C@H]2[C@@H]3CC=C4C[C@H](CC[C@]4(C)[C@H]3CC[C@]12C)N(C)C)N(C)C(=O)C	=	19952.6	nM	P22303	Acetylcholinesterase	14643329	Bioorg. Med. Chem. Lett.	2003	13	24	4375	400.64	4.43	23.55	0
2100	CHEMBL413039	C[C@@H]([C@H]1CC[C@H]2[C@@H]3CC[C@H]4[C@@H](OC(=O)C)[C@@H](NC(=O)c5ccccc5)[C@@H](O)C[C@]4(C)[C@H]3CC[C@]12C)N(C)C	=	229087	nM	P22303	Acetylcholinesterase	14643329	Bioorg. Med. Chem. Lett.	2003	13	24	4375	524.73	4.65	78.87	1
11000	CHEMBL140241	CO[C@H]1CC[C@]2(C)[C@H]3CC[C@@]4(C)[C@@H](CC=C4[C@H](C)N(C)C=O)[C@@H]3CC=C2C1	=	48977.9	nM	P22303	Acetylcholinesterase	14643329	Bioorg. Med. Chem. Lett.	2003	13	24	4375	371.56	3.9	29.54	0
1500	CHEMBL424100	CC(C)\C(=C\C(=O)N(C)[C@H]1CC[C@@]2(C)[C@@H](CC[C@@H]3[C@@H]2CC[C@@]4(C)[C@H]3CC=C4[C@H](C)N(C)C)C1)\C	=	6165.95	nM	P22303	Acetylcholinesterase	14643329	Bioorg. Med. Chem. Lett.	2003	13	24	4375	468.76	6.75	23.55	1
4500	CHEMBL337494	C\C=C(/C)\C(=O)N[C@H]1[C@@H](O)C[C@@]2(C)C(CC[C@@H]3[C@@H]2CC[C@]4(C)[C@H](CC=C34)[C@H](C)N(C)C)[C@H]1O	=	33113.1	nM	P22303	Acetylcholinesterase	14643329	Bioorg. Med. Chem. Lett.	2003	13	24	4375	458.68	3.9	72.8	0
390	CHEMBL137039	C\C=C(/C)\C(=O)N[C@H]1CC[C@]2(C)[C@H]3CC[C@]4(C)[C@H](CC=C4[C@@H]3CC=C2C1=O)[C@H](C)N(C)C	=	5754.4	nM	P22303	Acetylcholinesterase	14643329	Bioorg. Med. Chem. Lett.	2003	13	24	4375	438.65	4.97	49.41	0
3300	CHEMBL139685	CN[C@H]1CC[C@@]2(C)C(CC[C@H]3[C@@H]4CC[C@H]([C@H](C)N(C)C)[C@@]4(C)CC[C@H]23)C1	=	6165.95	nM	P22303	Acetylcholinesterase	14643329	Bioorg. Med. Chem. Lett.	2003	13	24	4375	360.62	4.88	15.27	0
3100	CHEMBL3233826	Cl.CC1=CC2CC(C1)c3c(C2)nc4cc(Cl)ccc4c3NCCCCCNC(=O)c5cc(O)c6C(=O)c7c(O)cccc7C(=O)c6c5	=	1.07	nM	P22303	Acetylcholinesterase	24568372	J. Med. Chem.	2014	57	6	2549	636.14	7.05	128.62	2
280	CHEMBL3233827	Cl.CC1=CC2CC(C1)c3c(C2)nc4cc(Cl)ccc4c3NCCCCCCNC(=O)c5cc(O)c6C(=O)c7c(O)cccc7C(=O)c6c5	=	1.52	nM	P22303	Acetylcholinesterase	24568372	J. Med. Chem.	2014	57	6	2549	650.16	7.51	128.62	2
9300	CHEMBL3233828	Cl.CC1=CC2CC(C1)c3c(C2)nc4cc(Cl)ccc4c3NCCCCCCCNC(=O)c5cc(O)c6C(=O)c7c(O)cccc7C(=O)c6c5	=	3.18	nM	P22303	Acetylcholinesterase	24568372	J. Med. Chem.	2014	57	6	2549	664.19	7.96	128.62	2
73	CHEMBL3233829	Cl.CC1=CC2CC(C1)c3c(C2)nc4cc(Cl)ccc4c3NCCCCCCCCNC(=O)c5cc(O)c6C(=O)c7c(O)cccc7C(=O)c6c5	=	4.36	nM	P22303	Acetylcholinesterase	24568372	J. Med. Chem.	2014	57	6	2549	678.22	8.42	128.62	2
30	CHEMBL3233830	Cl.CC1=CC2CC(C1)c3c(C2)nc4cc(Cl)ccc4c3NCCCCCCCCCNC(=O)c5cc(O)c6C(=O)c7c(O)cccc7C(=O)c6c5	=	3.6	nM	P22303	Acetylcholinesterase	24568372	J. Med. Chem.	2014	57	6	2549	692.24	8.87	128.62	2
390	CHEMBL3233831	Cl.CC1=C[C@@H]2C[C@H](C1)c3c(C2)nc4cc(Cl)ccc4c3NCCCCCCCCCNC(=O)c5cc(O)c6C(=O)c7c(O)cccc7C(=O)c6c5	=	2930	nM	P22303	Acetylcholinesterase	24568372	J. Med. Chem.	2014	57	6	2549	692.24	8.87	128.62	2
8	CHEMBL3233832	Cl.CC1=C[C@H]2C[C@@H](C1)c3c(C2)nc4cc(Cl)ccc4c3NCCCCCCCCCNC(=O)c5cc(O)c6C(=O)c7c(O)cccc7C(=O)c6c5	=	2.39	nM	P22303	Acetylcholinesterase	24568372	J. Med. Chem.	2014	57	6	2549	692.24	8.87	128.62	2
95	CHEMBL3234038	Cl.CC1=CC2CC(C1)c3c(C2)nc4cc(Cl)ccc4c3NCCCCCCCCCCNC(=O)c5cc(O)c6C(=O)c7c(O)cccc7C(=O)c6c5	=	7.61	nM	P22303	Acetylcholinesterase	24568372	J. Med. Chem.	2014	57	6	2549	706.27	9.33	128.62	2
370	CHEMBL3234039	Cl.CC1=CC2CC(C1)c3c(C2)nc4cc(Cl)ccc4c3NCCCCCCCCCCCNC(=O)c5cc(O)c6C(=O)c7c(O)cccc7C(=O)c6c5	=	17.4	nM	P22303	Acetylcholinesterase	24568372	J. Med. Chem.	2014	57	6	2549	720.3	9.79	128.62	2
25	CHEMBL3234040	Cl.CC1=CC2CC(C1)c3c(C2)nc4cc(Cl)ccc4c3NCc5ccc(CNC(=O)c6cc(O)c7C(=O)c8c(O)cccc8C(=O)c7c6)cc5	=	18.2	nM	P22303	Acetylcholinesterase	24568372	J. Med. Chem.	2014	57	6	2549	670.15	7.47	128.62	2
52400	CHEMBL536047	Cl.CC1=CC2CC(C1)c3c(C2)nc4cc(Cl)ccc4c3N	=	1.07	nM	P22303	Acetylcholinesterase	24568372	J. Med. Chem.	2014	57	6	2549	284.78	4.04	38.9	0
630	CHEMBL2007996	CC1=C[C@H]2C[C@@H](C1)c3c(N)c4ccc(Cl)cc4nc3C2	=	0.74	nM	P22303	Acetylcholinesterase	24568372	J. Med. Chem.	2014	57	6	2549	284.78	4.04	38.9	0
600	CHEMBL3215535	Cl.Cl.C(CC1CCN(Cc2ccccc2)CC1)Nc3ccc(nn3)c4ccccc4	=	140	nM	P22303	Acetylcholinesterase	11495583	J. Med. Chem.	2001	44	17	2707	372.51	5.17	41.05	1
1200	CHEMBL372279	CC(C)N(CCN1CC(=O)N(CCc2ccc(Cl)cc2Cl)CC1=O)C(C)C	=	20000	nM	P22303	Acetylcholinesterase	15801859	J. Med. Chem.	2005	48	7	2687	414.37	3.36	43.86	0
66	CHEMBL422971	O=C1\C(=C\c2cc[nH]c2)\CN(Cc3ccccc3)C/C/1=C\c4cc[nH]c4	=	6000	nM	P22303	Acetylcholinesterase	11689088	J. Med. Chem.	2001	44	23	4011	343.42	3.68	51.89	0
120	CHEMBL340542	COc1ccc(cc1)C(=O)n2cc(\C=C\3/CN(Cc4ccccc4)CCC3=O)c5ccccc25	=	70000	nM	P22303	Acetylcholinesterase	11689088	J. Med. Chem.	2001	44	23	4011	450.53	5.51	51.54	1
290	CHEMBL1204296	O.Cl.Cl.CCC1=CC(=NCCC2CCN(Cc3ccccc3)CC2)NN=C1c4ccccc4	=	66	nM	P22303	Acetylcholinesterase	11495583	J. Med. Chem.	2001	44	17	2707	400.56	6.11	41.05	1
540	CHEMBL243274	CCN(CCCCCCNC1=CC(=O)C(=CC1=O)NCCCCCCN(CC)Cc2ccccc2C)Cc3ccccc3C	#N/A	#N/A	#N/A	P22303	Acetylcholinesterase	17850125	J. Med. Chem.	2007	50	20	4882	600.88	7.38	64.68	2
830	CHEMBL276444	CCN(CCCCCCNC1=CC(=O)C(=CC1=O)NCCCCCCN(CC)Cc2occc2)Cc3occc3	#N/A	#N/A	#N/A	P22303	Acetylcholinesterase	17850125	J. Med. Chem.	2007	50	20	4882	552.75	4.77	90.96	1
430	CHEMBL242661	CCN(CCCCCCNC1=CC(=O)C(=CC1=O)NCCCCCCN(CC)Cc2ccc(OC)cc2)Cc3ccc(OC)cc3	#N/A	#N/A	#N/A	P22303	Acetylcholinesterase	17850125	J. Med. Chem.	2007	50	20	4882	632.88	6.38	83.14	2
3	CHEMBL557586	Cl.Cl.COc1ccccc1CN(C)CCCCCC(=O)N(C)CCCCCCCCN(C)C(=O)CCCCCN(C)Cc2ccccc2OC	<	5	%	P22303	Acetylcholinesterase	17850125	J. Med. Chem.	2007	50	20	4882	666.98	7.56	65.56	2
2000	CHEMBL243055	CCN(CCCCCCNC1=C(F)C(=O)C(=C(F)C1=O)NCCCCCCN(CC)Cc2ccccc2OC)Cc3ccccc3OC	#N/A	#N/A	#N/A	P22303	Acetylcholinesterase	17850125	J. Med. Chem.	2007	50	20	4882	668.86	6.2	83.14	2
14600	CHEMBL243057	CCN(CCCCCCNC1=CC(=O)C(=CC1=O)NCCCCCCN(CC)Cc2ccccc2Cl)Cc3ccccc3Cl	#N/A	#N/A	#N/A	P22303	Acetylcholinesterase	17850125	J. Med. Chem.	2007	50	20	4882	641.71	7.74	64.68	2
20700	CHEMBL243056	CCN(CCCCCCNC1=C(Cl)C(=O)C(=C(Cl)C1=O)NCCCCCCN(CC)Cc2ccccc2OC)Cc3ccccc3OC	#N/A	#N/A	#N/A	P22303	Acetylcholinesterase	17850125	J. Med. Chem.	2007	50	20	4882	701.77	7.11	83.14	2
11300	CHEMBL359719	COc1ccc(cc1)C2=CC3=C(C[C@]4(O)[C@@](C)(CC[C@]5(O)C(C)(C)OC(=O)CC[C@]45C)O3)C(=O)O2	=	2300	nM	P22303	Acetylcholinesterase	15603953	Bioorg. Med. Chem. Lett.	2005	15	2	353	484.54	2.34	111.52	0
300	CHEMBL230434	CCN(CCCCCCNc1ccc(NCCCCCCN(CC)Cc2ccccc2OC)cc1)Cc3ccccc3OC	=	72.4	%	P22303	Acetylcholinesterase	17850125	J. Med. Chem.	2007	50	20	4882	602.89	8.67	49	2
180	CHEMBL243044	COc1ccccc1CNCCCCCCNC2=CC(=O)C(=CC2=O)NCCCCCCNCc3ccccc3OC	=	90	%	P22303	Acetylcholinesterase	17850125	J. Med. Chem.	2007	50	20	4882	576.77	4.61	100.72	1
2900	CHEMBL390247	CCN(CCCCCCNC1=CC(=O)C(=CC1=O)NCCCCCCN(CC)Cc2cccs2)Cc3cccs3	#N/A	#N/A	#N/A	P22303	Acetylcholinesterase	17850125	J. Med. Chem.	2007	50	20	4882	584.88	5.89	121.16	2
8.4	CHEMBL242191	COc1ccccc1CN(C)CCCCCCNC2=CC(=O)C(=CC2=O)NCCCCCCN(C)Cc3ccccc3OC	#N/A	#N/A	#N/A	P22303	Acetylcholinesterase	17850125	J. Med. Chem.	2007	50	20	4882	604.82	5.68	83.14	2
94	CHEMBL218443	CCN(CCCCCCNC1=CC(=O)C(=CC1=O)NCCCCCCN(CC)Cc2ccccc2)Cc3ccccc3	#N/A	#N/A	#N/A	P22303	Acetylcholinesterase	17850125	J. Med. Chem.	2007	50	20	4882	572.82	6.41	64.68	2
0.9	CHEMBL243062	CCN(CCCCCCNC1=C(Br)C(=O)C(=C(Br)C1=O)NCCCCCCN(CC)Cc2ccccc2OC)Cc3ccccc3OC	=	84.2	%	P22303	Acetylcholinesterase	17850125	J. Med. Chem.	2007	50	20	4882	790.67	7.28	83.14	2
10000	CHEMBL241960	CCN(CCCCCCNC1=CC(=O)C(=CC1=O)NCCCCCCN(CC)Cc2ccncc2)Cc3ccncc3	#N/A	#N/A	#N/A	P22303	Acetylcholinesterase	17850125	J. Med. Chem.	2007	50	20	4882	574.8	4.11	90.46	1
5.3	CHEMBL244762	CCN(CCCCCCNC1=CC(=O)C(=CC1=O)NCCCCCCN(CC)Cc2ccccn2)Cc3ccccn3	#N/A	#N/A	#N/A	P22303	Acetylcholinesterase	17850125	J. Med. Chem.	2007	50	20	4882	574.8	4.54	90.46	1
480	CHEMBL243273	CCN(CCCCCCCNC1=CC(=O)C(=CC1=O)NCCCCCCCN(CC)Cc2ccccc2OC)Cc3ccccc3OC	#N/A	#N/A	#N/A	P22303	Acetylcholinesterase	17850125	J. Med. Chem.	2007	50	20	4882	660.93	7.29	83.14	2
160	CHEMBL394348	CCN(CCCCCCNC1=CC(=O)C(=CC1=O)NCCCCCCN(CC)CCc2ccccc2OC)CCc3ccccc3OC	#N/A	#N/A	#N/A	P22303	Acetylcholinesterase	17850125	J. Med. Chem.	2007	50	20	4882	660.93	7.02	83.14	2
3	CHEMBL396050	CCN(CCCCCCNC1=C(C(=O)C(=C(C1=O)c2ccccc2)NCCCCCCN(CC)Cc3ccccc3OC)c4ccccc4)Cc5ccccc5OC	=	45.6	%	P22303	Acetylcholinesterase	17850125	J. Med. Chem.	2007	50	20	4882	785.07	9.33	83.14	2
7.7	CHEMBL395815	CCN(CCCCCCNC1=CC(=O)C(=CC1=O)NCCCCCCN(CC)Cc2ccccc2[N+](=O)[O-])Cc3ccccc3[N+](=O)[O-]	=	34.6	%	P22303	Acetylcholinesterase	17850125	J. Med. Chem.	2007	50	20	4882	662.82	6.2	156.32	2
1.5	CHEMBL242190	CCN(Cc1ccccc1OC)C(=O)CCCCCNC2=CC(=O)C(=CC2=O)NCCCCCC(=O)N(CC)Cc3ccccc3OC	<	5	%	P22303	Acetylcholinesterase	17850125	J. Med. Chem.	2007	50	20	4882	660.84	4.49	117.28	1
3300	CHEMBL243272	CCN(CCCCNC1=CC(=O)C(=CC1=O)NCCCCN(CC)Cc2ccccc2OC)Cc3ccccc3OC	#N/A	#N/A	#N/A	P22303	Acetylcholinesterase	17850125	J. Med. Chem.	2007	50	20	4882	576.77	4.55	83.14	1
0.82	CHEMBL243269	CCN(CCCCCCNC1=C(C)C(=O)C(=C(C)C1=O)NCCCCCCN(CC)Cc2ccccc2OC)Cc3ccccc3OC	#N/A	#N/A	#N/A	P22303	Acetylcholinesterase	17850125	J. Med. Chem.	2007	50	20	4882	660.93	7.27	83.14	2
1200	CHEMBL243271	CCN(CCCNC1=CC(=O)C(=CC1=O)NCCCN(CC)Cc2ccccc2OC)Cc3ccccc3OC	=	91.1	%	P22303	Acetylcholinesterase	17850125	J. Med. Chem.	2007	50	20	4882	548.72	3.39	83.14	1
220	CHEMBL1190	C[N+](C)(C)CCCCCCCCCC[N+](C)(C)C	=	0	%	P22303	Acetylcholinesterase	16279781	J. Med. Chem.	2005	48	23	7223	258.49	1.13	0	0
5.3	CHEMBL230702	CCN(CCCCCNC1=CC(=O)C(=CC1=O)NCCCCCN(CC)Cc2ccccc2OC)Cc3ccccc3OC	#N/A	#N/A	#N/A	P22303	Acetylcholinesterase	17850125	J. Med. Chem.	2007	50	20	4882	604.82	5.46	83.14	2
8.9	CHEMBL242836	COc1ccccc1CN(CCCCCCNC2=CC(=O)C(=CC2=O)NCCCCCCN(Cc3ccccc3OC)C(C)C)C(C)C	#N/A	#N/A	#N/A	P22303	Acetylcholinesterase	17850125	J. Med. Chem.	2007	50	20	4882	660.93	7.13	83.14	2
14900	CHEMBL394865	CCN(CCCCCCNC1=CC(=O)C(=CC1=O)NCCCCCCN(CC)Cc2cccc(OC)c2)Cc3cccc(OC)c3	#N/A	#N/A	#N/A	P22303	Acetylcholinesterase	17850125	J. Med. Chem.	2007	50	20	4882	632.88	6.38	83.14	2
79600	CHEMBL243270	CCN(CCNC1=CC(=O)C(=CC1=O)NCCN(CC)Cc2ccccc2OC)Cc3ccccc3OC	#N/A	#N/A	#N/A	P22303	Acetylcholinesterase	17850125	J. Med. Chem.	2007	50	20	4882	520.66	3.27	83.14	1
10	CHEMBL241974	CCN(CCCCCCNC1=CC(=O)C(=CC1=O)NCCCCCCN(CC)Cc2cccnc2)Cc3cccnc3	#N/A	#N/A	#N/A	P22303	Acetylcholinesterase	17850125	J. Med. Chem.	2007	50	20	4882	574.8	4.11	90.46	1
4.2	CHEMBL129684	CC(=O)n1cc(\C=C\2/CN(Cc3ccccc3)CCC2=O)c4ccccc14	=	11000	nM	P22303	Acetylcholinesterase	11689088	J. Med. Chem.	2001	44	23	4011	358.43	3.86	42.31	0
107000	CHEMBL191315	COc1ccc(CCN2CC(=O)N(CCc3ccccn3)CC2=O)cc1OC	=	20000	nM	P22303	Acetylcholinesterase	15801859	J. Med. Chem.	2005	48	7	2687	383.44	1.3	71.97	0
2890	CHEMBL1204162	O.Cl.C(CC1CCN(Cc2ccccc2)CC1)N=C3NN=C4C(=C3)Cc5ccccc45	=	74	nM	P22303	Acetylcholinesterase	11495583	J. Med. Chem.	2001	44	17	2707	384.52	5.31	41.05	1
27800	CHEMBL128292	[O-][N+](=O)c1ccc(cc1)C(=O)n2cc(\C=C\3/CN(Cc4ccccc4)CCC3=O)c5ccccc25	=	50000	nM	P22303	Acetylcholinesterase	11689088	J. Med. Chem.	2001	44	23	4011	465.5	5.42	88.13	1
10300	CHEMBL128172	O=C1CCN(Cc2ccccc2)C/C/1=C\c3c[nH]c4ccccc34	=	8000	nM	P22303	Acetylcholinesterase	11689088	J. Med. Chem.	2001	44	23	4011	316.4	3.87	36.1	0
15400	CHEMBL1202884	O.Cl.Cl.C(CC1CCN(Cc2ccccc2)CC1)Nc3cc4ccc5ccccc5c4nn3	=	190	nM	P22303	Acetylcholinesterase	11495583	J. Med. Chem.	2001	44	17	2707	396.53	5.47	41.05	1
9540	CHEMBL191930	O=C1CN(CCN2CCCC2)C(=O)CN1CCCn3ccnc3	=	20000	nM	P22303	Acetylcholinesterase	15801859	J. Med. Chem.	2005	48	7	2687	319.4	-1.07	61.68	0
600	CHEMBL335329	O=C(c1ccccc1)n2ccc(\C=C\3/CN(Cc4ccccc4)CCC3=O)c2	=	30000	nM	P22303	Acetylcholinesterase	11689088	J. Med. Chem.	2001	44	23	4011	370.44	4.33	42.31	0
4400	CHEMBL340409	O=C1CCN(Cc2ccccc2)C/C/1=C\c3ccc[nH]3	=	11000	nM	P22303	Acetylcholinesterase	11689088	J. Med. Chem.	2001	44	23	4011	266.34	2.96	36.1	0
300000	CHEMBL131318	COc1ccc2c(c1)c(\C=C\3/CN(Cc4ccccc4)CCC3=O)cn2C(=O)c5ccccc5	=	80000	nM	P22303	Acetylcholinesterase	11689088	J. Med. Chem.	2001	44	23	4011	450.53	5.51	51.54	1
320000	CHEMBL1204299	O.Cl.Cl.CC1=CC(=NCCC2CCN(Cc3ccccc3)CC2)NN=C1c4ccccc4	=	39	nM	P22303	Acetylcholinesterase	11495583	J. Med. Chem.	2001	44	17	2707	386.53	5.65	41.05	1
260000	CHEMBL1202875	O.Cl.Cl.C(CC1CCN(Cc2ccccc2)CC1)Oc3ccc(nn3)c4ccccc4	=	710	nM	P22303	Acetylcholinesterase	11495583	J. Med. Chem.	2001	44	17	2707	373.49	5.34	38.25	1
3235936569296280	CHEMBL1202885	O.Cl.Cl.C(CC1CCN(Cc2ccccc2)CC1)Nc3cc4CCc5ccccc5c4nn3	=	190	nM	P22303	Acetylcholinesterase	11495583	J. Med. Chem.	2001	44	17	2707	398.54	5.77	41.05	1
154881661891249	CHEMBL130831	O=C(c1ccccc1)n2cc(\C=C\3/CN(Cc4ccccc4)CCC3=O)c5ccccc25	=	70000	nM	P22303	Acetylcholinesterase	11689088	J. Med. Chem.	2001	44	23	4011	420.5	5.53	42.31	1
138038426460289	CHEMBL340599	Clc1ccc(cc1)C(=O)n2cc(\C=C\3/CN(Cc4ccccc4)CCC3=O)c5ccccc25	=	50000	nM	P22303	Acetylcholinesterase	11689088	J. Med. Chem.	2001	44	23	4011	454.95	6.19	42.31	1
223872113856834	CHEMBL340854	O=C1CCN(Cc2ccccc2)C/C/1=C\c3c[nH]c4ccc(OCc5ccccc5)cc34	=	25000	nM	P22303	Acetylcholinesterase	11689088	J. Med. Chem.	2001	44	23	4011	422.52	5.44	45.33	1
537031796370253	CHEMBL1202865	O.Cl.Cl.C(CC1CCN(Cc2ccccc2)CC1)Nc3cc4CCCc5ccccc5c4nn3	=	120	nM	P22303	Acetylcholinesterase	11495583	J. Med. Chem.	2001	44	17	2707	412.57	6.22	41.05	1
1.99526e+12	CHEMBL340929	CC(C)(C)OC(=O)n1cc(\C=C\2/CN(Cc3ccccc3)CCC2=O)c4ccccc14	=	30000	nM	P22303	Acetylcholinesterase	11689088	J. Med. Chem.	2001	44	23	4011	416.51	5.44	51.54	1
5490000	CHEMBL434948	CC1CCCCN1CCCN2CC(=O)N(CCc3ccc(F)cc3)CC2=O	=	20000	nM	P22303	Acetylcholinesterase	15801859	J. Med. Chem.	2005	48	7	2687	375.48	2.14	43.86	0
65000	CHEMBL128894	O=C(c1ccccc1)n2cccc2\C=C\3/CN(Cc4ccccc4)CCC3=O	=	30000	nM	P22303	Acetylcholinesterase	11689088	J. Med. Chem.	2001	44	23	4011	370.44	4.62	42.31	0
43600	CHEMBL340866	O=C1\C(=C\c2ccc[nH]2)\CN(Cc3ccccc3)C/C/1=C\c4ccc[nH]4	=	18000	nM	P22303	Acetylcholinesterase	11689088	J. Med. Chem.	2001	44	23	4011	343.42	4.26	51.89	0
17700	CHEMBL1202874	Cl.Cl.C(CC1CCN(Cc2ccccc2)CC1)Sc3ccc(nn3)c4ccccc4	=	470	nM	P22303	Acetylcholinesterase	11495583	J. Med. Chem.	2001	44	17	2707	389.56	5.9	54.32	1
2090	CHEMBL340216	COc1ccc2[nH]cc(\C=C\3/CN(Cc4ccccc4)CCC3=O)c2c1	=	6000	nM	P22303	Acetylcholinesterase	11689088	J. Med. Chem.	2001	44	23	4011	346.42	3.86	45.33	0
520	CHEMBL131286	Fc1ccc(cc1)C(=O)n2cc(\C=C\3/CN(Cc4ccccc4)CCC3=O)c5ccccc25	=	60000	nM	P22303	Acetylcholinesterase	11689088	J. Med. Chem.	2001	44	23	4011	438.49	5.73	42.31	1
9810	CHEMBL192953	CCN(CC)CCN1CC(=O)N(CCc2ccccc2)CC1=O	=	20000	nM	P22303	Acetylcholinesterase	15801859	J. Med. Chem.	2005	48	7	2687	317.43	1.27	43.86	0
2990	CHEMBL190152	O=C1CN(CCN2CCOCC2)C(=O)CN1CCC(c3ccccc3)c4ccccc4	=	20000	nM	P22303	Acetylcholinesterase	15801859	J. Med. Chem.	2005	48	7	2687	421.53	2	53.09	0
49600000	CHEMBL341251	O=C1CCN(Cc2ccccc2)C/C/1=C\c3cc[nH]c3	=	6000	nM	P22303	Acetylcholinesterase	11689088	J. Med. Chem.	2001	44	23	4011	266.34	2.67	36.1	0
4940	CHEMBL130738	Cc1[nH]c(C)c(\C=C\2/CN(Cc3ccccc3)CCC2=O)c1C=O	=	30000	nM	P22303	Acetylcholinesterase	11689088	J. Med. Chem.	2001	44	23	4011	322.4	2.72	53.17	0
390	CHEMBL337002	O=C(c1ccc(cc1)C#N)n2cc(\C=C\3/CN(Cc4ccccc4)CCC3=O)c5ccccc25	=	20000	nM	P22303	Acetylcholinesterase	11689088	J. Med. Chem.	2001	44	23	4011	445.51	5.41	66.09	1
25.12	CHEMBL372071	CCN(CC)CCCN1CC(=O)N(CC1=O)C2CC2	=	20000	nM	P22303	Acetylcholinesterase	15801859	J. Med. Chem.	2005	48	7	2687	267.37	-0.08	43.86	0
9.77	CHEMBL3216210	Cl.Cl.Cl.COc1cc2CC(CC3CCN(CCNc4c5CCCCc5nc6cc(Cl)ccc46)CC3)Cc2cc1OC	=	61.6	%	P22303	Acetylcholinesterase	18517184	J. Med. Chem.	2008	51	12	3588	534.13	7.6	46.62	2
5.13	CHEMBL459826	CC(C)(O)C(=O)Cc1cc2C=CC(=O)Oc2cc1O	=	180000	nM	P22303	Acetylcholinesterase	11374978	J. Nat. Prod.	2001	64	5	683	262.26	1.55	83.83	0
151.36	CHEMBL514966	COc1ccc(cc1)C(=O)c2ccc(CN(C)Cc3ccccc3)cc2	=	1820	nM	P22303	Acetylcholinesterase	18396354	Eur. J. Med. Chem.	2009	44	3	1341	345.43	4.87	29.54	0
346.74	CHEMBL286990	[Cl-].C[n+]1ccn(COCC(C)(C)[N+](=O)[O-])c1\C=N\O	=	2400	min-1	P22303	Acetylcholinesterase	2016711	J. Med. Chem.	1991	34	4	1363	257.27	1.27	96.45	0
89.13	CHEMBL1929421	CN(CC#C)Cc1cc2cc(OCCCC3CCN(Cc4ccccc4)CC3)ccc2n1C	=	380	nM	P22303	Acetylcholinesterase	22023459	J. Med. Chem.	2011	54	24	8251	443.62	6.77	20.64	1
52.48	CHEMBL314766	[Br-].COC(=O)C[N+]1(C)CCC(CCC(=O)c2cc3cc(OC)c(OC)cc3s2)CC1	=	54	nM	P22303	Acetylcholinesterase	12182862	Bioorg. Med. Chem. Lett.	2002	12	18	2569	420.54	2.37	90.07	0
14.13	CHEMBL245047	COc1cccc(CN(C)Cc2ccc(cc2)C3=Cc4cc(OC)c(OC)cc4OC3=O)c1	=	714	nM	P22303	Acetylcholinesterase	17655212	J. Med. Chem.	2007	50	17	4250	445.51	4.99	57.23	0
0.49	CHEMBL88026	[Br-].COc1cc2cc(sc2cc1OC)C(=O)CCC3CC[N+](C)(Cc4ccccc4)CC3	=	8	nM	P22303	Acetylcholinesterase	12182862	Bioorg. Med. Chem. Lett.	2002	12	18	2569	438.6	4.25	63.77	0
8800	CHEMBL3261984	[Br-].[Br-].O\N=C\C(=O)Nc1ccc[n+](CC[n+]2cccc(NC(=O)\C=N\O)c2)c1	=	0.05	/min	P22303	Acetylcholinesterase	24721830	Bioorg. Med. Chem.	2014	22	9	2684	358.35	0.66	131.13	0
240	CHEMBL3261985	[Br-].[Br-].O\N=C/C(=O)Nc1ccc[n+](CCC[n+]2cccc(NC(=O)\C=N/O)c2)c1	=	0.06	/min	P22303	Acetylcholinesterase	24721830	Bioorg. Med. Chem.	2014	22	9	2684	372.38	0.72	131.14	0
120	CHEMBL3261986	[Br-].[Br-].O\N=C/C(=O)Nc1ccc[n+](CCCC[n+]2cccc(NC(=O)\C=N/O)c2)c1	=	0.08	/min	P22303	Acetylcholinesterase	24721830	Bioorg. Med. Chem.	2014	22	9	2684	386.41	1.3	131.14	0
3100	CHEMBL3261988	[Br-].[Br-].O\N=C/C(=O)Nc1ccc[n+](CCCCCC[n+]2cccc(NC(=O)\C=N/O)c2)c1	=	0.05	/min	P22303	Acetylcholinesterase	24721830	Bioorg. Med. Chem.	2014	22	9	2684	414.46	2.21	131.13	0
220	CHEMBL3261989	[Br-].[Br-].O\N=C/C(=O)Nc1ccc[n+](CCCCCCC[n+]2cccc(NC(=O)\C=N/O)c2)c1	=	0.12	/min	P22303	Acetylcholinesterase	24721830	Bioorg. Med. Chem.	2014	22	9	2684	428.48	2.67	131.13	0
9.4	CHEMBL3261990	[Br-].[Br-].O\N=C\C(=O)Nc1ccc[n+](Cc2ccccc2C[n+]3cccc(NC(=O)\C=N\O)c3)c1	=	0.05	/min	P22303	Acetylcholinesterase	24721830	Bioorg. Med. Chem.	2014	22	9	2684	434.45	2.18	131.13	0
70	CHEMBL3261991	[Br-].[Br-].O\N=C\C(=O)Nc1ccc[n+](Cc2cccc(C[n+]3cccc(NC(=O)\C=N\O)c3)c2)c1	=	0.1	/min	P22303	Acetylcholinesterase	24721830	Bioorg. Med. Chem.	2014	22	9	2684	434.45	2.18	131.13	0
33.88	CHEMBL3261992	[Br-].[Br-].O\N=C\C(=O)Nc1ccc[n+](Cc2ccc(C[n+]3cccc(NC(=O)\C=N\O)c3)cc2)c1	=	0.09	/min	P22303	Acetylcholinesterase	24721830	Bioorg. Med. Chem.	2014	22	9	2684	434.45	2.18	131.13	0
676.08	CHEMBL244619	CN(Cc1ccccc1)Cc2ccc(cc2)C3=Cc4cc(ccc4OC3=O)[N+](=O)[O-]	=	148	nM	P22303	Acetylcholinesterase	17655212	J. Med. Chem.	2007	50	17	4250	400.43	4.93	75.36	0
204.17	CHEMBL242905	COc1cc2OC(=O)C(=Cc2cc1OC)c3ccc(CN(C)Cc4cccc(c4)[N+](=O)[O-])cc3	=	368	nM	P22303	Acetylcholinesterase	17655212	J. Med. Chem.	2007	50	17	4250	460.48	4.9	93.82	0
112.2	CHEMBL87550	[Br-].COc1cc2cc(C=C3CC[N+](C)(Cc4ccccc4)CC3)sc2cc1OC	=	2670	nM	P22303	Acetylcholinesterase	12182862	Bioorg. Med. Chem. Lett.	2002	12	18	2569	394.55	4.08	46.7	0
4570.88	CHEMBL87441	CCOCC[n+]1ccc(CCC(=O)c2cc3cc(OC)c(OC)cc3s2)cc1	=	7	nM	P22303	Acetylcholinesterase	12182862	Bioorg. Med. Chem. Lett.	2002	12	18	2569	400.51	4.67	76.88	0
4.57	CHEMBL441808	[Br-].COc1cc2cc(sc2cc1OC)C(=O)CC(O)CCC3CC[N+](C)(Cc4ccccc4)CC3	=	380	nM	P22303	Acetylcholinesterase	12182862	Bioorg. Med. Chem. Lett.	2002	12	18	2569	482.65	4.06	84	0
42.66	CHEMBL609440	[Br-].COc1cc2cc(sc2cc1OC)C(=O)CCc3cc[n+](Cc4oc(cc4)[N+](=O)[O-])cc3	=	4.5	nM	P22303	Acetylcholinesterase	12182862	Bioorg. Med. Chem. Lett.	2002	12	18	2569	453.49	5.23	126.61	1
16.6	CHEMBL243311	COc1ccc2C=C(C(=O)Oc2c1)c3cccc(CN(C)Cc4ccccc4)c3	=	2290	nM	P22303	Acetylcholinesterase	17655212	J. Med. Chem.	2007	50	17	4250	385.46	5.02	38.76	1
33.11	CHEMBL83005	[Br-].COc1cc2cc(sc2cc1OC)C(=O)CC3(O)CC[N+](C)(Cc4ccccc4)CC3	=	90	nM	P22303	Acetylcholinesterase	12182862	Bioorg. Med. Chem. Lett.	2002	12	18	2569	440.58	2.46	84	0
30.2	CHEMBL243310	COc1cc2OC(=O)C(=Cc2cc1OC)c3cccc(CN(C)Cc4ccccc4)c3	=	202	nM	P22303	Acetylcholinesterase	17655212	J. Med. Chem.	2007	50	17	4250	415.48	5	48	1
0.794	CHEMBL87959	[Br-].COc1cc2cc(sc2cc1OC)C(=O)CCC3CC[N+](C)(CCOc4ccccc4)CC3	=	390	nM	P22303	Acetylcholinesterase	12182862	Bioorg. Med. Chem. Lett.	2002	12	18	2569	468.63	4.3	73	0
5754.4	CHEMBL87849	COc1cc2cc(sc2cc1OC)C(=O)CCc3cc[n+](Cc4ccc(F)cc4)cc3	=	2.6	nM	P22303	Acetylcholinesterase	12182862	Bioorg. Med. Chem. Lett.	2002	12	18	2569	436.52	6.24	67.65	1
19.5	CHEMBL88049	[Br-].COc1cc2cc(sc2cc1OC)C(=O)CCCCC3CC[N+](C)(Cc4ccccc4)CC3	=	110	nM	P22303	Acetylcholinesterase	12182862	Bioorg. Med. Chem. Lett.	2002	12	18	2569	466.66	5.16	63.77	1
72.44	CHEMBL314398	[Br-].COC(CC(=O)c1cc2cc(OC)c(OC)cc2s1)C3CC[N+](C)(Cc4ccccc4)CC3	=	120	nM	P22303	Acetylcholinesterase	12182862	Bioorg. Med. Chem. Lett.	2002	12	18	2569	468.63	3.62	73	0
11.75	CHEMBL314658	[Br-].COc1cc2cc(sc2cc1OC)C(=O)CC3=CC[N+](C)(Cc4ccccc4)CC3	=	750	nM	P22303	Acetylcholinesterase	12182862	Bioorg. Med. Chem. Lett.	2002	12	18	2569	422.56	3.68	63.77	0
48.98	CHEMBL245054	COc1cc2OC=C(C(=O)c2cc1OC)c3cccc(CN(C)Cc4ccccc4)c3	=	2020	nM	P22303	Acetylcholinesterase	17655212	J. Med. Chem.	2007	50	17	4250	415.48	4.49	48	0
77.62	CHEMBL241830	COc1ccc2C(=O)C=C(Oc2c1)c3ccc(CN(C)Cc4ccccc4)cc3	=	80500	nM	P22303	Acetylcholinesterase	17655212	J. Med. Chem.	2007	50	17	4250	385.46	4.78	38.76	0
56.23	CHEMBL413793	COc1ccc2C=C(C(=O)Oc2c1)c3ccc(CN(C)Cc4ccccc4)cc3	=	892	nM	P22303	Acetylcholinesterase	17655212	J. Med. Chem.	2007	50	17	4250	385.46	5.02	38.76	1
37.15	CHEMBL441632	[Br-].COc1cc2cc(sc2cc1OC)C(=O)CCc3cc[n+](C)cc3	=	900	nM	P22303	Acetylcholinesterase	12182862	Bioorg. Med. Chem. Lett.	2002	12	18	2569	342.43	4.45	67.65	0
18.2	CHEMBL87649	COc1cc2cc(sc2cc1OC)C(=O)CCc3cc[n+](Cc4ccsc4)cc3	=	6	nM	P22303	Acetylcholinesterase	12182862	Bioorg. Med. Chem. Lett.	2002	12	18	2569	424.56	5.7	95.89	1
3200	CHEMBL242906	COc1cc2OC(=O)C(=Cc2cc1OC)c3ccc(CN(C)Cc4ccc(cc4)[N+](=O)[O-])cc3	=	24600	nM	P22303	Acetylcholinesterase	17655212	J. Med. Chem.	2007	50	17	4250	460.48	4.9	93.82	0
5900	CHEMBL423313	[Br-].COc1cc2cc(sc2cc1OC)C(=O)CCC3CC[N+](C)(CC(=O)OC(C)(C)C)CC3	=	79	nM	P22303	Acetylcholinesterase	12182862	Bioorg. Med. Chem. Lett.	2002	12	18	2569	462.62	3.3	90.07	0
350	CHEMBL87320	[Br-].COCC[N+]1(C)CCC(CCC(=O)c2cc3cc(OC)c(OC)cc3s2)CC1	=	53	nM	P22303	Acetylcholinesterase	12182862	Bioorg. Med. Chem. Lett.	2002	12	18	2569	406.56	2.53	73	0
1100	CHEMBL265416	COc1cc2OC(=O)C(=Cc2cc1OC)c3ccc(CN(C)Cc4ccccc4[N+](=O)[O-])cc3	=	987	nM	P22303	Acetylcholinesterase	17655212	J. Med. Chem.	2007	50	17	4250	460.48	4.9	93.82	0
2300	CHEMBL315515	[Br-].COc1cc2cc(sc2cc1OC)C(=O)CCC3CC[N+](C)(CC4CCCCO4)CC3	=	28	nM	P22303	Acetylcholinesterase	12182862	Bioorg. Med. Chem. Lett.	2002	12	18	2569	446.62	3.48	73	0
22.91	CHEMBL491360	CCOC(=O)C1=C(C)Nc2nc3CCCCc3c(N)c2C1c4ccncc4	=	223	nM	P22303	Acetylcholinesterase	19374444	J. Med. Chem.	2009	52	9	2724	364.44	2.76	90.13	0
39.81	CHEMBL491359	CCOC(=O)C1=C(C)Nc2nc3CCCCc3c(N)c2C1c4cccnc4	=	158	nM	P22303	Acetylcholinesterase	19374444	J. Med. Chem.	2009	52	9	2724	364.44	2.76	90.13	0
3.63	CHEMBL491358	CCOC(=O)C1=C(C)Nc2nc3CCCCc3c(N)c2C1c4ccc(OC)c(OC)c4	=	45	nM	P22303	Acetylcholinesterase	19374444	J. Med. Chem.	2009	52	9	2724	423.5	3.88	95.7	0
2.51	CHEMBL218940	CCOC(=O)C1=C(C)Nc2nc3CCCCc3c(N)c2C1c4cccc(OC)c4	=	58	nM	P22303	Acetylcholinesterase	19374444	J. Med. Chem.	2009	52	9	2724	393.48	3.89	86.47	0
1.29	CHEMBL436302	CCOC(=O)C1=C(C)Nc2nc3CCCCc3c(N)c2C1c4ccccc4OC	=	234	nM	P22303	Acetylcholinesterase	19374444	J. Med. Chem.	2009	52	9	2724	393.48	3.89	86.47	0
4.9	CHEMBL490338	CCOC(=O)C1=C(C)Nc2nc3CCCCc3c(N)c2C1c4ccc(cc4)c5ccccc5	=	71	nM	P22303	Acetylcholinesterase	19374444	J. Med. Chem.	2009	52	9	2724	439.55	5.43	77.23	1
64.57	CHEMBL219406	CCOC(=O)C1=C(C)Nc2nc3CCCCc3c(N)c2C1c4ccc(C)cc4	=	169	nM	P22303	Acetylcholinesterase	19374444	J. Med. Chem.	2009	52	9	2724	377.48	4.39	77.23	0
125.89	CHEMBL219405	CCOC(=O)C1=C(C)Nc2nc3CCCCc3c(N)c2C1c4ccc(cc4)[N+](=O)[O-]	=	309	nM	P22303	Acetylcholinesterase	19374444	J. Med. Chem.	2009	52	9	2724	408.45	3.8	123.05	0
1.1	CHEMBL220294	CCOC(=O)C1=C(C)Nc2nc3CCCCc3c(N)c2C1c4cccc(c4)[N+](=O)[O-]	=	191	nM	P22303	Acetylcholinesterase	19374444	J. Med. Chem.	2009	52	9	2724	408.45	3.8	123.05	0
8.71	CHEMBL219400	CCOC(=O)C1=C(C)Nc2nc3CCCCc3c(N)c2C1c4ccccc4[N+](=O)[O-]	=	338	nM	P22303	Acetylcholinesterase	19374444	J. Med. Chem.	2009	52	9	2724	408.45	3.8	123.05	0
2.88	CHEMBL491561	CCOC(=O)C1=C(C)Nc2nc3CCCCc3c(N)c2C1c4ccccc4C(F)(F)F	=	226	nM	P22303	Acetylcholinesterase	19374444	J. Med. Chem.	2009	52	9	2724	431.45	4.85	77.23	0
15.85	CHEMBL219172	CCOC(=O)C1=C(C)Nc2nc3CCCCc3c(N)c2C1c4ccc(F)cc4	=	193	nM	P22303	Acetylcholinesterase	19374444	J. Med. Chem.	2009	52	9	2724	381.44	4.11	77.23	0
0.479	CHEMBL218939	CCOC(=O)C1=C(C)Nc2nc3CCCCc3c(N)c2C1c4ccccc4	=	122	nM	P22303	Acetylcholinesterase	19374444	J. Med. Chem.	2009	52	9	2724	363.45	3.91	77.23	0
5.04	CHEMBL470715	CCOC(=O)C1=C(C)Nc2nc3CCCCc3c(N)c2[C@@H]1c4ccc(OC)cc4	=	378	nM	P22303	Acetylcholinesterase	19374444	J. Med. Chem.	2009	52	9	2724	393.48	3.89	86.47	0
11.64	CHEMBL1084213	CN1CCN(CC1)c2nccc(NCc3cccc4ccccc34)n2	#N/A	#N/A	#N/A	P22303	Acetylcholinesterase	21873056	Bioorg. Med. Chem. Lett.	2011	21	19	5881	333.43	3.53	44.29	0
17.38	CHEMBL1766151	CC1CCN(CC1)c2nccc(NCc3cccc4ccccc34)n2	#N/A	#N/A	#N/A	P22303	Acetylcholinesterase	21873056	Bioorg. Med. Chem. Lett.	2011	21	19	5881	332.44	4.74	41.05	0
8.13	CHEMBL1834060	CC(C)N1CCN(CC1)c2nccc(NCc3cccc4ccccc34)n2	=	17.1	%	P22303	Acetylcholinesterase	21873056	Bioorg. Med. Chem. Lett.	2011	21	19	5881	361.48	4.26	44.29	0
58000	CHEMBL1834062	CCCN1CCN(CC1)c2nccc(NCc3cccc4ccccc34)n2	=	22	%	P22303	Acetylcholinesterase	21873056	Bioorg. Med. Chem. Lett.	2011	21	19	5881	361.48	4.4	44.29	0
99000	CHEMBL1834063	C(Nc1ccnc(n1)N2CCN(CC2)C3CCCCC3)c4cccc5ccccc45	=	30.8	%	P22303	Acetylcholinesterase	21873056	Bioorg. Med. Chem. Lett.	2011	21	19	5881	401.55	5.39	44.29	1
26	CHEMBL1834061	CC(C)C1CCN(CC1)c2nccc(NCc3cccc4ccccc34)n2	#N/A	#N/A	#N/A	P22303	Acetylcholinesterase	21873056	Bioorg. Med. Chem. Lett.	2011	21	19	5881	360.5	5.45	41.05	1
101000	CHEMBL1834064	CC(=O)N1CCN(CC1)c2nccc(NCc3cccc4ccccc34)n2	#N/A	#N/A	#N/A	P22303	Acetylcholinesterase	21873056	Bioorg. Med. Chem. Lett.	2011	21	19	5881	361.44	2.79	61.36	0
35000	CHEMBL1834065	CC(C)(C)OC(=O)N1CCN(CC1)c2nccc(NCc3cccc4ccccc34)n2	#N/A	#N/A	#N/A	P22303	Acetylcholinesterase	21873056	Bioorg. Med. Chem. Lett.	2011	21	19	5881	419.52	4.37	70.59	0
7900	CHEMBL1834066	C(Nc1ccnc(n1)N2CCNCC2)c3cccc4ccccc34	#N/A	#N/A	#N/A	P22303	Acetylcholinesterase	21873056	Bioorg. Med. Chem. Lett.	2011	21	19	5881	319.4	3	53.08	0
70000	CHEMBL1834068	COCCN1CCN(CC1)c2nccc(NCc3cccc4ccccc34)n2	#N/A	#N/A	#N/A	P22303	Acetylcholinesterase	21873056	Bioorg. Med. Chem. Lett.	2011	21	19	5881	377.48	3.4	53.52	0
80000	CHEMBL1834077	C1CN(CCN1)c2nccc(NC(c3ccccc3)c4ccccc4)n2	#N/A	#N/A	#N/A	P22303	Acetylcholinesterase	21873056	Bioorg. Med. Chem. Lett.	2011	21	19	5881	345.44	3.7	53.08	0
6480	CHEMBL1834067	OCCN1CCN(CC1)c2nccc(NCc3cccc4ccccc34)n2	=	13.4	%	P22303	Acetylcholinesterase	21873056	Bioorg. Med. Chem. Lett.	2011	21	19	5881	363.46	2.99	64.52	0
72.1	CHEMBL1834069	CN1CCN(CC1)c2nccc(NC(c3ccccc3)c4ccccc4)n2	=	24.1	%	P22303	Acetylcholinesterase	21873056	Bioorg. Med. Chem. Lett.	2011	21	19	5881	359.47	4.24	44.29	0
51.6	CHEMBL1834070	CC1CCN(CC1)c2nccc(NC(c3ccccc3)c4ccccc4)n2	=	14.8	%	P22303	Acetylcholinesterase	21873056	Bioorg. Med. Chem. Lett.	2011	21	19	5881	358.48	5.45	41.05	1
89.2	CHEMBL1834071	CC(C)N1CCN(CC1)c2nccc(NC(c3ccccc3)c4ccccc4)n2	=	20.8	%	P22303	Acetylcholinesterase	21873056	Bioorg. Med. Chem. Lett.	2011	21	19	5881	387.52	4.96	44.29	0
365	CHEMBL1834072	CC(C)C1CCN(CC1)c2nccc(NC(c3ccccc3)c4ccccc4)n2	=	31.8	%	P22303	Acetylcholinesterase	21873056	Bioorg. Med. Chem. Lett.	2011	21	19	5881	386.53	6.16	41.05	1
135	CHEMBL1834073	CCCN1CCN(CC1)c2nccc(NC(c3ccccc3)c4ccccc4)n2	=	23.1	%	P22303	Acetylcholinesterase	21873056	Bioorg. Med. Chem. Lett.	2011	21	19	5881	387.52	5.11	44.29	1
17	CHEMBL1834074	C1CCC(CC1)N2CCN(CC2)c3nccc(NC(c4ccccc4)c5ccccc5)n3	=	32	%	P22303	Acetylcholinesterase	21873056	Bioorg. Med. Chem. Lett.	2011	21	19	5881	427.58	6.09	44.29	1
5.08	CHEMBL1834078	OCCN1CCN(CC1)c2nccc(NC(c3ccccc3)c4ccccc4)n2	=	18.8	%	P22303	Acetylcholinesterase	21873056	Bioorg. Med. Chem. Lett.	2011	21	19	5881	389.49	3.7	64.52	0
18.2	CHEMBL1834079	COCCN1CCN(CC1)c2nccc(NC(c3ccccc3)c4ccccc4)n2	=	10.4	%	P22303	Acetylcholinesterase	21873056	Bioorg. Med. Chem. Lett.	2011	21	19	5881	403.52	4.1	53.52	0
8.39	CHEMBL11514	CNC(=O)Oc1ccc2OC[C@@H]3CCN(C)[C@@H]3c2c1	=	16218.1	nM	P22303	Acetylcholinesterase	11141093	J. Med. Chem.	2001	44	1	105	262.3	1.6	50.8	0
5.24	CHEMBL1834075	CC(=O)N1CCN(CC1)c2nccc(NC(c3ccccc3)c4ccccc4)n2	=	10.3	%	P22303	Acetylcholinesterase	21873056	Bioorg. Med. Chem. Lett.	2011	21	19	5881	387.48	3.49	61.36	0
386	CHEMBL76241	CNC(=O)Oc1ccc2N(C)C3N(Cc4ccccc4)CC[C@@]3(C)c2c1	=	330	nM	P22303	Acetylcholinesterase	9632370	J. Med. Chem.	1998	41	13	2371	351.44	3.93	44.81	0
59	CHEMBL211520	Fc1ccc(cc1)C(N2CCN(CCN3CCCCC3)CC2)c4ccc(F)cc4	=	126.3	nM	P22303	Acetylcholinesterase	16735118	Bioorg. Med. Chem. Lett.	2006	16	15	3932	399.52	4.94	9.72	0
3560	CHEMBL75743	CNC(=O)Oc1ccc2NC3NCC[C@]3(C)c2c1	=	1490	nM	P22303	Acetylcholinesterase	9632370	J. Med. Chem.	1998	41	13	2371	247.29	1.46	62.39	0
3310	CHEMBL76135	C[C@@]12CCN(Cc3ccccc3)C1N(Cc4ccccc4)c5ccc(OC(=O)Nc6ccccc6)cc25	=	41130	nM	P22303	Acetylcholinesterase	9632370	J. Med. Chem.	1998	41	13	2371	489.61	7.09	44.81	1
2500	CHEMBL80221	CNC(=O)Oc1ccc2N(Cc3ccccc3)C4N(C)CC[C@@]4(C)c2c1	=	161	nM	P22303	Acetylcholinesterase	9632370	J. Med. Chem.	1998	41	13	2371	351.44	3.93	44.81	0
830	CHEMBL209924	COc1cc(Br)c(CN2CCN(CC2)C(c3ccc(F)cc3)c4ccc(F)cc4)cc1OC	=	1012.9	nM	P22303	Acetylcholinesterase	16735118	Bioorg. Med. Chem. Lett.	2006	16	15	3932	517.41	6.18	24.94	2
387.5	CHEMBL268481	CN1CC[C@H]2COc3c(O)cccc3[C@@H]12	=	39810.7	nM	P22303	Acetylcholinesterase	11141093	J. Med. Chem.	2001	44	1	105	205.25	1.59	32.7	0
330	CHEMBL2113719	O=C(CCCCCCC(=O)NCCCCCCN1CC[C@H]2COc3ccccc3[C@@H]12)NCCCCCCN4CC[C@H]5COc6ccccc6[C@@H]45	=	9772.37	nM	P22303	Acetylcholinesterase	11141093	J. Med. Chem.	2001	44	1	105	686.97	7.04	83.14	2
245.3	CHEMBL80247	CN1C2NCC[C@@]2(C)c3cc(OC(=O)Nc4ccccc4)ccc13	=	13.8	nM	P22303	Acetylcholinesterase	9632370	J. Med. Chem.	1998	41	13	2371	323.39	3.39	53.6	0
160.8	CHEMBL87823	COc1ccc2cc(ccc2c1)C(=O)CCC3CC[N+](C)(Cc4ccccc4)CC3	=	50	nM	P22303	Acetylcholinesterase	12182861	Bioorg. Med. Chem. Lett.	2002	12	18	2565	402.55	4.02	26.3	0
148	CHEMBL155111	N#CC(=C1NCCN1CCNCc2oc(CN3CCCC3)cc2)C#N	=	80	nM	P22303	Acetylcholinesterase	8496937	J. Med. Chem.	1993	36	5	572	340.42	1.05	91.26	0
125	CHEMBL349127	CN1CCN(Cc2oc(CNCCN3CCNC3=C(C#N)C#N)cc2)CC1	=	4500	nM	P22303	Acetylcholinesterase	8496937	J. Med. Chem.	1993	36	5	572	369.46	0.55	94.5	0
100	CHEMBL87344	C[N+]1(Cc2ccccc2)CCC(CCC(=O)c3ccc4OCCc4c3)CC1	=	17	nM	P22303	Acetylcholinesterase	12182861	Bioorg. Med. Chem. Lett.	2002	12	18	2565	364.5	3.19	26.3	0
56.7	CHEMBL152260	OC1CCCN(Cc2oc(CNCCN3CCNC3=C(C#N)C#N)cc2)C1	=	370	nM	P22303	Acetylcholinesterase	8496937	J. Med. Chem.	1993	36	5	572	370.45	0.54	111.49	0
40	CHEMBL153311	CNC(=C(C#N)C#N)NCCNCc1oc(CN(C(C)C)C(C)C)cc1	=	2100	nM	P22303	Acetylcholinesterase	8496937	J. Med. Chem.	1993	36	5	572	358.48	1.69	100.05	0
17900	CHEMBL154433	N#CC(=C1NCCN1CCNCc2oc(CN3CCOCC3)cc2)C#N	=	11000	nM	P22303	Acetylcholinesterase	8496937	J. Med. Chem.	1993	36	5	572	356.42	0.28	100.49	0
350	CHEMBL157208	N#CC(=C1NCCN1CCNCc2oc(CN3CCSCC3)cc2)C#N	=	1500	nM	P22303	Acetylcholinesterase	8496937	J. Med. Chem.	1993	36	5	572	372.49	1.02	116.56	0
50	CHEMBL153821	CC1CCCC(C)N1Cc2oc(CNCCN3CCNC3=C(C#N)C#N)cc2	=	4500	nM	P22303	Acetylcholinesterase	8496937	J. Med. Chem.	1993	36	5	572	382.5	2.26	91.26	0
8.11	CHEMBL154689	CN(C)Cc1oc(CNCCN2CCNC2=C(C#N)C#N)cc1	=	390	nM	P22303	Acetylcholinesterase	8496937	J. Med. Chem.	1993	36	5	572	314.39	0.59	91.26	0
17.3	CHEMBL1203535	Cl.COC1CCCN(Cc2oc(CNCCN3CCNC3=C(C#N)C#N)cc2)C1	=	3300	nM	P22303	Acetylcholinesterase	8496937	J. Med. Chem.	1993	36	5	572	384.48	0.95	100.49	0
32	CHEMBL152722	COc1cc(N)c(Cl)cc1C(=O)NCCNCc2oc(CN(C)C)cc2	=	3100	nM	P22303	Acetylcholinesterase	8496937	J. Med. Chem.	1993	36	5	572	380.87	1.46	92.76	0
41130	CHEMBL347539	CNC(=C(C#N)C#N)NCCNCc1oc(CN2CCCC2)cc1	=	280	nM	P22303	Acetylcholinesterase	8496937	J. Med. Chem.	1993	36	5	572	328.41	0.7	100.05	0
9887	CHEMBL154950	C\N=C/1\C(\C(=C1O)O)=N\CCNCc2oc(CN3CCCCC3)cc2	=	9300	nM	P22303	Acetylcholinesterase	8496937	J. Med. Chem.	1993	36	5	572	346.42	1.1	93.59	0
4300	CHEMBL154972	N#CC(=C1Nc2ccccc2N1CCNCc3oc(CN4CCCCC4)cc3)C#N	=	73	nM	P22303	Acetylcholinesterase	8496937	J. Med. Chem.	1993	36	5	572	402.49	3.38	91.26	0
40.7	CHEMBL86031	C[N+]1(Cc2ccccc2)CCC(CCC(=O)c3ccc4OCCOc4c3)CC1	=	100	nM	P22303	Acetylcholinesterase	12182861	Bioorg. Med. Chem. Lett.	2002	12	18	2565	380.5	2.91	35.53	0
241	CHEMBL432376	COc1cc2cc(C(=O)CCC3CC[N+](C)(Cc4ccccc4)CC3)n(C)c2cc1OC	=	120	nM	P22303	Acetylcholinesterase	12182861	Bioorg. Med. Chem. Lett.	2002	12	18	2565	435.58	3.88	40.46	0
5.65	CHEMBL154211	N#CC(=C1NCCN1CCNCc2oc(CN3CCCCC3)cc2)C#N	=	30	nM	P22303	Acetylcholinesterase	8496937	J. Med. Chem.	1993	36	5	572	354.45	1.51	91.26	0
310	CHEMBL345849	OC1CCN(Cc2oc(CNCCN3CCNC3=C(C#N)C#N)cc2)CC1	=	390	nM	P22303	Acetylcholinesterase	8496937	J. Med. Chem.	1993	36	5	572	370.45	0.02	111.49	0
62.1	CHEMBL87014	Cc1cc(nn1c2ccccc2)C(=O)CCC3CC[N+](C)(Cc4ccccc4)CC3	=	22	nM	P22303	Acetylcholinesterase	12182861	Bioorg. Med. Chem. Lett.	2002	12	18	2565	402.55	3.93	34.89	0
2270	CHEMBL87273	COc1cc2cc(sc2cc1OC)C(=O)CCC3CC[N+](C)(Cc4ccccc4)CC3	=	8	nM	P22303	Acetylcholinesterase	12182861	Bioorg. Med. Chem. Lett.	2002	12	18	2565	438.6	4.25	63.77	0
1590	CHEMBL1203534	Cl.N#CC(=C1NCCN1CCNCc2oc(CN3CCC=CC3)cc2)C#N	=	95	nM	P22303	Acetylcholinesterase	8496937	J. Med. Chem.	1993	36	5	572	352.43	1.2	91.26	0
520	CHEMBL154366	CC1CCCN(Cc2oc(CNCCN3CCNC3=C(C#N)C#N)cc2)C1	=	370	nM	P22303	Acetylcholinesterase	8496937	J. Med. Chem.	1993	36	5	572	368.48	1.83	91.26	0
4.6	CHEMBL314989	COc1cc2CC(CC3CC[N+](C)(Cc4ccccc4)CC3)C(=O)c2cc1OC	=	25	nM	P22303	Acetylcholinesterase	12182861	Bioorg. Med. Chem. Lett.	2002	12	18	2565	394.53	3.21	35.53	0
2260	CHEMBL148771	CCN(C)C(=O)Oc1ccc2CCCC(CC#C)c2c1	=	52400	nM	P22303	Acetylcholinesterase	12431053	J. Med. Chem.	2002	45	24	5260	271.35	5.01	29.54	1
303	CHEMBL155392	CNC(=C(C#N)C#N)NCCNCc1oc(CN(C)C)cc1	=	630	nM	P22303	Acetylcholinesterase	8496937	J. Med. Chem.	1993	36	5	572	302.37	0.23	100.05	0
18100	CHEMBL1203539	Cl.CCN(CC)Cc1oc(CNCCN2CCNC2=C(C#N)C#N)cc1	=	600	nM	P22303	Acetylcholinesterase	8496937	J. Med. Chem.	1993	36	5	572	342.44	1.29	91.26	0
122	CHEMBL156659	Oc1nc2ccccc2n1CCNCc3oc(CN4CCCCC4)cc3	=	1200	nM	P22303	Acetylcholinesterase	8496937	J. Med. Chem.	1993	36	5	572	354.45	3.29	66.46	0
281	CHEMBL1203538	Cl.N#CC(=C1NCCN1CCNCc2oc(CN3CCCCCC3)cc2)C#N	=	120	nM	P22303	Acetylcholinesterase	8496937	J. Med. Chem.	1993	36	5	572	368.48	1.96	91.26	0
40	CHEMBL154263	CC1CCN(Cc2oc(CNCCN3CCNC3=C(C#N)C#N)cc2)CC1	=	290	nM	P22303	Acetylcholinesterase	8496937	J. Med. Chem.	1993	36	5	572	368.48	1.76	91.26	0
540	CHEMBL155322	CC1CCCCN1Cc2oc(CNCCN3CCNC3=C(C#N)C#N)cc2	=	540	nM	P22303	Acetylcholinesterase	8496937	J. Med. Chem.	1993	36	5	572	368.48	1.88	91.26	0
280	CHEMBL1203537	Cl.CNC(=C(C#N)C#N)NCCNCc1oc(CN2CCCCC2)cc1	=	830	nM	P22303	Acetylcholinesterase	8496937	J. Med. Chem.	1993	36	5	572	342.44	1.15	100.05	0
110	CHEMBL346733	CCN(C)Cc1oc(CNCCN2CCNC2=C(C#N)C#N)cc1	=	430	nM	P22303	Acetylcholinesterase	8496937	J. Med. Chem.	1993	36	5	572	328.41	0.94	91.26	0
3100	CHEMBL195418	Cc1c(Cl)nc2ccccc2c1C(=O)NCCCCCCCNc3c4CCCCc4nc5ccccc35	=	3	nM	P22303	Acetylcholinesterase	15887964	J. Med. Chem.	2005	48	10	3564	515.09	7.76	66.91	2
163	CHEMBL195241	CN1CCN(CC1)c2nc3ccccc3c(C(=O)NCCCCCCCNc4c5CCCCc5nc6ccccc46)c2C	=	4.1	nM	P22303	Acetylcholinesterase	15887964	J. Med. Chem.	2005	48	10	3564	578.79	7.54	73.39	2
1780	CHEMBL1788255	CCCCCCN(C)C(=O)Oc1cccc(C[C@@H](C)N(C)CC#C)c1	=	2000	nM	P22303	Acetylcholinesterase	12431053	J. Med. Chem.	2002	45	24	5260	344.49	6.01	32.78	1
1230	CHEMBL555592	Cl.CCCN(C)C(=O)Oc1ccc2CCC(NCC#C)c2c1	=	14600	nM	P22303	Acetylcholinesterase	12431053	J. Med. Chem.	2002	45	24	5260	286.37	3.96	41.57	0
19580	CHEMBL151369	CCN(C)C(=O)Oc1cccc(CCNC)c1	=	20700	nM	P22303	Acetylcholinesterase	12431053	J. Med. Chem.	2002	45	24	5260	236.31	2.01	41.57	0
2570	CHEMBL590031	CO[P@@]1(=O)CC[C@H]2COC(=O)C2=C(C)O1	=	24000	nM	P22303	Acetylcholinesterase	20189400	Bioorg. Med. Chem.	2010	18	6	2265	232.17	-0.19	71.64	0
30300	CHEMBL592433	CO[P@]1(=O)CC[C@H]2COC(=O)C2=C(C)O1	=	140000	nM	P22303	Acetylcholinesterase	20189400	Bioorg. Med. Chem.	2010	18	6	2265	232.17	-0.19	71.64	0
49.3	CHEMBL592624	COC(=O)C1=C(C)OP(=O)(CCC1)OC	=	76000	nM	P22303	Acetylcholinesterase	20189400	Bioorg. Med. Chem.	2010	18	6	2265	234.19	0.36	71.64	0
10000	CHEMBL592857	COC(=O)C1=C(C)OP(=O)(CC1)OC	=	310000	nM	P22303	Acetylcholinesterase	20189400	Bioorg. Med. Chem.	2010	18	6	2265	220.16	-0.1	71.64	0
32	CHEMBL1025	CC(C)OP(=O)(F)OC(C)C	=	6000	nM	P22303	Acetylcholinesterase	20189400	Bioorg. Med. Chem.	2010	18	6	2265	184.15	1.35	45.34	0
366	CHEMBL541885	Cl.CCCCN(C)C(=O)Oc1ccc2CCC(NCC#C)c2c1	=	11300	nM	P22303	Acetylcholinesterase	12431053	J. Med. Chem.	2002	45	24	5260	300.4	4.42	41.57	0
30	CHEMBL543217	Cl.COc1ccc(cc1)N(C)C(=O)Oc2ccc3CCC(N)c3c2	=	300	nM	P22303	Acetylcholinesterase	12431053	J. Med. Chem.	2002	45	24	5260	312.36	3.03	64.79	0
1000	CHEMBL451825	[Br-].[Br-].O\N=C\c1cc[n+](C[n+]2ccc(\C=N\O)cc2)cc1	=	14.2	%	P22303	Acetylcholinesterase	21215642	Bioorg. Med. Chem.	2011	19	2	754	258.28	2.32	72.94	0
2500	CHEMBL238977	[Br-].[Br-].NC(=O)c1cc[n+](C\C=C\C[n+]2ccc(\C=N\O)cc2)cc1	=	55.9	%	P22303	Acetylcholinesterase	21215642	Bioorg. Med. Chem.	2011	19	2	754	298.34	1.98	83.44	0
1875	CHEMBL1644323	[Br-].[Br-].O\N=C\c1cc[n+](CCC[n+]2ccc(cc2)c3ccccc3)cc1	=	31.6	%	P22303	Acetylcholinesterase	21215642	Bioorg. Med. Chem.	2011	19	2	754	319.4	4.1	40.34	0
26.1	CHEMBL1644325	[Br-].[Br-].CC(=O)c1cc[n+](CCC[n+]2ccc(\C=N\O)cc2)cc1	=	10.7	%	P22303	Acetylcholinesterase	21215642	Bioorg. Med. Chem.	2011	19	2	754	285.34	2.32	57.41	0
25.4	CHEMBL1644328	[Br-].[Br-].N\C(=N/O)\c1cc[n+](CCC[n+]2ccc(\C=N\O)cc2)cc1	=	37.2	%	P22303	Acetylcholinesterase	21215642	Bioorg. Med. Chem.	2011	19	2	754	301.34	1.65	98.96	0
14.6	CHEMBL2088785	Nc1nc(NCCCC2CCN(Cc3ccccc3)CC2)c(cc1C#N)C#N	=	1.4	#N/A	P22303	Acetylcholinesterase	23078965	Eur. J. Med. Chem.	2012	57	#N/A	296	374.48	3.69	101.76	0
145	CHEMBL343237	CC1CCN(CCc2ccccc2)CC1	=	180	nM	P22303	Acetylcholinesterase	1738152	J. Med. Chem.	1992	35	3	590	203.32	3.39	3.24	0
300	CHEMBL155128	CC1CCN(Cc2ccc3ccccc3c2)CC1	=	2900	nM	P22303	Acetylcholinesterase	1738152	J. Med. Chem.	1992	35	3	590	239.36	3.98	3.24	0
10.5	CHEMBL156874	CN1CCC(CC1)\C=C\2/Cc3ccccc3C2=O	=	8.4	nM	P22303	Acetylcholinesterase	1738152	J. Med. Chem.	1992	35	3	590	241.33	2.98	20.31	0
1090	CHEMBL156157	CN1CCN(CC2Cc3ccccc3C2=O)CC1	=	94	nM	P22303	Acetylcholinesterase	1738152	J. Med. Chem.	1992	35	3	590	244.33	1.9	23.55	0
22.1	CHEMBL345847	CN1CCC(CCN2C(=O)c3ccccc3C2=O)CC1	=	0.9	nM	P22303	Acetylcholinesterase	1738152	J. Med. Chem.	1992	35	3	590	272.34	1.94	40.62	0
10.9	CHEMBL155768	CC1CCN(CC1)C(=O)c2ccccc2	=	10000	nM	P22303	Acetylcholinesterase	1738152	J. Med. Chem.	1992	35	3	590	203.28	2.41	20.31	0
231	CHEMBL153865	CN1CCC(C[C@@H]2Cc3ccccc3C2=O)CC1	=	5.3	nM	P22303	Acetylcholinesterase	1738152	J. Med. Chem.	1992	35	3	590	243.34	3.02	20.31	0
1341.7	CHEMBL156763	CC1CCN(CC2Cc3ccccc3C2=O)CC1	=	480	nM	P22303	Acetylcholinesterase	1738152	J. Med. Chem.	1992	35	3	590	243.34	3.11	20.31	0
284.2	CHEMBL347354	CC1CCN(Cc2ccccc2[N+](=O)[O-])CC1	=	160	nM	P22303	Acetylcholinesterase	1738152	J. Med. Chem.	1992	35	3	590	234.29	2.97	49.06	0
1819.7	CHEMBL155746	CN1CCC(CC1)\C=C\C=C\2/Cc3ccccc3C2=O	=	3	nM	P22303	Acetylcholinesterase	1738152	J. Med. Chem.	1992	35	3	590	267.37	3.45	20.31	0
73.6	CHEMBL345905	CN1CCC(C[C@H]2Cc3ccccc3C2=O)CC1	=	7.7	nM	P22303	Acetylcholinesterase	1738152	J. Med. Chem.	1992	35	3	590	243.34	3.02	20.31	0
21	CHEMBL263322	CN1CCC(CCCC2Cc3ccccc3C2=O)CC1	=	1.5	nM	P22303	Acetylcholinesterase	1738152	J. Med. Chem.	1992	35	3	590	271.4	3.93	20.31	0
3203.7	CHEMBL348318	CN1CCC(CC1)C2Cc3ccccc3C2=O	=	3300	nM	P22303	Acetylcholinesterase	1738152	J. Med. Chem.	1992	35	3	590	229.32	2.56	20.31	0
21	CHEMBL155945	CN1CCC(CC\C=C\2/Cc3ccccc3C2=O)CC1	=	0.82	nM	P22303	Acetylcholinesterase	1738152	J. Med. Chem.	1992	35	3	590	269.38	3.89	20.31	0
3560	CHEMBL157017	CN1CCC(=C2Cc3ccccc3C2=O)CC1	=	1200	nM	P22303	Acetylcholinesterase	1738152	J. Med. Chem.	1992	35	3	590	227.3	2.72	20.31	0
1072.8	CHEMBL155121	CC1CCN(Cc2cccc3ccccc23)CC1	=	220	nM	P22303	Acetylcholinesterase	1738152	J. Med. Chem.	1992	35	3	590	239.36	3.98	3.24	0
74.9	CHEMBL158232	CC1CCN(Cc2ccccc2)CC1	=	5.3	nM	P22303	Acetylcholinesterase	1738152	J. Med. Chem.	1992	35	3	590	189.3	3.07	3.24	0
119	CHEMBL345241	CC1CCN(CC2CCCCC2)CC1	=	8.9	nM	P22303	Acetylcholinesterase	1738152	J. Med. Chem.	1992	35	3	590	195.34	3.68	3.24	0
89.5	CHEMBL544022	Cl.CCN(CC)CCS\C(=N/O)\C(=O)c1ccc(Cl)cc1	#N/A	28.6	#N/A	P22303	Acetylcholinesterase	3746817	J. Med. Chem.	1986	29	9	1689	314.83	3.7	78.2	0
139	CHEMBL542016	Cl.CCN(C)C(=O)Oc1cccc2C(CCc12)N(C)CC#C	=	14900	nM	P22303	Acetylcholinesterase	12431053	J. Med. Chem.	2002	45	24	5260	286.37	3.97	32.78	0
43	CHEMBL357492	CCN(C)C(=O)Oc1ccc2CCC(N)Cc2c1	=	79600	nM	P22303	Acetylcholinesterase	12431053	J. Med. Chem.	2002	45	24	5260	248.32	2.13	55.56	0
530	CHEMBL541044	Cl.CN(C)CCS\C(=N/O)\C(=O)c1ccc(Br)cc1	#N/A	14.6	%	P22303	Acetylcholinesterase	3746817	J. Med. Chem.	1986	29	9	1689	331.23	3.08	78.2	0
3000	CHEMBL3234587	O\N=C\c1nc(CCCCCNc2c3CCCCc3nc4ccccc24)ccc1O	=	0.0075	/min	P22303	Acetylcholinesterase	24704618	Eur. J. Med. Chem.	2014	78	#N/A	455	404.5	5.49	90.63	1
2000	CHEMBL3234588	O\N=C\c1nc(CCCCNc2c3CCCCc3nc4ccccc24)ccc1O	=	0.021	/min	P22303	Acetylcholinesterase	24704618	Eur. J. Med. Chem.	2014	78	#N/A	455	390.48	5.03	90.63	1
47000	CHEMBL544669	Cl.CCN(CC)CCS\C(=N/O)\C(=O)c1ccc(Br)cc1	#N/A	35	%	P22303	Acetylcholinesterase	3746817	J. Med. Chem.	1986	29	9	1689	359.28	3.78	78.2	0
501.19	CHEMBL158174	CC1CCN(Cc2ccccc2C)CC1	=	10	nM	P22303	Acetylcholinesterase	1738152	J. Med. Chem.	1992	35	3	590	203.32	3.56	3.24	0
3715.35	CHEMBL158252	CN1CCC(CCC2C(=O)Nc3ccccc3C2=O)CC1	=	4.2	nM	P22303	Acetylcholinesterase	1738152	J. Med. Chem.	1992	35	3	590	286.37	2.29	49.41	0
158.49	CHEMBL3087683	CC(C(=O)NCCCNCCCNC1=CC(=O)c2ccccc2C1=O)c3ccc(c(F)c3)c4ccccc4	=	107000	nM	P22303	Acetylcholinesterase	24140444	Bioorg. Med. Chem. Lett.	2013	23	23	6254	513.6	3.8	87.3	1
1513.56	CHEMBL3087680	C[C@H](C(=O)NCCCNCCCNC1=CC(=O)C(=CC1=O)NCCCNCCCNC(=O)[C@@H](C)c2ccc(c(F)c2)c3ccccc3)c4ccc(c(F)c4)c5ccccc5	=	2890	nM	P22303	Acetylcholinesterase	24140444	Bioorg. Med. Chem. Lett.	2013	23	23	6254	818.99	4.77	140.46	2
1698.24	CHEMBL3087679	C[C@@H](C(=O)NCCCNCCCNC1=CC(=O)C(=CC1=O)NCCCNCCCNC(=O)[C@H](C)c2ccc(c(F)c2)c3ccccc3)c4ccc(c(F)c4)c5ccccc5	=	27800	nM	P22303	Acetylcholinesterase	24140444	Bioorg. Med. Chem. Lett.	2013	23	23	6254	818.99	4.77	140.46	2
0.324	CHEMBL3087677	COc1ccc2c(c1)c(CC(=O)NCCCNCCCNC3=CC(=O)C(=CC3=O)NCCCNCCCNC(=O)Cc4c(C)n(C(=O)c5ccc(Cl)cc5)c6ccc(OC)cc46)c(C)n2C(=O)c7ccc(Cl)cc7	=	10300	nM	P22303	Acetylcholinesterase	24140444	Bioorg. Med. Chem. Lett.	2013	23	23	6254	1046.05	#N/A	#N/A	#N/A
25118.9	CHEMBL3087676	Clc1cccc(Cl)c1Nc2ccccc2CC(=O)NCCCNCCCNC3=CC(=O)C(=CC3=O)NCCCNCCCNC(=O)Cc4ccccc4Nc5c(Cl)cccc5Cl	=	15400	nM	P22303	Acetylcholinesterase	24140444	Bioorg. Med. Chem. Lett.	2013	23	23	6254	922.77	6.15	164.52	3
1258.93	CHEMBL3087675	C[S+]([O-])c1ccc(\C=C\2/C(=C(CC(=O)NCCCNCCCNC3=CC(=O)C(=CC3=O)NCCCNCCCNC(=O)CC4=C(C)\C(=C/c5ccc(cc5)[S+](C)[O-])\c6ccc(F)cc46)c7cc(F)ccc27)C)cc1	=	9540	nM	P22303	Acetylcholinesterase	24140444	Bioorg. Med. Chem. Lett.	2013	23	23	6254	1043.29	#N/A	#N/A	#N/A
1000	CHEMBL3087674	CC(C)Cc1ccc(cc1)C(C)C(=O)NCCCNCCCNC2=CC(=O)C(=CC2=O)NCCCNCCCNC(=O)C(C)c3ccc(CC(C)C)cc3	=	600	nM	P22303	Acetylcholinesterase	24140444	Bioorg. Med. Chem. Lett.	2013	23	23	6254	743.03	4.62	140.46	2
316.23	CHEMBL157410	CN1CCC(CC2=Cc3ccccc3C2)CC1	=	4400	nM	P22303	Acetylcholinesterase	1738152	J. Med. Chem.	1992	35	3	590	227.34	3.55	3.24	0
2511.89	CHEMBL2181438	COc1cc2CCN(CCCCCCc3cc(C)nc(\C=N\O)c3O)C(c4ccccc4)c2cc1OC	=	300000	nM	P22303	Acetylcholinesterase	23148598	J. Med. Chem.	2012	55	23	10791	503.63	6.43	87.41	2
5600	CHEMBL2181437	COc1cc2CCN(CCCCCc3ccnc(\C=N\O)c3O)C(c4ccccc4)c2cc1OC	=	320000	nM	P22303	Acetylcholinesterase	23148598	J. Med. Chem.	2012	55	23	10791	475.58	5.69	87.41	1
82.6	CHEMBL2181430	COc1cc2CCN(CCCc3ccc(O)c(\C=N\O)n3)C(c4ccccc4)c2cc1OC	=	260000	nM	P22303	Acetylcholinesterase	23148598	J. Med. Chem.	2012	55	23	10791	447.53	4.79	87.41	0
0.32	CHEMBL132377	COc1ccccc1CNCCCCCC(=O)N(C)CCCCCCCCN(C)C(=O)CCCCCNCc2ccccc2OC	=	3235936569296280	nM	P22303	Acetylcholinesterase	9784091	J. Med. Chem.	1998	41	22	4186	638.92	6.48	83.14	2
12.4	CHEMBL302179	COc1ccccc1CNCCCCCCNCCCCCCNCCCCCCNCc2ccccc2OC	=	154881661891249	nM	P22303	Acetylcholinesterase	9784091	J. Med. Chem.	1998	41	22	4186	554.85	6.39	66.58	2
420	CHEMBL134382	COc1ccccc1CNCCCCCCNCCCCCNCCCCCCNCc2ccccc2OC	=	138038426460289	nM	P22303	Acetylcholinesterase	9784091	J. Med. Chem.	1998	41	22	4186	540.82	5.93	66.58	2
390000	CHEMBL422977	COc1ccccc1CNCCCCCCNCCCCCCCNCCCCCCNCc2ccccc2OC	=	223872113856834	nM	P22303	Acetylcholinesterase	9784091	J. Med. Chem.	1998	41	22	4186	568.88	6.85	66.58	2
210	CHEMBL134488	COc1ccccc1CNCCCCCC(=O)NCCCCCCCCNC(=O)CCCCCNCc2ccccc2OC	=	537031796370253	nM	P22303	Acetylcholinesterase	9784091	J. Med. Chem.	1998	41	22	4186	610.87	6.07	100.72	2
3400	CHEMBL132133	NCCCCCCNCCSSCCNCCCCCCN	=	1.99526e+12	nM	P22303	Acetylcholinesterase	9784091	J. Med. Chem.	1998	41	22	4186	350.63	2.04	126.69	0
6.8	CHEMBL156710	COc1cc(C)cc(OC)c1OC	=	4900	nM	P22303	Acetylcholinesterase	1738151	J. Med. Chem.	1992	35	3	584	182.22	2.27	27.69	0
11.7	CHEMBL1275924	OP(=O)(NN1CCCCC1)Oc2ccccc2	=	5490000	nM	P22303	Acetylcholinesterase	20801550	Eur. J. Med. Chem.	2010	45	11	5130	256.24	1.54	71.61	0
60	CHEMBL1922540	CP(=O)(OCC#C)OC(C(F)(F)F)C(F)(F)F	=	65000	nM	P22303	Acetylcholinesterase	22001085	Bioorg. Med. Chem. Lett.	2011	21	23	7216	284.09	2.73	45.34	0
5.4	CHEMBL1922541	COC(=O)C(OP(=O)(C)OCC#C)C(F)(F)F	=	43600	nM	P22303	Acetylcholinesterase	22001085	Bioorg. Med. Chem. Lett.	2011	21	23	7216	274.13	1.54	71.64	0
5.18	CHEMBL542018	Cl.CCNC(=O)Oc1ccc2CCC(N)c2c1	=	17700	nM	P22303	Acetylcholinesterase	12431053	J. Med. Chem.	2002	45	24	5260	220.27	1.61	64.34	0
3.52	CHEMBL110077	CC1=CC2CC(C1)c3c(N)c4ccc(F)cc4nc3C2	~	15	#N/A	P22303	Acetylcholinesterase	10602696	J. Med. Chem.	1999	42	25	5110	268.33	3.59	38.9	0
4.04	CHEMBL3086279	COc1cc2C(=O)N(CCC3CCN(Cc4ccccc4)CC3)[Se](=O)c2cc1OC	#N/A	#N/A	#N/A	P22303	Acetylcholinesterase	24160297	J. Med. Chem.	2013	56	22	9089	#N/A	#N/A	#N/A	#N/A
21.8	CHEMBL3086278	COc1cc2[Se]N(CCCCC3CCN(Cc4ccccc4)CC3)C(=O)c2cc1OC	=	46.3	%	P22303	Acetylcholinesterase	24160297	J. Med. Chem.	2013	56	22	9089	#N/A	#N/A	#N/A	#N/A
2500	CHEMBL3086277	COc1cc2[Se]N(CCCC3CCN(Cc4ccccc4)CC3)C(=O)c2cc1OC	=	26.3	%	P22303	Acetylcholinesterase	24160297	J. Med. Chem.	2013	56	22	9089	#N/A	#N/A	#N/A	#N/A
79.6	CHEMBL3086276	COc1cc2[Se]N(CCC3CCN(Cc4ccccc4)CC3)C(=O)c2cc1OC	=	21.4	%	P22303	Acetylcholinesterase	24160297	J. Med. Chem.	2013	56	22	9089	#N/A	#N/A	#N/A	#N/A
7300	CHEMBL365678	CCC(=O)Oc1cccc(CN(C)CCCCCCCOc2ccc3C(=O)\C(=C\c4ccc5ccccc5c4)\Oc3c2)c1	=	2090	nM	P22303	Acetylcholinesterase	15974596	J. Med. Chem.	2005	48	13	4444	577.71	8.2	65.07	2
230	CHEMBL190528	CNC(=O)Oc1cccc(CN(C)CCCCCCCOc2ccc3C(=O)\C(=C\c4cc(OC)c(OC)c(OC)c4)\Oc3c2)c1	=	520	nM	P22303	Acetylcholinesterase	15974596	J. Med. Chem.	2005	48	13	4444	618.72	6.57	104.79	2
24.7	CHEMBL363588	CNC(=O)Oc1cccc(CN(C)CCCCCCCOc2ccc3C(=O)\C(=C\c4cc(OC)c(OC)c(OC)c4)\COc3c2)c1	=	9810	nM	P22303	Acetylcholinesterase	15974596	J. Med. Chem.	2005	48	13	4444	632.74	6.83	104.79	2
90	CHEMBL191416	CNC(=O)Oc1cccc(CN(C)CCCOc2ccc3C(=O)\C(=C\c4cc(OC)c(OC)c(OC)c4)\Oc3c2)c1	=	2990	nM	P22303	Acetylcholinesterase	15974596	J. Med. Chem.	2005	48	13	4444	562.61	4.62	104.79	1
952	CHEMBL371798	CN(CCCCCCCOc1ccc2C(=O)\C(=C\c3cccc4ccccc34)\Oc2c1)Cc5cccc(O)c5	=	49600000	nM	P22303	Acetylcholinesterase	15974596	J. Med. Chem.	2005	48	13	4444	521.65	7.52	59	2
1000	CHEMBL365136	CNC(=O)Oc1cccc(CN(C)CCCCCCCOc2ccc3C(=O)\C(=C\c4cc(OC)c(OC)c(OC)c4)\CCc3c2)c1	=	4940	nM	P22303	Acetylcholinesterase	15974596	J. Med. Chem.	2005	48	13	4444	630.77	7.69	95.56	2
1000	CHEMBL2088780	Nc1nc(NCCC2CCN(Cc3ccccc3)CC2)c(C#N)c(c4ccccc4)c1C#N	=	390	nM	P22303	Acetylcholinesterase	23078965	Eur. J. Med. Chem.	2012	57	#N/A	296	436.55	4.76	101.76	0
2847.5	CHEMBL73593	O=C(CCC1CCN(Cc2ccccc2)CC1)c3ccc4CCCNc4c3	=	165.96	nM	P22303	Acetylcholinesterase	21074294	Eur. J. Med. Chem.	2011	46	1	39	362.51	4.82	32.34	0
780.4	CHEMBL1651127	O=C(CCC1CCN(Cc2ccccc2)CC1)c3ccc4CCNCCc4c3	=	25.12	nM	P22303	Acetylcholinesterase	21074294	Eur. J. Med. Chem.	2011	46	1	39	376.53	4.42	32.34	0
11223	CHEMBL1651130	O=C(CCC1CCN(Cc2ccccc2)CC1)c3cc4CCN5C(=O)CCc(c3)c45	=	9.77	nM	P22303	Acetylcholinesterase	21074294	Eur. J. Med. Chem.	2011	46	1	39	402.53	4.21	40.62	0
5654.5	CHEMBL1651133	Clc1ccccc1CN2CCC(CCC(=O)c3cc4CCC(=O)n5ccc(c3)c45)CC2	=	5.13	nM	P22303	Acetylcholinesterase	21074294	Eur. J. Med. Chem.	2011	46	1	39	434.96	5.75	42.31	1
245.3	CHEMBL1651135	Clc1ccc(CN2CCC(CCC(=O)c3cc4CCC(=O)n5ccc(c3)c45)CC2)cc1	=	151.36	nM	P22303	Acetylcholinesterase	21074294	Eur. J. Med. Chem.	2011	46	1	39	434.96	5.75	42.31	1
387.5	CHEMBL1651138	COc1ccc(CN2CCC(CCC(=O)c3cc4CCC(=O)n5ccc(c3)c45)CC2)cc1	=	346.74	nM	P22303	Acetylcholinesterase	21074294	Eur. J. Med. Chem.	2011	46	1	39	430.54	5.07	51.54	1
2193.5	CHEMBL1651141	[O-][N+](=O)c1ccccc1CN2CCC(CCC(=O)c3cc4CCC(=O)n5ccc(c3)c45)CC2	=	89.13	nM	P22303	Acetylcholinesterase	21074294	Eur. J. Med. Chem.	2011	46	1	39	445.51	4.98	88.13	0
0.42	CHEMBL1651245	O=C(CCC1CCN(Cc2ccccc2)CC1)c3cc4CCCC(=O)N5CCc(c3)c45	=	52.48	nM	P22303	Acetylcholinesterase	21074294	Eur. J. Med. Chem.	2011	46	1	39	416.56	4.66	40.62	0
0.89	CHEMBL329231	O=C1CCc2cc3c(CCC4CCN(Cc5ccccc5)CC4)noc3cc2N1	=	0.575	nM	P22303	Acetylcholinesterase	21074294	Eur. J. Med. Chem.	2011	46	1	39	389.49	4.12	58.37	0
1.89	CHEMBL1651246	CS(=O)(=O)Nc1ccc2c(CCC3CCN(Cc4ccccc4)CC3)noc2c1	=	14.13	nM	P22303	Acetylcholinesterase	21074294	Eur. J. Med. Chem.	2011	46	1	39	413.53	3.59	83.82	0
1.33	CHEMBL328715	C(CC1CCN(Cc2ccccc2)CC1)Nc3noc4ccccc34	=	812.83	nM	P22303	Acetylcholinesterase	21074294	Eur. J. Med. Chem.	2011	46	1	39	335.44	4.49	41.3	0
6.84	CHEMBL1651249	Oc1ccc(CN2CCC(CCC(=O)c3cc4CCC(=O)n5ccc(c3)c45)CC2)cc1	=	0.49	nM	P22303	Acetylcholinesterase	21074294	Eur. J. Med. Chem.	2011	46	1	39	416.51	4.85	62.54	0
3.53	CHEMBL2088687	Nc1nc(NC2CCN(Cc3ccccc3)CC2)c(C#N)c(c4ccccc4)c1C#N	=	8800	nM	P22303	Acetylcholinesterase	23078965	Eur. J. Med. Chem.	2012	57	#N/A	296	408.5	3.79	101.76	0
4.19	CHEMBL2088781	Nc1nc(NCCCC2CCN(Cc3ccccc3)CC2)c(C#N)c(c4ccccc4)c1C#N	=	240	nM	P22303	Acetylcholinesterase	23078965	Eur. J. Med. Chem.	2012	57	#N/A	296	450.58	5.21	101.76	1
0.74	CHEMBL2088782	Nc1nc(NCCCCC2CCN(Cc3ccccc3)CC2)c(C#N)c(c4ccccc4)c1C#N	=	120	nM	P22303	Acetylcholinesterase	23078965	Eur. J. Med. Chem.	2012	57	#N/A	296	464.6	5.67	101.76	1
4.02	CHEMBL2088783	Nc1nc(NC2CCN(Cc3ccccc3)CC2)c(cc1C#N)C#N	=	3100	nM	P22303	Acetylcholinesterase	23078965	Eur. J. Med. Chem.	2012	57	#N/A	296	332.4	2.27	101.76	0
2.04	CHEMBL2088784	Nc1nc(NCCC2CCN(Cc3ccccc3)CC2)c(cc1C#N)C#N	=	220	nM	P22303	Acetylcholinesterase	23078965	Eur. J. Med. Chem.	2012	57	#N/A	296	360.46	3.24	101.76	0
11.5	CHEMBL2088786	Nc1nc(NCCCCC2CCN(Cc3ccccc3)CC2)c(cc1C#N)C#N	=	70	nM	P22303	Acetylcholinesterase	23078965	Eur. J. Med. Chem.	2012	57	#N/A	296	388.51	4.15	101.76	0
0.31	CHEMBL368075	CCCOc1ccccc1CN(CC)CCCCCC(=O)N(C)CCCCCCCCN(C)C(=O)CCCCCN(CC)Cc2ccccc2OCCC	=	33.88	nM	P22303	Acetylcholinesterase	12620072	J. Med. Chem.	2003	46	6	954	751.14	10	65.56	2
1.32	CHEMBL158946	C\N=C/1\CCc2c1n(C)c3ccc(OC(=O)N(C)C)c(Br)c23	#N/A	#N/A	#N/A	P22303	Acetylcholinesterase	#N/A	Bioorg. Med. Chem. Lett.	1996	6	6	625	364.24	3.66	46.83	0
3.26	CHEMBL176773	COc1cccc(CN(C)CCCCCC(=O)N(C)CCCCCCCCN(C)C(=O)CCCCCN(C)Cc2cccc(OC)c2)c1	=	676.08	nM	P22303	Acetylcholinesterase	12620072	J. Med. Chem.	2003	46	6	954	666.98	7.56	65.56	2
9.09	CHEMBL175047	CCN(CCCCCCOCCCCCCCCOCCCCCCN(CC)Cc1ccccc1OC)Cc2ccccc2OC	=	204.17	nM	P22303	Acetylcholinesterase	12620072	J. Med. Chem.	2003	46	6	954	640.98	9.61	43.4	2
0.43	CHEMBL177052	CCN(CCCCCC(=O)N(C)CCCCCCCCN(C)C(=O)CCCCCN(CC)Cc1ccccc1Cl)Cc2ccccc2Cl	=	112.2	nM	P22303	Acetylcholinesterase	12620072	J. Med. Chem.	2003	46	6	954	703.87	9.61	47.1	2
2000	CHEMBL173136	CCN(CCCCCC(=O)N(C)CCCCCCCCN(C)C(=O)CCCCCN(CC)Cc1ccccc1C(F)(F)F)Cc2ccccc2C(F)(F)F	=	4570.88	nM	P22303	Acetylcholinesterase	12620072	J. Med. Chem.	2003	46	6	954	770.97	10.17	47.1	2
3760	CHEMBL1084790	Cc1nc2cc(ccc2[nH]1)C(=O)CCC3CCN(Cc4ccccc4)CC3	=	12.02	nM	P22303	Acetylcholinesterase	21074294	Eur. J. Med. Chem.	2011	46	1	39	361.48	4.26	48.99	0
1	CHEMBL1084275	Cc1nc2ccc(cc2s1)C(=O)CCC3CCN(Cc4ccccc4)CC3	=	6.76	nM	P22303	Acetylcholinesterase	21074294	Eur. J. Med. Chem.	2011	46	1	39	378.53	4.83	61.44	0
158	CHEMBL1651248	Fc1ccc(CN2CCC(CCC(=O)c3cc4CCC(=O)n5ccc(c3)c45)CC2)cc1	=	4.57	nM	P22303	Acetylcholinesterase	21074294	Eur. J. Med. Chem.	2011	46	1	39	418.5	5.3	42.31	1
500	CHEMBL1651250	[O-][N+](=O)c1ccc(CN2CCC(CCC(=O)c3cc4CCC(=O)n5ccc(c3)c45)CC2)cc1	=	42.66	nM	P22303	Acetylcholinesterase	21074294	Eur. J. Med. Chem.	2011	46	1	39	445.51	4.98	88.13	0
1500	CHEMBL328468	O=C1Cc2cc3onc(CCC4CCN(Cc5ccccc5)CC4)c3cc2N1	=	0.955	nM	P22303	Acetylcholinesterase	21074294	Eur. J. Med. Chem.	2011	46	1	39	375.46	3.67	58.37	0
36.3	CHEMBL173607	CC[N+](C)(CCCCCC(=O)N(C)CCCCCCCCN(C)C(=O)CCCCC[N+](C)(CC)Cc1ccccc1C)Cc2ccccc2C	=	16.6	nM	P22303	Acetylcholinesterase	12620072	J. Med. Chem.	2003	46	6	954	693.1	6.55	40.62	2
6000	CHEMBL1082435	CCn1c(C)nc2cc(ccc12)C(=O)CCC3CCN(Cc4ccccc4)CC3	=	4.27	nM	P22303	Acetylcholinesterase	21074294	Eur. J. Med. Chem.	2011	46	1	39	389.53	4.81	38.13	0
3720	CHEMBL1651125	O=C(CCC1CCN(Cc2ccccc2)CC1)c3ccc4NC(Nc4c3)c5ccccc5	=	33.11	nM	P22303	Acetylcholinesterase	21074294	Eur. J. Med. Chem.	2011	46	1	39	425.57	5.7	44.37	1
180	CHEMBL1196495	O=C(CCC1CCN(Cc2ccccc2)CC1)c3ccc4OCCOc4c3	=	30.2	nM	P22303	Acetylcholinesterase	21074294	Eur. J. Med. Chem.	2011	46	1	39	365.47	4.27	38.77	0
1700	CHEMBL173018	CC[N+](C)(CCCCCC(=O)N(C)CCCCCCCCN(C)C(=O)CCCCC[N+](C)(CC)Cc1ccccc1OC)Cc2ccccc2OC	=	12.02	nM	P22303	Acetylcholinesterase	12620072	J. Med. Chem.	2003	46	6	954	725.1	5.54	59.08	2
3390	CHEMBL609977	[I-].[I-].CC[N+](C)(CCCCCC(=O)N(C)CCCCCCCCN(C)C(=O)CCCCC[N+](C)(CC)Cc1ccccc1[N+](=O)[O-])Cc2ccccc2[N+](=O)[O-]	=	12.3	nM	P22303	Acetylcholinesterase	12620072	J. Med. Chem.	2003	46	6	954	755.04	5.36	132.25	2
3660	CHEMBL95020	O=C1Cc2c(N1)ccc3c(CCC4CCN(Cc5ccccc5)CC4)noc23	=	3.63	nM	P22303	Acetylcholinesterase	21074294	Eur. J. Med. Chem.	2011	46	1	39	375.46	3.67	58.37	0
1260	CHEMBL1651247	C(Cc1noc2cc(ccc12)C3CCCCC3)C4CCN(Cc5ccccc5)CC4	=	0.794	nM	P22303	Acetylcholinesterase	21074294	Eur. J. Med. Chem.	2011	46	1	39	402.57	6.87	29.27	1
43900	CHEMBL79012	COc1ccc(CN(C)CCCCCC(=O)N(C)CCCCCCCCN(C)C(=O)CCCCCN(C)Cc2ccc(OC)cc2)cc1	=	5754.4	nM	P22303	Acetylcholinesterase	12620072	J. Med. Chem.	2003	46	6	954	666.98	7.56	65.56	2
9200	CHEMBL173935	CC[N+](C)(CCCCCC(=O)N(C)CCCCCCCCN(C)C(=O)CCCCC[N+](C)(CC)Cc1ccccc1Cl)Cc2ccccc2Cl	=	19.5	nM	P22303	Acetylcholinesterase	12620072	J. Med. Chem.	2003	46	6	954	733.94	6.9	40.62	2
52400	CHEMBL174710	COc1ccccc1CN(CCCCCC(=O)N(C)CCCCCCCCN(C)C(=O)CCCCCN(Cc2ccccc2OC)C(C)C)C(C)C	=	72.44	nM	P22303	Acetylcholinesterase	12620072	J. Med. Chem.	2003	46	6	954	723.08	9.01	65.56	2
13510	CHEMBL174046	CC[N+](C)(CCCCCC(=O)N(C)CCCCCCCCN(C)C(=O)CCCCC[N+](C)(CC)Cc1ccccc1C(F)(F)F)Cc2ccccc2C(F)(F)F	=	11.75	nM	P22303	Acetylcholinesterase	12620072	J. Med. Chem.	2003	46	6	954	801.04	7.46	40.62	2
2.6	CHEMBL176585	CCN(CCCCCC(=O)N(C)CCCCCCCCN(C)C(=O)CCCCCN(CC)Cc1ccccc1)Cc2ccccc2	=	48.98	nM	P22303	Acetylcholinesterase	12620072	J. Med. Chem.	2003	46	6	954	634.98	8.29	47.1	2
952	CHEMBL172442	CC[N+](C)(CCCCCCOCCCCCCCCOCCCCCC[N+](C)(CC)Cc1ccccc1OC)Cc2ccccc2OC	=	77.62	nM	P22303	Acetylcholinesterase	12620072	J. Med. Chem.	2003	46	6	954	671.05	6.9	36.92	2
32600	CHEMBL174228	CCN(CCCCCC(=O)N(C)CCCCCCCCN(C)C(=O)CCCCCN(CC)Cc1ccccc1C)Cc2ccccc2C	=	56.23	nM	P22303	Acetylcholinesterase	12620072	J. Med. Chem.	2003	46	6	954	663.03	9.26	47.1	2
177000	CHEMBL173309	CCN(CCCCCC(=O)N(C)CCCCCCCCN(C)C(=O)CCCCCN(CC)Cc1ccccc1OC)Cc2ccccc2OC	=	18.62	nM	P22303	Acetylcholinesterase	12620072	J. Med. Chem.	2003	46	6	954	695.03	8.25	65.56	2
281000	CHEMBL137059	CC[N+](C)(CCCCCC(=O)N(C)CCCCCCCCN(C)C(=O)CCCCC[N+](C)(CC)Cc1ccccc1)Cc2ccccc2	=	37.15	nM	P22303	Acetylcholinesterase	12620072	J. Med. Chem.	2003	46	6	954	665.05	5.58	40.62	2
127000	CHEMBL143055	CCN(CCCCCC(=O)N(CCCCCCCCN(C(C)C)C(=O)CCCCCN(CC)Cc1ccccc1OC)C(C)C)Cc2ccccc2OC	=	18.2	nM	P22303	Acetylcholinesterase	12620072	J. Med. Chem.	2003	46	6	954	751.14	9.71	65.56	2
10500	CHEMBL129542	C(COc1ccc(CN2CCCCC2)cc1)CN3CCCCC3	=	3200	nM	P22303	Acetylcholinesterase	18249544	Bioorg. Med. Chem.	2008	16	6	2968	316.48	3.92	15.71	0
127000	CHEMBL259264	OCCC1CCN(Cc2ccc(OCCCN3CCCCC3)cc2)CC1	=	350	nM	P22303	Acetylcholinesterase	18249544	Bioorg. Med. Chem.	2008	16	6	2968	360.53	3.41	35.94	0
40700	CHEMBL259482	OCC1CCN(Cc2ccc(OCCCN3CCCCC3)cc2)CC1	=	1100	nM	P22303	Acetylcholinesterase	18249544	Bioorg. Med. Chem.	2008	16	6	2968	346.51	3.02	35.94	0
17400	CHEMBL129306	OC1CCN(Cc2ccc(OCCCN3CCCCC3)cc2)CC1	=	2300	nM	P22303	Acetylcholinesterase	18249544	Bioorg. Med. Chem.	2008	16	6	2968	332.48	2.44	35.94	0
2000	CHEMBL1651126	O=C(CCC1CCN(Cc2ccccc2)CC1)c3ccc4CCCNCc4c3	=	22.91	nM	P22303	Acetylcholinesterase	21074294	Eur. J. Med. Chem.	2011	46	1	39	376.53	4.55	32.34	0
1800	CHEMBL1651128	O=C(CCC1CCN(Cc2ccccc2)CC1)c3ccc4OCCNCc4c3	=	39.81	nM	P22303	Acetylcholinesterase	21074294	Eur. J. Med. Chem.	2011	46	1	39	378.51	3.82	41.57	0
2100	CHEMBL1651129	O=C(CCC1CCN(Cc2ccccc2)CC1)c3cc4CCCN5C(=O)Cc(c3)c45	=	3.63	nM	P22303	Acetylcholinesterase	21074294	Eur. J. Med. Chem.	2011	46	1	39	402.53	4.21	40.62	0
1800	CHEMBL1651131	Fc1ccccc1CN2CCC(CCC(=O)c3cc4CCC(=O)n5ccc(c3)c45)CC2	=	2.51	nM	P22303	Acetylcholinesterase	21074294	Eur. J. Med. Chem.	2011	46	1	39	418.5	5.3	42.31	1
1900	CHEMBL1651132	Fc1cccc(CN2CCC(CCC(=O)c3cc4CCC(=O)n5ccc(c3)c45)CC2)c1	=	1.29	nM	P22303	Acetylcholinesterase	21074294	Eur. J. Med. Chem.	2011	46	1	39	418.5	5.3	42.31	1
1000	CHEMBL1651134	Clc1cccc(CN2CCC(CCC(=O)c3cc4CCC(=O)n5ccc(c3)c45)CC2)c1	=	4.9	nM	P22303	Acetylcholinesterase	21074294	Eur. J. Med. Chem.	2011	46	1	39	434.96	5.75	42.31	1
1610	CHEMBL1651136	COc1ccccc1CN2CCC(CCC(=O)c3cc4CCC(=O)n5ccc(c3)c45)CC2	=	64.57	nM	P22303	Acetylcholinesterase	21074294	Eur. J. Med. Chem.	2011	46	1	39	430.54	5.07	51.54	1
452000	CHEMBL1651137	COc1cccc(CN2CCC(CCC(=O)c3cc4CCC(=O)n5ccc(c3)c45)CC2)c1	=	125.89	nM	P22303	Acetylcholinesterase	21074294	Eur. J. Med. Chem.	2011	46	1	39	430.54	5.07	51.54	1
9010	CHEMBL1651139	Oc1ccccc1CN2CCC(CCC(=O)c3cc4CCC(=O)n5ccc(c3)c45)CC2	=	1.1	nM	P22303	Acetylcholinesterase	21074294	Eur. J. Med. Chem.	2011	46	1	39	416.51	4.85	62.54	0
100	CHEMBL1651140	Oc1cccc(CN2CCC(CCC(=O)c3cc4CCC(=O)n5ccc(c3)c45)CC2)c1	=	8.71	nM	P22303	Acetylcholinesterase	21074294	Eur. J. Med. Chem.	2011	46	1	39	416.51	4.85	62.54	0
3850	CHEMBL1651243	[O-][N+](=O)c1cccc(CN2CCC(CCC(=O)c3cc4CCC(=O)n5ccc(c3)c45)CC2)c1	=	2.88	nM	P22303	Acetylcholinesterase	21074294	Eur. J. Med. Chem.	2011	46	1	39	445.51	4.98	88.13	0
3870	CHEMBL1651244	O=C(CCC1CCN(Cc2ccccc2)CC1)c3cc4CCCN5C(=O)CCc(c3)c45	=	15.85	nM	P22303	Acetylcholinesterase	21074294	Eur. J. Med. Chem.	2011	46	1	39	416.56	4.66	40.62	0
960	CHEMBL359570	O=C1Cc2cc3c(CCC4CCN(Cc5ccccc5)CC4)noc3cc2N1	=	0.331	nM	P22303	Acetylcholinesterase	21074294	Eur. J. Med. Chem.	2011	46	1	39	375.46	3.67	58.37	0
1430	CHEMBL1179697	CN1C(=O)Cc2cc3c(CCC4CCN(Cc5ccccc5)CC4)noc3cc12	=	0.479	nM	P22303	Acetylcholinesterase	21074294	Eur. J. Med. Chem.	2011	46	1	39	389.49	3.87	49.58	0
2320	CHEMBL74107	CCCCCCCCNC(=O)Oc1ccc2N(C)[C@H]3N(C)CC[C@@]3(C)c2c1	=	15	nM	P22303	Acetylcholinesterase	2202827	J. Med. Chem.	1990	33	9	2311	373.53	5.5	44.81	1
155000	CHEMBL3235503	C(CSSCCNc1c2CCCCc2nc3ccccc13)Nc4c5CCCCc5nc6ccccc46	=	5.04	nM	P22303	Acetylcholinesterase	24131448	J. Med. Chem.	2014	57	7	2821	514.75	7.71	100.44	2
113000	CHEMBL2171309	COc1cc(\C=C\C(=O)NCCCCCCNc2c3CCCCc3nc4ccccc24)ccc1O	=	11.64	nM	P22303	Acetylcholinesterase	24131448	J. Med. Chem.	2014	57	7	2821	473.61	5.97	83.48	1
191100	CHEMBL263785	CCCOc1ccccc1C[N+](C)(CC)CCCCCC(=O)N(C)CCCCCCCCN(C)C(=O)CCCCC[N+](C)(CC)Cc2ccccc2OCCC	=	17.38	nM	P22303	Acetylcholinesterase	12620072	J. Med. Chem.	2003	46	6	954	781.2	7.29	59.08	2
81500	CHEMBL176521	CC[N+](C)(CCCCCC(=O)N(CCCCCCCCN(C(C)C)C(=O)CCCCC[N+](C)(CC)Cc1ccccc1OC)C(C)C)Cc2ccccc2OC	=	8.13	nM	P22303	Acetylcholinesterase	12620072	J. Med. Chem.	2003	46	6	954	781.2	7	59.08	2
7	CHEMBL283509	COc1ccc(cc1OC)C2=CC3=C(C[C@@]4(O)[C@@](C)(CC[C@@]5(O)C(C)(C)C=CC(=O)[C@]45C)O3)C(=O)O2	=	1	nM	P22303	Acetylcholinesterase	10890154	Bioorg. Med. Chem. Lett.	2000	10	12	1315	496.55	2.59	111.52	0
4.49	CHEMBL24844	COc1ccc(cc1OC)C2=CC3=C(C(=O)O2)C(=O)C4[C@@]5(C)CC[C@H](O)[C@@](C)(CO)C5C[C@H](O)[C@@]4(C)O3	=	58000	nM	P22303	Acetylcholinesterase	10890154	Bioorg. Med. Chem. Lett.	2000	10	12	1315	514.56	1.55	131.75	1
84.8	CHEMBL277665	C[C@@]1(CO)[C@@H](O)CC[C@@]2(C)C1C[C@H](O)[C@@]3(C)OC4=C(C(=O)OC(=C4)c5ccccc5)C(=O)C23	=	99000	nM	P22303	Acetylcholinesterase	10890154	Bioorg. Med. Chem. Lett.	2000	10	12	1315	454.51	1.59	113.29	0
194	CHEMBL278342	COc1ccc(cc1)C2=CC3=C(C[C@@]4(O)[C@@](C)(CC[C@@]5(O)C(C)(C)C=CC(=O)[C@]45C)O3)C(=O)O2	=	26	nM	P22303	Acetylcholinesterase	10890154	Bioorg. Med. Chem. Lett.	2000	10	12	1315	466.52	2.6	102.29	0
40.7	CHEMBL25524	C[C@@]1(CO)[C@@H](O)CC[C@@]2(C)C1C[C@H](O)[C@@]3(C)OC4=C(C(=O)OC(=C4)c5ccccn5)C(=O)C23	=	101000	nM	P22303	Acetylcholinesterase	10890154	Bioorg. Med. Chem. Lett.	2000	10	12	1315	455.5	0.86	126.18	0
70.3	CHEMBL25629	C[C@@]1(CO)[C@@H](O)CC[C@@]2(C)C1C[C@H](O)[C@@]3(C)OC4=C(C(=O)OC(=C4)c5cccnc5)C(=O)C23	=	35000	nM	P22303	Acetylcholinesterase	10890154	Bioorg. Med. Chem. Lett.	2000	10	12	1315	455.5	0.44	126.18	0
4.97	CHEMBL24519	C[C@@]1(CO)[C@@H](O)CC[C@@]2(C)C1C[C@H](O)[C@@]3(C)OC4=C(C(=O)OC(=C4)c5ccncc5)C(=O)C23	=	7900	nM	P22303	Acetylcholinesterase	10890154	Bioorg. Med. Chem. Lett.	2000	10	12	1315	455.5	0.44	126.18	0
14.9	CHEMBL24416	COc1ccc(cc1)C2=CC3=C(C(=O)O2)C(=O)C4[C@@]5(C)CC[C@H](O)[C@@](C)(CO)C5C[C@H](O)[C@@]4(C)O3	=	70000	nM	P22303	Acetylcholinesterase	10890154	Bioorg. Med. Chem. Lett.	2000	10	12	1315	484.54	1.57	122.52	0
51.7	CHEMBL25149	C[C@@]1(CO)[C@@H](O)CC[C@@]2(C)C1C[C@H](O)[C@@]3(C)OC4=C(C(=O)OC(=C4)c5ccc(Cl)nc5)C(=O)C23	=	80000	nM	P22303	Acetylcholinesterase	10890154	Bioorg. Med. Chem. Lett.	2000	10	12	1315	489.95	1.31	126.18	0
81100	CHEMBL32823	C(CCCNc1c2CCCCc2nc3ccccc13)CCCNc4c5CCCCc5nc6ccccc46	=	0.4	nM	P22303	Acetylcholinesterase	23466605	Eur. J. Med. Chem.	2013	63	#N/A	95	492.7	8.52	49.84	1
53100	CHEMBL1834810	CC[C@H](C)C(=O)OCCCc1cc(OC)c2oc(cc2c1)c3ccc4OCOc4c3	=	70.5	%	P22303	Acetylcholinesterase	21939219	J. Nat. Prod.	2011	74	10	2081	410.46	5.83	67.13	1
73500	CHEMBL1834806	CCCCC\C=C/C\C=C/CCCCCCCC(=O)OCCCc1cc(OC)c2oc(cc2c1)c3ccc4OCOc4c3	=	77.6	%	P22303	Acetylcholinesterase	21939219	J. Nat. Prod.	2011	74	10	2081	588.77	10.87	67.13	2
62800	CHEMBL225577	[Br-].[Br-].C(CCCCC[n+]1cccc2ccccc12)CCCC[n+]3cccc4ccccc34	=	60	nM	P22303	Acetylcholinesterase	21397501	Bioorg. Med. Chem. Lett.	2011	21	8	2505	398.58	8.47	7.76	1
81400	CHEMBL1762003	[Br-].[Br-].C(c1ccc2ccc(C[n+]3cccc4ccccc34)cc2c1)[n+]5cccc6ccccc56	=	8200	nM	P22303	Acetylcholinesterase	21397501	Bioorg. Med. Chem. Lett.	2011	21	8	2505	412.52	7.51	7.76	1
88500	CHEMBL1834877	COc1cc(CCCOC(=O)Nc2ccccc2)cc3cc(oc13)c4ccc5OCOc5c4	=	86.5	%	P22303	Acetylcholinesterase	21939219	J. Nat. Prod.	2011	74	10	2081	445.46	5.82	79.16	1
66	CHEMBL51628	Oc1ccc2C=CC(=O)Oc2c1	>	100000	nM	P22303	Acetylcholinesterase	23746477	Bioorg. Med. Chem. Lett.	2013	23	14	4248	162.14	1.66	46.53	0
3240	CHEMBL164660	O=C1Oc2cc3occc3cc2C=C1	=	6480	nM	P22303	Acetylcholinesterase	23746477	Bioorg. Med. Chem. Lett.	2013	23	14	4248	186.16	2.2	39.44	0
200	CHEMBL384886	COc1cc(CCC(=O)NCCCC(=O)NNc2c3CCCCc3nc4ccccc24)cc(OC)c1OC	=	72.1	nM	P22303	Acetylcholinesterase	17149883	J. Med. Chem.	2006	49	25	7540	520.62	4.41	110.81	1
1350	CHEMBL385269	COc1cc(cc(OC)c1OC)C(=O)NCC(=O)NNc2c3CCCCc3nc4ccccc24	=	51.6	nM	P22303	Acetylcholinesterase	17149883	J. Med. Chem.	2006	49	25	7540	464.51	3.35	110.81	0
1100	CHEMBL266045	COc1cc(cc(OC)c1OC)C(=O)NCCC(=O)NNc2c3CCCCc3nc4ccccc24	=	89.2	nM	P22303	Acetylcholinesterase	17149883	J. Med. Chem.	2006	49	25	7540	478.54	3.6	110.81	0
1600	CHEMBL219911	COc1cc(CCC(=O)NNc2c3CCCCc3nc4ccccc24)cc(OC)c1OC	=	365	nM	P22303	Acetylcholinesterase	17149883	J. Med. Chem.	2006	49	25	7540	435.52	4.79	81.71	0
19500	CHEMBL220141	COc1cc(CCC(=O)NCCC(=O)NNc2c3CCCCc3nc4ccccc24)cc(OC)c1OC	=	135	nM	P22303	Acetylcholinesterase	17149883	J. Med. Chem.	2006	49	25	7540	506.59	4.09	110.81	1
4000	CHEMBL191758	NCCCNc1c2CCCCc2nc3cc(Cl)ccc13	=	25.2	%	P22303	Acetylcholinesterase	18605718	J. Med. Chem.	2008	51	15	4381	289.8	3.24	50.94	0
1100	CHEMBL474268	Clc1ccc2c(NCCCNCCCCCCOc3cccc4[nH]c5ccccc5c34)c6CCCCc6nc2c1	=	61.7	%	P22303	Acetylcholinesterase	18605718	J. Med. Chem.	2008	51	15	4381	555.15	8.36	61.97	2
7100	CHEMBL473866	Clc1ccc2c(NCCCNCCCCCOc3cccc4[nH]c5ccccc5c34)c6CCCCc6nc2c1	=	63.2	%	P22303	Acetylcholinesterase	18605718	J. Med. Chem.	2008	51	15	4381	541.13	7.9	61.97	2
24000	CHEMBL478667	Clc1ccc2c(NCCCNCCCCOc3cccc4[nH]c5ccccc5c34)c6CCCCc6nc2c1	=	61	%	P22303	Acetylcholinesterase	18605718	J. Med. Chem.	2008	51	15	4381	527.1	7.44	61.97	2
12600	CHEMBL478666	Clc1ccc2c(NCCCNCCCOc3cccc4[nH]c5ccccc5c34)c6CCCCc6nc2c1	=	57.7	%	P22303	Acetylcholinesterase	18605718	J. Med. Chem.	2008	51	15	4381	513.07	6.86	61.97	2
33600	CHEMBL219550	COc1cc(cc(OC)c1OC)C(=O)NCCCCC(=O)NNc2c3CCCCc3nc4ccccc24	=	17	nM	P22303	Acetylcholinesterase	17149883	J. Med. Chem.	2006	49	25	7540	506.59	4.38	110.81	1
20500	CHEMBL374981	COc1cc(cc(OC)c1OC)C(=O)NCCCCCCCCC(=O)NNc2c3CCCCc3cc4ccccc24	=	5.08	nM	P22303	Acetylcholinesterase	17149883	J. Med. Chem.	2006	49	25	7540	561.71	6.92	97.92	2
2500	CHEMBL434378	COc1cc(cc(OC)c1OC)C(=O)NCCCCCC(=O)NNc2c3CCCCc3nc4ccccc24	=	18.2	nM	P22303	Acetylcholinesterase	17149883	J. Med. Chem.	2006	49	25	7540	520.62	4.84	110.81	1
350	CHEMBL219264	COc1cc(CCC(=O)NCCCCCC(=O)NNc2c3CCCCc3nc4ccccc24)cc(OC)c1OC	=	8.39	nM	P22303	Acetylcholinesterase	17149883	J. Med. Chem.	2006	49	25	7540	548.67	5.33	110.81	2
4500	CHEMBL216159	COc1cc(cc(OC)c1OC)C(=O)NCCCCCCCC(=O)NNc2c3CCCCc3nc4ccccc24	=	5.24	nM	P22303	Acetylcholinesterase	17149883	J. Med. Chem.	2006	49	25	7540	548.67	5.75	110.81	2
27000	CHEMBL219262	COc1cc(cc(OC)c1OC)C(=O)NNc2c3CCCCc3nc4ccccc24	=	386	nM	P22303	Acetylcholinesterase	17149883	J. Med. Chem.	2006	49	25	7540	407.46	4.29	81.71	0
9500	CHEMBL219316	COc1cc(CCC(=O)NCCCCC(=O)NNc2c3CCCCc3nc4ccccc24)cc(OC)c1OC	=	59	nM	P22303	Acetylcholinesterase	17149883	J. Med. Chem.	2006	49	25	7540	534.65	4.87	110.81	1
50000	CHEMBL1669486	[Br-].[Br-].C(CCCC[n+]1ccc2ccccc2c1)CCC[n+]3ccc4ccccc4c3	=	980	nM	P22303	Acetylcholinesterase	21236521	Eur. J. Med. Chem.	2011	46	2	811	370.53	6.97	7.76	1
10	CHEMBL1669494	[Br-].[Br-].C(c1ccc2ccc(C[n+]3ccc4ccccc4c3)cc2c1)[n+]5ccc6ccccc6c5	=	750	nM	P22303	Acetylcholinesterase	21236521	Eur. J. Med. Chem.	2011	46	2	811	412.52	6.93	7.76	1
11	CHEMBL1243234	CNC(=O)Oc1ccc2N(Cc3ccccc3)[C@H]4N(Cc5ccccc5)CC[C@@]4(C)c2c1	=	3560	nM	P22303	Acetylcholinesterase	20684567	J. Med. Chem.	2010	53	17	6490	427.54	5.52	44.81	1
22	CHEMBL1243388	Clc1ccccc1NC(=O)Oc2ccc3N(Cc4ccccc4)CCCc3c2	=	3310	nM	P22303	Acetylcholinesterase	20684567	J. Med. Chem.	2010	53	17	6490	392.88	6.11	41.57	1
8.6	CHEMBL1243170	CNC(=O)Oc1ccc2N(C=O)[C@H]3N(C)CC[C@@]3(C)c2c1	=	2500	nM	P22303	Acetylcholinesterase	20684567	J. Med. Chem.	2010	53	17	6490	289.33	1.44	61.88	0
160	CHEMBL1243140	Cc1ccccc1NC(=O)Oc2ccc3N[C@H]4NCC[C@@]4(C)c3c2	=	830	nM	P22303	Acetylcholinesterase	20684567	J. Med. Chem.	2010	53	17	6490	323.39	3.52	62.39	0
400	CHEMBL1241457	CCNC(=O)Oc1ccc2OC3OCC(C)(O3)c2c1	=	387.5	nM	P22303	Acetylcholinesterase	20684567	J. Med. Chem.	2010	53	17	6490	265.26	2.24	66.02	0
0.7	CHEMBL1243203	CN1CC[C@]2(C)[C@H]1N(C=O)c3ccc(OC(=O)Nc4ccccc4)cc23	=	330	nM	P22303	Acetylcholinesterase	20684567	J. Med. Chem.	2010	53	17	6490	351.4	3.01	61.88	0
100	CHEMBL1243111	CN1CC[C@]2(C)[C@H]1N(Cc3ccccc3)c4ccc(OC(=O)Nc5ccccc5)cc24	=	245.3	nM	P22303	Acetylcholinesterase	20684567	J. Med. Chem.	2010	53	17	6490	413.51	5.51	44.81	1
170	CHEMBL1243076	CNC(=O)Oc1ccc2N(Cc3ccccc3)[C@H]4N(C)CC[C@@]4(C)c2c1	=	160.8	nM	P22303	Acetylcholinesterase	20684567	J. Med. Chem.	2010	53	17	6490	351.44	3.93	44.81	0
1000000	CHEMBL1243298	CN1CC[C@]2(C)[C@H]1N(C)c3ccc(OC(=O)N4CCc5ccccc5C4)cc23	=	148	nM	P22303	Acetylcholinesterase	20684567	J. Med. Chem.	2010	53	17	6490	377.48	4.21	36.02	0
13000	CHEMBL519475	CCc1ccccc1NC(=O)Oc2ccc3N(C)[C@@H]4[C@@](C)(CC[N+]4(C)[O-])c3c2	=	125	nM	P22303	Acetylcholinesterase	20684567	J. Med. Chem.	2010	53	17	6490	381.47	4.06	58.64	0
85000	CHEMBL295462	CNC(=O)Oc1ccc2c(c1)c(C)cn2Nc3ccncc3F	=	100	nM	P22303	Acetylcholinesterase	20684567	J. Med. Chem.	2010	53	17	6490	314.31	3.23	68.18	0
5400	CHEMBL205340	CCNC(=O)Oc1ccc2N(C)[C@H]3N(C)CC[C@@]3(C)c2c1	=	94	nM	P22303	Acetylcholinesterase	20684567	J. Med. Chem.	2010	53	17	6490	289.37	2.7	44.81	0
34000	CHEMBL131210	CN1CC[C@]2(C)[C@H]1N(C)c3ccc(OC(=O)Nc4cc(C)cc(C)c4)cc23	=	78	nM	P22303	Acetylcholinesterase	20684567	J. Med. Chem.	2010	53	17	6490	365.47	4.9	44.81	0
1300	CHEMBL1241427	CNC(=O)Oc1ccc2N[C@H]3N(C)CC[C@@]3(C)c2c1	=	56.7	nM	P22303	Acetylcholinesterase	20684567	J. Med. Chem.	2010	53	17	6490	261.32	2	53.6	0
1000	CHEMBL1243012	CN1CC[C@]2(C)[C@H]1Nc3ccc(OC(=O)Nc4ccccc4C)cc23	=	40	nM	P22303	Acetylcholinesterase	20684567	J. Med. Chem.	2010	53	17	6490	337.42	4.06	53.6	0
440000	CHEMBL418917	CN1CC[C@]2(C)C1Nc3ccc(OC(=O)Nc4ccccc4)cc23	=	1.61	#N/A	P22303	Acetylcholinesterase	20684567	J. Med. Chem.	2010	53	17	6490	323.39	3.57	53.6	0
100000	CHEMBL178294	Cc1ccccc1NC(=O)Oc2ccc3OC4CC(C)(CO4)c3c2	=	1.75	#N/A	P22303	Acetylcholinesterase	20684567	J. Med. Chem.	2010	53	17	6490	325.36	3.71	56.79	0
740000	CHEMBL130672	CN1CC[C@]2(C)[C@H]1N(C)c3ccc(OC(=O)Nc4ccc(C)c(C)c4)cc23	=	1.49	#N/A	P22303	Acetylcholinesterase	20684567	J. Med. Chem.	2010	53	17	6490	365.47	4.9	44.81	0
270000	CHEMBL205231	CNC(=O)Oc1ccc2N(C)[C@H]3OCC[C@@]3(C)c2c1	=	1.43	#N/A	P22303	Acetylcholinesterase	20684567	J. Med. Chem.	2010	53	17	6490	262.3	2.08	50.8	0
260000	CHEMBL337675	CN1CC[C@]2(C)[C@H]1N(C)c3ccc(OC(=O)Nc4cc(C)ccc4C)cc23	=	1.42	#N/A	P22303	Acetylcholinesterase	20684567	J. Med. Chem.	2010	53	17	6490	365.47	4.9	44.81	0
410000	CHEMBL335962	CN1CC[C@]2(C)[C@H]1N(C)c3ccc(OC(=O)Nc4cccc(C)c4C)cc23	=	1.36	#N/A	P22303	Acetylcholinesterase	20684567	J. Med. Chem.	2010	53	17	6490	365.47	4.9	44.81	0
62000	CHEMBL53623	CN1C2NCC[C@@]2(C)c3cc(OC(=O)Nc4ccccc4C)ccc13	=	1.23	#N/A	P22303	Acetylcholinesterase	20684567	J. Med. Chem.	2010	53	17	6490	337.42	3.88	53.6	0
83000	CHEMBL130270	CC(C)c1ccccc1NC(=O)Oc2ccc3N(C)[C@H]4N(C)CC[C@@]4(C)c3c2	=	1.18	#N/A	P22303	Acetylcholinesterase	20684567	J. Med. Chem.	2010	53	17	6490	379.5	5.12	44.81	1
35000	CHEMBL335220	CN1CC[C@]2(C)[C@H]1N(C)c3ccc(OC(=O)Nc4ccc(C)cc4C)cc23	=	1.15	#N/A	P22303	Acetylcholinesterase	20684567	J. Med. Chem.	2010	53	17	6490	365.47	4.9	44.81	0
15000	CHEMBL1087194	CCOC(=O)c1cc2c(N)c3CCCCc3nc2nc1C	=	24	nM	P22303	Acetylcholinesterase	20575555	J. Med. Chem.	2010	53	14	5129	285.34	2.32	78.1	0
10000	CHEMBL554056	Cl.CCN(C1CCCCC1)C(=O)Oc2ccc3CCC(NCC#C)c3c2	=	17900	nM	P22303	Acetylcholinesterase	12431053	J. Med. Chem.	2002	45	24	5260	340.46	5.3	41.57	1
170000	CHEMBL569978	COc1ccc2CN(CCCN3CCCCC3)CC[C@@]45C=C[C@H](O)C[C@@H]4Oc1c25	=	350	nM	P22303	Acetylcholinesterase	20025280	J. Med. Chem.	2010	53	2	745	398.54	2.56	45.17	0
13000	CHEMBL1794936	COc1ccc2CN(CCCCCCCCN3C(=O)c4ccccc4S3(=O)=O)CC[C@@]56C=C[C@H](O)C[C@@H]5Oc1c26.OC(=O)\C=C\C(=O)O	=	50	nM	P22303	Acetylcholinesterase	20025280	J. Med. Chem.	2010	53	2	745	566.71	4.29	104.76	1
11000	CHEMBL3234589	O\N=C\c1ncc(CCCCCNc2c3CCCCc3nc4ccccc24)cc1O	#N/A	#N/A	#N/A	P22303	Acetylcholinesterase	24704618	Eur. J. Med. Chem.	2014	78	#N/A	455	404.5	5.48	90.63	1
740	CHEMBL3234590	O\N=C\c1nc(CCCCCSc2c3CCCCc3nc4ccccc24)ccc1O	#N/A	#N/A	#N/A	P22303	Acetylcholinesterase	24704618	Eur. J. Med. Chem.	2014	78	#N/A	455	421.56	6.22	103.9	1
65000	CHEMBL1243329	CNC(=O)Oc1ccc2[C@@H]3[C@@H](CCN3C)CSc2c1	=	8.11	nM	P22303	Acetylcholinesterase	20684567	J. Med. Chem.	2010	53	17	6490	278.37	2.16	66.87	0
56000	CHEMBL340391	CCc1ccccc1NC(=O)Oc2ccc3N(C)[C@H]4N(C)CC[C@@]4(C)c3c2	=	10	nM	P22303	Acetylcholinesterase	20684567	J. Med. Chem.	2010	53	17	6490	365.47	4.87	44.81	0
120	CHEMBL1243359	CNC(=O)Oc1ccc2[C@@H]3[C@@H](CCN3C)CCc2c1	=	17.3	nM	P22303	Acetylcholinesterase	20684567	J. Med. Chem.	2010	53	17	6490	260.33	2.59	41.57	0
13000	CHEMBL1240668	C[C@@H](N1CCCCC1)c2cccc(OC(=O)N(C)C)c2	=	32	nM	P22303	Acetylcholinesterase	20684567	J. Med. Chem.	2010	53	17	6490	276.37	3.17	32.78	0
100000	CHEMBL99414	CNC(=O)Oc1ccc2NC3N(C)CC[C@]3(C)c2c1	=	1.75	#N/A	P22303	Acetylcholinesterase	20684567	J. Med. Chem.	2010	53	17	6490	261.32	2	53.6	0
57000	CHEMBL1243297	C[C@@]12CCN(Cc3ccccc3)[C@@H]1N(Cc4ccccc4)c5ccc(OC(=O)Nc6ccccc6)cc25	=	41130	nM	P22303	Acetylcholinesterase	20684567	J. Med. Chem.	2010	53	17	6490	489.61	7.09	44.81	1
54000	CHEMBL1243269	CNC(=O)Oc1ccc2N(C)[C@H]3N(C)CC[C@]3(C)c2c1	=	9887	nM	P22303	Acetylcholinesterase	20684567	J. Med. Chem.	2010	53	17	6490	275.35	2.35	44.81	0
60000	CHEMBL1243268	CC(C)c1ccc(NC(=O)Oc2ccc3OC4OCC(C)(O4)c3c2)cc1	=	4300	nM	P22303	Acetylcholinesterase	20684567	J. Med. Chem.	2010	53	17	6490	355.38	4.67	66.02	0
47000	CHEMBL445846	COc1cc(CCC(=O)NCC(=O)NNc2c3CCCCc3nc4ccccc24)cc(OC)c1OC	=	40.7	nM	P22303	Acetylcholinesterase	17149883	J. Med. Chem.	2006	49	25	7540	492.57	3.85	110.81	0
30	CHEMBL219063	COc1cc(cc(OC)c1OC)C(=O)NCCCC(=O)NNc2c3CCCCc3nc4ccccc24	=	241	nM	P22303	Acetylcholinesterase	17149883	J. Med. Chem.	2006	49	25	7540	492.57	3.92	110.81	0
33	CHEMBL219569	COc1cc(cc(OC)c1OC)C(=O)NCCCCCCC(=O)NNc2c3CCCCc3nc4ccccc24	=	5.65	nM	P22303	Acetylcholinesterase	17149883	J. Med. Chem.	2006	49	25	7540	534.65	5.29	110.81	2
120	CHEMBL245046	COc1cc2OC(=O)C(=Cc2cc1OC)c3ccc(CN(C)Cc4ccc(C)cc4)cc3	=	310	nM	P22303	Acetylcholinesterase	17655212	J. Med. Chem.	2007	50	17	4250	429.51	5.49	48	1
77	CHEMBL389825	COc1ccccc1CN(C)Cc2ccc(cc2)C3=Cc4cc(OC)c(OC)cc4OC3=O	=	62.1	nM	P22303	Acetylcholinesterase	17655212	J. Med. Chem.	2007	50	17	4250	445.51	4.99	57.23	0
26	CHEMBL245055	COc1cc2OC(=CC(=O)c2cc1OC)c3cccc(CN(C)Cc4ccccc4)c3	=	2270	nM	P22303	Acetylcholinesterase	17655212	J. Med. Chem.	2007	50	17	4250	415.48	4.76	48	0
30	CHEMBL388714	CCN(Cc1ccccc1)Cc2cccc(c2)C3=COc4cc(OC)c(OC)cc4C3=O	=	1590	nM	P22303	Acetylcholinesterase	17655212	J. Med. Chem.	2007	50	17	4250	429.51	4.84	48	0
36	CHEMBL313809	[Br-].COc1cc2cc(sc2cc1OC)C(=O)C=C3CC[N+](C)(Cc4ccccc4)CC3	=	520	nM	P22303	Acetylcholinesterase	12182862	Bioorg. Med. Chem. Lett.	2002	12	18	2569	422.56	3.96	63.77	0
1.1	CHEMBL87170	COc1cc2cc(sc2cc1OC)C(=O)CCc3cc[n+](Cc4ccccc4)cc3	=	4.6	nM	P22303	Acetylcholinesterase	12182862	Bioorg. Med. Chem. Lett.	2002	12	18	2569	418.53	6.03	67.65	1
8.9	CHEMBL244415	COc1ccc(CN(C)Cc2ccc(cc2)C3=Cc4cc(OC)c(OC)cc4OC3=O)cc1	=	2260	nM	P22303	Acetylcholinesterase	17655212	J. Med. Chem.	2007	50	17	4250	445.51	4.99	57.23	0
42	CHEMBL413794	COc1ccc2OC(=O)C(=Cc2c1)c3cccc(CN(C)Cc4ccccc4)c3	=	303	nM	P22303	Acetylcholinesterase	17655212	J. Med. Chem.	2007	50	17	4250	385.46	5.02	38.76	1
13	CHEMBL241828	COc1ccc2OC(=CC(=O)c2c1)c3ccc(CN(C)Cc4ccccc4)cc3	=	18100	nM	P22303	Acetylcholinesterase	17655212	J. Med. Chem.	2007	50	17	4250	385.46	4.78	38.76	0
8.9	CHEMBL427865	COc1cc2OC(=O)C(=Cc2cc1OC)c3ccc(CN(C)Cc4cccc(C)c4)cc3	=	122	nM	P22303	Acetylcholinesterase	17655212	J. Med. Chem.	2007	50	17	4250	429.51	5.49	48	1
250	CHEMBL244624	CN(Cc1ccccc1)Cc2ccc(cc2)C3=Cc4cc(N)ccc4OC3=O	=	281	nM	P22303	Acetylcholinesterase	17655212	J. Med. Chem.	2007	50	17	4250	370.44	4.29	55.56	0
21	CHEMBL82810	[Br-].COc1cc2cc(sc2cc1OC)C(=O)CCc3cc[n+](CC4CCC4)cc3	=	40	nM	P22303	Acetylcholinesterase	12182862	Bioorg. Med. Chem. Lett.	2002	12	18	2569	396.52	5.73	67.65	1
5.7	CHEMBL87980	[Br-].COc1cc2cc(sc2cc1OC)C(=O)CCc3cc[n+](CC=C)cc3	=	540	nM	P22303	Acetylcholinesterase	12182862	Bioorg. Med. Chem. Lett.	2002	12	18	2569	368.47	5.07	67.65	1
31	CHEMBL87128	[Br-].CC[n+]1ccc(CCC(=O)c2cc3cc(OC)c(OC)cc3s2)cc1	=	280	nM	P22303	Acetylcholinesterase	12182862	Bioorg. Med. Chem. Lett.	2002	12	18	2569	356.46	4.8	67.65	0
68	CHEMBL87373	[Br-].COc1cc2cc(sc2cc1OC)C(=O)CCc3cc[n+](CC4CC4)cc3	=	110	nM	P22303	Acetylcholinesterase	12182862	Bioorg. Med. Chem. Lett.	2002	12	18	2569	382.5	5.27	67.65	1
47	CHEMBL241827	COc1cc2OC(=CC(=O)c2cc1OC)c3ccc(CN(C)Cc4ccccc4)cc3	=	3100	nM	P22303	Acetylcholinesterase	17655212	J. Med. Chem.	2007	50	17	4250	415.48	4.76	48	0
68	CHEMBL243532	COc1ccc2OC(=O)C(=Cc2c1)c3ccc(CN(C)Cc4ccccc4)cc3	=	163	nM	P22303	Acetylcholinesterase	17655212	J. Med. Chem.	2007	50	17	4250	385.46	5.02	38.76	1
812	CHEMBL553599	Cl.CN(Cc1ccccc1)C(=O)Oc2ccc3CCC(NCC#C)c3c2	=	1780	nM	P22303	Acetylcholinesterase	12431053	J. Med. Chem.	2002	45	24	5260	334.41	4.67	41.57	0
2680	CHEMBL244838	COc1cc2OC=C(C(=O)c2cc1OC)c3ccc(CN(C)Cc4ccccc4)cc3	=	1230	nM	P22303	Acetylcholinesterase	17655212	J. Med. Chem.	2007	50	17	4250	415.48	4.49	48	0
13300	CHEMBL85473	[Br-].COc1cc2cc(sc2cc1OC)C(O)C3CC[N+](C)(Cc4ccccc4)CC3	=	19580	nM	P22303	Acetylcholinesterase	12182862	Bioorg. Med. Chem. Lett.	2002	12	18	2569	412.56	3.19	66.93	0
43	CHEMBL244416	CCN(Cc1ccccc1)Cc2ccc(cc2)C3=Cc4cc(OC)c(OC)cc4OC3=O	=	18.3	nM	P22303	Acetylcholinesterase	17655212	J. Med. Chem.	2007	50	17	4250	429.51	5.35	48	1
16	CHEMBL87295	[Br-].CCC[n+]1ccc(CCC(=O)c2cc3cc(OC)c(OC)cc3s2)cc1	=	2570	nM	P22303	Acetylcholinesterase	12182862	Bioorg. Med. Chem. Lett.	2002	12	18	2569	370.49	5.32	67.65	1
89	CHEMBL244837	COc1cc2Oc3cc(CN(C)Cc4ccccc4)ccc3C(=O)c2cc1OC	=	30300	nM	P22303	Acetylcholinesterase	17655212	J. Med. Chem.	2007	50	17	4250	389.44	4.59	48	0
76	CHEMBL396247	COc1cc2OC(=O)C(=Cc2cc1OC)c3ccc(CN(CCO)Cc4ccccc4)cc3	=	49.3	nM	P22303	Acetylcholinesterase	17655212	J. Med. Chem.	2007	50	17	4250	445.51	4.46	68.23	0
59	CHEMBL86233	[Br-].COc1cc2cc(CC3CC[N+](C)(Cc4ccccc4)CC3)sc2cc1OC	=	10000	nM	P22303	Acetylcholinesterase	12182862	Bioorg. Med. Chem. Lett.	2002	12	18	2569	396.57	3.91	46.7	0
6360	CHEMBL313271	[Br-].COc1cc2cc(sc2cc1OC)C(=O)CCC3CC[N+](C)(Cc4oc(cc4)[N+](=O)[O-])CC3	=	32	nM	P22303	Acetylcholinesterase	12182862	Bioorg. Med. Chem. Lett.	2002	12	18	2569	473.56	3.45	122.72	0
50	CHEMBL243130	COc1cc2OC(=O)C(=Cc2cc1OC)c3ccc(CN(C)Cc4ccccc4C)cc3	=	366	nM	P22303	Acetylcholinesterase	17655212	J. Med. Chem.	2007	50	17	4250	429.51	5.49	48	1
64	CHEMBL87937	COCC[n+]1ccc(CCC(=O)c2cc3cc(OC)c(OC)cc3s2)cc1	=	30	nM	P22303	Acetylcholinesterase	12182862	Bioorg. Med. Chem. Lett.	2002	12	18	2569	386.48	4.32	76.88	0
113	CHEMBL87280	COC(=O)c1ccc(C[n+]2ccc(CCC(=O)c3cc4cc(OC)c(OC)cc4s3)cc2)cc1	=	1000	nM	P22303	Acetylcholinesterase	12182862	Bioorg. Med. Chem. Lett.	2002	12	18	2569	476.56	5.89	93.95	1
853	CHEMBL1171854	CN(C)c1cccc(OC(=O)Nc2ccccc2)c1	=	2500	nM	P22303	Acetylcholinesterase	20627738	Bioorg. Med. Chem.	2010	18	13	4687	256.3	3.33	41.57	0
24	CHEMBL1172830	COS(=O)(=O)[O-].C[N+](C)(C)c1cccc(OC(=O)Nc2ccccc2)c1	=	1875	nM	P22303	Acetylcholinesterase	20627738	Bioorg. Med. Chem.	2010	18	13	4687	271.33	1.88	38.33	0
54	CHEMBL1173604	[Br-].CNC(=O)Oc1ccc2N(C)C3[C@@](C)(CC[N+]3(C)C)c2c1	=	26.1	nM	P22303	Acetylcholinesterase	20627738	Bioorg. Med. Chem.	2010	18	13	4687	290.38	1	41.57	0
36	CHEMBL1173605	[Br-].CN1C2[C@@](C)(CC[N+]2(C)C)c3cc(OC(=O)Nc4ccccc4)ccc13	=	25.4	nM	P22303	Acetylcholinesterase	20627738	Bioorg. Med. Chem.	2010	18	13	4687	352.45	2.57	41.57	0
1490	CHEMBL300143	CN1CC[C@]2(C)C1N(C)c3ccc(OC(=O)Nc4ccccc4C)cc23	=	10.3	nM	P22303	Acetylcholinesterase	20627738	Bioorg. Med. Chem.	2010	18	13	4687	351.44	4.41	44.81	0
125	CHEMBL1172913	[Br-].CN1C2[C@@](C)(CC[N+]2(C)C)c3cc(OC(=O)Nc4ccccc4C)ccc13	=	14.6	nM	P22303	Acetylcholinesterase	20627738	Bioorg. Med. Chem.	2010	18	13	4687	366.48	3.06	41.57	0
81	CHEMBL417915	CC(C)c1ccc(NC(=O)Oc2ccc3N(C)C4N(C)CC[C@@]4(C)c3c2)cc1	=	760	nM	P22303	Acetylcholinesterase	20627738	Bioorg. Med. Chem.	2010	18	13	4687	379.5	5.12	44.81	1
376	CHEMBL1173624	[Br-].CC(C)c1ccc(NC(=O)Oc2ccc3N(C)C4[C@@](C)(CC[N+]4(C)C)c3c2)cc1	=	145	nM	P22303	Acetylcholinesterase	20627738	Bioorg. Med. Chem.	2010	18	13	4687	394.53	3.77	41.57	0
1330	CHEMBL1173090	[Br-].CC(C)c1ccc(NC(=O)Oc2ccc3N(C)C4[C@@](C)(CC[N+]4(C)CCc5ccccc5)c3c2)cc1	=	300	nM	P22303	Acetylcholinesterase	20627738	Bioorg. Med. Chem.	2010	18	13	4687	484.65	5.67	41.57	1
3140	CHEMBL396199	[I-].COc1cc2OC(=O)C(=Cc2cc1OC)c3ccc(C[N+](C)(C)Cc4ccccc4)cc3	=	10.5	nM	P22303	Acetylcholinesterase	17655212	J. Med. Chem.	2007	50	17	4250	430.52	3.65	44.76	0
2652	CHEMBL403260	CCN(CCCCCC(=O)Nc1ccc(cc1)c2ccc(NC(=O)CCCCCN(CC)Cc3ccccc3OC)cc2)Cc4ccccc4OC	=	35	%	P22303	Acetylcholinesterase	18181565	J. Med. Chem.	2008	51	3	347	706.96	8.4	83.14	2
847	CHEMBL134342	OC(=O)CCCC[C@@H]1CCSS1	<	5	%	P22303	Acetylcholinesterase	18181565	J. Med. Chem.	2008	51	3	347	206.33	2.26	87.9	0
55200	CHEMBL254016	CCN(CCCCCC(=O)N1CCC(CC1)C2CCN(CC2)C(=O)CCCCCN(CC)Cc3ccccc3OC)Cc4ccccc4OC	=	41	%	P22303	Acetylcholinesterase	18181565	J. Med. Chem.	2008	51	3	347	691	7.02	65.56	2
331	CHEMBL257540	COc1ccccc1CNCCCNCCCNCCC[n+]2c(c3ccccc3)c4cc(N)ccc4c5ccc(N)cc25	=	17.7	%	P22303	Acetylcholinesterase	18181565	J. Med. Chem.	2008	51	3	347	577.78	4.42	101.24	1
145	CHEMBL179455	Nc1ccc2c3ccc(N)cc3[n+](CCCNCCCNCCCNc4c5CCCCc5nc6ccccc46)c(c7ccccc7)c2c1	=	41	%	P22303	Acetylcholinesterase	18181565	J. Med. Chem.	2008	51	3	347	638.87	6.42	104.9	2
393	CHEMBL77896	CNC(=O)Oc1ccc2N(Cc3ccccc3)C4N(Cc5ccccc5)CC[C@@]4(C)c2c1	=	1090	nM	P22303	Acetylcholinesterase	9632370	J. Med. Chem.	1998	41	13	2371	427.54	5.52	44.81	1
333	CHEMBL419470	C[C@@]12CCNC1Nc3ccc(OC(=O)Nc4ccccc4)cc23	=	22.1	nM	P22303	Acetylcholinesterase	9632370	J. Med. Chem.	1998	41	13	2371	309.36	3.04	62.38	0
224	CHEMBL309667	CNC(=O)Oc1ccc2NC3NCC[C@@]3(C)c2c1	=	10.9	nM	P22303	Acetylcholinesterase	9632370	J. Med. Chem.	1998	41	13	2371	247.29	1.46	62.39	0
390	CHEMBL309351	C[C@]12CCNC1Nc3ccc(OC(=O)Nc4ccccc4)cc23	=	231	nM	P22303	Acetylcholinesterase	9632370	J. Med. Chem.	1998	41	13	2371	309.36	3.04	62.38	0
99	CHEMBL212162	Cc1cc2OCOc2cc1CN3CCN(CC3)C(c4ccc(F)cc4)c5ccc(F)cc5	=	1341.7	nM	P22303	Acetylcholinesterase	16735118	Bioorg. Med. Chem. Lett.	2006	16	15	3932	436.49	5.72	24.94	1
120	CHEMBL380050	Fc1ccc(cc1)C(N2CCN(CCN3CCOCC3)CC2)c4ccc(F)cc4	=	284.2	nM	P22303	Acetylcholinesterase	16735118	Bioorg. Med. Chem. Lett.	2006	16	15	3932	401.49	3.71	18.95	0
8	CHEMBL12324	CNC(=O)Oc1ccc2[C@@H]3[C@@H](CC[N+]3(C)C)COc2c1	=	1819.7	nM	P22303	Acetylcholinesterase	11141093	J. Med. Chem.	2001	44	1	105	277.34	0.24	47.56	0
114	CHEMBL209392	Fc1ccc(cc1)C(N2CCN(Cc3ccc(cc3)c4ccccc4C#N)CC2)c5ccc(F)cc5	=	73.6	nM	P22303	Acetylcholinesterase	16735118	Bioorg. Med. Chem. Lett.	2006	16	15	3932	479.56	6.86	30.27	1
10	CHEMBL74089	CNC(=O)Oc1ccc2N(C)C3NCC[C@@]3(C)c2c1	=	21	nM	P22303	Acetylcholinesterase	9632370	J. Med. Chem.	1998	41	13	2371	261.32	1.81	53.6	0
58	CHEMBL75919	CN1CC[C@@]2(C)C1N(C)c3ccc(OC(=O)Nc4ccccc4)cc23	=	3500	nM	P22303	Acetylcholinesterase	9632370	J. Med. Chem.	1998	41	13	2371	337.42	3.93	44.81	0
90	CHEMBL209863	CC1=C(CCN2CCN(CC2)C(c3ccc(F)cc3)c4ccc(F)cc4)C(=O)N5C=CC=CC5=N1	=	3203.7	nM	P22303	Acetylcholinesterase	16735118	Bioorg. Med. Chem. Lett.	2006	16	15	3932	474.54	4.19	39.15	0
12487	CHEMBL427232	Fc1ccc(cc1)C(N2CCN(CCN3CCCC3)CC2)c4ccc(F)cc4	=	21	nM	P22303	Acetylcholinesterase	16735118	Bioorg. Med. Chem. Lett.	2006	16	15	3932	385.49	4.48	9.72	0
154	CHEMBL440497	CNC(=O)Oc1ccc2N(Cc3ccccc3)C4N(Cc5ccccc5)CC[C@]4(C)c2c1	=	3560	nM	P22303	Acetylcholinesterase	9632370	J. Med. Chem.	1998	41	13	2371	427.54	5.52	44.81	1
38	CHEMBL431784	CNC(=O)Oc1ccc2NC3N(C)CC[C@@]3(C)c2c1	=	56.7	nM	P22303	Acetylcholinesterase	9632370	J. Med. Chem.	1998	41	13	2371	261.32	2	53.6	0
176	CHEMBL212111	CC1=C(CCN2CCN(CC2)C(c3ccc(F)cc3)c4ccc(F)cc4)C(=O)C5CCCCC5=N1	=	1072.8	nM	P22303	Acetylcholinesterase	16735118	Bioorg. Med. Chem. Lett.	2006	16	15	3932	477.59	5.55	35.9	1
1330	CHEMBL610779	COc1ccc2C\C(=C/c3ccc(CN(C)Cc4ccccc4)cc3)\C(=O)c2c1	<	5	%	P22303	Acetylcholinesterase	20171894	Bioorg. Med. Chem.	2010	18	5	1749	383.48	5.45	29.54	1
69	CHEMBL599057	CCN(CC)CCCCCOc1ccc2C\C(=C/c3ccc(CN(C)Cc4ccccc4)cc3)\C(=O)c2c1	=	29.7	%	P22303	Acetylcholinesterase	20171894	Bioorg. Med. Chem.	2010	18	5	1749	510.71	7.38	32.78	2
93	CHEMBL603256	CN(Cc1ccccc1)Cc2ccc(\C=C\3/Cc4ccc(OCCCCCN5CCCCC5)cc4C3=O)cc2	=	46.8	%	P22303	Acetylcholinesterase	20171894	Bioorg. Med. Chem.	2010	18	5	1749	522.72	7.6	32.78	2
62	CHEMBL597188	CCN(CC)CCCCCOc1ccc2C(=O)\C(=C\c3ccc(CN(C)Cc4ccccc4)cc3)\CCc2c1	=	42.9	%	P22303	Acetylcholinesterase	20171894	Bioorg. Med. Chem.	2010	18	5	1749	524.74	7.84	32.78	2
381	CHEMBL599644	CN(Cc1ccccc1)Cc2ccc(\C=C\3/CCc4cc(OCCCCCN5CCCCC5)ccc4C3=O)cc2	=	48.3	%	P22303	Acetylcholinesterase	20171894	Bioorg. Med. Chem.	2010	18	5	1749	536.75	8.06	32.78	2
208	CHEMBL2047529	CN(CCCOc1ccc2C=CC(=O)Oc2c1)Cc3cccc(OC(=O)NCCCCCCCN4CCOCC4)c3	=	119	nM	P22303	Acetylcholinesterase	#N/A	ACS Med. Chem. Lett.	2012	3	3	182	565.7	5.27	89.57	2
1076	CHEMBL2047530	CN(CCCOc1ccc2C(=O)c3cccnc3Oc2c1)Cc4cccc(OC(=O)NCCCCCc5ccccc5)c4	=	89.5	nM	P22303	Acetylcholinesterase	#N/A	ACS Med. Chem. Lett.	2012	3	3	182	579.69	7.16	89.99	2
2192	CHEMBL2047531	CN(CCCOc1ccc2C(=O)c3cccnc3Oc2c1)Cc4cccc(OC(=O)NCCCCCCCN5CCOCC5)c4	=	139	nM	P22303	Acetylcholinesterase	#N/A	ACS Med. Chem. Lett.	2012	3	3	182	616.75	5.72	102.46	2
253	CHEMBL2314726	COc1cc2OC(=O)C(=Cc2cc1OC)NC(=O)[C@H]3CCC[C@H](C3)NCc4ccccc4	=	43	nM	P22303	Acetylcholinesterase	23199476	Bioorg. Med. Chem.	2013	21	1	146	436.5	3.31	85.89	0
629	CHEMBL305670	CNC(=O)Oc1ccc2N(C)[C@H]3NCC[C@@]3(C)c2c1	=	21	nM	P22303	Acetylcholinesterase	2202827	J. Med. Chem.	1990	33	9	2311	261.32	1.81	53.6	0
546	CHEMBL553212	[Cl-].C[n+]1ccn(CCN2CCCC2)c1\C=N\O	=	9370000	M	P22303	Acetylcholinesterase	2016711	J. Med. Chem.	1991	34	4	1363	223.29	1.33	44.64	0
560	CHEMBL555773	Cl.CCCCCCN(C)C(=O)Oc1ccc2CCC(N)c2c1	=	530	nM	P22303	Acetylcholinesterase	12431053	J. Med. Chem.	2002	45	24	5260	290.4	3.71	55.56	0
170	CHEMBL640	CCN(CC)CCNC(=O)c1ccc(N)cc1	=	1000	nM	P22303	Acetylcholinesterase	9301662	J. Med. Chem.	1997	40	19	3009	235.33	1.13	58.36	0
35	CHEMBL59109	NC12CC(=CC(Cc3nc(O)ccc13)/C/2=C\C(F)(F)F)C(F)(F)F	=	3000	nM	P22303	Acetylcholinesterase	#N/A	Bioorg. Med. Chem. Lett.	1996	6	16	1927	350.26	3.22	59.14	0
590	CHEMBL435373	CC1=CC2Cc3nc(O)ccc3C(N)(C1)/C/2=C/C(F)(F)F	=	2000	nM	P22303	Acetylcholinesterase	#N/A	Bioorg. Med. Chem. Lett.	1996	6	16	1927	296.29	2.77	59.14	0
18	CHEMBL2047375	C(Nc1ccnc(NC2CCN(Cc3ccccc3)CC2)n1)c4ccc5OCOc5c4	=	50.2	%	P22303	Acetylcholinesterase	22704921	Bioorg. Med. Chem. Lett.	2012	22	14	4707	417.5	3.77	71.54	0
5.4	CHEMBL2047231	COc1cc(CNc2ccnc(NC3CCN(Cc4ccccc4)CC3)n2)cc(OC)c1OC	=	32.7	%	P22303	Acetylcholinesterase	22704921	Bioorg. Med. Chem. Lett.	2012	22	14	4707	463.57	3.96	80.77	0
64	CHEMBL2047230	COc1ccc(CNc2ccnc(NC3CCN(Cc4ccccc4)CC3)n2)cc1OC	=	59.3	%	P22303	Acetylcholinesterase	22704921	Bioorg. Med. Chem. Lett.	2012	22	14	4707	433.55	3.97	71.54	0
9400	CHEMBL2047228	Cc1ccc(CNc2ccnc(NC3CCN(Cc4ccccc4)CC3)n2)cc1	=	45.1	%	P22303	Acetylcholinesterase	22704921	Bioorg. Med. Chem. Lett.	2012	22	14	4707	387.52	4.49	53.08	0
52	CHEMBL2047227	Fc1ccc(CNc2ccnc(NC3CCN(Cc4ccccc4)CC3)n2)cc1	=	38.1	%	P22303	Acetylcholinesterase	22704921	Bioorg. Med. Chem. Lett.	2012	22	14	4707	391.48	4.21	53.08	0
830	CHEMBL2047226	Brc1ccc(CNc2ccnc(NC3CCN(Cc4ccccc4)CC3)n2)cc1	=	53.9	%	P22303	Acetylcholinesterase	22704921	Bioorg. Med. Chem. Lett.	2012	22	14	4707	452.39	4.76	53.08	0
46	CHEMBL2047225	Clc1ccc(CNc2ccnc(NC3CCN(Cc4ccccc4)CC3)n2)cc1	#N/A	#N/A	#N/A	P22303	Acetylcholinesterase	22704921	Bioorg. Med. Chem. Lett.	2012	22	14	4707	407.94	4.67	53.08	0
65	CHEMBL2047224	Clc1cccc(CNc2ccnc(NC3CCN(Cc4ccccc4)CC3)n2)c1	=	27.2	%	P22303	Acetylcholinesterase	22704921	Bioorg. Med. Chem. Lett.	2012	22	14	4707	407.94	4.67	53.08	0
205	CHEMBL2047223	Clc1ccccc1CNc2ccnc(NC3CCN(Cc4ccccc4)CC3)n2	#N/A	#N/A	#N/A	P22303	Acetylcholinesterase	22704921	Bioorg. Med. Chem. Lett.	2012	22	14	4707	407.94	4.67	53.08	0
12000	CHEMBL2047229	COc1ccc(CNc2ccnc(NC3CCN(Cc4ccccc4)CC3)n2)cc1	=	36.2	%	P22303	Acetylcholinesterase	22704921	Bioorg. Med. Chem. Lett.	2012	22	14	4707	403.52	3.99	62.31	0
108	CHEMBL544636	Cl.CCN(C)C(=O)Oc1ccc2CCC(NCC#C)c2c1	=	47000	nM	P22303	Acetylcholinesterase	12431053	J. Med. Chem.	2002	45	24	5260	272.34	3.44	41.57	0
660	CHEMBL1161718	Clc1ccc2N=C3CCCCCN3C(=C)c2c1	=	501.19	nM	P22303	Acetylcholinesterase	15317459	J. Med. Chem.	2004	47	18	4471	246.74	3.25	15.6	0
98	CHEMBL1161719	C=C1N2CCCCCC2=Nc3ccccc13	=	3715.35	nM	P22303	Acetylcholinesterase	15317459	J. Med. Chem.	2004	47	18	4471	212.29	2.59	15.6	0
80	CHEMBL132030	Nc1c2CCCCc2nc3cccc(F)c13	=	79.43	nM	P22303	Acetylcholinesterase	15317459	J. Med. Chem.	2004	47	18	4471	216.25	3	38.9	0
27000	CHEMBL1161717	Clc1ccc2C(=C)N3CCCCCC3=Nc2c1	=	158.49	nM	P22303	Acetylcholinesterase	15317459	J. Med. Chem.	2004	47	18	4471	246.74	3.25	15.6	0
15	CHEMBL1161720	Clc1cccc2C(=C)N3CCCCCC3=Nc12	=	1513.56	nM	P22303	Acetylcholinesterase	15317459	J. Med. Chem.	2004	47	18	4471	246.74	3.25	15.6	0
55	CHEMBL1161716	Clc1cccc2N=C3CCCCCN3C(=C)c12	=	1698.24	nM	P22303	Acetylcholinesterase	15317459	J. Med. Chem.	2004	47	18	4471	246.74	3.25	15.6	0
230	CHEMBL143812	CCC1=CC2CC(C1)c3c(N)c4ccc(Cl)cc4nc3C2	=	0.324	nM	P22303	Acetylcholinesterase	15317459	J. Med. Chem.	2004	47	18	4471	298.81	4.5	38.9	0
100	CHEMBL558598	Cl.Cc1c(nn(c2ccc(Cl)cc2Cl)c1c3ccc(Cl)cc3)C(=O)NN4CCCCC4	=	25118.9	nM	P22303	Acetylcholinesterase	20047331	J. Med. Chem.	2010	53	3	1338	463.79	6.61	50.16	1
30	CHEMBL567532	CCc1c(nc(c2ccccc2Cl)n1c3ccc(Cl)cc3)C(=O)NCCCCCCCNc4c5CCCCc5nc6ccccc46	=	1258.93	nM	P22303	Acetylcholinesterase	20047331	J. Med. Chem.	2010	53	3	1338	654.67	10.38	71.84	2
6	CHEMBL570158	Clc1ccc(cc1)C2=NN(CC2c3ccccc3)\C(=N\S(=O)(=O)c4ccc(Cl)cc4)\NCCCCCCCNc5c6CCCCc6nc7ccccc57	=	1000	nM	P22303	Acetylcholinesterase	20047331	J. Med. Chem.	2010	53	3	1338	767.81	10.55	107.43	2
1100	CHEMBL570159	CCc1c(nc(c2ccccc2Cl)n1c3ccc(Cl)cc3)C(=O)NCCCCNc4c5CCCCc5nc6ccccc46	=	316.23	nM	P22303	Acetylcholinesterase	20047331	J. Med. Chem.	2010	53	3	1338	612.59	9.01	71.84	2
13	CHEMBL571730	Clc1ccc(cc1)C2=NN(CC2c3ccccc3)\C(=N\S(=O)(=O)c4ccc(Cl)cc4)\NCCCCNc5c6CCCCc6nc7ccccc57	=	2511.89	nM	P22303	Acetylcholinesterase	20047331	J. Med. Chem.	2010	53	3	1338	725.73	9.18	107.43	2
1800	CHEMBL1916475	CCCOCCN1C(=O)N=C(NC2CCC(O)CC2)c3nnc(cc13)c4ccc(OC)nc4	=	5600	nM	P22303	Acetylcholinesterase	21955943	Bioorg. Med. Chem. Lett.	2011	21	21	6348	454.52	2.52	122.06	0
10000	CHEMBL340171	CN(CCCOc1ccc2C(=O)c3ccccc3Oc2c1)Cc4cccc(OC(=O)NCCCCCCCN5CCOCC5)c4	=	26.2	nM	P22303	Acetylcholinesterase	11689067	J. Med. Chem.	2001	44	23	3810	615.76	6.33	89.57	2
1500	CHEMBL542220	Cl.CNC(=O)Oc1cccc(CN(C)CCCOc2ccc3ccccc3c2)c1	=	82.6	nM	P22303	Acetylcholinesterase	11689067	J. Med. Chem.	2001	44	23	3810	378.46	4.27	50.8	0
1000	CHEMBL340228	CN(CCCOc1ccc2C(=O)c3ccccc3Oc2c1)Cc4cccc(OC(=O)NCCCCCCN5CCOCC5)c4	=	21.1	nM	P22303	Acetylcholinesterase	11689067	J. Med. Chem.	2001	44	23	3810	601.73	5.88	89.57	2
4000	CHEMBL543655	Cl.CNC(=O)Oc1cccc(CN(C)CCCCCCCOc2ccc3C(=O)c4ccccc4Oc3c2)c1	=	0.32	nM	P22303	Acetylcholinesterase	11689067	J. Med. Chem.	2001	44	23	3810	502.6	6.44	77.09	2
1400	CHEMBL540833	Cl.CNC(=O)Oc1ccc2CCN(CCCOc3ccc4C(=O)c5ccccc5Oc4c3)Cc2c1	=	12.4	nM	P22303	Acetylcholinesterase	11689067	J. Med. Chem.	2001	44	23	3810	458.51	4.57	77.09	0
10000	CHEMBL367571	COC1=CC(=O)[C@@]2(C)[C@](O)(CC[C@@]3(C)OC4=C(C[C@@]23O)C(=O)OC(=C4)c5cc(OC)c(OC)c(OC)c5)C1(C)C	=	420	nM	P22303	Acetylcholinesterase	15603953	Bioorg. Med. Chem. Lett.	2005	15	2	353	556.6	2.26	129.98	1
2300	CHEMBL124156	CNC(=O)Oc1cccc(CN(C)CCCOc2ccc(cc2)c3ccccc3)c1	=	54.6	nM	P22303	Acetylcholinesterase	11689067	J. Med. Chem.	2001	44	23	3810	404.5	4.88	50.8	0
319	CHEMBL65891	CCN(CC)CCS\C(=N/O)\c1onc(n1)C(C)(C)C	=	390000	nM	P22303	Acetylcholinesterase	3783578	J. Med. Chem.	1986	29	11	2174	300.42	2.83	100.05	0
89	CHEMBL127465	CN(CCCOc1ccc2C(=O)c3ccccc3Oc2c1)Cc4cccc(OC(=O)NCCCCCCCCN5CCOCC5)c4	=	27.4	nM	P22303	Acetylcholinesterase	11689067	J. Med. Chem.	2001	44	23	3810	629.79	6.79	89.57	2
131	CHEMBL553803	Cl.CNC(=O)Oc1cccc(CN(C)CC#CCOc2ccc3C(=O)c4ccccc4Oc3c2)c1	=	210	nM	P22303	Acetylcholinesterase	11689067	J. Med. Chem.	2001	44	23	3810	456.49	5.02	77.09	1
147	CHEMBL2093018	CCCCCCN(C)C(=O)Oc1cccc(C[C@H](C)N(C)CC#C)c1	=	3400	nM	P22303	Acetylcholinesterase	12431053	J. Med. Chem.	2002	45	24	5260	344.49	6.01	32.78	1
5.4	CHEMBL557405	Cl.CNC(=O)Oc1cccc(CN(C)CCCCCCCCOc2ccc3C(=O)c4ccccc4Oc3c2)c1	=	6.8	nM	P22303	Acetylcholinesterase	11689067	J. Med. Chem.	2001	44	23	3810	516.63	6.9	77.09	2
24.7	CHEMBL542467	Cl.CNC(=O)Oc1cccc(CN(C)CCCCCCCCCOc2ccc3C(=O)c4ccccc4Oc3c2)c1	=	11.7	nM	P22303	Acetylcholinesterase	11689067	J. Med. Chem.	2001	44	23	3810	530.65	7.36	77.09	2
82.6	CHEMBL183813	COc1ccc(cc1)C2=CC3=C(C[C@]4(O)[C@@](C)(CC[C@]5(O)C(C)(C)C(=O)CC[C@]45C)O3)C(=O)O2	=	60	nM	P22303	Acetylcholinesterase	15603953	Bioorg. Med. Chem. Lett.	2005	15	2	353	468.54	2.63	102.29	0
180	CHEMBL544592	Cl.CNC(=O)Oc1cccc(CN(C)CCCOc2ccc(cc2)C(=O)c3ccccc3)c1	=	5.4	nM	P22303	Acetylcholinesterase	11689067	J. Med. Chem.	2001	44	23	3810	432.51	4.77	67.87	0
52	CHEMBL124933	CNC(=O)Oc1cccc(CN(C)CCCCCCOc2ccc3C(=O)c4ccccc4Oc3c2)c1	=	1.4	nM	P22303	Acetylcholinesterase	11689067	J. Med. Chem.	2001	44	23	3810	488.57	5.99	77.09	1
47	CHEMBL2147460	CN(C)c1ccccc1CNCCCCCCCNc2c3CCCCc3nc4ccccc24	=	5.18	nM	P22303	Acetylcholinesterase	22944335	Bioorg. Med. Chem.	2012	20	19	5884	444.65	6.7	40.19	1
71	CHEMBL2147462	CN(C)c1ccccc1CNCCCCCCCCCNc2c3CCCCc3nc4ccccc24	=	3.52	nM	P22303	Acetylcholinesterase	22944335	Bioorg. Med. Chem.	2012	20	19	5884	472.71	7.62	40.19	1
45	CHEMBL2147461	CN(C)c1ccccc1CNCCCCCCCCNc2c3CCCCc3nc4ccccc24	=	4.04	nM	P22303	Acetylcholinesterase	22944335	Bioorg. Med. Chem.	2012	20	19	5884	458.68	7.16	40.19	1
264	CHEMBL544823	Cl.CNC(=O)Oc1cccc(CN(C)CCCCCCCCCCOc2ccc3C(=O)c4ccccc4Oc3c2)c1	=	21.8	nM	P22303	Acetylcholinesterase	11689067	J. Med. Chem.	2001	44	23	3810	544.68	7.81	77.09	2
12.8	CHEMBL539045	Cl.CNC(=O)Oc1cccc(CN(C)CCCOc2ccccc2)c1	=	79.6	nM	P22303	Acetylcholinesterase	11689067	J. Med. Chem.	2001	44	23	3810	328.41	3.36	50.8	0
13.6	CHEMBL127857	CN(CCCOc1ccc2C(=O)c3ccccc3Oc2c1)Cc4cccc(OC(=O)NCCCCCCCCCN5CCOCC5)c4	=	29.3	nM	P22303	Acetylcholinesterase	11689067	J. Med. Chem.	2001	44	23	3810	643.81	7.25	89.57	2
83	CHEMBL542265	Cl.CCCN(C)C(=O)Oc1ccc2CCC(N)c2c1	=	7300	nM	P22303	Acetylcholinesterase	12431053	J. Med. Chem.	2002	45	24	5260	248.32	2.34	55.56	0
176	CHEMBL183507	COc1ccc(cc1)C2=CC3=C(C[C@]4(O)[C@@](C)(CC[C@]56OC(=O)[C@](OC)(C(=O)[C@]45C)C6(C)C)O3)C(=O)O2	=	230	nM	P22303	Acetylcholinesterase	15603953	Bioorg. Med. Chem. Lett.	2005	15	2	353	510.53	2.17	117.59	1
261	CHEMBL544126	Cl.CNC(=O)Oc1cccc(CN(C)CCCOc2cccc(Cc3ccccc3)c2)c1	=	24.7	nM	P22303	Acetylcholinesterase	11689067	J. Med. Chem.	2001	44	23	3810	418.53	5.34	50.8	1
10.1	CHEMBL424984	COc1ccc(cc1)C2=CC3=C(C[C@]4(O)[C@@](C)(CC[C@]5(O)C(C)(C)C(=O)C=C[C@]45C)O3)C(=O)O2	=	90	nM	P22303	Acetylcholinesterase	15603953	Bioorg. Med. Chem. Lett.	2005	15	2	353	466.52	2.6	102.29	0
8.8	CHEMBL361165	COc1ccccc1CN(C)CCCN(C)CCCNCCC[n+]2c(c3ccccc3)c4cc(N)ccc4c5ccc(N)cc25	=	952	nM	P22303	Acetylcholinesterase	15633997	J. Med. Chem.	2005	48	1	24	605.84	5.49	83.66	2
38	CHEMBL71740	CCCCCCCCc1noc(n1)\C(=N\O)\SCCN(CC)CC	=	1000	nM	P22303	Acetylcholinesterase	3783578	J. Med. Chem.	1986	29	11	2174	356.53	4.68	100.05	0
56	CHEMBL317162	CNC(=O)Oc1ccc2N(Cc3ccccc3)C4N(C)CC[C@]4(C)c2c1	=	2847.5	nM	P22303	Acetylcholinesterase	9288171	J. Med. Chem.	1997	40	18	2895	351.44	3.93	44.81	0
39	CHEMBL100366	CN1CC[C@]2(C)C1N(C=O)c3ccc(OC(=O)Nc4ccccc4)cc23	=	780.4	nM	P22303	Acetylcholinesterase	9288171	J. Med. Chem.	1997	40	18	2895	351.4	3.01	61.88	0
9100	CHEMBL99655	CN1CC[C@@]2(C)C1N(Cc3ccccc3)c4ccc(OC(=O)Nc5ccccc5)cc24	=	11223	nM	P22303	Acetylcholinesterase	9288171	J. Med. Chem.	1997	40	18	2895	413.51	5.51	44.81	1
110000	CHEMBL99284	CN1CC[C@@]2(C)C1Nc3ccc(OC(=O)Nc4ccccc4)cc23	=	5654.5	nM	P22303	Acetylcholinesterase	9288171	J. Med. Chem.	1997	40	18	2895	323.39	3.57	53.6	0
47000	CHEMBL319541	CN1CC[C@]2(C)C1N(Cc3ccccc3)c4ccc(OC(=O)Nc5ccccc5)cc24	=	245.3	nM	P22303	Acetylcholinesterase	9288171	J. Med. Chem.	1997	40	18	2895	413.51	5.51	44.81	1
144100	CHEMBL99581	CNC(=O)Oc1ccc2N(C=O)C3N(C)CC[C@@]3(C)c2c1	=	387.5	nM	P22303	Acetylcholinesterase	9288171	J. Med. Chem.	1997	40	18	2895	289.33	1.44	61.88	0
166100	CHEMBL2011487	Cl.CN(CCCNc1c2CCCCc2nc3ccccc13)CCCNc4c5C6CC(Cc5nc7cc(Cl)ccc47)C=C(C)C6	=	0.42	nM	P22303	Acetylcholinesterase	22185619	J. Med. Chem.	2012	55	2	661	594.23	8.03	53.08	2
68800	CHEMBL2011483	Cl.CC1=CC2CC(C1)c3c(C2)nc4cc(Cl)ccc4c3NCCCCCCNc5c6CCCCc6nc7ccccc57	=	0.89	nM	P22303	Acetylcholinesterase	22185619	J. Med. Chem.	2012	55	2	661	565.19	9.32	49.84	2
38200	CHEMBL3215882	Cl.Cl.Cl.CC1=CC2CC(C1)c3c(C2)nc4cc(Cl)ccc4c3NCCCCCCCNc5c6CCCCc6nc7ccccc57	=	1.89	nM	P22303	Acetylcholinesterase	22185619	J. Med. Chem.	2012	55	2	661	579.22	9.77	49.84	2
1000000	CHEMBL3216777	Cl.Cl.Cl.CC1=C[C@H]2C[C@@H](C1)c3c(C2)nc4cc(Cl)ccc4c3NCCCCCCCNc5c6CCCCc6nc7ccccc57	=	1.33	nM	P22303	Acetylcholinesterase	22185619	J. Med. Chem.	2012	55	2	661	579.22	9.77	49.84	2
69400	CHEMBL3217208	Cl.Cl.Cl.CC1=C[C@@H]2C[C@H](C1)c3c(C2)nc4cc(Cl)ccc4c3NCCCCCCCNc5c6CCCCc6nc7ccccc57	=	6.84	nM	P22303	Acetylcholinesterase	22185619	J. Med. Chem.	2012	55	2	661	579.22	9.77	49.84	2
391100	CHEMBL3216116	Cl.Cl.Cl.CC1=CC2CC(C1)c3c(C2)nc4cc(Cl)ccc4c3NCCCCCCCCCNc5c6CCCCc6nc7ccccc57	=	3.53	nM	P22303	Acetylcholinesterase	22185619	J. Med. Chem.	2012	55	2	661	607.27	10.69	49.84	2
7000	CHEMBL3216554	Cl.Cl.Cl.CC1=CC2CC(C1)c3c(C2)nc4cc(Cl)ccc4c3NCCCCCCCCCCNc5c6CCCCc6nc7ccccc57	=	4.19	nM	P22303	Acetylcholinesterase	22185619	J. Med. Chem.	2012	55	2	661	621.3	11.14	49.84	2
79.6	CHEMBL2011491	Cl.CC1=CC2CC(C1)c3c(C2)nc4cc(Cl)ccc4c3NCCCCCCNc5c6CCCCc6nc7cc(Cl)ccc57	=	0.74	nM	P22303	Acetylcholinesterase	22185619	J. Med. Chem.	2012	55	2	661	599.64	9.98	49.84	2
210	CHEMBL3216555	Cl.Cl.Cl.Cl.CC1=CC2CC(C1)c3c(C2)nc4cc(Cl)ccc4c3NCCCCCCCNc5c6CCCCc6nc7cc(Cl)ccc57	=	4.02	nM	P22303	Acetylcholinesterase	22185619	J. Med. Chem.	2012	55	2	661	613.66	10.44	49.84	2
320	CHEMBL3216556	Cl.Cl.Cl.Cl.CC1=C[C@H]2C[C@@H](C1)c3c(C2)nc4cc(Cl)ccc4c3NCCCCCCCNc5c6CCCCc6nc7cc(Cl)ccc57	=	2.04	nM	P22303	Acetylcholinesterase	22185619	J. Med. Chem.	2012	55	2	661	613.66	10.44	49.84	2
430	CHEMBL3216557	Cl.Cl.Cl.Cl.CC1=C[C@@H]2C[C@H](C1)c3c(C2)nc4cc(Cl)ccc4c3NCCCCCCCNc5c6CCCCc6nc7cc(Cl)ccc57	=	11.5	nM	P22303	Acetylcholinesterase	22185619	J. Med. Chem.	2012	55	2	661	613.66	10.44	49.84	2
21	CHEMBL2011495	Cl.CN(CCCNc1c2CCCCc2nc3cc(Cl)ccc13)CCCNc4c5C6CC(Cc5nc7cc(Cl)ccc47)C=C(C)C6	=	0.31	nM	P22303	Acetylcholinesterase	22185619	J. Med. Chem.	2012	55	2	661	628.68	8.69	53.08	2
27	CHEMBL2011496	Cl.CC1=CC2CC(C1)c3c(C2)nc4cc(Cl)ccc4c3NCCCCCCCCNc5c6CCCCc6nc7cc(Cl)ccc57	=	1.32	nM	P22303	Acetylcholinesterase	22185619	J. Med. Chem.	2012	55	2	661	627.69	10.9	49.84	2
61	CHEMBL3216778	Cl.Cl.Cl.Cl.CC1=CC2CC(C1)c3c(C2)nc4cc(Cl)ccc4c3NCCCCCCCCCNc5c6CCCCc6nc7cc(Cl)ccc57	=	3.26	nM	P22303	Acetylcholinesterase	22185619	J. Med. Chem.	2012	55	2	661	641.72	11.35	49.84	2
440	CHEMBL3216779	Cl.Cl.Cl.Cl.CC1=CC2CC(C1)c3c(C2)nc4cc(Cl)ccc4c3NCCCCCCCCCCNc5c6CCCCc6nc7cc(Cl)ccc57	=	9.09	nM	P22303	Acetylcholinesterase	22185619	J. Med. Chem.	2012	55	2	661	655.74	11.81	49.84	2
115	CHEMBL1994202	Cl.CC1=C[C@H]2C[C@@H](C1)c3c(C2)nc4cc(Cl)ccc4c3N	=	0.43	nM	P22303	Acetylcholinesterase	22185619	J. Med. Chem.	2012	55	2	661	284.78	4.04	38.9	0
75	CHEMBL1084250	COC(=O)c1cc2c(N)c3CCCCCc3nc2nc1C	=	2000	nM	P22303	Acetylcholinesterase	20575555	J. Med. Chem.	2010	53	14	5129	285.34	2.43	78.1	0
22	CHEMBL165304	C1CCN2Cc3ccccc3N=C2CC1	=	3760	nM	P22303	Acetylcholinesterase	#N/A	Bioorg. Med. Chem. Lett.	1996	6	6	737	200.28	2.34	15.6	0
1.4	CHEMBL445130	Clc1ccc2CN3CCCCCC3=Nc2c1	=	158	nM	P22303	Acetylcholinesterase	#N/A	Bioorg. Med. Chem. Lett.	1996	6	6	737	234.72	3	15.6	0
1.6	CHEMBL165726	Clc1ccc2N=C3CCCCCN3Cc2c1	=	500	nM	P22303	Acetylcholinesterase	#N/A	Bioorg. Med. Chem. Lett.	1996	6	6	737	234.72	3	15.6	0
0.9	CHEMBL156487	COc1cc2C(=O)C(C)Cc2cc1O	=	380.19	nM	P22303	Acetylcholinesterase	1738151	J. Med. Chem.	1992	35	3	584	192.21	2.1	46.53	0
0.6	CHEMBL356385	CCCCCCN(C)C(=O)Oc1cccc(CC(C)N(C)CC#C)c1	=	3060	nM	P22303	Acetylcholinesterase	18181565	J. Med. Chem.	2008	51	3	347	344.49	6.01	32.78	1
0.7	CHEMBL349977	Clc1cccc2CN3CCCCCC3=Nc12	=	1500	nM	P22303	Acetylcholinesterase	#N/A	Bioorg. Med. Chem. Lett.	1996	6	6	737	234.72	3	15.6	0
0.6	CHEMBL590603	[Br-].[Br-].Clc1cccc(Cl)c1CO\N=C\c2cc[n+](CCC[n+]3ccc(\C=N\OCc4c(Cl)cccc4Cl)cc3)cc2	=	6000	nM	P22303	Acetylcholinesterase	18181565	J. Med. Chem.	2008	51	3	347	604.35	8.31	50.94	2
0.07	CHEMBL355821	C1CN2Cc3ccccc3N=C2C1	=	3720	nM	P22303	Acetylcholinesterase	#N/A	Bioorg. Med. Chem. Lett.	1996	6	6	737	172.23	1.43	15.6	0
0.3	CHEMBL32329	Clc1cccc(Cl)c1CO\N=C\c2cc[n+](CCCc3ccccc3)cc2	=	180	nM	P22303	Acetylcholinesterase	18181565	J. Med. Chem.	2008	51	3	347	400.32	6.57	25.47	1
4.8	CHEMBL199585	Clc1cc(Cl)c2c(NCCCCCCC(=O)NCCc3c[nH]c4ccccc34)c5CCCCc5nc2c1	=	0.008	nM	P22303	Acetylcholinesterase	18181565	J. Med. Chem.	2008	51	3	347	537.52	7.87	69.81	2
1.3	CHEMBL161880	Clc1cccc2N=C3CCCCCN3Cc12	=	1700	nM	P22303	Acetylcholinesterase	#N/A	Bioorg. Med. Chem. Lett.	1996	6	6	737	234.72	3	15.6	0
1.9	CHEMBL109018	CC1=C(C)c2ccc(OCc3cccc(Cl)c3)cc2OC1=O	=	3390	nM	P22303	Acetylcholinesterase	18181565	J. Med. Chem.	2008	51	3	347	314.76	5.02	35.53	1
2.5	CHEMBL194372	CN[C@@H](CCOc1ccc(cc1)[N+](=O)[O-])c2ccc(OC(=O)N(C)C)cc2	=	101	nM	P22303	Acetylcholinesterase	18181565	J. Med. Chem.	2008	51	3	347	373.4	2.95	96.62	0
2.7	CHEMBL163362	C1CCC2=Nc3ccccc3CN2C1	=	3660	nM	P22303	Acetylcholinesterase	#N/A	Bioorg. Med. Chem. Lett.	1996	6	6	737	186.25	1.88	15.6	0
134000	CHEMBL166194	Clc1ccc2C(=N)N3CCCCCC3=Nc2c1	=	1260	nM	P22303	Acetylcholinesterase	#N/A	Bioorg. Med. Chem. Lett.	1996	6	6	737	247.72	2.92	39.45	0
91000	CHEMBL255230	CCCN(C)C(=O)Oc1cc2[C@@H](CCc2cc1Cl)NCC#C	=	43900	nM	P22303	Acetylcholinesterase	18181565	J. Med. Chem.	2008	51	3	347	320.81	4.63	41.57	0
3500	CHEMBL162734	C1CCCC2=Nc3ccccc3CN2CC1	=	9200	nM	P22303	Acetylcholinesterase	#N/A	Bioorg. Med. Chem. Lett.	1996	6	6	737	214.31	2.79	15.6	0
25000	CHEMBL255231	CCN(C)C(=O)Oc1ccc2CC[C@@H](NCC#C)c2c1	=	52400	nM	P22303	Acetylcholinesterase	18181565	J. Med. Chem.	2008	51	3	347	272.34	3.44	41.57	0
130	CHEMBL166359	C1CCCN2Cc3ccccc3N=C2CCC1	=	13510	nM	P22303	Acetylcholinesterase	#N/A	Bioorg. Med. Chem. Lett.	1996	6	6	737	228.33	3.25	15.6	0
150	CHEMBL41	CNCCC(Oc1ccc(cc1)C(F)(F)F)c2ccccc2	>	10000	nM	P22303	Acetylcholinesterase	18181565	J. Med. Chem.	2008	51	3	347	309.33	4.03	21.26	0
2100	CHEMBL15056	C(COc1ccc(CCNc2c3CCCCc3nc4ccccc24)cc1)CN5CCCCC5	=	2.6	nM	P22303	Acetylcholinesterase	18181565	J. Med. Chem.	2008	51	3	347	443.62	6.35	37.39	1
15000	CHEMBL497755	CN(CCCCCCCOc1ccc(cc1)c2oc3ccccc3c2)Cc4ccccc4	=	32600	nM	P22303	Acetylcholinesterase	18419109	J. Med. Chem.	2008	51	10	2883	427.58	7.66	25.61	1
5.7	CHEMBL504674	COc1ccc(cc1OC)C(=O)c2c(oc3ccccc23)c4ccc(OCCCCCCCN(C)Cc5ccccc5)cc4	=	177000	nM	P22303	Acetylcholinesterase	18419109	J. Med. Chem.	2008	51	10	2883	591.74	9.03	61.14	2
300	CHEMBL444427	COc1ccc(cc1)C(=O)c2c(oc3ccccc23)c4ccc(OCCCCCCCN(C)Cc5ccccc5)cc4	=	281000	nM	P22303	Acetylcholinesterase	18419109	J. Med. Chem.	2008	51	10	2883	561.71	9.05	51.91	2
4400	CHEMBL447857	COc1cccc(c1)C(=O)c2c(oc3ccccc23)c4ccc(OCCCCCCCN(C)Cc5ccccc5)cc4	=	127000	nM	P22303	Acetylcholinesterase	18419109	J. Med. Chem.	2008	51	10	2883	561.71	9.05	51.91	2
6.8	CHEMBL455790	CN(CCCCCCCOc1ccc(cc1)c2oc3ccccc3c2C(=O)c4ccc(C)cc4)Cc5ccccc5	=	10500	nM	P22303	Acetylcholinesterase	18419109	J. Med. Chem.	2008	51	10	2883	545.71	9.55	42.68	2
1.6	CHEMBL506588	CN(CCCCCCCOc1ccc(cc1)c2oc3ccccc3c2C(=O)c4cccc(C)c4)Cc5ccccc5	=	127000	nM	P22303	Acetylcholinesterase	18419109	J. Med. Chem.	2008	51	10	2883	545.71	9.55	42.68	2
3700	CHEMBL511575	CN(CCCCCCCOc1ccc(cc1)c2oc3ccccc3c2C(=O)c4ccccc4)Cc5ccccc5	=	40700	nM	P22303	Acetylcholinesterase	18419109	J. Med. Chem.	2008	51	10	2883	531.68	9.06	42.68	2
750	CHEMBL511948	CN(CCCCCCCOc1ccc(cc1)c2oc3ccccc3c2C(=O)C)Cc4ccccc4	=	17400	nM	P22303	Acetylcholinesterase	18419109	J. Med. Chem.	2008	51	10	2883	469.61	7.4	42.68	1
170	CHEMBL1083973	CCOC(=O)c1cc2c(N)c3CCCCCc3nc2nc1C	=	2000	nM	P22303	Acetylcholinesterase	20575555	J. Med. Chem.	2010	53	14	5129	299.37	2.78	78.1	0
1600	CHEMBL1084519	CCOC(=O)c1cc2c(N)c3CCCCCCc3nc2nc1C	=	1800	nM	P22303	Acetylcholinesterase	20575555	J. Med. Chem.	2010	53	14	5129	313.39	3.23	78.1	0
4800	CHEMBL1084518	CCOC(=O)c1cc2c(N)c3CCCc3nc2nc1C	=	2100	nM	P22303	Acetylcholinesterase	20575555	J. Med. Chem.	2010	53	14	5129	271.31	1.87	78.1	0
2.99	CHEMBL1084517	COC(=O)c1cc2c(N)c3CCCCCCc3nc2nc1C	=	1800	nM	P22303	Acetylcholinesterase	20575555	J. Med. Chem.	2010	53	14	5129	299.37	2.89	78.1	0
0.52	CHEMBL1083972	COC(=O)c1cc2c(N)c3CCCc3nc2nc1C	=	1900	nM	P22303	Acetylcholinesterase	20575555	J. Med. Chem.	2010	53	14	5129	257.29	1.52	78.1	0
2.09	CHEMBL1086184	COC(=O)c1cc2c(N)c3CCCCc3nc2nc1C	=	1000	nM	P22303	Acetylcholinesterase	20575555	J. Med. Chem.	2010	53	14	5129	271.31	1.97	78.1	0
1.8	CHEMBL385130	CCN(CCCCCC(=O)N(C)CCCCCCCCN(C)C(=O)CCCCCN(CC)Cc1ccccc1OC)Cc2ccccc2OC.OC(=O)C(=O)O	<	5	%	P22303	Acetylcholinesterase	15588084	J. Med. Chem.	2004	47	26	6490	695.03	8.25	65.56	2
9.81	CHEMBL409610	COc1ccc2CN(C)C[C@@H](O)[C@@]34C=C[C@H](O)C[C@@H]3Oc1c24	=	1610	nM	P22303	Acetylcholinesterase	17822295	J. Nat. Prod.	2007	70	9	1458	303.35	0.61	62.16	0
4.94	CHEMBL19949	[I-].[I-].CC[N+](C)(CCCCCC(=O)N1CCC(CCC2CCN(CC2)C(=O)CCCCC[N+](C)(CC)Cc3ccccc3OC)CC1)Cc4ccccc4OC	#N/A	#N/A	#N/A	P22303	Acetylcholinesterase	15588084	J. Med. Chem.	2004	47	26	6490	749.12	5.22	59.08	2
3000	CHEMBL401114	CO[C@H]1C[C@@H]2N3C[C@H](O)[C@@]2(C=C1)c4cc5OCOc5cc4C3	=	452000	nM	P22303	Acetylcholinesterase	17822295	J. Nat. Prod.	2007	70	9	1458	301.34	0.82	51.16	0
12.5	CHEMBL500996	Cl.Cl.Cl.Cl.COc1ccccc1CNCCCCCCNCCCCCCCCNCCCCCCNCc2ccccc2OC	#N/A	#N/A	#N/A	P22303	Acetylcholinesterase	15588084	J. Med. Chem.	2004	47	26	6490	582.9	7.3	66.58	2
440	CHEMBL251076	COc1ccc2CN(C)C[C@@H](O)[C@@]34C=C[C@@H](O)C[C@@H]3Oc1c24	=	9010	nM	P22303	Acetylcholinesterase	17822295	J. Nat. Prod.	2007	70	9	1458	303.35	0.61	62.16	0
240	CHEMBL222043	[I-].[I-].CC[N+](C)(CCCCCC(=O)Nc1ccc(CCc2ccc(NC(=O)CCCCC[N+](C)(CC)Cc3ccccc3OC)cc2)cc1)Cc4ccccc4OC	#N/A	#N/A	#N/A	P22303	Acetylcholinesterase	15588084	J. Med. Chem.	2004	47	26	6490	765.08	6.6	76.66	2
6800	CHEMBL1524	CN1CC[C@@]23C=C[C@H](O)C[C@@H]2Oc4c(O)ccc(C1)c34	=	100	nM	P22303	Acetylcholinesterase	17822295	J. Nat. Prod.	2007	70	9	1458	273.33	1.22	52.93	0
8.8	CHEMBL479291	[O-]c1cc2CC[n+]3cc4cc5OCOc5cc4c(c1)c23	=	3850	nM	P22303	Acetylcholinesterase	17822295	J. Nat. Prod.	2007	70	9	1458	265.26	2.44	45.4	0
2.8	CHEMBL222044	CCN(CCCCCCNc1ccc(cc1)c2ccc(NCCCCCCN(CC)Cc3ccccc3OC)cc2)Cc4ccccc4OC	#N/A	#N/A	#N/A	P22303	Acetylcholinesterase	15588084	J. Med. Chem.	2004	47	26	6490	678.99	10.18	49	2
1.2	CHEMBL222856	COc1ccccc1CN(C)CCCCCC(=O)N(C)CCCCCCCCN(C)C(=O)CCCCCN(C)Cc2ccccc2OC.OC(=O)C(=O)O	<	5	%	P22303	Acetylcholinesterase	15588084	J. Med. Chem.	2004	47	26	6490	666.98	7.56	65.56	2
8	CHEMBL222340	CCN(CCCCCC(=O)Nc1ccc(cc1)c2ccc(NC(=O)CCCCCN(CC)Cc3ccccc3OC)cc2)Cc4ccccc4OC.OC(=O)C(=O)O	=	35	%	P22303	Acetylcholinesterase	15588084	J. Med. Chem.	2004	47	26	6490	706.96	8.4	83.14	2
2.2	CHEMBL402484	COc1cc2CN3CCc4cccc(c2cc1OC)c34	=	3870	nM	P22303	Acetylcholinesterase	17822295	J. Nat. Prod.	2007	70	9	1458	267.32	3.31	21.7	0
70	CHEMBL387394	CCN(CCCCCC(=O)N1CCC(CCC2CCN(CC2)C(=O)CCCCCN(CC)Cc3ccccc3OC)CC1)Cc4ccccc4OC.OC(=O)C(=O)O	=	15	%	P22303	Acetylcholinesterase	15588084	J. Med. Chem.	2004	47	26	6490	719.05	7.93	65.56	2
4	CHEMBL222037	CCN(CCCCCCNc1ccc(Cc2ccc(NCCCCCCN(CC)Cc3ccccc3OC)cc2)cc1)Cc4ccccc4OC	#N/A	#N/A	#N/A	P22303	Acetylcholinesterase	15588084	J. Med. Chem.	2004	47	26	6490	693.02	10.64	49	2
0.02	CHEMBL221992	[I-].[I-].CC[N+](C)(CCCCCC(=O)N1CCC(CCCC2CCN(CC2)C(=O)CCCCC[N+](C)(CC)Cc3ccccc3OC)CC1)Cc4ccccc4OC	#N/A	#N/A	#N/A	P22303	Acetylcholinesterase	15588084	J. Med. Chem.	2004	47	26	6490	763.15	5.68	59.08	2
0.06	CHEMBL251077	CC(=O)O[C@@H]1[C@@H](O)C=C2CCN3Cc4cc5OCOc5cc4[C@H]1[C@@H]23	=	960	nM	P22303	Acetylcholinesterase	17822295	J. Nat. Prod.	2007	70	9	1458	329.35	1.09	68.23	0
0.5	CHEMBL222818	CCN(CCCCCC(=O)Nc1ccc(Cc2ccc(NC(=O)CCCCCN(CC)Cc3ccccc3OC)cc2)cc1)Cc4ccccc4OC.OC(=O)C(=O)O	#N/A	#N/A	#N/A	P22303	Acetylcholinesterase	15588084	J. Med. Chem.	2004	47	26	6490	720.98	8.85	83.14	2
4.4	CHEMBL1523	O[C@@H]1C[C@@H]2Oc3c(O)ccc4CNCC[C@]2(C=C1)c34	=	1430	nM	P22303	Acetylcholinesterase	17822295	J. Nat. Prod.	2007	70	9	1458	259.3	0.68	61.72	0
21.9	CHEMBL222378	CCN(CCCCCC(=O)N1CCC(CCCC2CCN(CC2)C(=O)CCCCCN(CC)Cc3ccccc3OC)CC1)Cc4ccccc4OC.OC(=O)C(=O)O	#N/A	#N/A	#N/A	P22303	Acetylcholinesterase	15588084	J. Med. Chem.	2004	47	26	6490	733.08	8.39	65.56	2
147	CHEMBL222946	CCN(CCCCCC(=O)N1CCC(CC2CCN(CC2)C(=O)CCCCCN(CC)Cc3ccccc3OC)CC1)Cc4ccccc4OC.OC(=O)C(=O)O	#N/A	#N/A	#N/A	P22303	Acetylcholinesterase	15588084	J. Med. Chem.	2004	47	26	6490	705.02	7.48	65.56	2
2.9	CHEMBL222875	CCN(CCCCCC(=O)Nc1ccc(CCc2ccc(NC(=O)CCCCCN(CC)Cc3ccccc3OC)cc2)cc1)Cc4ccccc4OC.OC(=O)C(=O)O	#N/A	#N/A	#N/A	P22303	Acetylcholinesterase	15588084	J. Med. Chem.	2004	47	26	6490	735.01	9.31	83.14	2
0.7	CHEMBL222904	CCN(CCCCCC(=O)N1CCC(CC1)C2CCN(CC2)C(=O)CCCCCN(CC)Cc3ccccc3OC)Cc4ccccc4OC.OC(=O)C(=O)O	=	41	%	P22303	Acetylcholinesterase	15588084	J. Med. Chem.	2004	47	26	6490	691	7.02	65.56	2
18	CHEMBL252723	COc1cc2C(=O)O[C@]3([C@H](O)[C@@H](O)C=C4CCN(C)[C@@H]34)c2cc1OC	=	2320	nM	P22303	Acetylcholinesterase	17822295	J. Nat. Prod.	2007	70	9	1458	347.36	0.76	88.46	0
180	CHEMBL611732	CCN(CCCCCCNc1ccc(CCc2ccc(NCCCCCCN(CC)Cc3ccccc3OC)cc2)cc1)Cc4ccccc4OC	#N/A	#N/A	#N/A	P22303	Acetylcholinesterase	15588084	J. Med. Chem.	2004	47	26	6490	707.04	11.1	49	2
33	CHEMBL250688	COc1cc2c(C(=O)O[C@]23[C@H](O)[C@@H](O)C=C4CCN(C)[C@@H]34)c(OC)c1OC	=	113000	nM	P22303	Acetylcholinesterase	17822295	J. Nat. Prod.	2007	70	9	1458	377.39	0.74	97.69	0
36	CHEMBL1668333	C[C@@H](CC(=O)C=C(C)C)c1ccc(C)cc1	=	191100	nM	P22303	Acetylcholinesterase	21189039	J. Nat. Prod.	2011	74	1	86	216.32	4.34	17.07	0
46	CHEMBL1668334	CC(C)CC(=O)C[C@H](C)c1ccc(C)cc1	=	81500	nM	P22303	Acetylcholinesterase	21189039	J. Nat. Prod.	2011	74	1	86	218.33	4.16	17.07	0
0.5	CHEMBL205895	CN1[C@H]2OCC[C@@]2(C)c3cc(OC(=O)Nc4ccccc4C)ccc13	=	1.11	#N/A	P22303	Acetylcholinesterase	20684567	J. Med. Chem.	2010	53	17	6490	338.4	4.14	50.8	0
10.9	CHEMBL381926	CCNC(=O)Oc1ccc2N(C)[C@H]3OCC[C@@]3(C)c2c1	=	1.91	#N/A	P22303	Acetylcholinesterase	20684567	J. Med. Chem.	2010	53	17	6490	276.33	2.43	50.8	0
95	CHEMBL54014	CN1CC[C@]2(C)C1N(Cc3ccccc3)c4ccc(OC(=O)Nc5ccccc5C)cc24	=	2	#N/A	P22303	Acetylcholinesterase	20684567	J. Med. Chem.	2010	53	17	6490	427.54	6	44.81	1
1.5	CHEMBL130956	CN1CC[C@]2(C)[C@H]1N(C)c3ccc(OC(=O)Nc4ccc(C)cc4)cc23	=	2.15	#N/A	P22303	Acetylcholinesterase	20684567	J. Med. Chem.	2010	53	17	6490	351.44	4.41	44.81	0
0.7	CHEMBL132531	CN1CC[C@]2(C)[C@H]1N(C)c3cc(C)c(OC(=O)Nc4ccccc4)cc23	=	2.41	#N/A	P22303	Acetylcholinesterase	20684567	J. Med. Chem.	2010	53	17	6490	351.44	4.41	44.81	0
3	CHEMBL54420	CC(C)c1ccc(NC(=O)Oc2ccc3N(C)C4NCC[C@@]4(C)c3c2)cc1	=	2.51	#N/A	P22303	Acetylcholinesterase	20684567	J. Med. Chem.	2010	53	17	6490	365.47	4.59	53.6	0
590	CHEMBL362704	CCNC(=O)Oc1ccc2OC3CC(C)(CO3)c2c1	=	2.56	#N/A	P22303	Acetylcholinesterase	20684567	J. Med. Chem.	2010	53	17	6490	263.29	1.99	56.79	0
620	CHEMBL54956	CN1C2N(CCc3ccccc3)CC[C@@]2(C)c4cc(OC(=O)Nc5ccccc5C)ccc14	=	2.74	#N/A	P22303	Acetylcholinesterase	20684567	J. Med. Chem.	2010	53	17	6490	441.56	6.32	44.81	1
890	CHEMBL340867	CN1CC[C@]2(C)[C@H]1N(C)c3ccc(OC(=O)Nc4c(C)cccc4C)cc23	=	2.89	#N/A	P22303	Acetylcholinesterase	20684567	J. Med. Chem.	2010	53	17	6490	365.47	4.9	44.81	0
1300	CHEMBL130363	CN1CC[C@]2(C)[C@H]1N(C)c3ccc(OC(=O)Nc4c(C)cc(C)cc4C)cc23	=	3.11	#N/A	P22303	Acetylcholinesterase	20684567	J. Med. Chem.	2010	53	17	6490	379.5	5.39	44.81	1
2500	CHEMBL292695	Cc1ccccc1NC(=O)Oc2ccc3N(Cc4ccccc4)C5N(Cc6ccccc6)CC[C@@]5(C)c3c2	=	3.25	#N/A	P22303	Acetylcholinesterase	20684567	J. Med. Chem.	2010	53	17	6490	503.63	7.58	44.81	2
2.4	CHEMBL294208	CC(C)c1ccc(NC(=O)Oc2ccc3NC4N(C)CC[C@@]4(C)c3c2)cc1	=	3.31	#N/A	P22303	Acetylcholinesterase	20684567	J. Med. Chem.	2010	53	17	6490	365.47	4.77	53.6	0
9	CHEMBL382207	CC(C)c1ccc(NC(=O)Oc2ccc3N(C)[C@H]4OCC[C@@]4(C)c3c2)cc1	=	3.59	#N/A	P22303	Acetylcholinesterase	20684567	J. Med. Chem.	2010	53	17	6490	366.45	4.85	50.8	0
11	CHEMBL293720	CC(C)c1ccc(NC(=O)Oc2ccc3N(Cc4ccccc4)C5N(C)CC[C@@]5(C)c3c2)cc1	=	4.11	#N/A	P22303	Acetylcholinesterase	20684567	J. Med. Chem.	2010	53	17	6490	455.59	6.7	44.81	1
340	CHEMBL1243360	CCOC(=O)C1=CN(C)c2cccc(OC(=O)N(C)C)c2C1	=	7	nM	P22303	Acetylcholinesterase	20684567	J. Med. Chem.	2010	53	17	6490	304.34	2.27	59.08	0
13	CHEMBL2064471	O=C(CCNCCNc1c2CCCCc2nc3ccccc13)N4CCN(CCNc5c6CCCCc6nc7ccccc57)CC4	=	4.49	nM	P22303	Acetylcholinesterase	22818849	Eur. J. Med. Chem.	2012	55	#N/A	23	605.82	5.58	85.42	2
1100	CHEMBL2064470	CN(CCCN1CCN(CCNc2c3CCCCc3nc4ccccc24)CC1)c5ccccc5	=	84.8	nM	P22303	Acetylcholinesterase	22818849	Eur. J. Med. Chem.	2012	55	#N/A	23	457.65	5.31	34.64	1
1000	CHEMBL2064469	CCN(CCCN1CCN(CCNc2c3CCCCc3nc4ccccc24)CC1)C5CCCCC5	=	194	nM	P22303	Acetylcholinesterase	22818849	Eur. J. Med. Chem.	2012	55	#N/A	23	477.73	5.85	34.64	1
17	CHEMBL2064468	CN(CCCN1CCN(CCNc2c3CCCCc3nc4ccccc24)CC1)C5CCCCC5	=	40.7	nM	P22303	Acetylcholinesterase	22818849	Eur. J. Med. Chem.	2012	55	#N/A	23	463.7	5.5	34.64	1
1600	CHEMBL2064466	CN(CCC(=O)N1CCN(CCNc2c3CCCCc3nc4ccccc24)CC1)c5ccccc5	=	70.3	nM	P22303	Acetylcholinesterase	22818849	Eur. J. Med. Chem.	2012	55	#N/A	23	471.64	4.63	51.71	0
23	CHEMBL2064465	CCN(CCC(=O)N1CCN(CCNc2c3CCCCc3nc4ccccc24)CC1)C5CCCCC5	=	4.97	nM	P22303	Acetylcholinesterase	22818849	Eur. J. Med. Chem.	2012	55	#N/A	23	491.71	5.16	51.71	1
1200	CHEMBL2064464	CN(CCC(=O)N1CCN(CCNc2c3CCCCc3nc4ccccc24)CC1)C5CCCCC5	=	14.9	nM	P22303	Acetylcholinesterase	22818849	Eur. J. Med. Chem.	2012	55	#N/A	23	477.68	4.81	51.71	0
800	CHEMBL2064404	O=C(CCN1CCCCC1)N2CCN(CCNc3c4CCCCc4nc5ccccc35)CC2	=	51.7	nM	P22303	Acetylcholinesterase	22818849	Eur. J. Med. Chem.	2012	55	#N/A	23	449.63	3.87	51.71	0
4.2	CHEMBL2323351	COc1ccc(\C=N\NC(=O)CN2CCN(Cc3ccccc3)CC2)cc1OC	=	81100	nM	P22303	Acetylcholinesterase	23273219	Bioorg. Med. Chem. Lett.	2013	23	2	440	396.48	2.53	66.4	0
13	CHEMBL2323356	CCOc1ccc(\C=N\NC(=O)CN2CCC(Cc3ccccc3)CC2)cc1	#N/A	#N/A	#N/A	P22303	Acetylcholinesterase	23273219	Bioorg. Med. Chem. Lett.	2013	23	2	440	379.5	4.01	53.93	0
4.5	CHEMBL2323355	COc1ccc(\C=N\NC(=O)CN2CCC(Cc3ccccc3)CC2)cc1	=	73500	nM	P22303	Acetylcholinesterase	23273219	Bioorg. Med. Chem. Lett.	2013	23	2	440	365.47	3.67	53.93	0
270	CHEMBL2323354	COc1ccc(\C=N\NC(=O)CN2CCC(Cc3ccccc3)CC2)cc1OC	=	62800	nM	P22303	Acetylcholinesterase	23273219	Bioorg. Med. Chem. Lett.	2013	23	2	440	395.49	3.65	63.16	0
0.48	CHEMBL2323353	CCOc1ccc(\C=N\NC(=O)CN2CCN(Cc3ccccc3)CC2)cc1	=	81400	nM	P22303	Acetylcholinesterase	23273219	Bioorg. Med. Chem. Lett.	2013	23	2	440	380.48	2.9	57.17	0
37	CHEMBL2323352	COc1ccc(\C=N\NC(=O)CN2CCN(Cc3ccccc3)CC2)cc1	=	88500	nM	P22303	Acetylcholinesterase	23273219	Bioorg. Med. Chem. Lett.	2013	23	2	440	366.46	2.55	57.17	0
100	CHEMBL61850	Nc1c2CCCCc2nc3cc(Br)ccc13	=	66	nM	P22303	Acetylcholinesterase	10821713	J. Med. Chem.	2000	43	10	2007	277.16	3.54	38.9	0
0.82	CHEMBL2160226	CNC(=O)Oc1cccc(CN(C)CCCCCCCOc2ccc(cc2)c3oc4ccccc4c3C(=O)c5ccc(C)cc5)c1	#N/A	#N/A	#N/A	P22303	Acetylcholinesterase	23164658	Eur. J. Med. Chem.	2012	58	#N/A	519	618.76	9.31	81.01	2
100	CHEMBL151387	CN(C)C(=O)Oc1ccc2CCC(N)Cc2c1	=	3240	nM	P22303	Acetylcholinesterase	12431053	J. Med. Chem.	2002	45	24	5260	234.29	1.79	55.56	0
13	CHEMBL1085028	[Cl-].CN(C)C(=O)Oc1ccc(cc1)c2cn3c(NC(=O)c4ccccc4)cccc3[n+]2C	=	200	nM	P22303	Acetylcholinesterase	20053484	Eur. J. Med. Chem.	2010	45	3	1167	415.46	4.3	66.93	0
28	CHEMBL1085029	[Cl-].CNC(=O)Nc1cccc2[n+](C)c(cn12)c3ccc(OC(=O)N(C)C)cc3	=	1350	nM	P22303	Acetylcholinesterase	20053484	Eur. J. Med. Chem.	2010	45	3	1167	368.41	2.63	78.96	0
17100	CHEMBL1085284	[Cl-].COC(=O)Nc1cccc2[n+](C)c(cn12)c3ccc(OC(=O)N(C)C)cc3	=	1100	nM	P22303	Acetylcholinesterase	20053484	Eur. J. Med. Chem.	2010	45	3	1167	369.39	3.27	76.16	0
1300	CHEMBL1085022	[Cl-].CN(C)C(=O)Nc1cccc2[n+](C)c(cn12)c3ccc(OC(=O)N(C)C)cc3	=	1600	nM	P22303	Acetylcholinesterase	20053484	Eur. J. Med. Chem.	2010	45	3	1167	382.44	2.83	70.17	0
12600	CHEMBL1084442	[I-].CNC(=O)Oc1ccc(cc1)c2cn3ccccc3[n+]2C	=	19500	nM	P22303	Acetylcholinesterase	20053484	Eur. J. Med. Chem.	2010	45	3	1167	282.32	2.77	46.62	0
10000	CHEMBL1082428	[I-].CNC(=O)Oc1ccc(cc1)c2cn3c(C)cccc3[n+]2C	=	4000	nM	P22303	Acetylcholinesterase	20053484	Eur. J. Med. Chem.	2010	45	3	1167	296.34	3.05	46.62	0
8100	CHEMBL1082746	[I-].CNC(=O)Oc1ccc(cc1)c2cn3c(NC(=O)C)cccc3[n+]2C	=	1100	nM	P22303	Acetylcholinesterase	20053484	Eur. J. Med. Chem.	2010	45	3	1167	339.37	2.42	75.72	0
1200	CHEMBL1082747	[Cl-].CN(C)C(=O)Oc1cccc(c1)c2cn3ccccc3[n+]2C	=	7100	nM	P22303	Acetylcholinesterase	20053484	Eur. J. Med. Chem.	2010	45	3	1167	296.34	2.97	37.83	0
700	CHEMBL1082748	[Cl-].CN(C)C(=O)Oc1cccc(c1)c2cn3c(C)cccc3[n+]2C	=	24000	nM	P22303	Acetylcholinesterase	20053484	Eur. J. Med. Chem.	2010	45	3	1167	310.37	3.25	37.83	0
24500	CHEMBL1085279	[Cl-].CN(C)C(=O)Oc1cccc(c1)c2cn3c(Cl)cccc3[n+]2C	=	12600	nM	P22303	Acetylcholinesterase	20053484	Eur. J. Med. Chem.	2010	45	3	1167	330.79	3.85	37.83	0
2600	CHEMBL1082749	[Cl-].CN(C)C(=O)Oc1cccc(c1)c2cn3c(cccc3[n+]2C)C(F)(F)F	=	33600	nM	P22303	Acetylcholinesterase	20053484	Eur. J. Med. Chem.	2010	45	3	1167	364.34	4.34	37.83	0
2900	CHEMBL1082750	[Cl-].COc1cccc2[n+](C)c(cn12)c3cccc(OC(=O)N(C)C)c3	=	20500	nM	P22303	Acetylcholinesterase	20053484	Eur. J. Med. Chem.	2010	45	3	1167	326.37	3.49	47.06	0
4100	CHEMBL1083063	[Cl-].CN(C)C(=O)Oc1cccc(c1)c2cn3c(NC(=O)C)cccc3[n+]2C	=	2500	nM	P22303	Acetylcholinesterase	20053484	Eur. J. Med. Chem.	2010	45	3	1167	353.4	2.63	66.93	0
6700	CHEMBL1083064	[I-].CNC(=O)Oc1cccc(c1)c2cn3ccccc3[n+]2C	=	350	nM	P22303	Acetylcholinesterase	20053484	Eur. J. Med. Chem.	2010	45	3	1167	282.32	2.77	46.62	0
8000	CHEMBL1083373	[I-].CNC(=O)Oc1cccc(c1)c2cn3c(NC(=O)C)cccc3[n+]2C	=	4500	nM	P22303	Acetylcholinesterase	20053484	Eur. J. Med. Chem.	2010	45	3	1167	339.37	2.42	75.72	0
8500	CHEMBL1084709	[I-].Cc1cn2cc(ccc2[n+]1C)C(=O)N	=	27000	nM	P22303	Acetylcholinesterase	20053484	Eur. J. Med. Chem.	2010	45	3	1167	190.22	0.34	51.38	0
13000	CHEMBL1085280	[I-].C[n+]1c(cn2cc(ccc12)C(=O)N)c3ccccc3	=	9500	nM	P22303	Acetylcholinesterase	20053484	Eur. J. Med. Chem.	2010	45	3	1167	252.29	2	51.38	0
14000	CHEMBL1085281	[Cl-].COC(=O)Nc1ccc2[n+](C)c(cn2c1)c3ccccc3	=	50000	nM	P22303	Acetylcholinesterase	20053484	Eur. J. Med. Chem.	2010	45	3	1167	282.32	2.77	46.62	0
15000	CHEMBL311017	CN1CCc2cc(ccc12)C(=O)CCC3CCN(Cc4ccccc4)CC3	=	10	nM	P22303	Acetylcholinesterase	20053484	Eur. J. Med. Chem.	2010	45	3	1167	362.51	4.72	23.55	0
16000	CHEMBL308793	CCN1CCc2cc(ccc12)C(=O)CCC3CCN(Cc4ccccc4)CC3	=	11	nM	P22303	Acetylcholinesterase	20053484	Eur. J. Med. Chem.	2010	45	3	1167	376.53	5.07	23.55	1
22000	CHEMBL74560	CCCN1CCc2cc(ccc12)C(=O)CCC3CCN(Cc4ccccc4)CC3	=	22	nM	P22303	Acetylcholinesterase	20053484	Eur. J. Med. Chem.	2010	45	3	1167	390.56	5.59	23.55	1
27000	CHEMBL207931	COc1ccc(cc1OC)C(O)c2nccc3cc(OC)c(OC)cc23	=	45.5	%	P22303	Acetylcholinesterase	16483771	Bioorg. Med. Chem. Lett.	2006	16	8	2170	355.38	2.85	70.04	0
28000	CHEMBL339039	CCCCNC(=O)Oc1cccc(CN(CC)CCCOc2ccc3C(=O)c4ccccc4Oc3c2)c1	=	8.6	nM	P22303	Acetylcholinesterase	20053484	Eur. J. Med. Chem.	2010	45	3	1167	502.6	6.17	77.09	2
1.49	CHEMBL1082419	CCCCCCNC(=O)Oc1cccc(CN(CC)CCCOc2ccc3C(=O)c4ccccc4Oc3c2)c1	=	160	nM	P22303	Acetylcholinesterase	20053484	Eur. J. Med. Chem.	2010	45	3	1167	530.65	7.09	77.09	2
894	CHEMBL131219	CCCN(CCCOc1ccc2C(=O)c3ccccc3Oc2c1)Cc4cccc(OC(=O)NC)c4	=	4	nM	P22303	Acetylcholinesterase	20053484	Eur. J. Med. Chem.	2010	45	3	1167	474.55	5.37	77.09	1
350	CHEMBL128452	CCCCNC(=O)Oc1cccc(CN(CCC)CCCOc2ccc3C(=O)c4ccccc4Oc3c2)c1	=	70	nM	P22303	Acetylcholinesterase	20053484	Eur. J. Med. Chem.	2010	45	3	1167	516.63	6.7	77.09	2
3880	CHEMBL1083976	CCCCCCNC(=O)Oc1cccc(CN(CCC)CCCOc2ccc3C(=O)c4ccccc4Oc3c2)c1	=	400	nM	P22303	Acetylcholinesterase	20053484	Eur. J. Med. Chem.	2010	45	3	1167	544.68	7.61	77.09	2
5800	CHEMBL131579	CNC(=O)Oc1cccc(CN(CCCOc2ccc3C(=O)c4ccccc4Oc3c2)C(C)C)c1	=	0.7	nM	P22303	Acetylcholinesterase	20053484	Eur. J. Med. Chem.	2010	45	3	1167	474.55	5.22	77.09	1
29	CHEMBL131411	CCCCNC(=O)Oc1cccc(CN(CCCOc2ccc3C(=O)c4ccccc4Oc3c2)C(C)C)c1	=	100	nM	P22303	Acetylcholinesterase	20053484	Eur. J. Med. Chem.	2010	45	3	1167	516.63	6.55	77.09	2
127	CHEMBL1083977	CCCCCCNC(=O)Oc1cccc(CN(CCCOc2ccc3C(=O)c4ccccc4Oc3c2)C(C)C)c1	=	170	nM	P22303	Acetylcholinesterase	20053484	Eur. J. Med. Chem.	2010	45	3	1167	544.68	7.46	77.09	2
506	CHEMBL151417	C(CN1CCOCC1)Nc2ccc(nn2)c3ccccc3	=	1000000	nM	P22303	Acetylcholinesterase	20053484	Eur. J. Med. Chem.	2010	45	3	1167	284.36	2.33	50.28	0
700	CHEMBL281588	C(CN1CCCCC1)Nc2ccc(nn2)c3ccccc3	=	13000	nM	P22303	Acetylcholinesterase	20053484	Eur. J. Med. Chem.	2010	45	3	1167	282.38	3.56	41.05	0
280	CHEMBL278819	Cc1cc(nnc1NCCN2CCOCC2)c3ccccc3	=	85000	nM	P22303	Acetylcholinesterase	20053484	Eur. J. Med. Chem.	2010	45	3	1167	298.38	2.82	50.28	0
400	CHEMBL1085019	Cc1cc(nnc1NCCN2CCCCC2)c3ccccc3	=	5400	nM	P22303	Acetylcholinesterase	20053484	Eur. J. Med. Chem.	2010	45	3	1167	296.41	4.05	41.05	0
2250	CHEMBL150985	Cc1cc(nnc1NCCN2CCOCC2)c3ccc(Cl)cc3	=	34000	nM	P22303	Acetylcholinesterase	20053484	Eur. J. Med. Chem.	2010	45	3	1167	332.83	3.48	50.28	0
85000	CHEMBL1085020	Cc1cc(nnc1NCCN2CCCCC2)c3ccc(Cl)cc3	=	1300	nM	P22303	Acetylcholinesterase	20053484	Eur. J. Med. Chem.	2010	45	3	1167	330.86	4.71	41.05	0
13000	CHEMBL1085021	Cc1cc(nnc1NCCN2CCCCC2)c3ccc4OCOc4c3	=	1000	nM	P22303	Acetylcholinesterase	20053484	Eur. J. Med. Chem.	2010	45	3	1167	340.42	3.82	59.51	0
44000	CHEMBL1083676	OCc1cc(nnc1NCCN2CCOCC2)c3ccccc3	=	440000	nM	P22303	Acetylcholinesterase	20053484	Eur. J. Med. Chem.	2010	45	3	1167	314.38	1.73	70.51	0
24000	CHEMBL150365	N#Cc1cc(nnc1NCCN2CCOCC2)c3ccccc3	=	100000	nM	P22303	Acetylcholinesterase	20053484	Eur. J. Med. Chem.	2010	45	3	1167	309.37	2.21	74.07	0
157000	CHEMBL1082740	FC(F)(F)c1cc(nnc1NCCN2CCOCC2)c3ccccc3	=	740000	nM	P22303	Acetylcholinesterase	20053484	Eur. J. Med. Chem.	2010	45	3	1167	352.35	3.28	50.28	0
21000	CHEMBL1082741	Nc1cc(nnc1NCCN2CCOCC2)c3ccccc3	=	270000	nM	P22303	Acetylcholinesterase	20053484	Eur. J. Med. Chem.	2010	45	3	1167	299.37	1.59	76.3	0
28000	CHEMBL356224	C(CN1CCOCC1)Nc2nnc(cc2c3ccccc3)c4ccccc4	=	260000	nM	P22303	Acetylcholinesterase	20053484	Eur. J. Med. Chem.	2010	45	3	1167	360.45	3.85	50.28	0
9000	CHEMBL1085937	C(CNc1ccc(nn1)c2ccccc2)CN3CCOCC3	=	410000	nM	P22303	Acetylcholinesterase	20053484	Eur. J. Med. Chem.	2010	45	3	1167	298.38	2.4	50.28	0
45000	CHEMBL1085274	CCN1CCCC1CNc2ccc(nn2)c3ccccc3	=	62000	nM	P22303	Acetylcholinesterase	20053484	Eur. J. Med. Chem.	2010	45	3	1167	282.38	3.48	41.05	0
93000	CHEMBL1085275	C(CN1CCc2ccccc2C1)Nc3ccc(nn3)c4ccccc4	=	83000	nM	P22303	Acetylcholinesterase	20053484	Eur. J. Med. Chem.	2010	45	3	1167	330.43	4.3	41.05	0
89000	CHEMBL1084255	C(CNc1ccc(nn1)c2ccccc2)CN3CCc4ccccc4C3	=	35000	nM	P22303	Acetylcholinesterase	20053484	Eur. J. Med. Chem.	2010	45	3	1167	344.45	4.37	41.05	0
17000	CHEMBL25264	C(CCN1CCc2ccccc2C1)CNc3ccc(nn3)c4ccccc4	=	15000	nM	P22303	Acetylcholinesterase	20053484	Eur. J. Med. Chem.	2010	45	3	1167	358.48	4.95	41.05	0
233	CHEMBL1083054	C(CCNc1ccc(nn1)c2ccccc2)CCN3Cc4ccccc4CN3	=	10000	nM	P22303	Acetylcholinesterase	20053484	Eur. J. Med. Chem.	2010	45	3	1167	373.49	4.19	53.08	0
105.3	CHEMBL1086185	CN(CCNc1ccc(nn1)c2ccccc2)Cc3ccccc3	=	170000	nM	P22303	Acetylcholinesterase	20053484	Eur. J. Med. Chem.	2010	45	3	1167	318.42	4.23	41.05	0
121.6	CHEMBL1083055	CN(CCCNc1ccc(nn1)c2ccccc2)Cc3ccccc3	=	13000	nM	P22303	Acetylcholinesterase	20053484	Eur. J. Med. Chem.	2010	45	3	1167	332.44	4.29	41.05	0
156.8	CHEMBL1084257	CN(CCCCNc1ccc(nn1)c2ccccc2)Cc3ccccc3	=	11000	nM	P22303	Acetylcholinesterase	20053484	Eur. J. Med. Chem.	2010	45	3	1167	346.47	4.87	41.05	0
98	CHEMBL1083057	CN(CCCCCNc1ccc(nn1)c2ccccc2)Cc3ccccc3	=	740	nM	P22303	Acetylcholinesterase	20053484	Eur. J. Med. Chem.	2010	45	3	1167	360.5	5.33	41.05	1
48500	CHEMBL1083058	C(N1CCC(CC1)Nc2ccc(nn2)c3ccccc3)c4ccccc4	=	65000	nM	P22303	Acetylcholinesterase	20053484	Eur. J. Med. Chem.	2010	45	3	1167	344.45	4.2	41.05	0
8100	CHEMBL1083367	C(Nc1ccc(nn1)c2ccccc2)C3CCN(Cc4ccccc4)CC3	=	56000	nM	P22303	Acetylcholinesterase	20053484	Eur. J. Med. Chem.	2010	45	3	1167	358.48	4.78	41.05	0
9900	CHEMBL25412	C(CC1CCN(Cc2ccccc2)CC1)Nc3ccc(nn3)c4ccccc4	=	120	nM	P22303	Acetylcholinesterase	20053484	Eur. J. Med. Chem.	2010	45	3	1167	372.51	5.17	41.05	1
22100	CHEMBL1084542	C(Nc1ccc(cn1)c2ccccc2)N3CCCCC3	=	13000	nM	P22303	Acetylcholinesterase	20053484	Eur. J. Med. Chem.	2010	45	3	1167	267.37	3.58	28.16	0
28000	CHEMBL1084543	C(Nc1ncc(cn1)c2ccccc2)N3CCCCC3	=	100000	nM	P22303	Acetylcholinesterase	20053484	Eur. J. Med. Chem.	2010	45	3	1167	268.36	2.94	41.05	0
24200	CHEMBL1084786	C(Nc1cnc(nn1)c2ccccc2)N3CCCCC3	=	57000	nM	P22303	Acetylcholinesterase	20053484	Eur. J. Med. Chem.	2010	45	3	1167	269.34	2.59	53.94	0
230	CHEMBL1084787	C(Nc1nnc(s1)c2ccccc2)N3CCCCC3	=	54000	nM	P22303	Acetylcholinesterase	20053484	Eur. J. Med. Chem.	2010	45	3	1167	274.38	3.08	69.28	0
3360	CHEMBL1084788	C(Nc1ncc(nn1)c2ccccc2)N3CCCCC3	=	60000	nM	P22303	Acetylcholinesterase	20053484	Eur. J. Med. Chem.	2010	45	3	1167	269.34	2.9	53.94	0
160	CHEMBL1084789	C(NC1=NCC(=NN1)c2ccccc2)N3CCCCC3	=	47000	nM	P22303	Acetylcholinesterase	20053484	Eur. J. Med. Chem.	2010	45	3	1167	271.36	1.98	52.02	0
3170	CHEMBL1082434	O=C(CCC1CCN(Cc2ccccc2)CC1)c3ccc4OCOc4c3	=	30	nM	P22303	Acetylcholinesterase	20053484	Eur. J. Med. Chem.	2010	45	3	1167	351.44	4.25	38.77	0
230	CHEMBL1082436	O=C(CCC1CCN(Cc2ccccc2)CC1)c3ccc4[nH]c(nc4c3)c5ccccc5	=	33	nM	P22303	Acetylcholinesterase	20053484	Eur. J. Med. Chem.	2010	45	3	1167	423.55	5.92	48.99	1
4190	CHEMBL208132	COc1ccccc1C(O)c2nccc3cc(OC)c(OC)cc23	=	53.5	%	P22303	Acetylcholinesterase	16483771	Bioorg. Med. Chem. Lett.	2006	16	8	2170	325.36	2.87	60.81	0
180	CHEMBL100334	CN(CCOCCNC(=S)NC(=O)c1ccccc1)Cc2ccccc2	=	120	nM	P22303	Acetylcholinesterase	20053484	Eur. J. Med. Chem.	2010	45	3	1167	371.5	3.5	85.69	0
5680	CHEMBL102142	CN(CCOCCNC(=S)NC(=O)c1ccc(C)cc1)Cc2ccccc2	=	77	nM	P22303	Acetylcholinesterase	20053484	Eur. J. Med. Chem.	2010	45	3	1167	385.52	3.99	85.69	0
3840	CHEMBL431058	COc1ccc(cc1)C(=O)NC(=S)NCCOCCN(C)Cc2ccccc2	=	26	nM	P22303	Acetylcholinesterase	20053484	Eur. J. Med. Chem.	2010	45	3	1167	401.52	3.49	94.92	0
160	CHEMBL101518	CN(CCOCCNC(=S)NC(=O)c1ccc(Cl)cc1)Cc2ccccc2	=	30	nM	P22303	Acetylcholinesterase	20053484	Eur. J. Med. Chem.	2010	45	3	1167	405.94	4.17	85.69	0
140	CHEMBL130847	CCCCNC(=O)Oc1cccc(CN(C)CCCOc2ccc3C(=O)c4ccccc4Oc3c2)c1	=	36	nM	P22303	Acetylcholinesterase	20053484	Eur. J. Med. Chem.	2010	45	3	1167	488.57	5.82	77.1	1
670	CHEMBL128260	CN(CCCOc1ccc2C(=O)c3ccccc3Oc2c1)Cc4cccc(OC(=O)Nc5ccccc5)c4	=	2.8	nM	P22303	Acetylcholinesterase	20053484	Eur. J. Med. Chem.	2010	45	3	1167	508.56	6.07	77.1	2
33100	CHEMBL131827	CNC(=O)Oc1cccc(CN(C)CCCOc2ccc3C(=O)c4cccnc4Oc3c2)c1	=	1.1	nM	P22303	Acetylcholinesterase	20053484	Eur. J. Med. Chem.	2010	45	3	1167	447.48	3.88	89.99	0
540	CHEMBL130918	CCCCNC(=O)Oc1cccc(CN(C)CCCOc2ccc3C(=O)c4cccnc4Oc3c2)c1	=	8.9	nM	P22303	Acetylcholinesterase	20053484	Eur. J. Med. Chem.	2010	45	3	1167	489.56	5.21	89.99	1
650	CHEMBL1084090	CCCCCCNC(=O)Oc1cccc(CN(C)CCCOc2ccc3C(=O)c4cccnc4Oc3c2)c1	=	42	nM	P22303	Acetylcholinesterase	20053484	Eur. J. Med. Chem.	2010	45	3	1167	517.62	6.13	89.99	2
440	CHEMBL340625	CNC(=O)Oc1cccc(CN(C)CCCOc2ccc3C=CC(=O)Oc3c2)c1	=	5.7	nM	P22303	Acetylcholinesterase	20053484	Eur. J. Med. Chem.	2010	45	3	1167	396.44	3.43	77.09	0
650	CHEMBL128551	CCCCNC(=O)Oc1cccc(CN(C)CCCOc2ccc3C=CC(=O)Oc3c2)c1	=	14	nM	P22303	Acetylcholinesterase	20053484	Eur. J. Med. Chem.	2010	45	3	1167	438.52	4.76	77.09	0
640	CHEMBL1084883	CCCCCCNC(=O)Oc1cccc(CN(C)CCCOc2ccc3C=CC(=O)Oc3c2)c1	=	13	nM	P22303	Acetylcholinesterase	20053484	Eur. J. Med. Chem.	2010	45	3	1167	466.57	5.67	77.09	1
83	CHEMBL128618	CNC(=O)Oc1cccc(CN(C)CCCOc2ccc3C(=O)C=COc3c2)c1	=	8.9	nM	P22303	Acetylcholinesterase	20053484	Eur. J. Med. Chem.	2010	45	3	1167	396.44	2.92	77.09	0
1200	CHEMBL1084091	CCCCNC(=O)Oc1cccc(CN(C)CCCOc2ccc3C(=O)C=COc3c2)c1	=	250	nM	P22303	Acetylcholinesterase	20053484	Eur. J. Med. Chem.	2010	45	3	1167	438.52	4.25	77.09	0
520	CHEMBL1085129	CCCCCCNC(=O)Oc1cccc(CN(C)CCCOc2ccc3C(=O)C=COc3c2)c1	=	21	nM	P22303	Acetylcholinesterase	20053484	Eur. J. Med. Chem.	2010	45	3	1167	466.57	5.16	77.09	1
690	CHEMBL128471	CNC(=O)Oc1cccc(CN(C)CCCOc2ccc3C(=O)C=C(Oc3c2)c4ccccc4)c1	=	5.7	nM	P22303	Acetylcholinesterase	20053484	Eur. J. Med. Chem.	2010	45	3	1167	472.53	4.67	77.09	0
260	CHEMBL128043	CCCCNC(=O)Oc1cccc(CN(C)CCCOc2ccc3C(=O)C=C(Oc3c2)c4ccccc4)c1	=	31	nM	P22303	Acetylcholinesterase	20053484	Eur. J. Med. Chem.	2010	45	3	1167	514.61	6	77.09	2
370	CHEMBL1084366	CCCCCCNC(=O)Oc1cccc(CN(C)CCCOc2ccc3C(=O)C=C(Oc3c2)c4ccccc4)c1	=	68	nM	P22303	Acetylcholinesterase	20053484	Eur. J. Med. Chem.	2010	45	3	1167	542.67	6.91	77.09	2
630	CHEMBL128202	CCN(CCCOc1ccc2C(=O)c3ccccc3Oc2c1)Cc4cccc(OC(=O)NC)c4	=	0.56	nM	P22303	Acetylcholinesterase	20053484	Eur. J. Med. Chem.	2010	45	3	1167	460.52	4.85	77.09	0
160	CHEMBL73339	CCCCCN1CCc2cc(ccc12)C(=O)CCC3CCN(Cc4ccccc4)CC3	=	47	nM	P22303	Acetylcholinesterase	20053484	Eur. J. Med. Chem.	2010	45	3	1167	418.61	6.5	23.55	1
310	CHEMBL1085858	O=C(CCC1CCN(Cc2ccccc2)CC1)c3ccc4N(CCc4c3)c5ccccc5	=	68	nM	P22303	Acetylcholinesterase	20053484	Eur. J. Med. Chem.	2010	45	3	1167	424.58	6.31	23.55	1
76	CHEMBL306776	COc1ccccc1CN2CCC(CCC(=O)c3ccc4NCCc4c3)CC2	=	812	nM	P22303	Acetylcholinesterase	20053484	Eur. J. Med. Chem.	2010	45	3	1167	378.51	4.35	41.57	0
680	CHEMBL73447	COc1cccc(CN2CCC(CCC(=O)c3ccc4NCCc4c3)CC2)c1	=	2680	nM	P22303	Acetylcholinesterase	20053484	Eur. J. Med. Chem.	2010	45	3	1167	378.51	4.35	41.57	0
1300	CHEMBL76108	COc1ccc(CN2CCC(CCC(=O)c3ccc4NCCc4c3)CC2)cc1	=	13300	nM	P22303	Acetylcholinesterase	20053484	Eur. J. Med. Chem.	2010	45	3	1167	378.51	4.35	41.57	0
120	CHEMBL73974	Fc1ccccc1CN2CCC(CCC(=O)c3ccc4NCCc4c3)CC2	=	43	nM	P22303	Acetylcholinesterase	20053484	Eur. J. Med. Chem.	2010	45	3	1167	366.47	4.57	32.34	0
200	CHEMBL308807	Fc1cccc(CN2CCC(CCC(=O)c3ccc4NCCc4c3)CC2)c1	=	16	nM	P22303	Acetylcholinesterase	20053484	Eur. J. Med. Chem.	2010	45	3	1167	366.47	4.57	32.34	0
270	CHEMBL74832	Fc1ccc(CN2CCC(CCC(=O)c3ccc4NCCc4c3)CC2)cc1	=	89	nM	P22303	Acetylcholinesterase	20053484	Eur. J. Med. Chem.	2010	45	3	1167	366.47	4.57	32.34	0
285	CHEMBL306175	Clc1ccccc1CN2CCC(CCC(=O)c3ccc4NCCc4c3)CC2	=	76	nM	P22303	Acetylcholinesterase	20053484	Eur. J. Med. Chem.	2010	45	3	1167	382.93	5.03	32.34	1
17	CHEMBL74809	Clc1cccc(CN2CCC(CCC(=O)c3ccc4NCCc4c3)CC2)c1	=	59	nM	P22303	Acetylcholinesterase	20053484	Eur. J. Med. Chem.	2010	45	3	1167	382.93	5.03	32.34	1
100	CHEMBL75649	Clc1ccc(CN2CCC(CCC(=O)c3ccc4NCCc4c3)CC2)cc1	=	6360	nM	P22303	Acetylcholinesterase	20053484	Eur. J. Med. Chem.	2010	45	3	1167	382.93	5.03	32.34	1
2020	CHEMBL306179	Cc1cccc(CN2CCC(CCC(=O)c3ccc4NCCc4c3)CC2)c1	=	50	nM	P22303	Acetylcholinesterase	20053484	Eur. J. Med. Chem.	2010	45	3	1167	362.51	4.85	32.34	0
13000	CHEMBL310918	[O-][N+](=O)c1cccc(CN2CCC(CCC(=O)c3ccc4NCCc4c3)CC2)c1	=	64	nM	P22303	Acetylcholinesterase	20053484	Eur. J. Med. Chem.	2010	45	3	1167	393.48	4.26	78.16	0
1760	CHEMBL74359	O=C(CCC1CCN(Cc2ccccc2)CC1)c3ccc4CCNc4c3	=	113	nM	P22303	Acetylcholinesterase	20053484	Eur. J. Med. Chem.	2010	45	3	1167	348.48	4.37	32.34	0
550	CHEMBL307693	O=C(CCC1CCN(Cc2ccccc2)CC1)c3ccc4CCN(Cc5ccccc5)c4c3	=	853	nM	P22303	Acetylcholinesterase	20053484	Eur. J. Med. Chem.	2010	45	3	1167	438.6	6.3	23.55	1
40	CHEMBL1083660	CN1CCCc2cc(ccc12)C(=O)CCC3CCN(Cc4ccccc4)CC3	=	24	nM	P22303	Acetylcholinesterase	20053484	Eur. J. Med. Chem.	2010	45	3	1167	376.53	5.17	23.55	1
110	CHEMBL1083662	O=C(CCC1CCN(Cc2ccccc2)CC1)c3ccc4N(CCCc4c3)c5ccccc5	=	54	nM	P22303	Acetylcholinesterase	20053484	Eur. J. Med. Chem.	2010	45	3	1167	438.6	6.77	23.55	1
324	CHEMBL76470	CN1CCCc2ccc(cc12)C(=O)CCC3CCN(Cc4ccccc4)CC3	=	36	nM	P22303	Acetylcholinesterase	20053484	Eur. J. Med. Chem.	2010	45	3	1167	376.53	5.17	23.55	1
185000	CHEMBL1084254	O=C(CCC1CCN(Cc2ccccc2)CC1)c3ccc4CCCN(c5ccccc5)c4c3	=	1490	nM	P22303	Acetylcholinesterase	20053484	Eur. J. Med. Chem.	2010	45	3	1167	438.6	6.77	23.55	1
760	CHEMBL75157	O=C(CCC1CCN(Cc2ccccc2)CC1)c3ccc4NCCCCc4c3	=	125	nM	P22303	Acetylcholinesterase	20053484	Eur. J. Med. Chem.	2010	45	3	1167	376.53	5.28	32.34	1
76800	CHEMBL74747	CN1CCCCc2ccc(cc12)C(=O)CCC3CCN(Cc4ccccc4)CC3	=	81	nM	P22303	Acetylcholinesterase	20053484	Eur. J. Med. Chem.	2010	45	3	1167	390.56	5.63	23.55	1
7810	CHEMBL310467	CCN1CCCCc2ccc(cc12)C(=O)CCC3CCN(Cc4ccccc4)CC3	=	376	nM	P22303	Acetylcholinesterase	20053484	Eur. J. Med. Chem.	2010	45	3	1167	404.59	5.98	23.55	1
27000	CHEMBL307513	CCCN1CCCCc2ccc(cc12)C(=O)CCC3CCN(Cc4ccccc4)CC3	=	1330	nM	P22303	Acetylcholinesterase	20053484	Eur. J. Med. Chem.	2010	45	3	1167	418.61	6.5	23.55	1
175000	CHEMBL74962	O=C(CCC1CCN(Cc2ccccc2)CC1)c3ccc4CCCCN(Cc5ccccc5)c4c3	=	3140	nM	P22303	Acetylcholinesterase	20053484	Eur. J. Med. Chem.	2010	45	3	1167	466.66	7.21	23.55	1
86000	CHEMBL309173	COc1ccccc1CN2CCC(CCC(=O)c3ccc4CCCCNc4c3)CC2	=	2652	nM	P22303	Acetylcholinesterase	20053484	Eur. J. Med. Chem.	2010	45	3	1167	406.56	5.26	41.57	1
5800	CHEMBL72967	COc1cccc(CN2CCC(CCC(=O)c3ccc4CCCCNc4c3)CC2)c1	=	847	nM	P22303	Acetylcholinesterase	20053484	Eur. J. Med. Chem.	2010	45	3	1167	406.56	5.26	41.57	1
16600	CHEMBL74533	COc1ccc(CN2CCC(CCC(=O)c3ccc4CCCCNc4c3)CC2)cc1	=	55200	nM	P22303	Acetylcholinesterase	20053484	Eur. J. Med. Chem.	2010	45	3	1167	406.56	5.26	41.57	1
2192	CHEMBL75127	Fc1ccccc1CN2CCC(CCC(=O)c3ccc4CCCCNc4c3)CC2	=	331	nM	P22303	Acetylcholinesterase	20053484	Eur. J. Med. Chem.	2010	45	3	1167	394.52	5.48	32.34	1
12487	CHEMBL308093	Fc1cccc(CN2CCC(CCC(=O)c3ccc4CCCCNc4c3)CC2)c1	=	145	nM	P22303	Acetylcholinesterase	20053484	Eur. J. Med. Chem.	2010	45	3	1167	394.52	5.48	32.34	1
208	CHEMBL76384	Fc1ccc(CN2CCC(CCC(=O)c3ccc4CCCCNc4c3)CC2)cc1	=	393	nM	P22303	Acetylcholinesterase	20053484	Eur. J. Med. Chem.	2010	45	3	1167	394.52	5.48	32.34	1
154	CHEMBL420378	Clc1cccc(CN2CCC(CCC(=O)c3ccc4CCCCNc4c3)CC2)c1	=	333	nM	P22303	Acetylcholinesterase	20053484	Eur. J. Med. Chem.	2010	45	3	1167	410.98	5.94	32.34	1
77	CHEMBL74340	Cc1cccc(CN2CCC(CCC(=O)c3ccc4CCCCNc4c3)CC2)c1	=	224	nM	P22303	Acetylcholinesterase	20053484	Eur. J. Med. Chem.	2010	45	3	1167	390.56	5.76	32.34	1
629	CHEMBL307832	[O-][N+](=O)c1cccc(CN2CCC(CCC(=O)c3ccc4CCCCNc4c3)CC2)c1	=	390	nM	P22303	Acetylcholinesterase	20053484	Eur. J. Med. Chem.	2010	45	3	1167	421.53	5.17	78.16	1
176	CHEMBL1084703	C(Nc1nsc2ccccc12)C3CCN(Cc4ccccc4)CC3	=	99	nM	P22303	Acetylcholinesterase	20053484	Eur. J. Med. Chem.	2010	45	3	1167	337.48	4.66	56.4	0
1076	CHEMBL383242	COc1ccc(CC2=[N+](C)CCc3cc(OC)c(OC)cc23)cc1OC	=	52.4	%	P22303	Acetylcholinesterase	16483771	Bioorg. Med. Chem. Lett.	2006	16	8	2170	356.44	3.64	39.93	0
114	CHEMBL1085285	C(Nc1n[nH]c2ccccc12)C3CCN(Cc4ccccc4)CC3	=	120	nM	P22303	Acetylcholinesterase	20053484	Eur. J. Med. Chem.	2010	45	3	1167	320.43	4.09	43.95	0
253	CHEMBL1083065	COc1ccc2C(CCC3CCN(Cc4ccccc4)CC3)CC(=O)c2c1OC	=	8	nM	P22303	Acetylcholinesterase	20053484	Eur. J. Med. Chem.	2010	45	3	1167	393.52	4.82	38.77	0
1330	CHEMBL1083066	CCCCCCCNC(=O)Oc1ccc2C[C@H]3N(C)CC[C@@]3(C)c2c1	=	114	nM	P22303	Acetylcholinesterase	20053484	Eur. J. Med. Chem.	2010	45	3	1167	344.49	4.97	41.57	0
69	CHEMBL1083067	CCCCCCNC(=O)Oc1ccc2C[C@H]3N(C)CC[C@@]3(C)c2c1	=	10	nM	P22303	Acetylcholinesterase	20053484	Eur. J. Med. Chem.	2010	45	3	1167	330.46	4.51	41.57	0
3600	CHEMBL1083375	CCCCCCCNC(=O)Oc1ccc2C[C@H]3N(CC)CC[C@@]3(C)c2c1	=	58	nM	P22303	Acetylcholinesterase	20053484	Eur. J. Med. Chem.	2010	45	3	1167	358.52	5.32	41.57	1
13700	CHEMBL1085125	CCCCNC(=O)Oc1ccc2C[C@H]3N(CC)CC[C@@]3(C)c2c1	=	90	nM	P22303	Acetylcholinesterase	20053484	Eur. J. Med. Chem.	2010	45	3	1167	316.44	3.95	41.57	0
30200	CHEMBL1085126	CCN1CC[C@]2(C)[C@H]1Cc3ccc(OC(=O)NC(C)(C)C)cc23	=	12487	nM	P22303	Acetylcholinesterase	20053484	Eur. J. Med. Chem.	2010	45	3	1167	316.44	3.55	41.57	0
67000	CHEMBL1085127	CCCNC(=O)Oc1ccc2C[C@H]3N(CC)CC[C@@]3(C)c2c1	=	154	nM	P22303	Acetylcholinesterase	20053484	Eur. J. Med. Chem.	2010	45	3	1167	302.41	3.49	41.57	0
11600	CHEMBL1084635	CCN1CC[C@]2(C)[C@H]1Cc3ccc(OC(=O)NC)cc23	=	38	nM	P22303	Acetylcholinesterase	20053484	Eur. J. Med. Chem.	2010	45	3	1167	274.36	2.62	41.57	0
0.815	CHEMBL1084880	CCN1CC[C@]2(C)[C@H]1Cc3ccc(OC(=O)Nc4ccccc4)cc23	=	176	nM	P22303	Acetylcholinesterase	20053484	Eur. J. Med. Chem.	2010	45	3	1167	336.43	4.2	41.57	0
0.809	CHEMBL1085128	CCN1CC[C@]2(C)[C@H]1Cc3ccc(OC(=O)NC(C)c4ccccc4)cc23	=	1330	nM	P22303	Acetylcholinesterase	20053484	Eur. J. Med. Chem.	2010	45	3	1167	364.48	4.58	41.57	0
0.784	CHEMBL1085382	CCN1CC[C@]2(C)[C@H]1Cc3ccc(OC(=O)NCc4ccccc4)cc23	=	69	nM	P22303	Acetylcholinesterase	20053484	Eur. J. Med. Chem.	2010	45	3	1167	350.45	4.21	41.57	0
15800	CHEMBL1085383	CCCCCCCNC(=O)Oc1ccc2C[C@H]3N(CCC)CC[C@@]3(C)c2c1	=	93	nM	P22303	Acetylcholinesterase	20053484	Eur. J. Med. Chem.	2010	45	3	1167	372.54	5.84	41.57	1
16700	CHEMBL1084881	CCCCCCNC(=O)Oc1ccc2C[C@H]3N(CCC)CC[C@@]3(C)c2c1	=	62	nM	P22303	Acetylcholinesterase	20053484	Eur. J. Med. Chem.	2010	45	3	1167	358.52	5.39	41.57	1
19000	CHEMBL1086090	CCCCCCCNC(=O)Oc1ccc2C[C@@H]3[C@@H](CCN3CC)c2c1	=	381	nM	P22303	Acetylcholinesterase	20053484	Eur. J. Med. Chem.	2010	45	3	1167	344.49	5.05	41.57	1
8000	CHEMBL1085384	CCCCCCNC(=O)Oc1ccc2C[C@@H]3[C@@H](CCN3CC)c2c1	=	208	nM	P22303	Acetylcholinesterase	20053484	Eur. J. Med. Chem.	2010	45	3	1167	330.46	4.59	41.57	0
13800	CHEMBL1085385	CCCCNC(=O)Oc1ccc2CC3C(CCN3CC)c2c1	=	1076	nM	P22303	Acetylcholinesterase	20053484	Eur. J. Med. Chem.	2010	45	3	1167	302.41	3.68	41.57	0
50800	CHEMBL1085386	CCCNC(=O)Oc1ccc2CC3C(CCN3CC)c2c1	=	2192	nM	P22303	Acetylcholinesterase	20053484	Eur. J. Med. Chem.	2010	45	3	1167	288.38	3.22	41.57	0
17500	CHEMBL1085629	CCN1CCC2C1Cc3ccc(OC(=O)NC)cc23	=	253	nM	P22303	Acetylcholinesterase	20053484	Eur. J. Med. Chem.	2010	45	3	1167	260.33	2.35	41.57	0
9800	CHEMBL1085630	CCCCCCCNC(=O)Oc1ccc2CC3C(CCN3CCC)c2c1	=	629	nM	P22303	Acetylcholinesterase	20053484	Eur. J. Med. Chem.	2010	45	3	1167	358.52	5.57	41.57	1
11700	CHEMBL1085011	CCCCCCNC(=O)Oc1ccc2CC3C(CCN3CCC)c2c1	=	546	nM	P22303	Acetylcholinesterase	20053484	Eur. J. Med. Chem.	2010	45	3	1167	344.49	5.11	41.57	1
32200	CHEMBL55014	O=C(NCCC1CCN(Cc2ccccc2)CC1)c3ccccc3	=	560	nM	P22303	Acetylcholinesterase	20053484	Eur. J. Med. Chem.	2010	45	3	1167	322.44	3.7	32.34	0
20300	CHEMBL56470	CN(CCC1CCN(Cc2ccccc2)CC1)C(=O)c3ccccc3	=	170	nM	P22303	Acetylcholinesterase	20053484	Eur. J. Med. Chem.	2010	45	3	1167	336.47	3.91	23.55	0
42500	CHEMBL55312	O=C(N(CCC1CCN(Cc2ccccc2)CC1)c3ccccc3)c4ccccc4	=	35	nM	P22303	Acetylcholinesterase	20053484	Eur. J. Med. Chem.	2010	45	3	1167	398.54	5.48	23.55	1
14600	CHEMBL141873	COc1ccc(cc1)C(=O)N(CCC2CCN(Cc3ccccc3)CC2)c4ccccc4	=	590	nM	P22303	Acetylcholinesterase	20053484	Eur. J. Med. Chem.	2010	45	3	1167	428.57	5.47	32.78	1
10000	CHEMBL140737	Fc1ccc(cc1)C(=O)N(CCC2CCN(Cc3ccccc3)CC2)c4ccccc4	=	18	nM	P22303	Acetylcholinesterase	20053484	Eur. J. Med. Chem.	2010	45	3	1167	416.53	5.69	23.55	1
29000	CHEMBL126354	[O-][N+](=O)c1ccc(cc1)C(=O)N(CCC2CCN(Cc3ccccc3)CC2)c4ccccc4	=	5.4	nM	P22303	Acetylcholinesterase	20053484	Eur. J. Med. Chem.	2010	45	3	1167	443.54	5.38	69.37	1
31300	CHEMBL340621	O=C(N(CCC1CCN(Cc2ccccc2)CC1)c3ccccc3)c4ccncc4	=	64	nM	P22303	Acetylcholinesterase	20053484	Eur. J. Med. Chem.	2010	45	3	1167	399.53	4.33	36.44	0
21600	CHEMBL140769	O=C(C1CCCCC1)N(CCC2CCN(Cc3ccccc3)CC2)c4ccccc4	=	9400	nM	P22303	Acetylcholinesterase	20053484	Eur. J. Med. Chem.	2010	45	3	1167	404.59	5.94	23.55	1
39200	CHEMBL19224	COc1ccc(Cc2nccc3cc(OC)c(OC)cc23)cc1OC	=	46.4	%	P22303	Acetylcholinesterase	16483771	Bioorg. Med. Chem. Lett.	2006	16	8	2170	339.39	3.5	49.81	0
1700	CHEMBL340672	CC(=O)N(CCC1CCN(Cc2ccccc2)CC1)c3ccccc3	=	52	nM	P22303	Acetylcholinesterase	20053484	Eur. J. Med. Chem.	2010	45	3	1167	336.47	3.82	23.55	0
1800	CHEMBL141853	CCC(=O)N(CCC1CCN(Cc2ccccc2)CC1)c3ccccc3	=	830	nM	P22303	Acetylcholinesterase	20053484	Eur. J. Med. Chem.	2010	45	3	1167	350.5	4.48	23.55	0
2700	CHEMBL127527	COc1cccc(c1)N(CCC2CCN(Cc3ccccc3)CC2)C(=O)C	=	46	nM	P22303	Acetylcholinesterase	20053484	Eur. J. Med. Chem.	2010	45	3	1167	366.5	3.8	32.78	0
3100	CHEMBL141167	CC(=O)N(CCC1CCN(Cc2ccccc2)CC1)c3cccc(F)c3	=	65	nM	P22303	Acetylcholinesterase	20053484	Eur. J. Med. Chem.	2010	45	3	1167	354.46	4.02	23.55	0
4500	CHEMBL340609	CC(=O)N(CCC1CCN(Cc2ccccc2)CC1)c3ccc(F)cc3	=	205	nM	P22303	Acetylcholinesterase	20053484	Eur. J. Med. Chem.	2010	45	3	1167	354.46	4.02	23.55	0
5900	CHEMBL140936	CCN(CCC1CCN(Cc2ccccc2)CC1)c3ccccc3	=	12000	nM	P22303	Acetylcholinesterase	20053484	Eur. J. Med. Chem.	2010	45	3	1167	322.49	5	6.48	1
363000	CHEMBL141352	CC(=O)N(CCC1CCN(Cc2ccccc2)CC1)c3ccncc3	=	108	nM	P22303	Acetylcholinesterase	20053484	Eur. J. Med. Chem.	2010	45	3	1167	337.46	2.67	36.44	0
93000	CHEMBL125578	CN(CCC1CCN(Cc2ccccc2)CC1)C(=O)C	=	660	nM	P22303	Acetylcholinesterase	20053484	Eur. J. Med. Chem.	2010	45	3	1167	274.4	2.24	23.55	0
45000	CHEMBL333909	O=C1N(CCC2CCN(Cc3ccccc3)CC2)Cc4ccccc14	=	98	nM	P22303	Acetylcholinesterase	20053484	Eur. J. Med. Chem.	2010	45	3	1167	334.45	3.66	23.55	0
42000	CHEMBL106891	O=C1N(CCC2CCN(Cc3ccccc3)CC2)C(=O)c4ccccc14	=	80	nM	P22303	Acetylcholinesterase	20053484	Eur. J. Med. Chem.	2010	45	3	1167	348.44	3.52	40.62	0
54000	CHEMBL419184	[O-][N+](=O)c1ccc2C(=O)N(C3CCN(Cc4ccccc4)CC3)C(=O)c2c1	=	27000	nM	P22303	Acetylcholinesterase	20053484	Eur. J. Med. Chem.	2010	45	3	1167	365.38	2.45	86.43	0
379000	CHEMBL430679	CN(CCOCCNC(=S)NC(=O)c1cccc(c1)[N+](=O)[O-])Cc2ccccc2	=	15	nM	P22303	Acetylcholinesterase	20053484	Eur. J. Med. Chem.	2010	45	3	1167	416.49	3.4	131.51	0
61400	CHEMBL101940	CN(CCOCCNC(=S)NC(=O)c1ccc(Cl)c(Cl)c1)Cc2ccccc2	=	55	nM	P22303	Acetylcholinesterase	20053484	Eur. J. Med. Chem.	2010	45	3	1167	440.39	4.83	85.69	0
51000	CHEMBL101809	CN(CCOCCNC(=S)NC(=O)c1ccc(cc1)c2ccccc2)Cc3ccccc3	=	230	nM	P22303	Acetylcholinesterase	20053484	Eur. J. Med. Chem.	2010	45	3	1167	447.59	5.02	85.69	1
58000	CHEMBL100510	CN(CCOCCNC(=S)NC(=O)c1ccc2ccccc2c1)Cc3ccccc3	=	100	nM	P22303	Acetylcholinesterase	20053484	Eur. J. Med. Chem.	2010	45	3	1167	421.56	4.41	85.69	0
275300	CHEMBL1085030	CN(CCOCCNC(=S)NC(=O)c1ccc2c(c1)C(=O)c3ccccc23)Cc4ccccc4	=	30	nM	P22303	Acetylcholinesterase	20053484	Eur. J. Med. Chem.	2010	45	3	1167	473.59	4.6	102.76	0
381000	CHEMBL1085031	CN(CCOCCNC(=S)NC(=O)c1ccc2C(=O)c3ccccc3C(=O)c2c1)Cc4ccccc4	=	6	nM	P22303	Acetylcholinesterase	20053484	Eur. J. Med. Chem.	2010	45	3	1167	501.6	4.48	119.82	1
321000	CHEMBL101155	CN(CCOCCCNC(=S)NC(=O)c1ccccc1)Cc2ccccc2	=	1100	nM	P22303	Acetylcholinesterase	20053484	Eur. J. Med. Chem.	2010	45	3	1167	385.52	3.57	85.69	0
389000	CHEMBL317541	CN(CCOCCNC(=S)NC(=O)c1ccccc1)C2CCCCC2	=	13	nM	P22303	Acetylcholinesterase	20053484	Eur. J. Med. Chem.	2010	45	3	1167	363.52	3.78	85.69	0
406000	CHEMBL101988	CN(CCOCCNC(=S)Nc1ccc(Cl)cc1)Cc2ccccc2	=	1800	nM	P22303	Acetylcholinesterase	20053484	Eur. J. Med. Chem.	2010	45	3	1167	377.93	4.77	68.62	0
478000	CHEMBL420827	CN(CCOCCNC(=S)Nc1cccc2ccccc12)Cc3ccccc3	=	10000	nM	P22303	Acetylcholinesterase	20053484	Eur. J. Med. Chem.	2010	45	3	1167	393.54	5.01	68.62	1
394000	CHEMBL329518	COc1ccc(NC(=S)NCCOCCN(C)Cc2cccc(c2)[N+](=O)[O-])cc1OC	=	1500	nM	P22303	Acetylcholinesterase	20053484	Eur. J. Med. Chem.	2010	45	3	1167	448.54	3.97	132.9	0
350100	CHEMBL101028	CN(CCOCCNC(=S)Nc1ccc(OC(F)(F)F)cc1)Cc2ccccc2	=	1000	nM	P22303	Acetylcholinesterase	20053484	Eur. J. Med. Chem.	2010	45	3	1167	427.48	6.22	77.85	1
448000	CHEMBL1085032	CN(CCOCCNC(=S)Nc1ccccn1)Cc2ccccc2	=	4000	nM	P22303	Acetylcholinesterase	20053484	Eur. J. Med. Chem.	2010	45	3	1167	344.47	3.49	81.51	0
358200	CHEMBL99605	CN(CCOCCNC(=S)NC1CCCCC1)Cc2ccccc2	=	1400	nM	P22303	Acetylcholinesterase	20053484	Eur. J. Med. Chem.	2010	45	3	1167	349.53	4.11	68.62	0
409200	CHEMBL329733	CCN(CCOCCNC(=O)NCc1ccccc1)CC2CCCCC2	=	10000	nM	P22303	Acetylcholinesterase	20053484	Eur. J. Med. Chem.	2010	45	3	1167	361.52	3.5	53.6	0
340200	CHEMBL98497	CN(CCOCCNC(=O)Nc1ccc(cc1)[N+](=O)[O-])Cc2ccccc2	=	2300	nM	P22303	Acetylcholinesterase	20053484	Eur. J. Med. Chem.	2010	45	3	1167	372.42	2.43	99.41	0
1900	CHEMBL1083789	NCCCCCCCNc1c2CCCCc2nc3ccccc13	=	319	nM	P22303	Acetylcholinesterase	20053484	Eur. J. Med. Chem.	2010	45	3	1167	311.46	4.53	50.94	0
45800	CHEMBL258928	NCCCCCCCCNc1c2CCCCc2nc3ccccc13	=	89	nM	P22303	Acetylcholinesterase	20053484	Eur. J. Med. Chem.	2010	45	3	1167	325.49	4.98	50.94	0
13700	CHEMBL1083790	NCCCCCCCCCNc1c2CCCCc2nc3ccccc13	=	131	nM	P22303	Acetylcholinesterase	20053484	Eur. J. Med. Chem.	2010	45	3	1167	339.52	5.44	50.94	1
182	CHEMBL1084092	NCCCCCCCCCCNc1c2CCCCc2nc3ccccc13	=	147	nM	P22303	Acetylcholinesterase	20053484	Eur. J. Med. Chem.	2010	45	3	1167	353.54	5.9	50.94	1
868	CHEMBL1085527	CNC(=O)Oc1cccc(CN(C)CCCCCCCCCCOc2ccc3C(=O)c4ccccc4Oc3c2)c1	=	21.8	nM	P22303	Acetylcholinesterase	20053484	Eur. J. Med. Chem.	2010	45	3	1167	544.68	7.81	77.09	2
6100	CHEMBL1086245	CNC(=O)Oc1cccc(CN(C)CCCOc2ccc(cc2)C(=O)c3ccccc3)c1	=	5.4	nM	P22303	Acetylcholinesterase	20053484	Eur. J. Med. Chem.	2010	45	3	1167	432.51	4.77	67.87	0
740	CHEMBL1086246	CNC(=O)Oc1cccc(CN(C)CCCOc2ccc(Cc3ccccc3)cc2)c1	=	24.7	nM	P22303	Acetylcholinesterase	20053484	Eur. J. Med. Chem.	2010	45	3	1167	418.53	5.34	50.8	1
1500	CHEMBL1086247	CNC(=O)Oc1cccc(CN(C)CCCOc2ccc3ccccc3c2)c1	=	82.6	nM	P22303	Acetylcholinesterase	20053484	Eur. J. Med. Chem.	2010	45	3	1167	378.46	4.27	50.8	0
9000	CHEMBL1084093	NCCCCCCCCCCCCNc1c2CCCCc2nc3ccccc13	=	180	nM	P22303	Acetylcholinesterase	20053484	Eur. J. Med. Chem.	2010	45	3	1167	381.6	6.81	50.94	1
290	CHEMBL1083791	CN(C)CCCCCCCNc1c2CCCCc2nc3ccccc13	=	52	nM	P22303	Acetylcholinesterase	20053484	Eur. J. Med. Chem.	2010	45	3	1167	339.52	5.5	28.16	1
500	CHEMBL1084094	CN(C)CCCCCCCCNc1c2CCCCc2nc3ccccc13	=	47	nM	P22303	Acetylcholinesterase	20053484	Eur. J. Med. Chem.	2010	45	3	1167	353.54	5.95	28.16	1
210	CHEMBL1084095	CN(C)CCCCCCCCCNc1c2CCCCc2nc3ccccc13	=	71	nM	P22303	Acetylcholinesterase	20053484	Eur. J. Med. Chem.	2010	45	3	1167	367.57	6.41	28.16	1
900	CHEMBL1084367	CN(C)CCCCCCCCCCNc1c2CCCCc2nc3ccccc13	=	45	nM	P22303	Acetylcholinesterase	20053484	Eur. J. Med. Chem.	2010	45	3	1167	381.6	6.86	28.16	1
44000	CHEMBL1084368	CN(C)CCCCCCCCCCCCNc1c2CCCCc2nc3ccccc13	=	264	nM	P22303	Acetylcholinesterase	20053484	Eur. J. Med. Chem.	2010	45	3	1167	409.65	7.78	28.16	1
35500	CHEMBL1084369	C(CCCNc1ccncc1)CCCNc2c3CCCCc3nc4ccccc24	=	12.8	nM	P22303	Acetylcholinesterase	20053484	Eur. J. Med. Chem.	2010	45	3	1167	388.55	5.66	49.84	1
2500	CHEMBL1084096	C(CCCCNc1c2CCCCc2nc3ccccc13)CCCNc4ccncc4	=	13.6	nM	P22303	Acetylcholinesterase	20053484	Eur. J. Med. Chem.	2010	45	3	1167	402.57	6.12	49.84	1
13900	CHEMBL1084530	C(CCCCNc1ccncc1)CCCCNc2c3CCCCc3nc4ccccc24	=	83	nM	P22303	Acetylcholinesterase	20053484	Eur. J. Med. Chem.	2010	45	3	1167	416.6	6.58	49.84	1
330	CHEMBL1084531	C(CCCCCNc1c2CCCCc2nc3ccccc13)CCCCNc4ccncc4	=	176	nM	P22303	Acetylcholinesterase	20053484	Eur. J. Med. Chem.	2010	45	3	1167	430.63	7.03	49.84	1
8670	CHEMBL1084774	C(CCCCCCNc1c2CCCCc2nc3ccccc13)CCCCCNc4ccccc4	=	261	nM	P22303	Acetylcholinesterase	20053484	Eur. J. Med. Chem.	2010	45	3	1167	457.69	9.09	36.95	1
3000	CHEMBL1084775	C(CCCNc1ccnc2ccccc12)CCCNc3c4CCCCc4nc5ccccc35	=	10.1	nM	P22303	Acetylcholinesterase	20053484	Eur. J. Med. Chem.	2010	45	3	1167	438.61	7	49.84	1
180	CHEMBL1082738	C(CCCCNc1c2CCCCc2nc3ccccc13)CCCNc4ccnc5ccccc45	=	8.8	nM	P22303	Acetylcholinesterase	20053484	Eur. J. Med. Chem.	2010	45	3	1167	452.63	7.46	49.84	1
48000	CHEMBL1082739	C(CCCCNc1ccnc2ccccc12)CCCCNc3c4CCCCc4nc5ccccc35	=	38	nM	P22303	Acetylcholinesterase	20053484	Eur. J. Med. Chem.	2010	45	3	1167	466.66	7.91	49.84	1
260	CHEMBL118752	Nc1c2CCCc2nc3ccccc13	=	56	nM	P22303	Acetylcholinesterase	20053484	Eur. J. Med. Chem.	2010	45	3	1167	184.24	2.33	38.9	0
12600	CHEMBL330883	Nc1c2CCCCCc2nc3ccccc13	=	39	nM	P22303	Acetylcholinesterase	20053484	Eur. J. Med. Chem.	2010	45	3	1167	212.29	3.25	38.9	0
10300	CHEMBL118968	Nc1c2CCCCCCc2nc3ccccc13	=	9100	nM	P22303	Acetylcholinesterase	20053484	Eur. J. Med. Chem.	2010	45	3	1167	226.32	3.7	38.9	0
9900	CHEMBL331637	CC1(C)C2CCC1(C)c3nc4ccccc4c(N)c23	=	110000	nM	P22303	Acetylcholinesterase	20053484	Eur. J. Med. Chem.	2010	45	3	1167	252.35	3.55	38.9	0
9400	CHEMBL118033	COc1ccc2c(CCc3c(N)c4ccccc4nc23)c1	=	47000	nM	P22303	Acetylcholinesterase	20053484	Eur. J. Med. Chem.	2010	45	3	1167	276.33	3.8	48.14	0
12900	CHEMBL1084952	Nc1c2CCc3ccc(Br)cc3c2nc4ccccc14	=	144100	nM	P22303	Acetylcholinesterase	20053484	Eur. J. Med. Chem.	2010	45	3	1167	325.2	4.57	38.9	0
7700	CHEMBL332454	Nc1c2CCCc3ccccc3c2nc4ccccc14	=	166100	nM	P22303	Acetylcholinesterase	20053484	Eur. J. Med. Chem.	2010	45	3	1167	260.33	4.27	38.9	0
9900	CHEMBL119634	COc1ccc2c(CCCc3c(N)c4ccccc4nc23)c1	=	68800	nM	P22303	Acetylcholinesterase	20053484	Eur. J. Med. Chem.	2010	45	3	1167	290.36	4.26	48.14	0
8800	CHEMBL118139	Nc1c2c(CCCc3ccccc23)nc4ccccc14	=	38200	nM	P22303	Acetylcholinesterase	20053484	Eur. J. Med. Chem.	2010	45	3	1167	260.33	3.85	38.9	0
7700	CHEMBL117826	Nc1c2ccccc2nc3c4ccc(Cl)cc4ncc13	=	1000000	nM	P22303	Acetylcholinesterase	20053484	Eur. J. Med. Chem.	2010	45	3	1167	279.72	3.46	51.8	0
7700	CHEMBL115697	Nc1c2CCNc3ccccc3c2nc4ccccc14	=	69400	nM	P22303	Acetylcholinesterase	20053484	Eur. J. Med. Chem.	2010	45	3	1167	261.32	3.1	50.94	0
100	CHEMBL325203	Nc1c2CCCNc3ccccc3c2nc4ccccc14	=	391100	nM	P22303	Acetylcholinesterase	20053484	Eur. J. Med. Chem.	2010	45	3	1167	275.35	3.56	50.94	0
950	CHEMBL1814729	Cl.Fc1ccc(cc1)C(=O)NCCNc2c3CCCCc3nc4ccccc24	=	4.13	#N/A	P22303	Acetylcholinesterase	21570751	Eur. J. Med. Chem.	2011	46	8	3250	363.43	4.41	54.02	0
250	CHEMBL1814731	Cl.Fc1ccc(cc1)C(=O)NCCCCNc2c3CCCCc3nc4ccccc24	=	4.13	#N/A	P22303	Acetylcholinesterase	21570751	Eur. J. Med. Chem.	2011	46	8	3250	391.48	5.05	54.02	1
530	CHEMBL1814730	Cl.Fc1ccc(cc1)C(=O)NCCCNc2c3CCCCc3nc4ccccc24	=	4.13	#N/A	P22303	Acetylcholinesterase	21570751	Eur. J. Med. Chem.	2011	46	8	3250	377.45	4.47	54.02	0
500	CHEMBL545331	Cl.CN(C)C(=O)Oc1cccc2CCC(N(C)CC#C)c12	=	7000	nM	P22303	Acetylcholinesterase	12431053	J. Med. Chem.	2002	45	24	5260	272.34	3.62	32.78	0
180	CHEMBL1086248	CNC(=O)Oc1cccc(CN(C)CCCOc2ccccc2)c1	=	79.6	nM	P22303	Acetylcholinesterase	20053484	Eur. J. Med. Chem.	2010	45	3	1167	328.41	3.36	50.8	0
270	CHEMBL1084276	CNC(=O)Oc1cccc(CN(C)CC#CCOc2ccc3C(=O)c4ccccc4Oc3c2)c1	=	210	nM	P22303	Acetylcholinesterase	20053484	Eur. J. Med. Chem.	2010	45	3	1167	456.49	5.02	77.09	1
440	CHEMBL94054	Cc1cc(nnc1NCCC2CCN(Cc3ccccc3)CC2)c4ccccc4	=	320	nM	P22303	Acetylcholinesterase	20053484	Eur. J. Med. Chem.	2010	45	3	1167	386.53	5.65	41.05	1
300	CHEMBL90241	CC(C)c1cc(nnc1NCCC2CCN(Cc3ccccc3)CC2)c4ccccc4	=	430	nM	P22303	Acetylcholinesterase	20053484	Eur. J. Med. Chem.	2010	45	3	1167	414.59	6.36	41.05	1
2200	CHEMBL91240	Cc1cc(NCCC2CCN(Cc3ccccc3)CC2)nnc1c4ccccc4	=	21	nM	P22303	Acetylcholinesterase	20053484	Eur. J. Med. Chem.	2010	45	3	1167	386.53	5.65	41.05	1
4600	CHEMBL90264	CCc1cc(NCCC2CCN(Cc3ccccc3)CC2)nnc1c4ccccc4	=	27	nM	P22303	Acetylcholinesterase	20053484	Eur. J. Med. Chem.	2010	45	3	1167	400.56	6.11	41.05	1
100	CHEMBL91432	CCCc1cc(NCCC2CCN(Cc3ccccc3)CC2)nnc1c4ccccc4	=	61	nM	P22303	Acetylcholinesterase	20053484	Eur. J. Med. Chem.	2010	45	3	1167	414.59	6.57	41.05	1
270	CHEMBL91774	C(CC1CCN(Cc2ccccc2)CC1)Nc3nnc(c4ccccc4)c5ccccc35	=	440	nM	P22303	Acetylcholinesterase	20053484	Eur. J. Med. Chem.	2010	45	3	1167	422.56	6.08	41.05	1
89100	CHEMBL421501	C(CCCNc1c2CCCc2nc3ccccc13)CCNc4c5CCCc5nc6ccccc46	=	115	nM	P22303	Acetylcholinesterase	20053484	Eur. J. Med. Chem.	2010	45	3	1167	450.62	7.15	49.84	1
200	CHEMBL76014	C(CCCNc1c2CCCc2nc3ccccc13)CCCNc4c5CCCc5nc6ccccc46	=	75	nM	P22303	Acetylcholinesterase	20053484	Eur. J. Med. Chem.	2010	45	3	1167	464.64	7.61	49.84	1
180	CHEMBL74827	C(CCCCNc1c2CCCc2nc3ccccc13)CCCNc4c5CCCc5nc6ccccc46	=	22	nM	P22303	Acetylcholinesterase	20053484	Eur. J. Med. Chem.	2010	45	3	1167	478.67	8.06	49.84	1
24	CHEMBL73800	C(CCCNc1c2CCCCc2nc3ccccc13)CCNc4c5CCCCc5nc6ccccc46	=	1.4	nM	P22303	Acetylcholinesterase	20053484	Eur. J. Med. Chem.	2010	45	3	1167	478.67	8.06	49.84	1
760	CHEMBL75274	C(CCCCNc1c2CCCCc2nc3ccccc13)CCCNc4c5CCCCc5nc6ccccc46	=	1.6	nM	P22303	Acetylcholinesterase	20053484	Eur. J. Med. Chem.	2010	45	3	1167	506.72	8.98	49.84	2
28	CHEMBL74940	Fc1ccc2c(NCCCCCCNc3c4CCCCc4nc5cc(F)ccc35)c6CCCCc6nc2c1	=	0.9	nM	P22303	Acetylcholinesterase	20053484	Eur. J. Med. Chem.	2010	45	3	1167	514.65	8.48	49.84	2
3940	CHEMBL74927	Fc1ccc2c(NCCCCCCCNc3c4CCCCc4nc5cc(F)ccc35)c6CCCCc6nc2c1	=	0.6	nM	P22303	Acetylcholinesterase	20053484	Eur. J. Med. Chem.	2010	45	3	1167	528.68	8.93	49.84	2
125	CHEMBL312761	Fc1ccc2c(NCCCCCCCCNc3c4CCCCc4nc5cc(F)ccc35)c6CCCCc6nc2c1	=	0.7	nM	P22303	Acetylcholinesterase	20053484	Eur. J. Med. Chem.	2010	45	3	1167	542.71	9.39	49.84	2
13	CHEMBL73160	Clc1ccc2c(NCCCCCCNc3c4CCCCc4nc5cc(Cl)ccc35)c6CCCCc6nc2c1	=	0.6	nM	P22303	Acetylcholinesterase	20053484	Eur. J. Med. Chem.	2010	45	3	1167	547.56	9.39	49.84	2
175	CHEMBL307004	Clc1ccc2c(NCCCCCCCNc3c4CCCCc4nc5cc(Cl)ccc35)c6CCCCc6nc2c1	=	0.07	nM	P22303	Acetylcholinesterase	20053484	Eur. J. Med. Chem.	2010	45	3	1167	561.59	9.85	49.84	2
65	CHEMBL312310	Clc1ccc2c(NCCCCCCCCNc3c4CCCCc4nc5cc(Cl)ccc35)c6CCCCc6nc2c1	=	0.3	nM	P22303	Acetylcholinesterase	20053484	Eur. J. Med. Chem.	2010	45	3	1167	575.61	10.31	49.84	2
10	CHEMBL75305	C(CCCNc1c2CCCCc2nc3ncccc13)CCNc4c5CCCCc5nc6ncccc46	=	4.8	nM	P22303	Acetylcholinesterase	20053484	Eur. J. Med. Chem.	2010	45	3	1167	480.65	6.15	75.62	1
100	CHEMBL76173	C(CCCNc1c2CCCCc2nc3ncccc13)CCCNc4c5CCCCc5nc6ncccc46	=	1.3	nM	P22303	Acetylcholinesterase	20053484	Eur. J. Med. Chem.	2010	45	3	1167	494.67	6.61	75.62	1
130	CHEMBL75985	C(CCCCNc1c2CCCCc2nc3ncccc13)CCCNc4c5CCCCc5nc6ncccc46	=	1.9	nM	P22303	Acetylcholinesterase	20053484	Eur. J. Med. Chem.	2010	45	3	1167	508.7	7.07	75.62	2
150	CHEMBL1083488	C(CCCNc1c2CCCCCc2nc3ncccc13)CCNc4c5CCCCCc5nc6ccccc46	=	2.5	nM	P22303	Acetylcholinesterase	20053484	Eur. J. Med. Chem.	2010	45	3	1167	507.71	8.02	62.73	2
10	CHEMBL307908	C(CCCNc1c2CCCCCc2nc3ccccc13)CCCNc4c5CCCCCc5nc6ccccc46	=	2.7	nM	P22303	Acetylcholinesterase	20053484	Eur. J. Med. Chem.	2010	45	3	1167	520.75	9.43	49.84	2
49400	CHEMBL115580	CC1Cc2c(N)c3ccccc3nc2C1(C)O	=	134000	nM	P22303	Acetylcholinesterase	20053484	Eur. J. Med. Chem.	2010	45	3	1167	228.29	2.18	59.14	0
18800	CHEMBL119528	CCCCC1(O)C(C)Cc2c(N)c3ccccc3nc12	=	91000	nM	P22303	Acetylcholinesterase	20053484	Eur. J. Med. Chem.	2010	45	3	1167	270.37	3.61	59.14	0
70600	CHEMBL119390	CC1=C(C)c2nc3ccccc3c(N)c2C1	=	3500	nM	P22303	Acetylcholinesterase	20053484	Eur. J. Med. Chem.	2010	45	3	1167	210.27	3.2	38.9	0
40000	CHEMBL119389	CCCCC1=C(C)Cc2c(N)c3ccccc3nc12	=	25000	nM	P22303	Acetylcholinesterase	20053484	Eur. J. Med. Chem.	2010	45	3	1167	252.35	4.57	38.9	0
71100	CHEMBL1085276	O=C1C(CC2CCN(CC2)c3ccccc3)Cc4ccccc14	=	150	nM	P22303	Acetylcholinesterase	20053484	Eur. J. Med. Chem.	2010	45	3	1167	305.41	4.69	20.31	0
5900	CHEMBL1083677	O=C1C(CC2CCN(CC2)c3ccccc3)CCc4ccccc14	=	2100	nM	P22303	Acetylcholinesterase	20053484	Eur. J. Med. Chem.	2010	45	3	1167	319.44	5.15	20.31	1
72400	CHEMBL1083678	O=C1C(CC2CCN(CC2)c3ccccc3)CCCc4ccccc14	=	15000	nM	P22303	Acetylcholinesterase	20053484	Eur. J. Med. Chem.	2010	45	3	1167	333.47	5.6	20.31	1
654000	CHEMBL1083982	COc1cc2CC(CC3CCN(CC3)c4ccccc4)C(=O)c2cc1OC	=	5.7	nM	P22303	Acetylcholinesterase	20053484	Eur. J. Med. Chem.	2010	45	3	1167	365.47	4.66	38.77	0
446000	CHEMBL1083056	COc1cc2CC(CC3CCN(CC3)c4ccccc4)C(O)c2cc1OC	=	300	nM	P22303	Acetylcholinesterase	20053484	Eur. J. Med. Chem.	2010	45	3	1167	367.48	4.4	41.93	0
36000	CHEMBL1085277	COc1cc2CC(=Cc2cc1OC)CC3CCN(CC3)c4ccccc4	=	4400	nM	P22303	Acetylcholinesterase	20053484	Eur. J. Med. Chem.	2010	45	3	1167	349.47	5.19	21.7	1
13000	CHEMBL1085278	CNC(=O)Oc1cccc(CN(C)CCCCCCCCOc2ccc3C(=O)c4ccccc4Oc3c2)c1	=	6.8	nM	P22303	Acetylcholinesterase	20053484	Eur. J. Med. Chem.	2010	45	3	1167	516.63	6.9	77.09	2
300	CHEMBL1085526	CNC(=O)Oc1cccc(CN(C)CCCCCCCCCOc2ccc3C(=O)c4ccccc4Oc3c2)c1	=	11.7	nM	P22303	Acetylcholinesterase	20053484	Eur. J. Med. Chem.	2010	45	3	1167	530.65	7.36	77.09	2
500	CHEMBL306492	C(CCCCNc1c2CCCCCc2nc3ccccc13)CCCNc4c5CCCCCc5nc6ccccc46	=	1.6	nM	P22303	Acetylcholinesterase	20053484	Eur. J. Med. Chem.	2010	45	3	1167	534.78	9.89	49.84	2
5	CHEMBL1084155	Cc1ccc2nc3CCCCc3c(Nc4ccccc4)c2c1	=	3700	nM	P22303	Acetylcholinesterase	20053484	Eur. J. Med. Chem.	2010	45	3	1167	288.39	5.57	24.92	1
40	CHEMBL1084776	Cc1ccc2c(Nc3ccccc3)c4CCCCc4nc2c1	=	750	nM	P22303	Acetylcholinesterase	20053484	Eur. J. Med. Chem.	2010	45	3	1167	288.39	5.57	24.92	1
50	CHEMBL1084777	Clc1ccc2c(Nc3ccccc3)c4CCCCc4nc2c1	=	170	nM	P22303	Acetylcholinesterase	20053484	Eur. J. Med. Chem.	2010	45	3	1167	308.8	5.75	24.92	1
100	CHEMBL1085017	[O-][N+](=O)c1ccc2nc3CCCCc3c(Nc4ccccc4)c2c1	=	1600	nM	P22303	Acetylcholinesterase	20053484	Eur. J. Med. Chem.	2010	45	3	1167	319.36	4.98	70.74	0
137000	CHEMBL1085018	[O-][N+](=O)c1ccc2c(Nc3ccccc3)c4CCCCc4nc2c1	=	4800	nM	P22303	Acetylcholinesterase	20053484	Eur. J. Med. Chem.	2010	45	3	1167	319.36	4.98	70.74	0
2000	CHEMBL1083374	CNC(=O)Oc1cccc(CN(C)CCCOc2ccc3C(=O)\C(=C\c4cc(O)c(O)c(O)c4)\Oc3c2)c1	=	2.99	nM	P22303	Acetylcholinesterase	20053484	Eur. J. Med. Chem.	2010	45	3	1167	520.53	3.94	137.79	1
1310000	CHEMBL1085932	CNC(=O)Oc1cccc(CN(C)CCCCCCCOc2ccc3C(=O)\C(=C\c4cc(O)c(O)c(O)c4)\Oc3c2)c1	=	0.52	nM	P22303	Acetylcholinesterase	20053484	Eur. J. Med. Chem.	2010	45	3	1167	576.64	5.89	137.79	2
7000	CHEMBL1085933	CNC(=O)Oc1cccc(CN(C)CCCCCCCOc2ccc3C(=O)\C(=C\c4ccc5ccccc5c4)\Oc3c2)c1	=	2.09	nM	P22303	Acetylcholinesterase	20053484	Eur. J. Med. Chem.	2010	45	3	1167	578.7	7.53	77.09	2
17000	CHEMBL1085938	CNC(=O)Oc1cccc(CN(C)CCCCCCCOc2ccc3C(=O)\C(=C\c4cc(O)c(O)c(O)c4)\Cc3c2)c1	=	1.8	nM	P22303	Acetylcholinesterase	20053484	Eur. J. Med. Chem.	2010	45	3	1167	574.66	6.56	128.56	2
250000	CHEMBL1085939	CNC(=O)Oc1cccc(CN(C)CCCCCCCOc2ccc3C(=O)\C(=C/c4cc(O)c(O)c(O)c4)\COc3c2)c1	=	9.81	nM	P22303	Acetylcholinesterase	20053484	Eur. J. Med. Chem.	2010	45	3	1167	590.66	6.15	137.79	2
8000	CHEMBL1085940	CNC(=O)Oc1cccc(CN(C)CCCCCCCOc2ccc3C(=O)\C(=C/c4cc(O)c(O)c(O)c4)\CCc3c2)c1	=	4.94	nM	P22303	Acetylcholinesterase	20053484	Eur. J. Med. Chem.	2010	45	3	1167	588.69	7.02	128.56	2
12000	CHEMBL326868	[O-][N+](=O)c1ccc2C(=O)N(CC3CCN(Cc4ccccc4)CC3)C(=O)c2c1	=	3000	nM	P22303	Acetylcholinesterase	20053484	Eur. J. Med. Chem.	2010	45	3	1167	379.41	3.03	86.44	0
300	CHEMBL105874	[O-][N+](=O)c1ccc2C(=O)N(CCC3CCN(Cc4ccccc4)CC3)C(=O)c2c1	=	12.5	nM	P22303	Acetylcholinesterase	20053484	Eur. J. Med. Chem.	2010	45	3	1167	393.44	3.42	86.44	0
50000	CHEMBL336686	COc1ccc(CN2CCC(CCN3C(=O)c4ccc(cc4C3=O)[N+](=O)[O-])CC2)cc1	=	440	nM	P22303	Acetylcholinesterase	20053484	Eur. J. Med. Chem.	2010	45	3	1167	423.46	3.4	95.67	0
1000000	CHEMBL123909	[O-][N+](=O)c1ccc2C(=O)N(CCC3CCN(Cc4ccc(Cl)cc4)CC3)C(=O)c2c1	=	240	nM	P22303	Acetylcholinesterase	20053484	Eur. J. Med. Chem.	2010	45	3	1167	427.88	4.08	86.44	0
0.04	CHEMBL140948	CN1CCC(CCN2C(=O)c3ccc(cc3C2=O)[N+](=O)[O-])CC1	=	6800	nM	P22303	Acetylcholinesterase	20053484	Eur. J. Med. Chem.	2010	45	3	1167	317.34	1.83	86.44	0
14500	CHEMBL139353	Nc1ccc2C(=O)N(CCC3CCN(Cc4ccccc4)CC3)C(=O)c2c1	=	8.8	nM	P22303	Acetylcholinesterase	20053484	Eur. J. Med. Chem.	2010	45	3	1167	363.45	2.78	66.64	0
22800	CHEMBL433678	CC(=O)Nc1ccc2C(=O)N(CCC3CCN(Cc4ccccc4)CC3)C(=O)c2c1	=	2.8	nM	P22303	Acetylcholinesterase	20053484	Eur. J. Med. Chem.	2010	45	3	1167	405.49	2.64	69.72	0
43900	CHEMBL138107	O=C(Nc1ccc2C(=O)N(CCC3CCN(Cc4ccccc4)CC3)C(=O)c2c1)c5ccccc5	=	1.2	nM	P22303	Acetylcholinesterase	20053484	Eur. J. Med. Chem.	2010	45	3	1167	467.56	4.31	69.72	0
40000	CHEMBL140770	COc1ccc2C(=O)N(CCC3CCN(Cc4ccccc4)CC3)C(=O)c2c1	=	8	nM	P22303	Acetylcholinesterase	20053484	Eur. J. Med. Chem.	2010	45	3	1167	378.46	3.51	49.85	0
0.1	CHEMBL1084256	O=C(Nc1ccccc1)c2ccc3C(=O)N(CCC4CCN(Cc5ccccc5)CC4)C(=O)c3c2	=	2.2	nM	P22303	Acetylcholinesterase	20053484	Eur. J. Med. Chem.	2010	45	3	1167	467.56	4.31	69.72	0
0.65	CHEMBL224158	O=C(CCc1c[nH]c2ccccc12)NCCCCCNc3c4CCCCc4nc5ccccc35	=	70	nM	P22303	Acetylcholinesterase	20053484	Eur. J. Med. Chem.	2010	45	3	1167	454.61	6.09	69.81	1
0.5	CHEMBL224335	Clc1ccc2c(NCCCCCNC(=O)CCc3c[nH]c4ccccc34)c5CCCCc5nc2c1	=	4	nM	P22303	Acetylcholinesterase	20053484	Eur. J. Med. Chem.	2010	45	3	1167	489.05	6.75	69.81	1
0.45	CHEMBL1083983	O=C(CCc1c[nH]c2ccccc12)NCCCCCCNc3c4CCCCc4nc5ccccc35	=	0.02	nM	P22303	Acetylcholinesterase	20053484	Eur. J. Med. Chem.	2010	45	3	1167	468.63	6.54	69.81	1
0.87	CHEMBL1083984	O=C(CCc1c[nH]c2ccccc12)NCCCCCCCNc3c4CCCCc4nc5ccccc35	=	0.06	nM	P22303	Acetylcholinesterase	20053484	Eur. J. Med. Chem.	2010	45	3	1167	482.66	7	69.81	1
1000000	CHEMBL389192	Clc1ccc2c(NCCCCCCCCNC(=O)CCc3c[nH]c4ccccc34)c5CCCCc5nc2c1	=	0.5	nM	P22303	Acetylcholinesterase	20053484	Eur. J. Med. Chem.	2010	45	3	1167	531.13	8.12	69.81	2
1800	CHEMBL1084262	Clc1ccc2c(NCCCCCCCCCNC(=O)CCc3c[nH]c4ccccc34)c5CCCCc5nc2c1	=	4.4	nM	P22303	Acetylcholinesterase	20053484	Eur. J. Med. Chem.	2010	45	3	1167	545.16	8.57	69.81	2
3000	CHEMBL1084263	Clc1ccc2c(NCCCCCCCCCCNC(=O)CCc3c[nH]c4ccccc34)c5CCCCc5nc2c1	=	21.9	nM	P22303	Acetylcholinesterase	20053484	Eur. J. Med. Chem.	2010	45	3	1167	559.18	9.03	69.81	2
8500	CHEMBL224336	CN(CCCNC(=O)CCc1c[nH]c2ccccc12)CCCNc3c4CCCCc4nc5ccccc35	=	147	nM	P22303	Acetylcholinesterase	20053484	Eur. J. Med. Chem.	2010	45	3	1167	497.67	5.25	73.05	1
22900	CHEMBL388551	CN(CCCNC(=O)CCc1c[nH]c2ccccc12)CCCNc3c4CCCCc4nc5cc(Cl)ccc35	=	2.9	nM	P22303	Acetylcholinesterase	20053484	Eur. J. Med. Chem.	2010	45	3	1167	532.12	5.91	73.05	2
25800	CHEMBL223170	Clc1ccc2c(NCCCCCCNC(=O)CCc3c[nH]c4ccc(cc34)C#N)c5CCCCc5nc2c1	=	0.7	nM	P22303	Acetylcholinesterase	20053484	Eur. J. Med. Chem.	2010	45	3	1167	528.09	7.08	93.6	2
29800	CHEMBL224202	Clc1ccc2c(NCCCCCCNC(=O)\C=C\c3c[nH]c4ccccc34)c5CCCCc5nc2c1	=	18	nM	P22303	Acetylcholinesterase	20053484	Eur. J. Med. Chem.	2010	45	3	1167	501.06	7.18	69.81	2
14000	CHEMBL388575	Clc1ccc2c(NCCCCCNC(=O)c3c[nH]c4ccccc34)c5CCCCc5nc2c1	=	180	nM	P22303	Acetylcholinesterase	20053484	Eur. J. Med. Chem.	2010	45	3	1167	461	6.26	69.81	1
30200	CHEMBL224998	Clc1ccc2c(NCCCCCCNC(=O)c3c[nH]c4ccccc34)c5CCCCc5nc2c1	=	33	nM	P22303	Acetylcholinesterase	20053484	Eur. J. Med. Chem.	2010	45	3	1167	475.02	6.71	69.81	1
80000	CHEMBL388627	Clc1ccc2c(NCCCCCCCNC(=O)c3c[nH]c4ccccc34)c5CCCCc5nc2c1	=	36	nM	P22303	Acetylcholinesterase	20053484	Eur. J. Med. Chem.	2010	45	3	1167	489.05	7.17	69.81	1
58200	CHEMBL223714	Clc1ccc2c(NCCCCCCCCNC(=O)c3c[nH]c4ccccc34)c5CCCCc5nc2c1	=	46	nM	P22303	Acetylcholinesterase	20053484	Eur. J. Med. Chem.	2010	45	3	1167	503.08	7.63	69.81	2
40000	CHEMBL427082	Clc1ccc2c(NCCCCCCNC(=O)CCCc3c[nH]c4ccccc34)c5CCCCc5nc2c1	=	0.5	nM	P22303	Acetylcholinesterase	20053484	Eur. J. Med. Chem.	2010	45	3	1167	517.1	7.66	69.81	2
27900	CHEMBL426015	Cn1cc(C(=O)NCCCCCCCNc2c3CCCCc3nc4cc(Cl)ccc24)c5ccccc15	=	10.9	nM	P22303	Acetylcholinesterase	20053484	Eur. J. Med. Chem.	2010	45	3	1167	503.08	7.38	58.95	2
16700	CHEMBL388615	Clc1ccc2c(NCCCCCCCNC(=O)c3n[nH]c4ccccc34)c5CCCCc5nc2c1	=	95	nM	P22303	Acetylcholinesterase	20053484	Eur. J. Med. Chem.	2010	45	3	1167	490.04	6.95	82.7	1
2620	CHEMBL1086007	Clc1ccc2c(NCCCCCNC(=O)CCOCCc3c[nH]c4ccccc34)c5CCCCc5nc2c1	=	1.5	nM	P22303	Acetylcholinesterase	20053484	Eur. J. Med. Chem.	2010	45	3	1167	533.1	6.48	79.03	2
2010	CHEMBL1084544	Clc1ccc2c(NCCCCCCNC(=O)CCOCCc3c[nH]c4ccccc34)c5CCCCc5nc2c1	=	0.7	nM	P22303	Acetylcholinesterase	20053484	Eur. J. Med. Chem.	2010	45	3	1167	547.13	6.94	79.03	2
4520	CHEMBL1084545	Clc1ccc2c(NCCCCCCCNC(=O)CCOCCc3c[nH]c4ccccc34)c5CCCCc5nc2c1	=	3	nM	P22303	Acetylcholinesterase	20053484	Eur. J. Med. Chem.	2010	45	3	1167	561.16	7.4	79.03	2
12	CHEMBL427342	O=C(Nc1cccc(c1)C2=NCCN2)Nc3cccc(c3)C4=NCCN4	=	590	nM	P22303	Acetylcholinesterase	20053484	Eur. J. Med. Chem.	2010	45	3	1167	348.4	1.1	89.91	0
33	CHEMBL185896	CC(Cc1ccc(O)cc1)C2CCC(C)C(C2)c3ccc(O)cc3	=	620	nM	P22303	Acetylcholinesterase	20053484	Eur. J. Med. Chem.	2010	45	3	1167	324.46	6.24	40.46	1
6.8	CHEMBL325109	COc1cc(N)c(Cl)cc1C(=O)NC2CCN(Cc3ccccc3)CC2	=	890	nM	P22303	Acetylcholinesterase	20053484	Eur. J. Med. Chem.	2010	45	3	1167	373.88	2.63	67.58	0
305	CHEMBL362579	CC(C)Cc1ccc(cc1)C(=O)CC(Sc2ccccc2N)c3cccc(c3)[N+](=O)[O-]	=	1300	nM	P22303	Acetylcholinesterase	20053484	Eur. J. Med. Chem.	2010	45	3	1167	434.55	6.29	114.2	1
4.3	CHEMBL189870	Cc1ccc(cc1)S(=O)(=O)N(Cc2ccccc2)c3ccc(N)cc3O	=	2500	nM	P22303	Acetylcholinesterase	20053484	Eur. J. Med. Chem.	2010	45	3	1167	368.45	3.6	92.01	0
30	CHEMBL140999	O=C(c1ccccc1)c2ccc3C(=O)N(CCC4CCN(Cc5ccccc5)CC4)C(=O)c3c2	=	2.4	nM	P22303	Acetylcholinesterase	20053484	Eur. J. Med. Chem.	2010	45	3	1167	452.54	4.93	57.69	0
16	CHEMBL141001	[O-][N+](=O)c1cccc2C(=O)N(CCC3CCN(Cc4ccccc4)CC3)C(=O)c12	=	9	nM	P22303	Acetylcholinesterase	20053484	Eur. J. Med. Chem.	2010	45	3	1167	393.44	3.42	86.44	0
31	CHEMBL138442	Nc1cccc2C(=O)N(CCC3CCN(Cc4ccccc4)CC3)C(=O)c12	=	11	nM	P22303	Acetylcholinesterase	20053484	Eur. J. Med. Chem.	2010	45	3	1167	363.45	2.78	66.64	0
31	CHEMBL141622	O=C(Nc1cccc2C(=O)N(CCC3CCN(Cc4ccccc4)CC3)C(=O)c12)c5ccccc5	=	340	nM	P22303	Acetylcholinesterase	20053484	Eur. J. Med. Chem.	2010	45	3	1167	467.56	4.31	69.72	0
25	CHEMBL140106	O=C1N(CCC2CCN(Cc3ccccc3)CC2)C(=O)c4ncccc14	=	13	nM	P22303	Acetylcholinesterase	20053484	Eur. J. Med. Chem.	2010	45	3	1167	349.43	2.8	53.51	0
29	CHEMBL141203	O=C1N(CCC2CCN(Cc3ccccc3)CC2)C=Cc4ccccc14	=	1100	nM	P22303	Acetylcholinesterase	20053484	Eur. J. Med. Chem.	2010	45	3	1167	346.47	3.59	23.55	0
84	CHEMBL142014	O=C1N(CCC2CCN(Cc3ccccc3)CC2)CCc4ccccc14	=	1000	nM	P22303	Acetylcholinesterase	20053484	Eur. J. Med. Chem.	2010	45	3	1167	348.48	3.98	23.55	0
22	CHEMBL140990	O=C1Cc2ccccc2CN1CCC3CCN(Cc4ccccc4)CC3	=	17	nM	P22303	Acetylcholinesterase	20053484	Eur. J. Med. Chem.	2010	45	3	1167	348.48	3.69	23.55	0
24	CHEMBL142013	C(CN1CCc2ccccc2C1)C3CCN(Cc4ccccc4)CC3	=	1600	nM	P22303	Acetylcholinesterase	20053484	Eur. J. Med. Chem.	2010	45	3	1167	334.5	4.64	6.48	0
51	CHEMBL141042	O=C1Cc2ccccc2C(=O)N1CCC3CCN(Cc4ccccc4)CC3	=	23	nM	P22303	Acetylcholinesterase	20053484	Eur. J. Med. Chem.	2010	45	3	1167	362.46	3.56	40.62	0
25	CHEMBL140328	O=C1N(CCC2CCN(Cc3ccccc3)CC2)C=Nc4ccccc14	=	1200	nM	P22303	Acetylcholinesterase	20053484	Eur. J. Med. Chem.	2010	45	3	1167	347.45	3.62	35.9	0
40	CHEMBL141810	O=C1N(CCC2CCN(Cc3ccccc3)CC2)CNc4ccccc14	=	800	nM	P22303	Acetylcholinesterase	20053484	Eur. J. Med. Chem.	2010	45	3	1167	349.47	3.51	35.58	0
41	CHEMBL342413	O=C1Nc2ccccc2C(=O)N1CCC3CCN(Cc4ccccc4)CC3	=	4.2	nM	P22303	Acetylcholinesterase	20053484	Eur. J. Med. Chem.	2010	45	3	1167	363.45	3.43	52.65	0
31	CHEMBL141276	O=C1Nc2ccccc2CN1CCC3CCN(Cc4ccccc4)CC3	=	13	nM	P22303	Acetylcholinesterase	20053484	Eur. J. Med. Chem.	2010	45	3	1167	349.47	3.57	35.58	0
49000	CHEMBL138552	Clc1ccc2C(=O)N(CCC3CCN(Cc4ccccc4)CC3)C(=O)Nc2c1	=	4.5	nM	P22303	Acetylcholinesterase	20053484	Eur. J. Med. Chem.	2010	45	3	1167	397.9	4.1	52.65	0
3800	CHEMBL141515	O=C1CCCCN1CCC2CCN(Cc3ccccc3)CC2	=	270	nM	P22303	Acetylcholinesterase	20053484	Eur. J. Med. Chem.	2010	45	3	1167	300.44	2.95	23.55	0
24000	CHEMBL1083069	O=C1CNc2cc3onc(CCC4CCN(Cc5ccccc5)CC4)c3cc2C1	=	0.48	nM	P22303	Acetylcholinesterase	20053484	Eur. J. Med. Chem.	2010	45	3	1167	389.49	3.94	58.37	0
56000	CHEMBL129753	CNC(=O)Oc1cccc(CN(C)CCCCOc2ccc3C(=O)c4ccccc4Oc3c2)c1	=	37	nM	P22303	Acetylcholinesterase	20053484	Eur. J. Med. Chem.	2010	45	3	1167	460.52	5.08	77.09	1
7800	CHEMBL1083070	CCCCCCNC(=O)Oc1cccc(CN(C)CCCCOc2ccc3C(=O)c4ccccc4Oc3c2)c1	=	100	nM	P22303	Acetylcholinesterase	20053484	Eur. J. Med. Chem.	2010	45	3	1167	530.65	7.32	77.09	2
32500	CHEMBL337999	CNC(=O)Oc1cccc(CN(C)CCCCCOc2ccc3C(=O)c4ccccc4Oc3c2)c1	=	0.82	nM	P22303	Acetylcholinesterase	20053484	Eur. J. Med. Chem.	2010	45	3	1167	474.55	5.53	77.1	1
9500	CHEMBL1083379	CCCCCCNC(=O)Oc1cccc(CN(C)CCCCCOc2ccc3C(=O)c4ccccc4Oc3c2)c1	=	100	nM	P22303	Acetylcholinesterase	20053484	Eur. J. Med. Chem.	2010	45	3	1167	544.68	7.77	77.1	2
11500	CHEMBL128863	CCNC(=O)Oc1cccc(CN(C)CCCOc2ccc3C(=O)c4ccccc4Oc3c2)c1	=	13	nM	P22303	Acetylcholinesterase	20053484	Eur. J. Med. Chem.	2010	45	3	1167	460.52	4.85	77.1	0
198000	CHEMBL336297	CCCNC(=O)Oc1cccc(CN(C)CCCOc2ccc3C(=O)c4ccccc4Oc3c2)c1	=	28	nM	P22303	Acetylcholinesterase	20053484	Eur. J. Med. Chem.	2010	45	3	1167	474.55	5.37	77.1	1
8400	CHEMBL1084784	CN(C)C(=O)Oc1ccc(cc1)c2cn3ccccc3[n+]2C.Cc4ccc(cc4)S(=O)(=O)[O-]	=	17100	nM	P22303	Acetylcholinesterase	20053484	Eur. J. Med. Chem.	2010	45	3	1167	296.34	2.97	37.83	0
42000	CHEMBL1085759	[Cl-].CN(C)C(=O)Oc1ccc(cc1)c2cn3c(C)cccc3[n+]2C	=	1300	nM	P22303	Acetylcholinesterase	20053484	Eur. J. Med. Chem.	2010	45	3	1167	310.37	3.25	37.83	0
339600	CHEMBL1085758	[Cl-].CN(C)C(=O)Oc1ccc(cc1)c2cn3c(Cl)cccc3[n+]2C	=	12600	nM	P22303	Acetylcholinesterase	20053484	Eur. J. Med. Chem.	2010	45	3	1167	330.79	3.85	37.83	0
21200	CHEMBL1084785	[Cl-].CN(C)C(=O)Oc1ccc(cc1)c2cn3c(cccc3[n+]2C)C(F)(F)F	=	10000	nM	P22303	Acetylcholinesterase	20053484	Eur. J. Med. Chem.	2010	45	3	1167	364.34	4.34	37.83	0
123000	CHEMBL1085026	[Cl-].COc1cccc2[n+](C)c(cn12)c3ccc(OC(=O)N(C)C)cc3	=	8100	nM	P22303	Acetylcholinesterase	20053484	Eur. J. Med. Chem.	2010	45	3	1167	326.37	3.49	47.06	0
27500	CHEMBL1085027	[Cl-].CN(C)C(=O)Oc1ccc(cc1)c2cn3c(NC=O)cccc3[n+]2C	=	1200	nM	P22303	Acetylcholinesterase	20053484	Eur. J. Med. Chem.	2010	45	3	1167	339.37	2.55	66.93	0
25000	CHEMBL1084167	[Cl-].CN(C)C(=O)Oc1ccc(cc1)c2cn3c(NC(=O)C)cccc3[n+]2C	=	700	nM	P22303	Acetylcholinesterase	20053484	Eur. J. Med. Chem.	2010	45	3	1167	353.4	2.63	66.93	0
26000	CHEMBL1082427	[Cl-].CN(C)C(=O)Oc1ccc(cc1)c2cn3c(cccc3[n+]2C)N(C)C(=O)C	=	24500	nM	P22303	Acetylcholinesterase	20053484	Eur. J. Med. Chem.	2010	45	3	1167	367.42	2.84	58.14	0
56000	CHEMBL360186	Cc1nn(cc1c2nsc(Nc3ccccc3)n2)S(=O)(=O)c4cc(cc(c4)C(F)(F)F)C(F)(F)F	=	2600	nM	P22303	Acetylcholinesterase	20053484	Eur. J. Med. Chem.	2010	45	3	1167	533.47	5.84	126.38	2
33000	CHEMBL188019	Oc1ccc(cc1)C2CC(=Nc3ccccc3S2)c4ccccc4O	=	4100	nM	P22303	Acetylcholinesterase	20053484	Eur. J. Med. Chem.	2010	45	3	1167	347.43	5.01	78.12	1
38000	CHEMBL1086358	C\C(=N/O)\c1ccc(Cl)c(NC(=O)c2c(C)onc2c3ccccc3Cl)c1	=	6700	nM	P22303	Acetylcholinesterase	20053484	Eur. J. Med. Chem.	2010	45	3	1167	404.25	4.3	87.72	0
41370	CHEMBL186896	Fc1ccc(cc1)N(Cc2ccc3OCOc3c2)C(=S)Nc4cccc(c4)C(F)(F)F	=	8000	nM	P22303	Acetylcholinesterase	20053484	Eur. J. Med. Chem.	2010	45	3	1167	448.43	7.22	65.82	1
18380	CHEMBL189764	COc1ccc(cc1)c2cc(nc(NS(=O)(=O)c3ccc(NC(=O)C)cc3)n2)c4ccc(cc4)N(C)C	=	8500	nM	P22303	Acetylcholinesterase	20053484	Eur. J. Med. Chem.	2010	45	3	1167	517.6	4.22	121.9	1
69470	CHEMBL1085465	CCCc1cc(ccc1C(=O)O\N=C(/N)\c2ccc(cc2)C(F)(F)F)N3CCC=N3	=	13000	nM	P22303	Acetylcholinesterase	20053484	Eur. J. Med. Chem.	2010	45	3	1167	418.41	4.71	80.28	0
18710	CHEMBL189875	COc1ccc(cc1)\N=C\c2cn(cc2\C=N\c3ccc(OC)cc3)c4ccc(OC)cc4	=	14000	nM	P22303	Acetylcholinesterase	20053484	Eur. J. Med. Chem.	2010	45	3	1167	439.51	5.85	57.34	1
12890	CHEMBL187017	Cc1cc(cc(C)c1O)C2(CCCCC2)c3cc(C)c(O)c(C)c3	=	15000	nM	P22303	Acetylcholinesterase	20053484	Eur. J. Med. Chem.	2010	45	3	1167	324.46	6.72	40.46	1
15010	CHEMBL186349	Cc1c(N)c2c(cc1\N=C\c3ccccc3O)C(C)(C)CC2(C)C	=	16000	nM	P22303	Acetylcholinesterase	20053484	Eur. J. Med. Chem.	2010	45	3	1167	322.44	4.9	58.61	0
38	CHEMBL187370	CN(C)c1ccc(cc1)C2=C3C=C(O)C(=O)C=C3Oc4cc(O)c(O)cc24	=	22000	nM	P22303	Acetylcholinesterase	20053484	Eur. J. Med. Chem.	2010	45	3	1167	363.36	2.81	90.22	0
610	CHEMBL186400	Cc1nc(N)ncc1c2nnnn2c3ccc(cc3)c4ccccc4	=	27000	nM	P22303	Acetylcholinesterase	20053484	Eur. J. Med. Chem.	2010	45	3	1167	329.36	2.44	95.4	0
2420	CHEMBL328085	Oc1cc(O)c2CC(OC(=O)c3cc(O)c(O)c(O)c3)C(Oc2c1)c4ccc(O)c(O)c4	=	28000	nM	P22303	Acetylcholinesterase	20053484	Eur. J. Med. Chem.	2010	45	3	1167	442.37	3.34	177.14	1
6700	CHEMBL1085702	[Cl-].Nc1ccc2c3ccc(N)cc3[n+](CCCNCCCNCCCNc4c5CCCCc5nc6ccccc46)c(c7ccccc7)c2c1	=	1.49	nM	P22303	Acetylcholinesterase	20053484	Eur. J. Med. Chem.	2010	45	3	1167	638.87	6.42	104.9	2
56	CHEMBL1085703	[Cl-].COc1ccccc1CN(C)CCCN(C)CCCNCCC[n+]2c(c3ccccc3)c4cc(N)ccc4c5ccc(N)cc25	=	894	nM	P22303	Acetylcholinesterase	20053484	Eur. J. Med. Chem.	2010	45	3	1167	605.84	5.49	83.66	2
3430	CHEMBL3127003	CCN(CCCCOc1ccc(cc1)C2=COc3cc(OCCCCN(CC)Cc4ccccc4OC)cc(O)c3C2=O)Cc5ccccc5OC	=	350	nM	P22303	Acetylcholinesterase	24589487	Eur. J. Med. Chem.	2014	76	#N/A	314	708.88	7.99	89.93	2
82	CHEMBL3126996	CCN(CCCCOc1ccc(cc1)C2=COc3cc(O)cc(O)c3C2=O)Cc4ccccc4OC	=	3880	nM	P22303	Acetylcholinesterase	24589487	Eur. J. Med. Chem.	2014	76	#N/A	314	489.56	5.06	88.46	1
486	CHEMBL3127006	CCN(CCCCCCOc1cc(O)c2C(=O)C(=COc2c1)c3ccc(O)cc3)Cc4ccccc4	=	5800	nM	P22303	Acetylcholinesterase	24589487	Eur. J. Med. Chem.	2014	76	#N/A	314	487.59	5.99	79.23	1
340000	CHEMBL74922	CCCCN1CCc2cc(ccc12)C(=O)CCC3CCN(Cc4ccccc4)CC3	=	29	nM	P22303	Acetylcholinesterase	20053484	Eur. J. Med. Chem.	2010	45	3	1167	404.59	6.05	23.55	1
20	CHEMBL74698	O=C(CCC1CCN(Cc2ccccc2)CC1)c3ccc4CCCCCNc4c3	=	127	nM	P22303	Acetylcholinesterase	20053484	Eur. J. Med. Chem.	2010	45	3	1167	390.56	5.73	32.34	1
142	CHEMBL1084882	CCCCCCCNC(=O)Oc1ccc2C[C@H]3N(Cc4ccccc4)CC[C@@]3(C)c2c1	=	506	nM	P22303	Acetylcholinesterase	20053484	Eur. J. Med. Chem.	2010	45	3	1167	420.59	6.55	41.57	1
5510	CHEMBL141801	COc1ccc(cc1)N(CCC2CCN(Cc3ccccc3)CC2)C(=O)C	=	700	nM	P22303	Acetylcholinesterase	20053484	Eur. J. Med. Chem.	2010	45	3	1167	366.5	3.8	32.78	0
9890	CHEMBL347527	CNCCc1cccc(OC(=O)N(C)C)c1	=	280	nM	P22303	Acetylcholinesterase	12431053	J. Med. Chem.	2002	45	24	5260	222.28	1.66	41.57	0
13	CHEMBL1912062	CCN(CCCCCCNC(=O)CCCCC1CCSS1)Cc2ccccc2OC	=	16.8	%	P22303	Acetylcholinesterase	21924801	Eur. J. Med. Chem.	2011	46	11	5435	452.72	5.45	92.17	1
27	CHEMBL1773483	CN(Cc1ccccc1)Cc2ccc(cc2)C(=O)c3ccc(OCCCN4CCCCC4)cc3	=	28.1	%	P22303	Acetylcholinesterase	21397996	Eur. J. Med. Chem.	2011	46	5	1682	456.62	5.99	32.78	1
100	CHEMBL1773478	CCN(CC)CC(=O)Nc1ccc(cc1)C(=O)c2ccc(CN(C)Cc3ccccc3)cc2	#N/A	#N/A	#N/A	P22303	Acetylcholinesterase	21397996	Eur. J. Med. Chem.	2011	46	5	1682	443.58	4.72	52.65	0
36	CHEMBL1773479	CN(Cc1ccccc1)Cc2ccc(cc2)C(=O)c3ccc(NC(=O)CN4CCCCC4)cc3	#N/A	#N/A	#N/A	P22303	Acetylcholinesterase	21397996	Eur. J. Med. Chem.	2011	46	5	1682	455.59	4.94	52.65	0
3860	CHEMBL1773480	CN(Cc1ccccc1)Cc2ccc(cc2)C(=O)c3ccc(NC(=O)CN4CCOCC4)cc3	#N/A	#N/A	#N/A	P22303	Acetylcholinesterase	21397996	Eur. J. Med. Chem.	2011	46	5	1682	457.56	3.71	61.88	0
97	CHEMBL1773481	CN(Cc1ccccc1)Cc2ccc(cc2)C(=O)c3ccc(NC(=O)CCCCN4CCCCC4)cc3	#N/A	#N/A	#N/A	P22303	Acetylcholinesterase	21397996	Eur. J. Med. Chem.	2011	46	5	1682	497.67	5.96	52.65	1
12700	CHEMBL1773482	CCN(CC)CCCOc1ccc(cc1)C(=O)c2ccc(CN(C)Cc3ccccc3)cc2	=	34.3	%	P22303	Acetylcholinesterase	21397996	Eur. J. Med. Chem.	2011	46	5	1682	444.61	5.77	32.78	1
24200	CHEMBL1773484	CN(Cc1ccccc1)Cc2ccc(cc2)C(=O)c3ccc(OCCCN4CCOCC4)cc3	#N/A	#N/A	#N/A	P22303	Acetylcholinesterase	21397996	Eur. J. Med. Chem.	2011	46	5	1682	458.59	4.76	42.01	0
11900	CHEMBL1773485	CN(Cc1ccccc1)Cc2ccc(cc2)C(=O)c3ccc(OCCCN4CCC(CC4)N5C(=O)Nc6ccccc56)cc3	=	30.5	%	P22303	Acetylcholinesterase	21397996	Eur. J. Med. Chem.	2011	46	5	1682	588.74	5.77	65.12	2
24200	CHEMBL1773486	CCN(CC)CCCCCOc1ccc(cc1)C(=O)c2ccc(CN(C)Cc3ccccc3)cc2	#N/A	#N/A	#N/A	P22303	Acetylcholinesterase	21397996	Eur. J. Med. Chem.	2011	46	5	1682	472.66	6.81	32.78	1
8720	CHEMBL1773487	CN(Cc1ccccc1)Cc2ccc(cc2)C(=O)c3ccc(OCCCCCN4CCCCC4)cc3	#N/A	#N/A	#N/A	P22303	Acetylcholinesterase	21397996	Eur. J. Med. Chem.	2011	46	5	1682	484.67	7.03	32.78	1
21800	CHEMBL1773488	CCN(CC)CCCCCCOc1ccc(cc1)C(=O)c2ccc(CN(C)Cc3ccccc3)cc2	=	35.7	%	P22303	Acetylcholinesterase	21397996	Eur. J. Med. Chem.	2011	46	5	1682	486.69	7.27	32.78	1
20300	CHEMBL1773489	CN(Cc1ccccc1)Cc2ccc(cc2)C(=O)c3ccc(OCCCCCCN4CCCCC4)cc3	=	40	%	P22303	Acetylcholinesterase	21397996	Eur. J. Med. Chem.	2011	46	5	1682	498.7	7.49	32.78	1
460	CHEMBL1773490	CCN(CC)CCCCCCCOc1ccc(cc1)C(=O)c2ccc(CN(C)Cc3ccccc3)cc2	#N/A	#N/A	#N/A	P22303	Acetylcholinesterase	21397996	Eur. J. Med. Chem.	2011	46	5	1682	500.71	7.72	32.78	2
339000	CHEMBL1773491	CN(Cc1ccccc1)Cc2ccc(cc2)C(=O)c3ccc(OCCCCCCCN4CCCCC4)cc3	#N/A	#N/A	#N/A	P22303	Acetylcholinesterase	21397996	Eur. J. Med. Chem.	2011	46	5	1682	512.73	7.94	32.78	2
8270	CHEMBL1773492	CCN(CC)CCc1ccc(Oc2ccc(cc2)C(=O)c3ccc(CN(C)Cc4ccccc4)cc3)cc1	#N/A	#N/A	#N/A	P22303	Acetylcholinesterase	21397996	Eur. J. Med. Chem.	2011	46	5	1682	506.68	7.54	32.78	2
5210	CHEMBL490507	COc1ccc(cc1OC)C(=O)c2ccc(CN(C)Cc3ccccc3)cc2	=	4	%	P22303	Acetylcholinesterase	21397996	Eur. J. Med. Chem.	2011	46	5	1682	375.46	4.86	38.77	0
14500	CHEMBL294891	C\C=C\1/C2Cc3nc(O)ccc3C1(N)CC(=C2)C(F)(F)F	=	400	nM	P22303	Acetylcholinesterase	#N/A	Bioorg. Med. Chem. Lett.	1996	6	16	1927	296.29	2.77	59.14	0
76600	CHEMBL2093015	Cl.CN(C)C(=O)Oc1ccc2CC[C@H](NCC#C)c2c1	=	2250	nM	P22303	Acetylcholinesterase	12431053	J. Med. Chem.	2002	45	24	5260	258.32	3.09	41.57	0
27900	CHEMBL1782730	Cl.CCN(CC)C(C)C(=O)N1c2ccccc2Sc3ccccc13	#N/A	#N/A	#N/A	P22303	Acetylcholinesterase	21459491	Eur. J. Med. Chem.	2011	46	6	2170	326.46	4.21	48.85	0
144000	CHEMBL1952060	Cl.O\N=C\C1=NCCN1Cc2cc(cc(c2)C(F)(F)F)C(F)(F)F	=	85000	nM	P22303	Acetylcholinesterase	22206546	J. Med. Chem.	2012	55	1	465	339.24	2.99	48.19	0
31900	CHEMBL1952049	Cl.CCCCC\N=C(\C=N\O)/N(C)C	=	13000	nM	P22303	Acetylcholinesterase	22206546	J. Med. Chem.	2012	55	1	465	185.27	1.49	48.19	0
48500	CHEMBL1085780	C(Nc1ccnc(n1)N2CCCC2)c3ccccc3	#N/A	#N/A	#N/A	P22303	Acetylcholinesterase	21429752	Bioorg. Med. Chem.	2011	19	7	2269	254.33	3.13	41.05	0
15600	CHEMBL1086014	C(Nc1ccnc(n1)N2CCSCC2)c3ccccc3	#N/A	#N/A	#N/A	P22303	Acetylcholinesterase	21429752	Bioorg. Med. Chem.	2011	19	7	2269	286.4	3.1	66.35	0
92400	CHEMBL1084808	CN1CCN(CC1)c2nccc(NCc3ccccc3)n2	=	59	%	P22303	Acetylcholinesterase	21429752	Bioorg. Med. Chem.	2011	19	7	2269	283.37	2.62	44.29	0
109200	CHEMBL1766017	CC(C)(C)OC(=O)N1CCN(CC1)c2nccc(NCc3ccccc3)n2	=	26.7	%	P22303	Acetylcholinesterase	21429752	Bioorg. Med. Chem.	2011	19	7	2269	369.46	3.46	70.59	0
22900	CHEMBL1766147	[O-][S+]1CCN(CC1)c2nccc(NCc3ccccc3)n2	=	55.9	%	P22303	Acetylcholinesterase	21429752	Bioorg. Med. Chem.	2011	19	7	2269	302.39	1.99	77.33	0
91500	CHEMBL1766148	O=S1(=O)CCN(CC1)c2nccc(NCc3ccccc3)n2	=	44.1	%	P22303	Acetylcholinesterase	21429752	Bioorg. Med. Chem.	2011	19	7	2269	318.39	2.08	83.57	0
7200	CHEMBL1082979	C(Cc1ccccc1)Nc2ccnc(n2)N3CCSCC3	#N/A	#N/A	#N/A	P22303	Acetylcholinesterase	21429752	Bioorg. Med. Chem.	2011	19	7	2269	300.42	3.42	66.35	0
316300	CHEMBL1084212	C(Nc1ccnc(n1)N2CCSCC2)c3cccc4ccccc34	=	38	%	P22303	Acetylcholinesterase	21429752	Bioorg. Med. Chem.	2011	19	7	2269	336.45	4.01	66.35	0
2476100	CHEMBL1952058	Cl.O\N=C\C1=NCCN1Cc2ccccc2	=	44000	nM	P22303	Acetylcholinesterase	22206546	J. Med. Chem.	2012	55	1	465	203.24	1.11	48.19	0
2045000	CHEMBL1952059	Cl.O\N=C\C1=NCCN1Cc2ccc(Cl)cc2Cl	=	24000	nM	P22303	Acetylcholinesterase	22206546	J. Med. Chem.	2012	55	1	465	272.13	2.44	48.19	0
1663800	CHEMBL1952062	Cl.CCCCCN1CCCN=C1\C=N\O	=	21000	nM	P22303	Acetylcholinesterase	22206546	J. Med. Chem.	2012	55	1	465	197.28	1.37	48.19	0
381	CHEMBL1952063	Cl.O\N=C\C1=NCCCN1Cc2ccccc2	=	28000	nM	P22303	Acetylcholinesterase	22206546	J. Med. Chem.	2012	55	1	465	217.27	1.17	48.19	0
90	CHEMBL1952064	Cl.O\N=C\C1=NCCCN1Cc2ccc(Cl)cc2Cl	=	9000	nM	P22303	Acetylcholinesterase	22206546	J. Med. Chem.	2012	55	1	465	286.16	2.5	48.19	0
234000	CHEMBL1952065	Cl.O\N=C\C1=NCCCN1Cc2cc(cc(c2)C(F)(F)F)C(F)(F)F	=	45000	nM	P22303	Acetylcholinesterase	22206546	J. Med. Chem.	2012	55	1	465	353.26	3.05	48.19	0
38	CHEMBL1952067	Cl.CCCCCN1CC(C)(C)CN=C1\C=N\O	=	89000	nM	P22303	Acetylcholinesterase	22206546	J. Med. Chem.	2012	55	1	465	225.33	2.22	48.19	0
62	CHEMBL1952050	Cl.CC(C)CC\N=C(\C=N\O)/N(C)C	=	17000	nM	P22303	Acetylcholinesterase	22206546	J. Med. Chem.	2012	55	1	465	185.27	1.29	48.19	0
506	CHEMBL359198	CCCCCCNC(=O)Oc1ccc2C[C@@H]3N(CC)CC[C@]3(C)c2c1	=	233	nM	P22303	Acetylcholinesterase	#N/A	Bioorg. Med. Chem. Lett.	1991	1	1	47	344.49	4.86	41.57	0
93	CHEMBL245079	CC1=C[C@H]2CC3=C(C=CC(=O)N3)[C@]4(C1)NCCC[C@H]24	=	19	nM	P22303	Acetylcholinesterase	12182861	Bioorg. Med. Chem. Lett.	2002	12	18	2565	256.34	1.26	41.13	0
1480	CHEMBL132365	COc1cccc2nc3CCCCc3c(N)c12	=	616.6	nM	P22303	Acetylcholinesterase	15317459	J. Med. Chem.	2004	47	18	4471	228.29	2.77	48.14	0
11700	CHEMBL3115037	CN1CC[C@@H](C(=O)N2C\C(=C/c3ccc(F)cc3)\C(=O)[C@@]4(C2)[C@@H](CN(C)[C@]45C(=O)Nc6ccccc56)c7ccc(F)cc7)[C@@]18C(=O)Nc9ccccc89	=	2010	nM	P22303	Acetylcholinesterase	24461561	Bioorg. Med. Chem.	2014	22	4	1318	713.77	4.36	102.06	1
5100	CHEMBL3093180	Fc1ccc(\C=C\2/COc3cc(OCCCCCCNc4c5CCCCc5nc6ccccc46)ccc3C2=O)cc1	=	105.3	nM	P22303	Acetylcholinesterase	24128814	Bioorg. Med. Chem.	2013	21	23	7406	550.66	8.31	60.45	2
855	CHEMBL3093175	COc1ccc(\C=C\2/COc3cc(OCCCCCCCCNc4c5CCCCc5nc6ccccc46)ccc3C2=O)cc1	=	121.6	nM	P22303	Acetylcholinesterase	24128814	Bioorg. Med. Chem.	2013	21	23	7406	590.75	9	69.68	2
664	CHEMBL3093174	COc1ccc(\C=C\2/COc3cc(OCCCCCCNc4c5CCCCc5nc6ccccc46)ccc3C2=O)cc1	=	156.8	nM	P22303	Acetylcholinesterase	24128814	Bioorg. Med. Chem.	2013	21	23	7406	562.7	8.09	69.68	2
4780	CHEMBL3093173	COc1ccc(\C=C\2/COc3cc(OCCCCCNc4c5CCCCc5nc6ccccc46)ccc3C2=O)cc1	=	98	nM	P22303	Acetylcholinesterase	24128814	Bioorg. Med. Chem.	2013	21	23	7406	548.67	7.63	69.68	2
6450	CHEMBL318749	[Cl-].C[N+](C)(C)CCOC(=O)Sc1ccccc1	#N/A	#N/A	#N/A	P22303	Acetylcholinesterase	9301662	J. Med. Chem.	1997	40	19	3009	240.34	1.58	51.6	0
50000	CHEMBL496487	C[C@H](N(C)C)C1=CC[C@H]2[C@@H]3CC[C@H]4[C@@H](O)[C@H](CC[C@]4(C)[C@H]3CC[C@]12C)NC(=O)C=C(C)C	=	48500	nM	P22303	Acetylcholinesterase	18681480	J. Nat. Prod.	2008	71	8	1481	442.68	4.94	52.57	0
50000	CHEMBL504924	CN[C@@H](C)[C@H]1CC[C@H]2[C@@H]3CC[C@H]4[C@@H](OC(=O)C)[C@H](CC[C@]4(C)[C@H]3CC[C@]12C)NC(=O)\C(=C\C)\C	=	8100	nM	P22303	Acetylcholinesterase	18681480	J. Nat. Prod.	2008	71	8	1481	472.7	4.96	67.43	0
27100	CHEMBL496259	CN[C@@H](C)[C@H]1CC[C@H]2[C@@H]3CC=C4C(=O)[C@H](CC[C@]4(C)[C@H]3CC[C@]12C)NC(=O)C=C(C)C	=	9900	nM	P22303	Acetylcholinesterase	18681480	J. Nat. Prod.	2008	71	8	1481	426.63	4.68	58.2	0
7690	CHEMBL496255	C[C@@H]([C@H]1CC[C@H]2[C@@H]3CC[C@H]4C[C@H](CC[C@]4(C)[C@H]3CC[C@]12C)N(C)C)N(C)C	=	22100	nM	P22303	Acetylcholinesterase	18681480	J. Nat. Prod.	2008	71	8	1481	374.65	5.42	6.48	1
7270	CHEMBL498645	C[C@@H]([C@H]1CC[C@H]2[C@@H]3CC[C@H]4C[C@@H](N)CC[C@]4(C)[C@H]3CC[C@]12C)N(C)C	=	28000	nM	P22303	Acetylcholinesterase	18681480	J. Nat. Prod.	2008	71	8	1481	346.59	4.45	29.26	0
50000	CHEMBL496488	C[C@@H]([C@H]1CC=C2[C@@H]3CCC4=C[C@H](CC[C@]4(C)[C@H]3CC[C@]12C)N(C)C)N(C)C	=	24200	nM	P22303	Acetylcholinesterase	18681480	J. Nat. Prod.	2008	71	8	1481	370.61	5.05	6.48	1
50000	CHEMBL101482	[Cl-].CCC(C)CSC(=O)OCC[N+](C)(C)C	#N/A	#N/A	#N/A	P22303	Acetylcholinesterase	9301662	J. Med. Chem.	1997	40	19	3009	234.38	1.65	51.6	0
14700	CHEMBL103890	[Cl-].CCC(C)(C)SC(=O)OCC[N+](C)(C)C	#N/A	#N/A	#N/A	P22303	Acetylcholinesterase	9301662	J. Med. Chem.	1997	40	19	3009	234.38	1.46	51.6	0
22400	CHEMBL103153	[Cl-].CCc1ccccc1SC(=O)OCC[N+](C)(C)C	#N/A	#N/A	#N/A	P22303	Acetylcholinesterase	9301662	J. Med. Chem.	1997	40	19	3009	268.39	2.53	51.6	0
19200	CHEMBL445916	CCCn1c2\C(=N/CC)\CCc2c3c(Br)c(OC(=O)NC)ccc13	=	230	nM	P22303	Acetylcholinesterase	#N/A	Bioorg. Med. Chem. Lett.	1996	6	6	625	392.29	4.68	55.62	0
9.66	CHEMBL156931	CNC(=O)Oc1ccc2c(c1)c3CC\C(=N\C)\c3n2C	=	3360	nM	P22303	Acetylcholinesterase	#N/A	Bioorg. Med. Chem. Lett.	1996	6	6	625	271.31	2.71	55.62	0
6.75	CHEMBL160219	CNC(=O)Oc1ccc2c(c1)c3CC\C(=N\CCc4ccccc4)\c3n2C	=	160	nM	P22303	Acetylcholinesterase	#N/A	Bioorg. Med. Chem. Lett.	1996	6	6	625	361.44	4.61	55.62	0
43.3	CHEMBL348607	CCCCNC(=O)Oc1ccc2c(c1Br)c3CC\C(=N\C)\c3n2C	=	3170	nM	P22303	Acetylcholinesterase	#N/A	Bioorg. Med. Chem. Lett.	1996	6	6	625	392.29	4.79	55.62	0
8.69	CHEMBL155754	CNC(=O)Oc1ccc2c(c1Cl)c3CC\C(=N\C)\c3n2C	=	230	nM	P22303	Acetylcholinesterase	#N/A	Bioorg. Med. Chem. Lett.	1996	6	6	625	305.76	3.37	55.62	0
13.7	CHEMBL156630	C\N=C/1\CCc2c1n(C)c3ccc(OC(=O)NCc4ccccc4)c(Br)c23	=	4190	nM	P22303	Acetylcholinesterase	#N/A	Bioorg. Med. Chem. Lett.	1996	6	6	625	426.31	5.04	55.62	1
810	CHEMBL156861	CNC(=O)Oc1ccc2c(c1Br)c3CC\C(=N\C)\c3n2C	=	180	nM	P22303	Acetylcholinesterase	#N/A	Bioorg. Med. Chem. Lett.	1996	6	6	625	350.21	3.46	55.62	0
5.96	CHEMBL350464	CC\N=C/1\CCc2c1n(C)c3ccc(OC(=O)NC)cc23	=	5680	nM	P22303	Acetylcholinesterase	#N/A	Bioorg. Med. Chem. Lett.	1996	6	6	625	285.34	3.06	55.62	0
3.95	CHEMBL155863	CCC\N=C/1\CCc2c1n(C)c3ccc(OC(=O)NC)cc23	=	3840	nM	P22303	Acetylcholinesterase	#N/A	Bioorg. Med. Chem. Lett.	1996	6	6	625	299.37	3.58	55.62	0
2920	CHEMBL155350	CC\N=C/1\CCc2c1n(C)c3ccc(OC(=O)NC)c(Cl)c23	=	160	nM	P22303	Acetylcholinesterase	#N/A	Bioorg. Med. Chem. Lett.	1996	6	6	625	319.79	3.72	55.62	0
8080	CHEMBL157182	CNC(=O)Oc1cc2c3CC\C(=N\C)\c3n(C)c2cc1Cl	=	670	nM	P22303	Acetylcholinesterase	#N/A	Bioorg. Med. Chem. Lett.	1996	6	6	625	305.76	3.37	55.62	0
700	CHEMBL343673	CCCN(C)C(=O)Oc1cccc(CC(C)N(C)CC#C)c1	=	33100	nM	P22303	Acetylcholinesterase	12431053	J. Med. Chem.	2002	45	24	5260	302.41	4.64	32.78	0
190	CHEMBL358026	CC(Cc1cccc(OC(=O)N(C)C)c1)NCC#C	=	540	nM	P22303	Acetylcholinesterase	12431053	J. Med. Chem.	2002	45	24	5260	260.33	3.23	41.57	0
275	CHEMBL104355	CN(C)Cc1oc(CSCCNc2ccc(F)cc2[N+](=O)[O-])cc1	=	650	nM	P22303	Acetylcholinesterase	1507203	J. Med. Chem.	1992	35	17	3141	353.41	3.27	99.53	0
0.236	CHEMBL106932	CN(C)Cc1oc(CSCCNc2cc(NN=C(C)C)c(cc2[N+](=O)[O-])[N+](=O)[O-])cc1	=	440	nM	P22303	Acetylcholinesterase	1507203	J. Med. Chem.	1992	35	17	3141	450.51	2.88	169.74	0
68.9	CHEMBL104334	CN(C)Cc1oc(CSCCNc2cc(Nc3ncccc3[N+](=O)[O-])c(cc2[N+](=O)[O-])[N+](=O)[O-])cc1	=	650	nM	P22303	Acetylcholinesterase	1507203	J. Med. Chem.	1992	35	17	3141	517.52	3.79	216.08	2
44.5	CHEMBL108163	CN(C)Cc1oc(CSCCNc2cc(Nc3ccccc3)c(cc2[N+](=O)[O-])[N+](=O)[O-])cc1	=	640	nM	P22303	Acetylcholinesterase	1507203	J. Med. Chem.	1992	35	17	3141	471.53	4.51	157.38	0
16.5	CHEMBL107892	CN(C)Cc1oc(CSCCNc2cc(N)c(cc2[N+](=O)[O-])[N+](=O)[O-])cc1	=	83	nM	P22303	Acetylcholinesterase	1507203	J. Med. Chem.	1992	35	17	3141	395.43	2.21	171.37	0
34	CHEMBL106418	CCCCCNc1cc(NCCSCc2oc(CN(C)C)cc2)c(cc1[N+](=O)[O-])[N+](=O)[O-]	=	1200	nM	P22303	Acetylcholinesterase	1507203	J. Med. Chem.	1992	35	17	3141	465.57	4.55	157.38	0
28.4	CHEMBL106348	CN(C)CCNc1cc(NCCSCc2oc(CN(C)C)cc2)c(cc1[N+](=O)[O-])[N+](=O)[O-]	=	520	nM	P22303	Acetylcholinesterase	1507203	J. Med. Chem.	1992	35	17	3141	466.55	2.91	160.62	0
283	CHEMBL106936	CN(C)Cc1oc(CSCCNc2cc(NCc3ccccc3)c(cc2[N+](=O)[O-])[N+](=O)[O-])cc1	=	690	nM	P22303	Acetylcholinesterase	1507203	J. Med. Chem.	1992	35	17	3141	485.56	4.35	157.38	0
1.05	CHEMBL106782	CCCNc1cc(NCCSCc2oc(CN(C)C)cc2)c(cc1[N+](=O)[O-])[N+](=O)[O-]	=	260	nM	P22303	Acetylcholinesterase	1507203	J. Med. Chem.	1992	35	17	3141	437.51	3.64	157.38	0
12.1	CHEMBL318517	CN(C)Cc1oc(CSCCNc2cc(NCCCN3CCOCC3)c(cc2[N+](=O)[O-])[N+](=O)[O-])cc1	=	370	nM	P22303	Acetylcholinesterase	1507203	J. Med. Chem.	1992	35	17	3141	522.62	2.66	169.85	1
310	CHEMBL106082	CN(C)Cc1oc(CSCCNc2cc(Nc3ccccc3C#N)c(cc2[N+](=O)[O-])[N+](=O)[O-])cc1	=	630	nM	P22303	Acetylcholinesterase	1507203	J. Med. Chem.	1992	35	17	3141	496.54	4.39	181.17	0
258	CHEMBL320291	CNc1cc(NCCSCc2oc(CN(C)C)cc2)c(cc1[N+](=O)[O-])[N+](=O)[O-]	=	160	nM	P22303	Acetylcholinesterase	1507203	J. Med. Chem.	1992	35	17	3141	409.46	2.77	157.38	0
455	CHEMBL107673	CN(C)Cc1oc(CSCCNc2cc(NCc3cccnc3)c(cc2[N+](=O)[O-])[N+](=O)[O-])cc1	=	310	nM	P22303	Acetylcholinesterase	1507203	J. Med. Chem.	1992	35	17	3141	486.54	3.2	170.27	0
13.9	CHEMBL321605	CN(C)Cc1oc(CSCCNc2cc(NN)c(cc2[N+](=O)[O-])[N+](=O)[O-])cc1	=	76	nM	P22303	Acetylcholinesterase	1507203	J. Med. Chem.	1992	35	17	3141	410.45	2.23	183.4	0
50	CHEMBL107254	CN(C)Cc1oc(CSCCNc2cc(Nc3ccc(F)cc3)c(cc2[N+](=O)[O-])[N+](=O)[O-])cc1	=	680	nM	P22303	Acetylcholinesterase	1507203	J. Med. Chem.	1992	35	17	3141	489.52	4.71	157.38	0
10000	CHEMBL106344	CN(C)Cc1oc(CSCCNc2cc(NCc3ccccn3)c(cc2[N+](=O)[O-])[N+](=O)[O-])cc1	=	1300	nM	P22303	Acetylcholinesterase	1507203	J. Med. Chem.	1992	35	17	3141	486.54	3.41	170.27	0
13.8	CHEMBL104681	CN(C)Cc1oc(CSCCNc2cc(F)c(cc2[N+](=O)[O-])[N+](=O)[O-])cc1	=	120	nM	P22303	Acetylcholinesterase	1507203	J. Med. Chem.	1992	35	17	3141	398.41	3.16	145.35	0
593	CHEMBL316973	CN(C)Cc1oc(CSCCNc2ccc(cc2[N+](=O)[O-])[N+](=O)[O-])cc1	=	200	nM	P22303	Acetylcholinesterase	1507203	J. Med. Chem.	1992	35	17	3141	380.42	2.96	145.35	0
170	CHEMBL327135	CN(C)Cc1oc(CSCCNc2cc(Oc3ccc(cc3)[N+](=O)[O-])c(cc2[N+](=O)[O-])[N+](=O)[O-])cc1	=	270	nM	P22303	Acetylcholinesterase	1507203	J. Med. Chem.	1992	35	17	3141	517.51	4.41	200.39	1
9.5	CHEMBL54864	Cc1ccccc1NC(=O)Oc2ccc3NC4NCC[C@@]4(C)c3c2	=	285	nM	P22303	Acetylcholinesterase	10346939	J. Med. Chem.	1999	42	10	1855	323.39	3.52	62.38	0
11600	CHEMBL71851	COc1cc2C=CC(=O)Oc2cc1O	=	168600	nM	P22303	Acetylcholinesterase	15566295	J. Med. Chem.	2004	47	25	6248	192.17	1.64	55.76	0
123	CHEMBL55315	CN1CC[C@]2(C)C1Nc3ccc(OC(=O)Nc4ccccc4C)cc23	=	40	nM	P22303	Acetylcholinesterase	10346939	J. Med. Chem.	1999	42	10	1855	337.42	4.06	53.6	0
1630	CHEMBL54470	CC(C)c1ccc(NC(=O)Oc2ccc3NC4NCC[C@@]4(C)c3c2)cc1	=	110	nM	P22303	Acetylcholinesterase	10346939	J. Med. Chem.	1999	42	10	1855	351.44	4.23	62.38	0
2.36	CHEMBL555641	Cl.CN(C)C(=O)Oc1ccc2CCC(N)c2c1	=	760	nM	P22303	Acetylcholinesterase	12431053	J. Med. Chem.	2002	45	24	5260	220.27	1.47	55.56	0
61.5	CHEMBL1080386	CC(C)c1ccc(NC(=O)Oc2ccc3N(C)[C@H]4N(CCc5ccccc5)CC[C@@]4(C)c3c2)cc1	>	30000	nM	P22303	Acetylcholinesterase	21459491	Eur. J. Med. Chem.	2011	46	6	2170	469.62	7.03	44.81	1
60.4	CHEMBL497276	CO[C@@H]1[C@@H](O)[C@@H]2[C@@H]3N(CC=C3[C@H]1O)Cc4cc5OCOc5cc24	=	86000	nM	P22303	Acetylcholinesterase	10869205	J. Nat. Prod.	2000	63	6	803	317.34	0.29	71.39	0
192	CHEMBL259523	CC[C@]1(CCCCN(CCCCCCCCCCN2CCCC[C@](CC)(C2)c3cccc(O)c3)C1)c4cccc(O)c4	=	5800	nM	P22303	Acetylcholinesterase	18333606	J. Med. Chem.	2008	51	7	2027	576.9	10.26	46.94	2
71.9	CHEMBL406645	CC[C@]1(CCCCN(CCCCCCCCCN2CCCC[C@](CC)(C2)c3cccc(O)c3)C1)c4cccc(O)c4	=	16600	nM	P22303	Acetylcholinesterase	18333606	J. Med. Chem.	2008	51	7	2027	562.87	9.81	46.94	2
73.3	CHEMBL32653	CCCNC(=O)Oc1ccc2CC3[C@@H](CCN3CC)c2c1	=	2192	nM	P22303	Acetylcholinesterase	1573636	J. Med. Chem.	1992	35	8	1429	288.38	3.22	41.57	0
13.6	CHEMBL34002	CCN1CC[C@]2(C)C1Cc3ccc(OC(=O)NC(C)(C)C)cc23	=	12487	nM	P22303	Acetylcholinesterase	1573636	J. Med. Chem.	1992	35	8	1429	316.44	3.55	41.57	0
34	CHEMBL284369	CCCCCCNC(=O)Oc1ccc2CC3[C@@H](CCN3CC)c2c1	=	208	nM	P22303	Acetylcholinesterase	1573636	J. Med. Chem.	1992	35	8	1429	330.46	4.59	41.57	0
17.3	CHEMBL32964	CCCNC(=O)Oc1ccc2CC3N(CC)CC[C@@]3(C)c2c1	=	154	nM	P22303	Acetylcholinesterase	1573636	J. Med. Chem.	1992	35	8	1429	302.41	3.49	41.57	0
3660	CHEMBL284938	CCCCCCNC(=O)Oc1ccc2CC3N(C)CC[C@@]3(C)c2c1	=	77	nM	P22303	Acetylcholinesterase	1573636	J. Med. Chem.	1992	35	8	1429	330.46	4.51	41.57	0
3.05	CHEMBL309490	OC1=C(Oc2cc(O)cc(O)c2C1=O)c3ccccc3	=	85600	nM	P22303	Acetylcholinesterase	19879672	Eur. J. Med. Chem.	2010	45	1	186	270.24	2.11	86.99	0
2.66	CHEMBL28	Oc1ccc(cc1)C2=CC(=O)c3c(O)cc(O)cc3O2	=	121600	nM	P22303	Acetylcholinesterase	19879672	Eur. J. Med. Chem.	2010	45	1	186	270.24	2.41	86.99	0
42.5	CHEMBL50	OC1=C(Oc2cc(O)cc(O)c2C1=O)c3ccc(O)c(O)c3	=	38300	nM	P22303	Acetylcholinesterase	19879672	Eur. J. Med. Chem.	2010	45	1	186	302.24	1.63	127.45	0
2.25	CHEMBL164	OC1=C(Oc2cc(O)cc(O)c2C1=O)c3cc(O)c(O)c(O)c3	=	37800	nM	P22303	Acetylcholinesterase	19879672	Eur. J. Med. Chem.	2010	45	1	186	318.24	1.39	147.68	1
144	CHEMBL31574	OC1=C(Oc2cc(O)ccc2C1=O)c3ccc(O)c(O)c3	=	100200	nM	P22303	Acetylcholinesterase	19879672	Eur. J. Med. Chem.	2010	45	1	186	286.24	1.87	107.22	0
51.1	CHEMBL226335	C[C@@H]1O[C@@H](OC[C@H]2O[C@@H](OC3=C(Oc4cc(O)cc(O)c4C3=O)c5ccc(O)c(O)c5)[C@H](O)[C@@H](O)[C@@H]2O)[C@H](O)[C@H](O)[C@H]1O	>	300000	nM	P22303	Acetylcholinesterase	19879672	Eur. J. Med. Chem.	2010	45	1	186	610.52	-1.16	265.52	3
2320	CHEMBL33098	CCCCCCCNC(=O)Oc1ccc2CC3[C@@H](CCN3CCC)c2c1	=	629	nM	P22303	Acetylcholinesterase	1573636	J. Med. Chem.	1992	35	8	1429	358.52	5.57	41.57	1
7.79	CHEMBL33161	CCN1CC[C@]2(C)C1Cc3ccc(OC(=O)Nc4ccccc4)cc23	=	176	nM	P22303	Acetylcholinesterase	1573636	J. Med. Chem.	1992	35	8	1429	336.43	4.2	41.57	0
2310	CHEMBL33727	CCCCNC(=O)Oc1ccc2CC3[C@@H](CCN3CC)c2c1	=	1076	nM	P22303	Acetylcholinesterase	1573636	J. Med. Chem.	1992	35	8	1429	302.41	3.68	41.57	0
133	CHEMBL32966	CCCCCCCNC(=O)Oc1ccc2CC3N(C)CC[C@@]3(C)c2c1	=	114	nM	P22303	Acetylcholinesterase	1573636	J. Med. Chem.	1992	35	8	1429	344.49	4.97	41.57	0
77.8	CHEMBL287691	CCN1CC[C@@H]2C1Cc3ccc(OC(=O)NC)cc23	=	253	nM	P22303	Acetylcholinesterase	1573636	J. Med. Chem.	1992	35	8	1429	260.33	2.35	41.57	0
5.17	CHEMBL33173	CCN1CC[C@]2(C)C1Cc3ccc(OC(=O)N[C@@H](C)c4ccccc4)cc23	=	1330	nM	P22303	Acetylcholinesterase	1573636	J. Med. Chem.	1992	35	8	1429	364.48	4.58	41.57	0
12.9	CHEMBL286690	CCN1CC[C@]2(C)C1Cc3ccc(OC(=O)NCc4ccccc4)cc23	=	69	nM	P22303	Acetylcholinesterase	1573636	J. Med. Chem.	1992	35	8	1429	350.45	4.21	41.57	0
123	CHEMBL540352	Cl.CCCNC1CCc2ccc(OC(=O)N(C)CC)cc12	=	3600	nM	P22303	Acetylcholinesterase	12431053	J. Med. Chem.	2002	45	24	5260	276.37	3.12	41.57	0
125	CHEMBL553498	Cl.CCNC(=O)Oc1ccc2CCC(NCC#C)c2c1	=	13700	nM	P22303	Acetylcholinesterase	12431053	J. Med. Chem.	2002	45	24	5260	258.32	3.23	50.36	0
82500	CHEMBL151883	CCN(C)C(=O)Oc1cccc(CCNCC#C)c1	=	30200	nM	P22303	Acetylcholinesterase	12431053	J. Med. Chem.	2002	45	24	5260	260.33	3.2	41.57	0
210	CHEMBL125278	NC(=O)O	=	67000	nM	P22303	Acetylcholinesterase	10508425	J. Med. Chem.	1999	42	19	3743	61.04	-0.42	63.32	0
550	CHEMBL186090	COc1cc2CC(Sc2cc1OC)C(=O)CC3CC[N+](C)(Cc4ccccc4)CC=C3	=	6.12	#N/A	P22303	Acetylcholinesterase	15481986	J. Med. Chem.	2004	47	22	5492	438.6	3.38	60.83	0
720	CHEMBL188011	COC(=O)c1ccc(C[n+]2ccc(CCC(=O)C3Cc4cc(OC)c(OC)cc4S3)cc2)cc1	=	6	#N/A	P22303	Acetylcholinesterase	15481986	J. Med. Chem.	2004	47	22	5492	478.58	5.33	91.01	1
217	CHEMBL188753	CC[n+]1ccc(CCC(=O)C2Cc3cc(OC)c(OC)cc3S2)cc1	=	6.55	#N/A	P22303	Acetylcholinesterase	15481986	J. Med. Chem.	2004	47	22	5492	358.47	4.24	64.71	0
25	CHEMBL187591	COc1cc2CC(CC3CC[N+](C)(Cc4ccccc4)CC3)Sc2cc1OC	=	4.52	#N/A	P22303	Acetylcholinesterase	15481986	J. Med. Chem.	2004	47	22	5492	398.58	3.75	43.76	0
24	CHEMBL1788306	Cl.CCCCN(C)C(=O)Oc1ccc2CC[C@@H](NCC#C)c2c1	=	11600	nM	P22303	Acetylcholinesterase	12431053	J. Med. Chem.	2002	45	24	5260	300.4	4.42	41.57	0
107	CHEMBL188338	COc1cc2cc(sc2cc1OC)C(=O)C3CCC[N+](C)(CC#N)CC3	=	6	#N/A	P22303	Acetylcholinesterase	15481986	J. Med. Chem.	2004	47	22	5492	373.49	2.15	87.56	0
68	CHEMBL372491	COc1cc2cc(sc2cc1OC)C(=O)C3CCC[N+](C)(CC4CCCCO4)CC3	=	7.55	#N/A	P22303	Acetylcholinesterase	15481986	J. Med. Chem.	2004	47	22	5492	432.6	3.23	73	0
144	CHEMBL187812	COc1cc2cc(sc2cc1OC)C3CC[N+](C)(Cc4ccccc4)CC3O	=	4.71	#N/A	P22303	Acetylcholinesterase	15481986	J. Med. Chem.	2004	47	22	5492	398.54	2.83	66.93	0
143	CHEMBL187330	CCC[n+]1ccc(CCC(=O)C2Cc3cc(OC)c(OC)cc3S2)cc1	=	5.59	#N/A	P22303	Acetylcholinesterase	15481986	J. Med. Chem.	2004	47	22	5492	372.5	4.76	64.71	0
257	CHEMBL186264	CCOCC[n+]1ccc(CCC(=O)C2Cc3cc(OC)c(OC)cc3S2)cc1	=	8.15	#N/A	P22303	Acetylcholinesterase	15481986	J. Med. Chem.	2004	47	22	5492	402.53	4.11	73.94	0
210	CHEMBL187603	COc1cc2CC(Sc2cc1OC)C(=O)CC(O)C3CC[N+](C)(Cc4ccccc4)CC3	=	6.72	#N/A	P22303	Acetylcholinesterase	15481986	J. Med. Chem.	2004	47	22	5492	456.62	2.65	81.06	0
810	CHEMBL426441	CN1C(=O)Cc2cc3onc(CCC4CCN(Cc5ccccc5)CC4)c3cc12	=	9.32	#N/A	P22303	Acetylcholinesterase	15481986	J. Med. Chem.	2004	47	22	5492	389.49	3.87	49.58	0
110	CHEMBL610242	[I-].COc1cc2CC(Sc2cc1OC)C(=O)CCc3cc[n+](Cc4coc(c4)[N+](=O)[O-])cc3	=	8.35	#N/A	P22303	Acetylcholinesterase	15481986	J. Med. Chem.	2004	47	22	5492	455.5	4.6	123.67	0
130	CHEMBL364125	COCC[N+]1(C)CCCC(CC1)C(=O)c2cc3cc(OC)c(OC)cc3s2	=	7.28	#N/A	P22303	Acetylcholinesterase	15481986	J. Med. Chem.	2004	47	22	5492	392.53	2.29	73	0
8500	CHEMBL363455	O=C(CCc1cc[n+](Cc2ccccc2)cc1)c3ccc4OCOc4c3	=	6.62	#N/A	P22303	Acetylcholinesterase	15481986	J. Med. Chem.	2004	47	22	5492	346.4	4.68	39.4	0
2.6	CHEMBL360832	COc1cc2CC(Sc2cc1OC)C(=O)CC3(O)CC[N+](C)(Cc4ccccc4)CC3	=	7.05	#N/A	P22303	Acetylcholinesterase	15481986	J. Med. Chem.	2004	47	22	5492	442.59	1.9	81.06	0
190	CHEMBL186144	COc1cc2cc(sc2cc1OC)C(=O)C3CCC[N+](C)(Cc4ccccc4)CC3	=	8.1	#N/A	P22303	Acetylcholinesterase	15481986	J. Med. Chem.	2004	47	22	5492	424.58	4	63.77	0
390	CHEMBL362350	C=[N+]1N=C(CCC2CCN(Cc3ccccc3)CC2)c4ccccc14	=	6.47	#N/A	P22303	Acetylcholinesterase	15481986	J. Med. Chem.	2004	47	22	5492	332.46	3.76	18.61	0
340	CHEMBL189517	COc1cc2CC(Sc2cc1OC)C(=O)CCc3cc[n+](CC4CC4)cc3	=	6.96	#N/A	P22303	Acetylcholinesterase	15481986	J. Med. Chem.	2004	47	22	5492	384.51	4.71	64.71	0
7	CHEMBL189283	COc1cc2cc(sc2cc1OC)C(=O)CC3CCC(O)C[N+](C)(Cc4ccccc4)CC3	=	6.42	#N/A	P22303	Acetylcholinesterase	15481986	J. Med. Chem.	2004	47	22	5492	468.63	3.74	84	0
6.27	CHEMBL188823	COc1cc2onc(CCC3CCN(Cc4ccccc4)CC3)c2cc1C	=	8.24	#N/A	P22303	Acetylcholinesterase	15481986	J. Med. Chem.	2004	47	22	5492	364.48	5.15	38.5	1
28	CHEMBL186042	COc1cc2CC(Sc2cc1OC)C(=O)CCc3cc[n+](Cc4ccccc4)cc3	=	8.34	#N/A	P22303	Acetylcholinesterase	15481986	J. Med. Chem.	2004	47	22	5492	420.54	5.47	64.71	1
380	CHEMBL188917	COc1cc2cc(sc2cc1OC)C(=O)C3CCC[N+](C)(CCOc4ccccc4)CC3	=	6.41	#N/A	P22303	Acetylcholinesterase	15481986	J. Med. Chem.	2004	47	22	5492	454.6	4.05	73	0
240	CHEMBL364585	COc1cc2cc(sc2cc1OC)C(=O)C3CCC[N+](C)(CC(=O)OC(C)(C)C)CC3	=	7.1	#N/A	P22303	Acetylcholinesterase	15481986	J. Med. Chem.	2004	47	22	5492	448.6	3.06	90.07	0
6	CHEMBL610243	[I-].COc1cc2cc(sc2cc1OC)C(=O)C3CCC[N+](C)(Cc4oc(cc4)[N+](=O)[O-])CC3	=	7.49	#N/A	P22303	Acetylcholinesterase	15481986	J. Med. Chem.	2004	47	22	5492	459.54	3.2	122.72	0
30000	CHEMBL185976	COC1CC[N+](C)(Cc2ccccc2)CCC1C(=O)c3cc4cc(OC)c(OC)cc4s3	=	6.92	#N/A	P22303	Acetylcholinesterase	15481986	J. Med. Chem.	2004	47	22	5492	454.6	3.18	73	0
110	CHEMBL189122	COc1cc2CC(Sc2cc1OC)C(=O)CCc3cc[n+](CC=C)cc3	=	6.66	#N/A	P22303	Acetylcholinesterase	15481986	J. Med. Chem.	2004	47	22	5492	370.49	4.51	64.71	0
520	CHEMBL187818	COc1cc2CC(Sc2cc1OC)C(=O)CCc3cc[n+](Cc4ccc(F)cc4)cc3	=	8.59	#N/A	P22303	Acetylcholinesterase	15481986	J. Med. Chem.	2004	47	22	5492	438.53	5.68	64.71	1
5.8	CHEMBL188714	COC(=O)C[N+]1(C)CCC(CCC(=O)C2Cc3cc(OC)c(OC)cc3S2)CC1	=	7.27	#N/A	P22303	Acetylcholinesterase	15481986	J. Med. Chem.	2004	47	22	5492	422.56	1.81	87.13	0
30	CHEMBL191729	COc1cc2cc(sc2cc1OC)C3=CC[N+](C)(Cc4ccccc4)CC3	=	5.57	#N/A	P22303	Acetylcholinesterase	15481986	J. Med. Chem.	2004	47	22	5492	380.52	3.76	46.7	0
1000	CHEMBL188325	COc1cc2cc(sc2cc1OC)C(=O)C3=CC[N+](C)(Cc4ccccc4)CC3	=	6.28	#N/A	P22303	Acetylcholinesterase	15481986	J. Med. Chem.	2004	47	22	5492	408.53	3.64	63.77	0
110	CHEMBL361869	COc1cc2cc(sc2cc1OC)C(=O)C3CC[N+](C)(Cc4ccccc4)CCC3O	=	7.37	#N/A	P22303	Acetylcholinesterase	15481986	J. Med. Chem.	2004	47	22	5492	440.58	2.78	84	0
1000	CHEMBL362752	COc1cc2CC(Sc2cc1OC)C(=O)CCc3cc[n+](Cc4ccsc4)cc3	=	8.22	#N/A	P22303	Acetylcholinesterase	15481986	J. Med. Chem.	2004	47	22	5492	426.57	5.14	92.95	1
2570	CHEMBL362711	COc1cc2cc(sc2cc1OC)C(=O)CC3CCCC[N+](C)(Cc4ccccc4)CC3	=	6.96	#N/A	P22303	Acetylcholinesterase	15481986	J. Med. Chem.	2004	47	22	5492	452.63	4.7	63.77	0
2670	CHEMBL1834808	CCCCCCCC\C=C/CCCCCCCC(=O)OCCCc1cc(OC)c2oc(cc2c1)c3ccc4OCOc4c3	=	1800	nM	P22303	Acetylcholinesterase	21939219	J. Nat. Prod.	2011	74	10	2081	590.79	11.31	67.13	2
250	CHEMBL1834807	CCCCC\C=C/C\C=C/CCCCCCCC(=O)OCCCc1ccc2oc(cc2c1)c3ccc4OCOc4c3	=	2700	nM	P22303	Acetylcholinesterase	21939219	J. Nat. Prod.	2011	74	10	2081	558.75	10.88	57.9	2
90	CHEMBL1834809	CCCCCCCC\C=C/CCCCCCCC(=O)OCCCc1ccc2oc(cc2c1)c3ccc4OCOc4c3	=	3100	nM	P22303	Acetylcholinesterase	21939219	J. Nat. Prod.	2011	74	10	2081	560.76	11.33	57.9	2
30	CHEMBL185799	COc1cc2C=C(C3CC[N+](C)(Cc4ccccc4)CC3)C(=O)c2cc1OC	=	6.6	#N/A	P22303	Acetylcholinesterase	15481986	J. Med. Chem.	2004	47	22	5492	378.48	2.72	35.53	0
0.48	CHEMBL189774	COCC[n+]1ccc(CCC(=O)C2Cc3cc(OC)c(OC)cc3S2)cc1	=	7.52	#N/A	P22303	Acetylcholinesterase	15481986	J. Med. Chem.	2004	47	22	5492	388.5	3.76	73.94	0
53	CHEMBL365904	COc1cc2CC(Sc2cc1OC)C(=O)CCc3cc[n+](CC4CCC4)cc3	=	7.4	#N/A	P22303	Acetylcholinesterase	15481986	J. Med. Chem.	2004	47	22	5492	398.54	5.17	64.71	1
79	CHEMBL366114	COc1cc2CC(Sc2cc1OC)C(=O)CCc3cc[n+](C)cc3	=	6.05	#N/A	P22303	Acetylcholinesterase	15481986	J. Med. Chem.	2004	47	22	5492	344.45	3.89	64.71	0
40	CHEMBL3233998	COc1ccc(cc1O)C(C#N)N2CCOCC2	=	363000	nM	P22303	Acetylcholinesterase	24704612	Eur. J. Med. Chem.	2014	78	#N/A	392	248.28	1.2	65.72	0
4.5	CHEMBL1377579	Oc1ccc(cc1)C(C#N)N2CCCCC2	=	93000	nM	P22303	Acetylcholinesterase	24704612	Eur. J. Med. Chem.	2014	78	#N/A	392	216.28	2.44	47.26	0
54	CHEMBL1344483	COc1ccc(cc1OC)C(C#N)N2CCCCC2	=	45000	nM	P22303	Acetylcholinesterase	24704612	Eur. J. Med. Chem.	2014	78	#N/A	392	260.33	2.65	45.49	0
280	CHEMBL3233990	COc1ccc(cc1OC)C(C#N)N2CCCC2	=	42000	nM	P22303	Acetylcholinesterase	24704612	Eur. J. Med. Chem.	2014	78	#N/A	392	246.3	2.2	45.49	0
8	CHEMBL3233991	COc1ccc(cc1OC)C(C#N)N2CCOCC2	=	54000	nM	P22303	Acetylcholinesterase	24704612	Eur. J. Med. Chem.	2014	78	#N/A	392	262.3	1.42	54.72	0
120	CHEMBL3233022	COc1ccc(cc1OC)C(C#N)N2CCN(C)CC2	=	379000	nM	P22303	Acetylcholinesterase	24704612	Eur. J. Med. Chem.	2014	78	#N/A	392	275.35	1.69	48.73	0
32	CHEMBL3233992	N#CC(N1CCCCC1)c2ccc3OCOc3c2	=	61400	nM	P22303	Acetylcholinesterase	24704612	Eur. J. Med. Chem.	2014	78	#N/A	392	244.29	2.45	45.49	0
750	CHEMBL3233993	N#CC(N1CCCC1)c2ccc3OCOc3c2	=	51000	nM	P22303	Acetylcholinesterase	24704612	Eur. J. Med. Chem.	2014	78	#N/A	392	230.26	2	45.49	0
19580	CHEMBL1191355	N#CC(N1CCOCC1)c2ccc3OCOc3c2	=	58000	nM	P22303	Acetylcholinesterase	24704612	Eur. J. Med. Chem.	2014	78	#N/A	392	246.26	1.23	54.72	0
900	CHEMBL1194868	CN1CCN(CC1)C(C#N)c2ccc3OCOc3c2	=	275300	nM	P22303	Acetylcholinesterase	24704612	Eur. J. Med. Chem.	2014	78	#N/A	392	259.3	1.5	48.73	0
43	CHEMBL3233994	COc1cc(cc(OC)c1OC)C(C#N)N2CCCCC2	=	381000	nM	P22303	Acetylcholinesterase	24704612	Eur. J. Med. Chem.	2014	78	#N/A	392	290.36	2.64	54.72	0
4.6	CHEMBL3233995	COc1cc(cc(OC)c1OC)C(C#N)N2CCCC2	=	321000	nM	P22303	Acetylcholinesterase	24704612	Eur. J. Med. Chem.	2014	78	#N/A	392	276.33	2.18	54.72	0
4.7	CHEMBL1192998	COc1cc(cc(OC)c1OC)C(C#N)N2CCOCC2	=	389000	nM	P22303	Acetylcholinesterase	24704612	Eur. J. Med. Chem.	2014	78	#N/A	392	292.33	1.41	63.95	0
17	CHEMBL1190535	COc1cc(cc(OC)c1OC)C(C#N)N2CCN(C)CC2	=	406000	nM	P22303	Acetylcholinesterase	24704612	Eur. J. Med. Chem.	2014	78	#N/A	392	305.37	1.68	57.96	0
5	CHEMBL3233996	COc1ccc(cc1O)C(C#N)N2CCCCC2	=	478000	nM	P22303	Acetylcholinesterase	24704612	Eur. J. Med. Chem.	2014	78	#N/A	392	246.3	2.43	56.49	0
120	CHEMBL3233997	COc1ccc(cc1O)C(C#N)N2CCCC2	=	394000	nM	P22303	Acetylcholinesterase	24704612	Eur. J. Med. Chem.	2014	78	#N/A	392	232.28	1.97	56.49	0
270	CHEMBL3233999	COc1ccc(cc1O)C(C#N)N2CCN(C)CC2	=	350100	nM	P22303	Acetylcholinesterase	24704612	Eur. J. Med. Chem.	2014	78	#N/A	392	261.32	1.47	59.73	0
540	CHEMBL1556015	COc1cc(ccc1O)C(C#N)N2CCCCC2	=	448000	nM	P22303	Acetylcholinesterase	24704612	Eur. J. Med. Chem.	2014	78	#N/A	392	246.3	2.43	56.49	0
30	CHEMBL3234000	COc1cc(ccc1O)C(C#N)N2CCCC2	=	358200	nM	P22303	Acetylcholinesterase	24704612	Eur. J. Med. Chem.	2014	78	#N/A	392	232.28	1.97	56.49	0
20	CHEMBL1611608	COc1cc(ccc1O)C(C#N)N2CCOCC2	=	409200	nM	P22303	Acetylcholinesterase	24704612	Eur. J. Med. Chem.	2014	78	#N/A	392	248.28	1.2	65.72	0
40	CHEMBL3234001	COc1cc(ccc1O)C(C#N)N2CCN(C)CC2	=	340200	nM	P22303	Acetylcholinesterase	24704612	Eur. J. Med. Chem.	2014	78	#N/A	392	261.32	1.47	59.73	0
140	CHEMBL388560	CCOP(=S)(OCC)Oc1cc(C)nc(n1)C(C)C	=	1900	nM	P22303	Acetylcholinesterase	24704612	Eur. J. Med. Chem.	2014	78	#N/A	392	304.35	3.14	95.37	0
800	CHEMBL542981	Cl.CCCN(C)C(=O)Oc1cccc2CCC(NCC#C)c12	=	45800	nM	P22303	Acetylcholinesterase	12431053	J. Med. Chem.	2002	45	24	5260	286.37	3.96	41.57	0
140	CHEMBL430403	CCOC(=O)C1=C(C)Oc2nc3CCCCc3c(N)c2C1c4ccc(C)cc4	=	182	nM	P22303	Acetylcholinesterase	24148993	Eur. J. Med. Chem.	2013	70	#N/A	165	378.46	4.57	74.44	0
28	CHEMBL398628	CCOC(=O)C1=C(C)Oc2nc3CCCCc3c(N)c2C1c4ccc(OC)cc4	=	868	nM	P22303	Acetylcholinesterase	24148993	Eur. J. Med. Chem.	2013	70	#N/A	165	394.46	4.07	83.67	0
23	CHEMBL1834811	CC[C@H](C)C(=O)OCCCc1ccc2oc(cc2c1)c3ccc4OCOc4c3	=	6100	nM	P22303	Acetylcholinesterase	21939219	J. Nat. Prod.	2011	74	10	2081	380.43	5.85	57.9	1
14	CHEMBL268499	CN(C)Cc1oc(CSCCCCCCSCc2oc(CN(C)C)cc2)cc1	=	740	nM	P22303	Acetylcholinesterase	1552502	J. Med. Chem.	1992	35	6	1102	424.66	4.8	83.36	0
31	CHEMBL12473	CN(C)Cc1oc(CSCc2cccc(CSCc3oc(CN(C)C)cc3)c2)cc1	=	1500	nM	P22303	Acetylcholinesterase	1552502	J. Med. Chem.	1992	35	6	1102	444.65	4.76	83.35	0
260	CHEMBL267649	CN(C)Cc1oc(CSCc2ccccc2CSCc3oc(CN(C)C)cc3)cc1	=	9000	nM	P22303	Acetylcholinesterase	1552502	J. Med. Chem.	1992	35	6	1102	444.65	4.76	83.35	0
1300	CHEMBL12858	CN(C)Cc1oc(CSCCNC(=NC#N)NCCSCc2oc(CN(C)C)cc2)cc1	=	290	nM	P22303	Acetylcholinesterase	1552502	J. Med. Chem.	1992	35	6	1102	478.67	2.62	143.57	0
363.08	CHEMBL13308	CN(C)Cc1oc(CSCCSCc2oc(CN(C)C)cc2)cc1	=	500	nM	P22303	Acetylcholinesterase	1552502	J. Med. Chem.	1992	35	6	1102	368.56	3.24	83.36	0
785	CHEMBL12937	CN(C)Cc1oc(CSCCCCSCc2oc(CN(C)C)cc2)cc1	=	210	nM	P22303	Acetylcholinesterase	1552502	J. Med. Chem.	1992	35	6	1102	396.61	3.89	83.36	0
5.5	CHEMBL13166	CN(C)Cc1oc(CSCCCCCSCc2oc(CN(C)C)cc2)cc1	=	900	nM	P22303	Acetylcholinesterase	1552502	J. Med. Chem.	1992	35	6	1102	410.64	4.34	83.36	0
0.5	CHEMBL13522	CN(C)Cc1oc(CSCc2oc(CN(C)C)cc2)cc1	=	44000	nM	P22303	Acetylcholinesterase	1552502	J. Med. Chem.	1992	35	6	1102	308.44	2.63	58.06	0
1	CHEMBL151236	CCN(C)C(=O)Oc1cccc(CCN)c1	=	35500	nM	P22303	Acetylcholinesterase	12431053	J. Med. Chem.	2002	45	24	5260	222.28	1.58	55.56	0
206310	CHEMBL12941	CN(C)Cc1oc(CSCCNC(=O)CSCc2oc(CN(C)C)cc2)cc1	=	2500	nM	P22303	Acetylcholinesterase	1552502	J. Med. Chem.	1992	35	6	1102	425.61	2.3	112.46	0
99410	CHEMBL357953	CCN(C)C(=O)Oc1cccc(CCNC(C)C#C)c1	=	13900	nM	P22303	Acetylcholinesterase	12431053	J. Med. Chem.	2002	45	24	5260	274.36	3.58	41.57	0
40780	CHEMBL275537	CN(C)Cc1oc(CSCCCSCc2oc(CN(C)C)cc2)cc1	=	330	nM	P22303	Acetylcholinesterase	1552502	J. Med. Chem.	1992	35	6	1102	382.58	3.31	83.36	0
79210	CHEMBL151125	CC(Cc1cccc(OC(=O)N(C)C2CCCCC2)c1)N(C)CC#C	=	8670	nM	P22303	Acetylcholinesterase	12431053	J. Med. Chem.	2002	45	24	5260	342.48	5.62	32.78	1
121110	CHEMBL1202417	Cl.CN(C)Cc1oc(CSCCN\C=N\CCSCc2oc(CN(C)C)cc2)cc1	=	3000	nM	P22303	Acetylcholinesterase	1552502	J. Med. Chem.	1992	35	6	1102	438.65	2.62	107.75	0
78410	CHEMBL12781	CN(C)Cc1oc(CSCc2ccc(cc2)c3ccc(CSCc4oc(CN(C)C)cc4)cc3)cc1	=	180	nM	P22303	Acetylcholinesterase	1552502	J. Med. Chem.	1992	35	6	1102	520.75	6.28	83.35	2
115110	CHEMBL13214	CN(C)Cc1oc(CSCCNC(=O)NCCSCc2oc(CN(C)C)cc2)cc1	=	48000	nM	P22303	Acetylcholinesterase	1552502	J. Med. Chem.	1992	35	6	1102	454.65	2.43	124.48	0
74210	CHEMBL12472	CN(C)Cc1oc(CSCc2ccc(CSCc3oc(CN(C)C)cc3)cc2)cc1	=	260	nM	P22303	Acetylcholinesterase	1552502	J. Med. Chem.	1992	35	6	1102	444.65	4.76	83.35	0
119110	CHEMBL46151	CCN(CC)CCS\C(=N/O)\C(=O)c1ccc(OC)cc1	=	77	M-1 min-1	P22303	Acetylcholinesterase	3746817	J. Med. Chem.	1986	29	9	1689	310.41	3.02	87.43	0
90910	CHEMBL1917825	COc1ccc2nc3CCCCc3c(NCCCC=C)c2c1	=	2200	nM	P22303	Acetylcholinesterase	21920739	Bioorg. Med. Chem. Lett.	2011	21	21	6563	296.41	4.72	34.15	0
3388.44	CHEMBL1917826	COc1ccc2nc3CCCCc3c(N4CCCCCN(CCCCC4)c5c6CCCCc6nc7ccc(OC)cc57)c2c1	=	4600	nM	P22303	Acetylcholinesterase	21920739	Bioorg. Med. Chem. Lett.	2011	21	21	6563	592.81	9.2	50.72	2
104713	CHEMBL1618217	CCCCCCNc1c2CCCCc2nc3ccc(OC)cc13	=	100	nM	P22303	Acetylcholinesterase	21920739	Bioorg. Med. Chem. Lett.	2011	21	21	6563	312.45	5.57	34.15	1
525000	CHEMBL1618106	CCCCCCCNc1c2CCCCc2nc3ccc(OC)cc13	=	270	nM	P22303	Acetylcholinesterase	21920739	Bioorg. Med. Chem. Lett.	2011	21	21	6563	326.48	6.03	34.15	1
1412.54	CHEMBL1914495	COc1ccc2nc3CCCCc3c(NC(CBr)C=C)c2c1	=	89100	nM	P22303	Acetylcholinesterase	21920739	Bioorg. Med. Chem. Lett.	2011	21	21	6563	361.28	4.78	34.15	0
6165.95	CHEMBL538853	Cl.CN1[C@@H]2[C@@](C)(CC[N@@+]2(C)[O-])c3cc(OC(=O)Nc4ccccc4)ccc13	=	200	nM	P22303	Acetylcholinesterase	12166941	J. Med. Chem.	2002	45	17	3684	353.41	3.12	58.64	0
53703.2	CHEMBL556186	Cl.CN1[C@@H]2[C@@](C)(CC[N@@+]2(C)[O-])c3cc(OC(=O)Nc4ccccc4C)ccc13	=	180	nM	P22303	Acetylcholinesterase	12166941	J. Med. Chem.	2002	45	17	3684	367.44	3.61	58.64	0
210	CHEMBL123249	CN1CC[C@]2(C)[C@H]1N(C)c3ccc(OC(=O)Nc4ccccc4)cc23.OC(C(O)C(=O)O)C(=O)O	=	24	nM	P22303	Acetylcholinesterase	12166941	J. Med. Chem.	2002	45	17	3684	337.42	3.93	44.81	0
33113.1	CHEMBL332760	CC(C)c1ccc(NC(=O)Oc2ccc3N(C)[C@H]4N(C)CC[C@@]4(C)c3c2)cc1.OC(C(O)C(=O)O)C(=O)O	=	760	nM	P22303	Acetylcholinesterase	12166941	J. Med. Chem.	2002	45	17	3684	379.5	5.12	44.81	1
15848.9	CHEMBL338975	CNC(=O)Oc1ccc2N(C)[C@H]3N(C)CC[C@@]3(C)c2c1.OC(=O)c4ccccc4O	=	28	nM	P22303	Acetylcholinesterase	12166941	J. Med. Chem.	2002	45	17	3684	275.35	2.35	44.81	0
113000	CHEMBL359288	CN(C)C(=O)Oc1ccc2CCCC(CC#C)c2c1	=	3940	nM	P22303	Acetylcholinesterase	12431053	J. Med. Chem.	2002	45	24	5260	257.33	4.66	29.54	0
3000	CHEMBL538109	Cl.CCc1ccccc1NC(=O)Oc2ccc3N(C)[C@@H]4[C@@](C)(CC[N@@+]4(C)[O-])c3c2	=	125	nM	P22303	Acetylcholinesterase	12166941	J. Med. Chem.	2002	45	17	3684	381.47	4.06	58.64	0
30000	CHEMBL544398	Cl.CN(C)C1CCc2c(OC(=O)N(C)C)cccc12	=	13	nM	P22303	Acetylcholinesterase	12431053	J. Med. Chem.	2002	45	24	5260	248.32	2.43	32.78	0
35000	CHEMBL71994	CCN(CC)CCS\C(=N/O)\c1onc(Cc2ccccc2)n1	=	1.4	M-1 min-1	P22303	Acetylcholinesterase	3783578	J. Med. Chem.	1986	29	11	2174	334.44	2.98	100.05	0
6000	CHEMBL124054	CN1CC[C@]2(C)[C@H](O1)N(C)c3ccc(OC(=O)Nc4ccccc4C)cc23	=	175	nM	P22303	Acetylcholinesterase	12166941	J. Med. Chem.	2002	45	17	3684	367.44	3.86	54.04	0
7000	CHEMBL121810	CCc1ccccc1NC(=O)Oc2ccc3N(C)[C@H]4ON(C)CC[C@@]4(C)c3c2	=	65	nM	P22303	Acetylcholinesterase	12166941	J. Med. Chem.	2002	45	17	3684	381.47	4.31	54.04	0
5000	CHEMBL122834	CCc1ccccc1NC(=O)Oc2ccc3N(C)[C@H]4N(C)CC[C@@]4(C)c3c2.OC(C(O)C(=O)O)C(=O)O	=	10	nM	P22303	Acetylcholinesterase	12166941	J. Med. Chem.	2002	45	17	3684	365.47	4.87	44.81	0
70000	CHEMBL538852	Cl.CNC(=O)Oc1ccc2N(C)[C@@H]3[C@@](C)(CC[N@@+]3(C)[O-])c2c1	=	100	nM	P22303	Acetylcholinesterase	12166941	J. Med. Chem.	2002	45	17	3684	291.35	1.54	58.64	0
120	CHEMBL123831	CN1CC[C@]2(C)[C@H](O1)N(C)c3ccc(OC(=O)Nc4ccccc4)cc23	=	130	nM	P22303	Acetylcholinesterase	12166941	J. Med. Chem.	2002	45	17	3684	353.41	3.37	54.04	0
602.56	CHEMBL123248	CNC(=O)Oc1ccc2N(C)[C@H]3ON(C)CC[C@@]3(C)c2c1	=	150	nM	P22303	Acetylcholinesterase	12166941	J. Med. Chem.	2002	45	17	3684	291.35	1.79	54.04	0
218.78	CHEMBL20339	CCN(CC)CCS\C(=N/O)\c1onc(n1)c2ccccc2	=	31.6	M-1 min-1	P22303	Acetylcholinesterase	3783578	J. Med. Chem.	1986	29	11	2174	320.41	2.94	100.05	0
229.09	CHEMBL19557	CCN(CC)CCS\C(=N/O)\c1onc(C)n1	=	1.4	M-1 min-1	P22303	Acetylcholinesterase	3783578	J. Med. Chem.	1986	29	11	2174	258.34	1.28	100.05	0
537.03	CHEMBL120279	CN1CC[C@]2(C)[C@H]1N(C)c3ccc(OC(=O)Nc4ccccc4C)cc23.OC(C(O)C(=O)O)C(=O)O	=	10	nM	P22303	Acetylcholinesterase	12166941	J. Med. Chem.	2002	45	17	3684	351.44	4.41	44.81	0
323.59	CHEMBL497686	Cc1ccc(cc1)C2CC(=Nc3ccccc3S2)c4cccc(O)c4	=	49400	nM	P22303	Acetylcholinesterase	18650096	Bioorg. Med. Chem.	2008	16	16	7691	345.46	5.74	57.89	1
61.66	CHEMBL498539	Oc1cccc(c1)C2=Nc3ccccc3SC(C2)c4ccc(Cl)cc4	=	18800	nM	P22303	Acetylcholinesterase	18650096	Bioorg. Med. Chem.	2008	16	16	7691	365.88	5.92	57.89	1
158.49	CHEMBL526476	Oc1cccc(c1)C2=Nc3ccccc3SC(C2)c4ccccc4F	=	70600	nM	P22303	Acetylcholinesterase	18650096	Bioorg. Med. Chem.	2008	16	16	7691	349.42	5.46	57.89	1
91.2	CHEMBL456156	Oc1cccc(c1)C2=Nc3ccccc3SC(C2)c4ccccc4	=	40000	nM	P22303	Acetylcholinesterase	18650096	Bioorg. Med. Chem.	2008	16	16	7691	331.43	5.25	57.89	1
602.56	CHEMBL508510	Oc1cccc(c1)C2CC(=Nc3ccccc3S2)c4cccc(O)c4	=	71100	nM	P22303	Acetylcholinesterase	18650096	Bioorg. Med. Chem.	2008	16	16	7691	347.43	5.01	78.12	1
109.65	CHEMBL498536	Oc1cccc(c1)C2=Nc3ccccc3SC(C2)c4cccs4	=	5900	nM	P22303	Acetylcholinesterase	18650096	Bioorg. Med. Chem.	2008	16	16	7691	337.46	5.1	86.13	1
302	CHEMBL539571	Cl.CCCCN(CC)C(=O)Oc1ccc2CCC(NCC#C)c2c1	=	72400	nM	P22303	Acetylcholinesterase	12431053	J. Med. Chem.	2002	45	24	5260	314.42	4.77	41.57	0
52.48	CHEMBL1669480	[Br-].[Br-].C([n+]1ccc2ccccc2c1)[n+]3ccc4ccccc4c3	=	654000	nM	P22303	Acetylcholinesterase	21236521	Eur. J. Med. Chem.	2011	46	2	811	272.34	4.49	7.76	0
79.43	CHEMBL1669481	[Br-].[Br-].C(C[n+]1ccc2ccccc2c1)C[n+]3ccc4ccccc4c3	=	446000	nM	P22303	Acetylcholinesterase	21236521	Eur. J. Med. Chem.	2011	46	2	811	300.4	4.57	7.76	0
40738	CHEMBL1669482	[Br-].[Br-].C(CC[n+]1ccc2ccccc2c1)C[n+]3ccc4ccccc4c3	=	36000	nM	P22303	Acetylcholinesterase	21236521	Eur. J. Med. Chem.	2011	46	2	811	314.42	5.15	7.76	1
21379.6	CHEMBL1669483	[Br-].[Br-].C(CC[n+]1ccc2ccccc2c1)CC[n+]3ccc4ccccc4c3	=	13000	nM	P22303	Acetylcholinesterase	21236521	Eur. J. Med. Chem.	2011	46	2	811	328.45	5.6	7.76	1
7079.46	CHEMBL1669484	[Br-].[Br-].C(CCC[n+]1ccc2ccccc2c1)CC[n+]3ccc4ccccc4c3	=	300	nM	P22303	Acetylcholinesterase	21236521	Eur. J. Med. Chem.	2011	46	2	811	342.48	6.06	7.76	1
51286.1	CHEMBL1669485	[Br-].[Br-].C(CCC[n+]1ccc2ccccc2c1)CCC[n+]3ccc4ccccc4c3	=	500	nM	P22303	Acetylcholinesterase	21236521	Eur. J. Med. Chem.	2011	46	2	811	356.5	6.52	7.76	1
93325.4	CHEMBL104553	[Br-].[Br-].C(CCCC[n+]1ccc2ccccc2c1)CCCC[n+]3ccc4ccccc4c3	=	40	nM	P22303	Acetylcholinesterase	21236521	Eur. J. Med. Chem.	2011	46	2	811	384.56	7.43	7.76	1
12022.6	CHEMBL1643944	[Br-].[Br-].C(CCCCC[n+]1ccc2ccccc2c1)CCCC[n+]3ccc4ccccc4c3	=	50	nM	P22303	Acetylcholinesterase	21236521	Eur. J. Med. Chem.	2011	46	2	811	398.58	7.88	7.76	1
17782.8	CHEMBL104613	[Br-].[Br-].C(CCCCC[n+]1ccc2ccccc2c1)CCCCC[n+]3ccc4ccccc4c3	=	100	nM	P22303	Acetylcholinesterase	21236521	Eur. J. Med. Chem.	2011	46	2	811	412.61	8.34	7.76	1
69183.1	CHEMBL105537	[Br-].[Br-].C(CCCCCC[n+]1ccc2ccccc2c1)CCCCC[n+]3ccc4ccccc4c3	=	137000	nM	P22303	Acetylcholinesterase	21236521	Eur. J. Med. Chem.	2011	46	2	811	426.64	8.8	7.76	1
48977.9	CHEMBL1669487	[Cl-].[Cl-].C(OC[n+]1ccc2ccccc2c1)[n+]3ccc4ccccc4c3	=	2000	nM	P22303	Acetylcholinesterase	21236521	Eur. J. Med. Chem.	2011	46	2	811	302.37	4.34	16.98	0
2137.96	CHEMBL1669488	[Br-].[Br-].C(C[n+]1ccc2ccccc2c1)OCC[n+]3ccc4ccccc4c3	=	1310000	nM	P22303	Acetylcholinesterase	21236521	Eur. J. Med. Chem.	2011	46	2	811	330.42	4.37	16.98	0
1862.09	CHEMBL1669489	[Br-].[Br-].C(\C=C\C[n+]1ccc2ccccc2c1)[n+]3ccc4ccccc4c3	=	7000	nM	P22303	Acetylcholinesterase	21236521	Eur. J. Med. Chem.	2011	46	2	811	312.41	4.97	7.76	0
3890.45	CHEMBL1669490	[Cl-].[Cl-].C(\C=C/C[n+]1ccc2ccccc2c1)[n+]3ccc4ccccc4c3	=	17000	nM	P22303	Acetylcholinesterase	21236521	Eur. J. Med. Chem.	2011	46	2	811	312.41	4.97	7.76	0
3890.45	CHEMBL1669491	[Br-].[Br-].C(c1ccccc1C[n+]2ccc3ccccc3c2)[n+]4ccc5ccccc5c4	=	250000	nM	P22303	Acetylcholinesterase	21236521	Eur. J. Med. Chem.	2011	46	2	811	362.47	6.02	7.76	1
1905.46	CHEMBL1669492	[Br-].[Br-].C(c1cccc(C[n+]2ccc3ccccc3c2)c1)[n+]4ccc5ccccc5c4	=	8000	nM	P22303	Acetylcholinesterase	21236521	Eur. J. Med. Chem.	2011	46	2	811	362.47	6.02	7.76	1
3467.37	CHEMBL1669493	[Br-].[Br-].C(c1ccc(C[n+]2ccc3ccccc3c2)cc1)[n+]4ccc5ccccc5c4	=	12000	nM	P22303	Acetylcholinesterase	21236521	Eur. J. Med. Chem.	2011	46	2	811	362.47	6.02	7.76	1
1949.84	CHEMBL372202	COc1ccc2[nH]cc(CCNC(=O)CCCCCCNc3c4CCCCc4nc5cc(Cl)cc(Cl)c35)c2c1	=	0.04	nM	P22303	Acetylcholinesterase	16420031	J. Med. Chem.	2006	49	2	459	567.55	7.85	79.04	2
1819.7	CHEMBL322628	[Cl-].CC(C)CCSC(=O)OCC[N+](C)(C)C	=	50000	nM	P22303	Acetylcholinesterase	9301662	J. Med. Chem.	1997	40	19	3009	234.38	1.59	51.6	0
1548.82	CHEMBL556939	C[C@]1(CO)CCC[C@@]2(C)[C@@H]3CC[C@@H]4C[C@@]3([C@@H](O)C[C@@H]12)[C@H]5O[C@@]45C	=	14500	nM	P22303	Acetylcholinesterase	19215141	J. Nat. Prod.	2009	72	3	500	320.47	2.35	52.98	0
33113.1	CHEMBL561846	C[C@]1(CO)CCC[C@@]2(C)[C@@H]3CC[C@@H]4C[C@]3(CC4=C)[C@@H](O)C[C@@H]12	=	22800	nM	P22303	Acetylcholinesterase	19215141	J. Nat. Prod.	2009	72	3	500	304.47	3.44	40.46	0
20893	CHEMBL556161	Cl.CCCN(C)C(=O)Oc1cc(Cl)c2CCC(NCC#C)c2c1	=	43900	nM	P22303	Acetylcholinesterase	12431053	J. Med. Chem.	2002	45	24	5260	320.81	4.63	41.57	0
12882.5	CHEMBL381499	Clc1ccc2c(NCCCCCCC(=O)NCCc3c[nH]c4ccccc34)c5CCCCc5nc2c1	=	0.1	nM	P22303	Acetylcholinesterase	16420031	J. Med. Chem.	2006	49	2	459	503.08	7.21	69.81	2
4570.88	CHEMBL382260	COc1ccc2[nH]cc(CCNC(=O)CCCCCCNc3c4CCCCc4nc5ccccc35)c2c1	=	0.65	nM	P22303	Acetylcholinesterase	16420031	J. Med. Chem.	2006	49	2	459	498.66	6.52	79.04	1
7762.47	CHEMBL199670	O=C(CCCCCCNc1c2CCCCc2nc3ccccc13)NCCc4c[nH]c5ccccc45	=	0.5	nM	P22303	Acetylcholinesterase	16420031	J. Med. Chem.	2006	49	2	459	468.63	6.54	69.81	1
26915.3	CHEMBL370807	Oc1ccc2[nH]cc(CCNC(=O)CCCCCNc3c4CCCCc4nc5ccccc35)c2c1	=	0.45	nM	P22303	Acetylcholinesterase	16420031	J. Med. Chem.	2006	49	2	459	470.61	5.84	90.04	1
23988.3	CHEMBL202661	Clc1cccc2nc3CCCCc3c(NCCCCCC(=O)NCCc4c[nH]c5ccccc45)c12	=	0.87	nM	P22303	Acetylcholinesterase	16420031	J. Med. Chem.	2006	49	2	459	489.05	6.75	69.81	1
14454.4	CHEMBL148760	CC(NC1CCc2ccc(SC(=O)N(C)C)cc12)C#C	=	1800	nM	P22303	Acetylcholinesterase	12431053	J. Med. Chem.	2002	45	24	5260	288.41	4.02	57.64	0
32359.4	CHEMBL1651042	C[C@@H]([C@H]1[C@H](O)C[C@@]2(C)[C@@H]3C[C@H](OC(=O)C)[C@H]4[C@]5(C)CO[C@@H]([C@@H]5NC(=O)c6ccccc6)[C@H]7O[C@@]47CC3=CC[C@]12C)N(C)C	=	3000	nM	P22303	Acetylcholinesterase	20954721	J. Nat. Prod.	2010	73	11	1858	592.77	2.48	100.63	1
8511.38	CHEMBL1651043	C[C@@H]([C@H]1[C@H](O)C[C@@]2(C)[C@@H]3C[C@H](O)[C@H]4[C@]5(C)CO[C@@]4(CC3=CC[C@]12C)C=C[C@@H]5NC(=O)c6ccccc6)N(C)C	=	8500	nM	P22303	Acetylcholinesterase	20954721	J. Nat. Prod.	2010	73	11	1858	534.73	2.82	82.03	1
1698.24	CHEMBL1651044	C[C@@H]([C@H]1[C@H](O)C[C@@]2(C)[C@@H]3C=C[C@H]4C(C)(C)[C@H]([C@H](O)C[C@@]45C[C@@]35CC[C@]12C)N(C)C)N(C)C	=	22900	nM	P22303	Acetylcholinesterase	20954721	J. Nat. Prod.	2010	73	11	1858	444.69	2.95	46.94	0
24547.1	CHEMBL1651045	C[C@@H]([C@H]1[C@H](O)C[C@@]2(C)[C@@H]3CC[C@H]4[C@@H](C)[C@H](CCC4=CC3=CC[C@]12C)N(C)C)N(C)C	=	25800	nM	P22303	Acetylcholinesterase	20954721	J. Nat. Prod.	2010	73	11	1858	414.67	4.46	26.71	0
7079.46	CHEMBL1651046	C[C@@H]([C@H]1[C@H](O)C[C@@]2(C)[C@@H]3CC[C@@H]4C(=CC3=CC[C@]12C)CC[C@H](N(C)C)C4(C)C)N(C)C	=	29800	nM	P22303	Acetylcholinesterase	20954721	J. Nat. Prod.	2010	73	11	1858	428.69	4.73	26.71	0
3019.95	CHEMBL1651041	C[C@@H]([C@H]1[C@@H](C[C@@]2(C)[C@@H]3C[C@H]4OC[C@@]5(C)[C@@H](NC(=O)c6ccccc6)C=C[C@@](O)(CC3=CC[C@]12C)[C@@H]45)OC(=O)C)N(C)C	=	14000	nM	P22303	Acetylcholinesterase	20954721	J. Nat. Prod.	2010	73	11	1858	576.77	3.2	88.1	1
870.96	CHEMBL1651040	C[C@@H]([C@H]1[C@@H](C[C@@]2(C)[C@@H]3CC[C@H]4[C@](C)(CO)[C@@H](NC(=O)c5ccccc5)C=C[C@]4(O)CC3=CC[C@]12C)OC(=O)C)N(C)C	=	30200	nM	P22303	Acetylcholinesterase	20954721	J. Nat. Prod.	2010	73	11	1858	578.78	3.67	99.1	1
27542.3	CHEMBL1651047	C[C@@H]([C@H]1CC[C@@]2(C)[C@@H]3CC[C@@H]4C(=CC3=CC[C@]12C)CC[C@H](N(C)C)C4(C)C)N(C)C	=	80000	nM	P22303	Acetylcholinesterase	20954721	J. Nat. Prod.	2010	73	11	1858	412.69	5.97	6.48	1
6606.93	CHEMBL1651048	C\C=C/1\C(=O)C[C@@]2(C)[C@@H]3CC[C@H]4C(C)(C)[C@H](CC[C@@]45C[C@@]35CC[C@]12C)N(C)C	=	58200	nM	P22303	Acetylcholinesterase	20954721	J. Nat. Prod.	2010	73	11	1858	383.61	4.9	20.31	0
1348.96	CHEMBL1651038	CN[C@H]1CCC2=CC3=CC[C@]4(C)[C@@H]([C@H](C)N(C)C)[C@H](O)C[C@@]4(C)[C@@H]3CC[C@H]2C1(C)C	=	40000	nM	P22303	Acetylcholinesterase	20954721	J. Nat. Prod.	2010	73	11	1858	414.67	4.2	35.5	0
8912.51	CHEMBL376327	C[C@@H]1C[C@H]2CC(=O)[C@H]3C[C@H](O)CN4CC[C@@H](O)C23C4=C1	=	27900	nM	P22303	Acetylcholinesterase	17503851	J. Nat. Prod.	2007	70	6	1024	277.36	0.05	60.77	0
13803.8	CHEMBL229334	CC1=C[C@H]2[C@H](O)C(=O)[C@H]3CCCN4CCC[C@H]2[C@]34C1	=	16700	nM	P22303	Acetylcholinesterase	17503851	J. Nat. Prod.	2007	70	6	1024	261.36	1.65	40.54	0
20893	CHEMBL2071424	CC(=CCC\C(=C\Cc1ccc(O)c2nc3cccc(O)c3nc12)\C)C	=	2620	nM	P22303	Acetylcholinesterase	22775474	J. Nat. Prod.	2012	75	7	1400	348.44	6.26	66.24	1
12022.6	CHEMBL2071425	CC(=CCC\C(=C\Cc1ccc(OC(=O)C)c2nc3cccc(OC(=O)C)c3nc12)\C)C	=	2010	nM	P22303	Acetylcholinesterase	22775474	J. Nat. Prod.	2012	75	7	1400	432.51	6.28	78.38	1
1202.26	CHEMBL2071426	Oc1cccc2nc3c(O)cccc3nc12	=	4520	nM	P22303	Acetylcholinesterase	22775474	J. Nat. Prod.	2012	75	7	1400	212.2	2.58	66.24	0
16982.4	CHEMBL543546	Cl.CC(C)N(CCS\C(=N/O)\C(=O)c1ccc(Cl)cc1)C(C)C	=	48.8	M-1 min-1	P22303	Acetylcholinesterase	3746817	J. Med. Chem.	1986	29	9	1689	342.88	4.45	78.2	0
16982.4	CHEMBL3122167	CCNC(=O)c1ccc2nc(c3CCCNc3c2c1)c4ccc(Cl)cc4	#N/A	#N/A	#N/A	P22303	Acetylcholinesterase	24389509	Eur. J. Med. Chem.	2014	73	#N/A	141	365.86	4.52	54.02	0
14125.4	CHEMBL3122149	CCNC(=O)c1ccc2nc(c3CCCN(Cc4ccccc4)c3c2c1)c5ccc(Cl)cc5	#N/A	#N/A	#N/A	P22303	Acetylcholinesterase	24389509	Eur. J. Med. Chem.	2014	73	#N/A	141	455.98	6.46	45.23	1
19054.6	CHEMBL416644	[Cl-].CC[N+](C)(CC)CCS\C(=N/O)\C(=O)c1ccc(F)cc1	=	166	M-1 min-1	P22303	Acetylcholinesterase	3746817	J. Med. Chem.	1986	29	9	1689	313.41	1.88	74.96	0
5370.32	CHEMBL543779	Cl.CCN(CC)CCS\C(=N/O)\C(=O)c1ccc(cc1)C#N	#N/A	45.8	M-1 min-1	P22303	Acetylcholinesterase	3746817	J. Med. Chem.	1986	29	9	1689	305.4	2.91	101.99	0
6456.54	CHEMBL3215816	Cl.Cl.Cc1ccc2ccc(CNCCCCCCCCNc3c4CCCCc4nc5ccccc35)c(O)c2n1	=	700	#N/A	P22303	Acetylcholinesterase	20545360	J. Med. Chem.	2010	53	13	4927	496.69	7.23	70.07	1
21877.6	CHEMBL542297	Cl.Cc1nc2cc(ccc2[nH]1)C(=O)CCC3CCN(Cc4ccccc4)CC3	=	12	nM	P22303	Acetylcholinesterase	7707311	J. Med. Chem.	1995	38	7	1084	361.48	4.26	48.99	0
12882.5	CHEMBL537908	Cl.O=C(CCC1CCN(Cc2ccccc2)CC1)c3ccc4[nH]c(nc4c3)c5ccccc5	=	33	nM	P22303	Acetylcholinesterase	7707311	J. Med. Chem.	1995	38	7	1084	423.55	5.92	48.99	1
933.25	CHEMBL542543	Cl.Cc1nc2ccc(cc2s1)C(=O)CCC3CCN(Cc4ccccc4)CC3	=	6.8	nM	P22303	Acetylcholinesterase	7707311	J. Med. Chem.	1995	38	7	1084	378.53	4.83	61.44	0
1288.25	CHEMBL552832	Cl.O=C(CCC1CCN(Cc2ccccc2)CC1)c3ccccc3	=	305	nM	P22303	Acetylcholinesterase	7707311	J. Med. Chem.	1995	38	7	1084	307.43	4.48	20.31	0
707.95	CHEMBL555075	Cl.CCn1c(C)nc2cc(ccc12)C(=O)CCC3CCN(Cc4ccccc4)CC3	=	4.3	nM	P22303	Acetylcholinesterase	7707311	J. Med. Chem.	1995	38	7	1084	389.53	4.81	38.13	0
1288.25	CHEMBL557181	Cl.O=C(CCC1CCN(Cc2ccccc2)CC1)c3ccc4OCCOc4c3	=	30	nM	P22303	Acetylcholinesterase	7707311	J. Med. Chem.	1995	38	7	1084	365.47	4.27	38.77	0
1202.26	CHEMBL604478	COc1cc(\C=N\[C@@]23CC(=C[C@@H](CC4=C2C=CC(=O)N4)/C/3=C\C)C)ccc1O	=	16	nM	P22303	Acetylcholinesterase	19726199	Bioorg. Med. Chem.	2009	17	19	6937	376.45	3.3	70.92	0
5128.61	CHEMBL595115	C\C=C\1/[C@@H]2CC3=C(C=CC(=O)N3)[C@]1(CC(=C2)C)\N=C\c4ccc(cc4)N(C)C	=	31	nM	P22303	Acetylcholinesterase	19726199	Bioorg. Med. Chem.	2009	17	19	6937	373.49	3.72	44.7	0
1412.54	CHEMBL594870	COc1ccc(\C=N\[C@@]23CC(=C[C@@H](CC4=C2C=CC(=O)N4)/C/3=C\C)C)cc1	=	31	nM	P22303	Acetylcholinesterase	19726199	Bioorg. Med. Chem.	2009	17	19	6937	360.45	3.54	50.69	0
8128.31	CHEMBL605303	CCOc1cc(\C=N\[C@@]23CC(=C[C@@H](CC4=C2C=CC(=O)N4)/C/3=C\C)C)ccc1O	=	25	nM	P22303	Acetylcholinesterase	19726199	Bioorg. Med. Chem.	2009	17	19	6937	390.47	3.64	70.92	0
812.83	CHEMBL606348	COc1cc(OC)cc(\C=N\[C@@]23CC(=C[C@@H](CC4=C2C=CC(=O)N4)/C/3=C\C)C)c1	=	29	nM	P22303	Acetylcholinesterase	19726199	Bioorg. Med. Chem.	2009	17	19	6937	390.47	3.52	59.92	0
23140	CHEMBL593933	COc1ccc(\C=N\[C@@]23CC(=C[C@@H](CC4=C2C=CC(=O)N4)/C/3=C\C)C)c(OC)c1	=	84	nM	P22303	Acetylcholinesterase	19726199	Bioorg. Med. Chem.	2009	17	19	6937	390.47	3.52	59.92	0
17560	CHEMBL596236	C\C=C\1/[C@@H]2CC3=C(C=CC(=O)N3)[C@]1(CC(=C2)C)\N=C\c4ccc(cc4)C#N	=	22	nM	P22303	Acetylcholinesterase	19726199	Bioorg. Med. Chem.	2009	17	19	6937	355.43	3.43	65.25	0
510	CHEMBL595114	C\C=C\1/[C@@H]2CC3=C(C=CC(=O)N3)[C@]1(CC(=C2)C)\N=C\C=C\c4ccccc4	=	24	nM	P22303	Acetylcholinesterase	19726199	Bioorg. Med. Chem.	2009	17	19	6937	356.46	3.91	41.46	0
3250	CHEMBL594186	CCCCC\C(=C/c1ccccc1)\C=N\[C@@]23CC(=C[C@@H](CC4=C2C=CC(=O)N4)/C/3=C\C)C	=	51	nM	P22303	Acetylcholinesterase	19726199	Bioorg. Med. Chem.	2009	17	19	6937	426.59	6.19	41.46	1
9370	CHEMBL594187	C\C=C\1/[C@@H]2CC3=C(C=CC(=O)N3)[C@]1(CC(=C2)C)\N=C\C(=C\c4ccccc4)\C	=	25	nM	P22303	Acetylcholinesterase	19726199	Bioorg. Med. Chem.	2009	17	19	6937	370.49	4.36	41.46	0
7690	CHEMBL606372	C\C=C\1/[C@@H]2CC3=C(C=CC(=O)N3)[C@]1(CC(=C2)C)\N=C\C=C\c4ccc(cc4)N(C)C	=	40	nM	P22303	Acetylcholinesterase	19726199	Bioorg. Med. Chem.	2009	17	19	6937	399.53	4.08	44.7	0
10130	CHEMBL596457	[Na+].C\C=C\1/[C@@H]2CC3=C(C=CC(=O)N3)[C@]1(CC(=C2)C)\N=C\c4ccccc4OS(=O)(=O)[O-]	=	41	nM	P22303	Acetylcholinesterase	19726199	Bioorg. Med. Chem.	2009	17	19	6937	426.49	2.92	113.44	0
350	CHEMBL606538	C\C=C\1/[C@@H]2CC3=C(C=CC(=O)N3)[C@]1(CC(=C2)C)\N=C\c4ccc(OCC=C)cc4	=	31	nM	P22303	Acetylcholinesterase	19726199	Bioorg. Med. Chem.	2009	17	19	6937	386.49	4.15	50.69	0
8050	CHEMBL288316	[Cl-].CC(C)OC[n+]1ccn(C)c1\C=N\O	=	49000	nM	P22303	Acetylcholinesterase	2913310	J. Med. Chem.	1989	32	2	493	198.24	1.31	50.63	0
19090	CHEMBL33332	[Cl-].Cn1cc[n+](COCc2cccc3ccccc23)c1\C=N\O	=	3800	nM	P22303	Acetylcholinesterase	2913310	J. Med. Chem.	1989	32	2	493	296.34	3.07	50.63	0
10360	CHEMBL149230	[Cl-].CCC(OC[n+]1ccn(C)c1\C=N\O)C(C)(C)C	=	24000	nM	P22303	Acetylcholinesterase	2913310	J. Med. Chem.	1989	32	2	493	254.35	2.95	50.63	0
8240	CHEMBL145971	[Cl-].Cn1cc[n+](COCC2CCCc3ccccc23)c1\C=N\O	=	56000	nM	P22303	Acetylcholinesterase	2913310	J. Med. Chem.	1989	32	2	493	300.38	3.38	50.63	0
890	CHEMBL146158	Cn1cc[n+](COC[n+]2ccn(C)c2\C=N\O)c1\C=N\O	=	7800	nM	P22303	Acetylcholinesterase	2913310	J. Med. Chem.	1989	32	2	493	294.31	1.11	92.03	0
520	CHEMBL147213	[Cl-].CC(CC(C)(C)C)OC[n+]1ccn(C)c1\C=N\O	=	32500	nM	P22303	Acetylcholinesterase	2913310	J. Med. Chem.	1989	32	2	493	254.35	2.75	50.63	0
6580	CHEMBL32768	[Cl-].CCCCCCCCOC[n+]1ccn(C)c1\C=N\O	=	9500	nM	P22303	Acetylcholinesterase	2913310	J. Med. Chem.	1989	32	2	493	268.38	3.74	50.63	0
7030	CHEMBL32585	[Cl-].CC(OC[n+]1ccn(C)c1\C=N\O)C(C)(C)C	=	11500	nM	P22303	Acetylcholinesterase	2913310	J. Med. Chem.	1989	32	2	493	240.32	2.42	50.63	0
7100	CHEMBL358323	[Cl-].COC[n+]1c(\C=N\O)n(C)c2ccccc12	=	198000	nM	P22303	Acetylcholinesterase	2913310	J. Med. Chem.	1989	32	2	493	220.25	2.07	50.63	0
5070	CHEMBL33101	[Cl-].Cn1cc[n+](COCC(C)(C)C)c1\C=N\O	=	8400	nM	P22303	Acetylcholinesterase	2913310	J. Med. Chem.	1989	32	2	493	226.3	2.05	50.63	0
4010	CHEMBL359412	[Cl-].Cn1cc[n+](COCC2CCCCC2)c1\C=N\O	=	42000	nM	P22303	Acetylcholinesterase	2913310	J. Med. Chem.	1989	32	2	493	252.33	2.77	50.63	0
5740	CHEMBL539108	[Cl-].[Cl-].O\N=C/c1cccc[n+]1COCCOC[n+]2ccccc2\C=N\O	=	339600	nM	P22303	Acetylcholinesterase	2913310	J. Med. Chem.	1989	32	2	493	332.35	2.63	91.4	0
3510	CHEMBL34000	[Cl-].Cn1cc[n+](COCCCc2ccccc2)c1\C=N\O	=	21200	nM	P22303	Acetylcholinesterase	2913310	J. Med. Chem.	1989	32	2	493	274.34	2.94	50.63	0
370	CHEMBL149427	[Cl-].C[n+]1c(\C=N\O)n(C)c2ccccc12	=	123000	nM	P22303	Acetylcholinesterase	2913310	J. Med. Chem.	1989	32	2	493	190.22	2.22	41.4	0
330	CHEMBL416772	[Cl-].CCCCOC[n+]1ccn(C)c1\C=N\O	=	27500	nM	P22303	Acetylcholinesterase	2913310	J. Med. Chem.	1989	32	2	493	212.27	1.91	50.63	0
4530	CHEMBL147968	[Cl-].CCCCCCOC[n+]1ccn(C)c1\C=N\O	=	25000	nM	P22303	Acetylcholinesterase	2913310	J. Med. Chem.	1989	32	2	493	240.32	2.82	50.63	0
7830	CHEMBL357843	[Cl-].CC(OC[n+]1ccn(C)c1\C=N\O)C2CCCCC2	=	26000	nM	P22303	Acetylcholinesterase	2913310	J. Med. Chem.	1989	32	2	493	266.36	3.15	50.63	0
400	CHEMBL284692	[Cl-].Cn1cc[n+](COCc2ccccc2)c1\C=N\O	=	56000	nM	P22303	Acetylcholinesterase	2913310	J. Med. Chem.	1989	32	2	493	246.29	2.17	50.63	0
300	CHEMBL147793	[Cl-].CC(OC[n+]1ccn(C)c1C)C(C)(C)C	=	33000	nM	P22303	Acetylcholinesterase	2913310	J. Med. Chem.	1989	32	2	493	211.32	2.45	18.04	0
710	CHEMBL538352	[Cl-].[Cl-].Cn1cc[n+](COC[n+]2ccccc2\C=N\O)c1\C=N\O	=	38000	nM	P22303	Acetylcholinesterase	2913310	J. Med. Chem.	1989	32	2	493	291.31	1.94	87.1	0
2800	CHEMBL449467	CCN(CCCCCCN1CC(=O)N(CCCCCCN(CC)Cc2ccccc2OC)CC1=O)Cc3ccccc3OC	=	61.4	%	P22303	Acetylcholinesterase	18954037	J. Med. Chem.	2008	51	22	7308	608.85	5.75	65.56	2
370	CHEMBL450990	CCN(CCCCCCN1CCN(CCCCCCN(CC)Cc2ccccc2OC)C(=O)C1=O)Cc3ccccc3OC	=	47.5	%	P22303	Acetylcholinesterase	18954037	J. Med. Chem.	2008	51	22	7308	608.85	6.18	65.56	2
670	CHEMBL507885	CCN(CCCCCC(=O)N1Cc2ccc3CN(Cc4ccc(C1)c2c34)C(=O)CCCCCN(CC)Cc5ccccc5OC)Cc6ccccc6OC	=	42.1	%	P22303	Acetylcholinesterase	18954037	J. Med. Chem.	2008	51	22	7308	732.99	7.72	65.56	2
1600	CHEMBL502877	CCN(CCCCCC(=O)N1CCN(CC1)C(=O)CCCCCN(CC)Cc2ccccc2OC)Cc3ccccc3OC	=	38.9	%	P22303	Acetylcholinesterase	18954037	J. Med. Chem.	2008	51	22	7308	608.85	5.6	65.56	2
6.61	CHEMBL488590	CCN(CCCCCCN1C(=O)c2cccc3cccc(C1=O)c23)Cc4ccccc4OC	=	19.5	%	P22303	Acetylcholinesterase	18954037	J. Med. Chem.	2008	51	22	7308	444.57	5.38	49.85	1
125	CHEMBL499722	CCN(CCCCCC(=O)N[C@@H]1CC[C@H](CC1)NC(=O)CCCCCN(CC)Cc2ccccc2OC)Cc3ccccc3OC	=	25.6	%	P22303	Acetylcholinesterase	18954037	J. Med. Chem.	2008	51	22	7308	636.91	6.53	83.14	2
4300	CHEMBL450506	CCN(CCCCCC(=O)N[C@H]1CCCC[C@@H]1NC(=O)CCCCCN(CC)Cc2ccccc2OC)Cc3ccccc3OC	#N/A	#N/A	#N/A	P22303	Acetylcholinesterase	18954037	J. Med. Chem.	2008	51	22	7308	636.91	6.8	83.14	2
27	CHEMBL499825	CCN(CCCCCC(=O)N[C@H]1CCCC[C@H]1NC(=O)CCCCCN(CC)Cc2ccccc2OC)Cc3ccccc3OC	#N/A	#N/A	#N/A	P22303	Acetylcholinesterase	18954037	J. Med. Chem.	2008	51	22	7308	636.91	6.8	83.14	2
169.82	CHEMBL507903	CCN(CCCCCCN1C(=O)c2cc3C(=O)N(CCCCCCN(CC)Cc4ccccc4OC)C(=O)c3cc2C1=O)Cc5ccccc5OC	=	51.1	%	P22303	Acetylcholinesterase	18954037	J. Med. Chem.	2008	51	22	7308	710.9	7.11	99.69	2
18.62	CHEMBL507304	CCN(CCCCCCN1C(=O)c2ccc(cc2C1=O)c3ccc4C(=O)N(CCCCCCN(CC)Cc5ccccc5OC)C(=O)c4c3)Cc6ccccc6OC	=	70.2	%	P22303	Acetylcholinesterase	18954037	J. Med. Chem.	2008	51	22	7308	787	8.63	99.69	2
830	CHEMBL449941	CCN(CCCCCCN1CCN(CCCCCCN(CC)Cc2ccccc2OC)C1=O)Cc3ccccc3OC	=	53.8	%	P22303	Acetylcholinesterase	18954037	J. Med. Chem.	2008	51	22	7308	580.84	6.82	48.49	2
63.1	CHEMBL452339	CCN(CCCCCCN1C(=O)C(=O)N(CCCCCCN(CC)Cc2ccccc2OC)c3ccccc13)Cc4ccccc4OC	=	70.8	%	P22303	Acetylcholinesterase	18954037	J. Med. Chem.	2008	51	22	7308	656.9	7.68	65.56	2
3860	CHEMBL3220507	Cc1ccc(cc1)C(=O)NC2=Cc3cc(C)ccc3OC2=O	=	41370	nM	P22303	Acetylcholinesterase	#N/A	MedChemComm	2012	3	2	213	293.32	3.36	55.4	0
120.23	CHEMBL1325943	Cc1ccc(cc1)C(=O)NC2=Cc3ccccc3OC2=O	=	18380	nM	P22303	Acetylcholinesterase	#N/A	MedChemComm	2012	3	2	213	279.29	2.88	55.4	0
13	CHEMBL3220508	COc1ccc(cc1)C(=O)NC2=Cc3ccccc3OC2=O	=	69470	nM	P22303	Acetylcholinesterase	#N/A	MedChemComm	2012	3	2	213	295.29	2.37	64.63	0
169.82	CHEMBL3220509	Clc1ccc(cc1)C(=O)NC2=Cc3ccccc3OC2=O	=	18710	nM	P22303	Acetylcholinesterase	#N/A	MedChemComm	2012	3	2	213	299.71	3.05	55.4	0
360	CHEMBL3220510	[O-][N+](=O)c1ccc(cc1)C(=O)NC2=Cc3ccccc3OC2=O	=	12890	nM	P22303	Acetylcholinesterase	#N/A	MedChemComm	2012	3	2	213	310.26	2.28	101.22	0
3.31	CHEMBL3220513	Clc1ccc(cc1Cl)C(=O)NC2=Cc3ccccc3OC2=O	=	15010	nM	P22303	Acetylcholinesterase	#N/A	MedChemComm	2012	3	2	213	334.15	3.72	55.4	0
3.31	CHEMBL1819171	C(CCCCN1CCOCC1)CCCNc2c3CCCCc3nc4ccccc24	=	27.7	%	P22303	Acetylcholinesterase	21798635	Eur. J. Med. Chem.	2011	46	9	4336	395.58	5.64	37.39	1
36.31	CHEMBL1819175	C(CCCNc1c2CCCCc2nc3ccccc13)CCCNc4c5Cc6ccccc6c5nc7ccccc47	=	44.7	%	P22303	Acetylcholinesterase	21798635	Eur. J. Med. Chem.	2011	46	9	4336	526.71	9.09	49.84	2
5.75	CHEMBL1819176	Clc1ccc2c(NCCCCCCCNc3c4Cc5ccccc5c4nc6ccccc36)c7CCCCc7nc2c1	=	46.1	%	P22303	Acetylcholinesterase	21798635	Eur. J. Med. Chem.	2011	46	9	4336	561.16	9.76	49.84	2
23	CHEMBL1819177	Clc1ccc2c(NCCCCCCCNc3c4Cc5ccccc5c4nc6cc(Cl)ccc36)c7CCCCc7nc2c1	=	30.5	%	P22303	Acetylcholinesterase	21798635	Eur. J. Med. Chem.	2011	46	9	4336	595.6	10.42	49.84	2
82	CHEMBL1819180	C(CCCNc1c2Cc3ccccc3c2nc4ccccc14)CCCNc5c6Cc7ccccc7c6nc8ccccc58	=	30.2	%	P22303	Acetylcholinesterase	21798635	Eur. J. Med. Chem.	2011	46	9	4336	560.73	9.66	49.84	2
7.41	CHEMBL378404	Cc1ccccc1NC(=O)Oc2ccc3O[C@H]4C[C@](C)(CO4)c3c2	=	38	nM	P22303	Acetylcholinesterase	16570913	J. Med. Chem.	2006	49	7	2174	325.36	3.71	56.79	0
5370.32	CHEMBL380830	CCNC(=O)Oc1ccc2O[C@H]3C[C@](C)(CO3)c2c1	=	610	nM	P22303	Acetylcholinesterase	16570913	J. Med. Chem.	2006	49	7	2174	263.29	1.99	56.79	0
94	CHEMBL205967	CCNC(=O)Oc1ccc2O[C@@H]3C[C@@](C)(CO3)c2c1	=	2420	nM	P22303	Acetylcholinesterase	16570913	J. Med. Chem.	2006	49	7	2174	263.29	1.99	56.79	0
56	CHEMBL206237	CC(C)c1ccc(NC(=O)Oc2ccc3O[C@@H]4OCC[C@]4(C)c3c2)cc1	=	6700	nM	P22303	Acetylcholinesterase	16570913	J. Med. Chem.	2006	49	7	2174	353.41	4.67	56.79	0
30903	CHEMBL205940	CNC(=O)Oc1ccc2N(C)[C@@H]3OCC[C@]3(C)c2c1	=	56	nM	P22303	Acetylcholinesterase	16570913	J. Med. Chem.	2006	49	7	2174	262.3	2.08	50.8	0
1071.52	CHEMBL205321	CC(C)c1ccc(NC(=O)Oc2ccc3O[C@@H]4C[C@@](C)(CO4)c3c2)cc1	=	3430	nM	P22303	Acetylcholinesterase	16570913	J. Med. Chem.	2006	49	7	2174	353.41	4.41	56.79	0
5.75	CHEMBL377283	CCNC(=O)Oc1ccc2O[C@@H]3OCC[C@]3(C)c2c1	=	486	nM	P22303	Acetylcholinesterase	16570913	J. Med. Chem.	2006	49	7	2174	263.29	2.25	56.79	0
2650	CHEMBL494887	CC(C)NP(=O)(NC(C)C)OP(=O)(NC(C)C)NC(C)C	=	340000	nM	P22303	Acetylcholinesterase	16570913	J. Med. Chem.	2006	49	7	2174	342.36	0.46	111.11	0
2630.27	CHEMBL426674	Cc1ccccc1NC(=O)Oc2ccc3O[C@H]4OCC[C@@]4(C)c3c2	=	20	nM	P22303	Acetylcholinesterase	16570913	J. Med. Chem.	2006	49	7	2174	325.36	3.96	56.79	0
2510	CHEMBL205335	CN1[C@@H]2OCC[C@]2(C)c3cc(OC(=O)Nc4ccccc4C)ccc13	=	142	nM	P22303	Acetylcholinesterase	16570913	J. Med. Chem.	2006	49	7	2174	338.4	4.14	50.8	0
130000	CHEMBL381782	CN1CC[C@@]2(C)[C@@H]1N(C)c3ccc(OC(=O)Nc4ccccc4C)cc23	=	5510	nM	P22303	Acetylcholinesterase	16570913	J. Med. Chem.	2006	49	7	2174	351.44	4.41	44.81	0
260	CHEMBL430886	[Br-].[Br-].C(CCCCC[n+]1ccccc1)CCCCC[n+]2ccccc2	=	30	nM	P22303	Acetylcholinesterase	20138518	Bioorg. Med. Chem. Lett.	2010	20	5	1763	312.49	6.52	7.76	1
77	CHEMBL1081810	[Br-].[Br-].C(c1ccc2ccc(C[n+]3ccccc3)cc2c1)[n+]4ccccc4	=	140	nM	P22303	Acetylcholinesterase	20138518	Bioorg. Med. Chem. Lett.	2010	20	5	1763	312.41	5.11	7.76	1
260	CHEMBL382351	CNC(=O)Oc1ccc2N(C)[C@@H]3N(C)CC[C@]3(C)c2c1	=	9890	nM	P22303	Acetylcholinesterase	16570913	J. Med. Chem.	2006	49	7	2174	275.35	2.35	44.81	0
1400	CHEMBL204895	CCNC(=O)Oc1ccc2O[C@H]3OCC[C@@]3(C)c2c1	=	100	nM	P22303	Acetylcholinesterase	16570913	J. Med. Chem.	2006	49	7	2174	263.29	2.25	56.79	0
163	CHEMBL206093	Cc1ccccc1NC(=O)Oc2ccc3O[C@@H]4OCC[C@]4(C)c3c2	=	36	nM	P22303	Acetylcholinesterase	16570913	J. Med. Chem.	2006	49	7	2174	325.36	3.96	56.79	0
307000	CHEMBL207777	Cc1ccccc1NC(=O)Oc2ccc3O[C@@H]4C[C@@](C)(CO4)c3c2	=	97	nM	P22303	Acetylcholinesterase	16570913	J. Med. Chem.	2006	49	7	2174	325.36	3.71	56.79	0
150	CHEMBL538071	Cl.CN(C)C(=O)Oc1cccc2CCC(N)c12	=	460	nM	P22303	Acetylcholinesterase	12431053	J. Med. Chem.	2002	45	24	5260	220.27	1.47	55.56	0
162.18	CHEMBL29300	[Cl-].CN(CCn1cc[n+](C)c1\C=N\O)S(=O)(=O)C	#N/A	#N/A	#N/A	P22303	Acetylcholinesterase	2016711	J. Med. Chem.	1991	34	4	1363	261.32	-0.08	87.16	0
10000	CHEMBL27675	[Cl-].C[n+]1ccn(COCCS(=O)(=O)C)c1\C=N\O	#N/A	#N/A	#N/A	P22303	Acetylcholinesterase	2016711	J. Med. Chem.	1991	34	4	1363	262.31	0.18	93.15	0
134.9	CHEMBL3099500	CN(CCCCNc1c2CCCCc2nc3c(NC(=O)CNC(=O)CC[C@H](NC(=O)CNC(=O)OCc4ccccc4)C(=O)N[C@@H](Cc5ccccc5)C(=O)OCc6ccccc6)cccc13)CCCNc7c8CCCCc8nc9ccccc79	=	42	%	P22303	Acetylcholinesterase	#N/A	ACS Med. Chem. Lett.	2013	4	12	1178	1151.4	#N/A	#N/A	#N/A
28.84	CHEMBL32453	CCCCCCCNC(=O)Oc1ccc2CC3[C@@H](CCN3CC)c2c1	=	381	nM	P22303	Acetylcholinesterase	1573636	J. Med. Chem.	1992	35	8	1429	344.49	5.05	41.57	1
230	CHEMBL32452	CCCCNC(=O)Oc1ccc2CC3N(CC)CC[C@@]3(C)c2c1	=	90	nM	P22303	Acetylcholinesterase	1573636	J. Med. Chem.	1992	35	8	1429	316.44	3.95	41.57	0
14	CHEMBL147527	CCN(C)C(=O)Oc1cccc(CC(C)N(C)CC#C)c1	=	234000	nM	P22303	Acetylcholinesterase	12431053	J. Med. Chem.	2002	45	24	5260	288.38	4.11	32.78	0
28	CHEMBL284519	CCN1CC[C@]2(C)C1Cc3ccc(OC(=O)NC)cc23	=	38	nM	P22303	Acetylcholinesterase	1573636	J. Med. Chem.	1992	35	8	1429	274.36	2.62	41.57	0
610	CHEMBL2448609	O.CCCCCCNC(=O)Oc1ccc2CC3N(CCC)CC[C@@]3(C)c2c1.Cc4ccc(cc4)C(=O)OC(C(OC(=O)c5ccc(C)cc5)C(=O)O)C(=O)O	=	62	nM	P22303	Acetylcholinesterase	1573636	J. Med. Chem.	1992	35	8	1429	#N/A	#N/A	#N/A	#N/A
2900	CHEMBL288549	CCCCCCCNC(=O)Oc1ccc2CC3N(Cc4ccccc4)CC[C@@]3(C)c2c1	=	506	nM	P22303	Acetylcholinesterase	1573636	J. Med. Chem.	1992	35	8	1429	420.59	6.55	41.57	1
1300	CHEMBL33642	CCCCCCCNC(=O)Oc1ccc2CC3N(CCC)CC[C@@]3(C)c2c1	=	93	nM	P22303	Acetylcholinesterase	1573636	J. Med. Chem.	1992	35	8	1429	372.54	5.84	41.57	1
74	CHEMBL422860	CN(C)C(=O)Oc1ccc2CCCC(N)c2c1	=	1480	nM	P22303	Acetylcholinesterase	12431053	J. Med. Chem.	2002	45	24	5260	234.29	1.92	55.56	0
460	CHEMBL574267	COc1cc2nc3CC4CC(CC(=C4)C)c3c(N)c2cc1OC	=	11700	nM	P22303	Acetylcholinesterase	19473849	Bioorg. Med. Chem.	2009	17	13	4523	310.39	3.35	57.37	0
470	CHEMBL573094	CCC1=CC2CC(C1)c3c(N)c4cc(OC)c(OC)cc4nc3C2	=	5100	nM	P22303	Acetylcholinesterase	19473849	Bioorg. Med. Chem.	2009	17	13	4523	324.42	3.8	57.37	0
7300	CHEMBL584603	CCC1=CC2CC(C1)c3c(N)c4cccnc4nc3C2	=	855	nM	P22303	Acetylcholinesterase	19473849	Bioorg. Med. Chem.	2009	17	13	4523	265.35	2.88	51.8	0
9770	CHEMBL575614	CCC1=CC2CC(C1)c3c(N)c4ccncc4nc3C2	=	664	nM	P22303	Acetylcholinesterase	19473849	Bioorg. Med. Chem.	2009	17	13	4523	265.35	2.69	51.8	0
13	CHEMBL574746	CC1=CC2CC(C1)c3c(N)c4c(C)c(C)oc4nc3C2	=	4780	nM	P22303	Acetylcholinesterase	19473849	Bioorg. Med. Chem.	2009	17	13	4523	268.35	3.18	52.05	0
54	CHEMBL583776	CCC1=CC2CC(C1)c3c(C2)nc4oc(C)c(C)c4c3N	=	6450	nM	P22303	Acetylcholinesterase	19473849	Bioorg. Med. Chem.	2009	17	13	4523	282.38	3.63	52.05	0
310	CHEMBL574747	CC1=CC2CC(C1)c3c(N)c4nc(oc4nc3C2)C5CC5	=	50000	nM	P22303	Acetylcholinesterase	19473849	Bioorg. Med. Chem.	2009	17	13	4523	281.35	2.79	64.94	0
5350	CHEMBL584003	CCC1=CC2CC(C1)c3c(C2)nc4oc(nc4c3N)C5CC5	=	50000	nM	P22303	Acetylcholinesterase	19473849	Bioorg. Med. Chem.	2009	17	13	4523	295.38	3.24	64.94	0
31	CHEMBL576189	CC1=CC2CC(C1)c3c(C2)nc4oc(nc4c3N)C5CCC5	=	27100	nM	P22303	Acetylcholinesterase	19473849	Bioorg. Med. Chem.	2009	17	13	4523	295.38	3.24	64.94	0
3860	CHEMBL574261	CCCSc1nc2nc3CC4CC(CC(=C4)C)c3c(N)c2s1	=	7690	nM	P22303	Acetylcholinesterase	19473849	Bioorg. Med. Chem.	2009	17	13	4523	331.5	4.28	105.33	0
4400	CHEMBL576384	CCCSc1nc2nc3CC4CC(CC(=C4)CC)c3c(N)c2s1	=	7270	nM	P22303	Acetylcholinesterase	19473849	Bioorg. Med. Chem.	2009	17	13	4523	345.53	4.73	105.33	0
9430	CHEMBL572858	CSc1n[nH]c2nc3CC4CC(CC(=C4)C)c3c(N)c12	=	50000	nM	P22303	Acetylcholinesterase	19473849	Bioorg. Med. Chem.	2009	17	13	4523	286.4	2.97	92.89	0
10800	CHEMBL574948	CC1=CC2CC(C1)c3c(C2)nc4[nH]ncc4c3N	=	50000	nM	P22303	Acetylcholinesterase	19473849	Bioorg. Med. Chem.	2009	17	13	4523	240.3	1.89	67.59	0
600000	CHEMBL575166	CC1=CC2CC(C1)c3c(O)c4ccc(Cl)cc4nc3C2	=	14700	nM	P22303	Acetylcholinesterase	19473849	Bioorg. Med. Chem.	2009	17	13	4523	285.77	4.55	33.12	0
470	CHEMBL572865	CC1=CC2CC(C1)c3c(Cl)c4ccc(Cl)cc4nc3C2	=	22400	nM	P22303	Acetylcholinesterase	19473849	Bioorg. Med. Chem.	2009	17	13	4523	304.21	5.46	12.89	1
2100	CHEMBL572866	CCC1=CC2CC(C1)c3c(Cl)c4ccc(Cl)cc4nc3C2	=	19200	nM	P22303	Acetylcholinesterase	19473849	Bioorg. Med. Chem.	2009	17	13	4523	318.24	5.91	12.89	1
2380	CHEMBL583920	CC1=CC2CC(C1)c3c(C2)nc4cc(Cl)ccc4c3NCCO	=	9.66	nM	P22303	Acetylcholinesterase	19473849	Bioorg. Med. Chem.	2009	17	13	4523	328.84	4.06	45.15	0
16210	CHEMBL573095	CCC1=CC2CC(C1)c3c(C2)nc4cc(Cl)ccc4c3NCCO	=	6.75	nM	P22303	Acetylcholinesterase	19473849	Bioorg. Med. Chem.	2009	17	13	4523	342.86	4.52	45.15	0
12	CHEMBL576385	CC1=CC2CC(C1)c3c(C2)nc4cc(Cl)ccc4c3NCCCl	=	43.3	nM	P22303	Acetylcholinesterase	19473849	Bioorg. Med. Chem.	2009	17	13	4523	347.28	5.26	24.92	1
12	CHEMBL574973	CC1=CC2CC(C1)c3c(C2)nc4cc(Cl)ccc4c3NCCN=[N+]=[N-]	=	8.69	nM	P22303	Acetylcholinesterase	19473849	Bioorg. Med. Chem.	2009	17	13	4523	353.85	5.36	74.67	1
1630	CHEMBL574974	CCC1=CC2CC(C1)c3c(C2)nc4cc(Cl)ccc4c3NCCN=[N+]=[N-]	=	13.7	nM	P22303	Acetylcholinesterase	19473849	Bioorg. Med. Chem.	2009	17	13	4523	367.88	5.82	74.67	1
93	CHEMBL575613	CC1=CC2CC(C1)c3c(C2)nc4ncccc4c3N	=	810	nM	P22303	Acetylcholinesterase	19473849	Bioorg. Med. Chem.	2009	17	13	4523	251.33	2.43	51.8	0
10950	CHEMBL575674	CCC1=CC2CC(C1)c3c(C2)nc4cc(Cl)ccc4c3NCCn5cc(CCCCCCN6CCc7cc(OC)c(OC)cc7C6c8cccc(c8)[N+](=O)[O-])nn5	=	5.96	nM	P22303	Acetylcholinesterase	19473849	Bioorg. Med. Chem.	2009	17	13	4523	790.39	10.25	123.15	2
353860	CHEMBL575802	COc1cc2CCN(CCCCCCc3cn(CCNc4c5C6CC(Cc5nc7cc(Cl)ccc47)C=C(C)C6)nn3)C(c8cccc(c8)[N+](=O)[O-])c2cc1OC	=	3.95	nM	P22303	Acetylcholinesterase	19473849	Bioorg. Med. Chem.	2009	17	13	4523	776.37	9.79	123.15	2
12	CHEMBL575167	COc1cc2CCN(CCCCCCC#C)C(c3ccc(cc3)[N+](=O)[O-])c2cc1OC	=	2920	nM	P22303	Acetylcholinesterase	19473849	Bioorg. Med. Chem.	2009	17	13	4523	422.52	6.79	67.52	1
12	CHEMBL575810	COc1cc2CCN(CCCCCCC#C)C(c3cccc(c3)[N+](=O)[O-])c2cc1OC	=	8080	nM	P22303	Acetylcholinesterase	19473849	Bioorg. Med. Chem.	2009	17	13	4523	422.52	6.79	67.52	1
12	CHEMBL292788	CN1CC[C@]2(C)[C@H]1N(C)c3ccc(OC(=O)NCCN4CCOCC4)cc23	=	700	nM	P22303	Acetylcholinesterase	#N/A	Bioorg. Med. Chem. Lett.	1995	5	18	2077	374.48	2.18	57.28	0
12	CHEMBL1940736	COc1ccccc1NCC2=CC(=O)Oc3cc4oc5ccccc5c4cc23	=	190	nM	P22303	Acetylcholinesterase	22257528	Bioorg. Med. Chem.	2012	20	3	1175	371.39	4.74	60.7	0
7.61	CHEMBL1940737	COC1=C(C)c2cc(OC)c(OCCCCOc3cc(O)cc(c3)N(C)C)cc2OC1=O	=	275	nM	P22303	Acetylcholinesterase	22257528	Bioorg. Med. Chem.	2012	20	3	1175	443.49	4.2	86.69	0
6.75	CHEMBL1940738	COc1cc2OC(=O)C(=C(C)c2cc1OC)OCCCCOc3cc(O)cc(c3)N(C)C	=	0.236	nM	P22303	Acetylcholinesterase	22257528	Bioorg. Med. Chem.	2012	20	3	1175	443.49	4.2	86.69	0
5.44	CHEMBL2022933	Nc1c2CN(CC#C)CCc2nc3nc(N4CCCC4)c(cc13)C#N	=	30.6	%	P22303	Acetylcholinesterase	22503231	Eur. J. Med. Chem.	2012	52	#N/A	251	332.4	2.84	82.07	0
15.8	CHEMBL1819169	C(CCCN1CCOCC1)CCNc2c3CCCCc3nc4ccccc24	=	68.9	nM	P22303	Acetylcholinesterase	21798635	Eur. J. Med. Chem.	2011	46	9	4336	367.53	4.73	37.39	0
2110000	CHEMBL1819170	C(CCCNc1c2CCCCc2nc3ccccc13)CCCN4CCOCC4	=	44.5	nM	P22303	Acetylcholinesterase	21798635	Eur. J. Med. Chem.	2011	46	9	4336	381.55	5.18	37.39	1
6.54	CHEMBL1819172	C(CCCCNc1c2CCCCc2nc3ccccc13)CCCCN4CCOCC4	=	34	nM	P22303	Acetylcholinesterase	21798635	Eur. J. Med. Chem.	2011	46	9	4336	409.61	6.1	37.39	1
250	CHEMBL1819173	C(CCCCCN1CCOCC1)CCCCNc2c3CCCCc3nc4ccccc24	=	28.4	nM	P22303	Acetylcholinesterase	21798635	Eur. J. Med. Chem.	2011	46	9	4336	423.63	6.55	37.39	1
100	CHEMBL1819174	O=C1c2ccc(OCCCCCCCNc3c4CCCCc4nc5ccccc35)cc2Oc6ncccc16	=	283	nM	P22303	Acetylcholinesterase	21798635	Eur. J. Med. Chem.	2011	46	9	4336	507.62	7.51	73.34	2
170	CHEMBL1819178	Clc1ccc2c(NCCCCCCCOc3ccc(cc3)c4oc5ccccc5c4)c6CCCCc6nc2c1	=	310	nM	P22303	Acetylcholinesterase	21798635	Eur. J. Med. Chem.	2011	46	9	4336	539.11	9.77	47.29	2
42	CHEMBL1819179	Clc1ccc2c(NCCCCCCCOc3cccc(c3)c4oc5ccccc5c4)c6CCCCc6nc2c1	=	258	nM	P22303	Acetylcholinesterase	21798635	Eur. J. Med. Chem.	2011	46	9	4336	539.11	9.77	47.29	2
0.82	CHEMBL609409	CN1CC[C@]2(C)C1N(C)c3ccc(OC(=O)Nc4ccc(Cl)cc4)cc23	=	1800	nM	P22303	Acetylcholinesterase	8978837	J. Med. Chem.	1996	39	26	5064	371.86	4.59	44.81	0
0.32	CHEMBL62373	CCCN1CCCC(C1)c2cccc(OC(=O)NC(C)C)c2	=	10000	nM	P22303	Acetylcholinesterase	3669008	J. Med. Chem.	1987	30	11	2008	304.43	3.95	41.57	0
4930	CHEMBL140020	C[N+](C)(CC=C)c1ccc(CCC(=O)CCc2ccc(cc2)[N+](C)(C)CC=C)cc1	=	8	nM	P22303	Acetylcholinesterase	8978837	J. Med. Chem.	1996	39	26	5064	406.6	2.86	17.07	0
2350	CHEMBL609668	COc1ccc(NC(=O)Oc2ccc3N(C)C4N(C)CC[C@@]4(C)c3c2)cc1	=	1700	nM	P22303	Acetylcholinesterase	8978837	J. Med. Chem.	1996	39	26	5064	367.44	3.91	54.04	0
6140	CHEMBL2386558	CN(C)C(=O)[C@H]1C[C@@H]1c2ccc(cc2)c3ncn(C)c3Sc4ccc(Cl)cn4	=	1630	nM	P22303	Acetylcholinesterase	#N/A	ACS Med. Chem. Lett.	2013	4	6	509	412.94	3.96	76.31	0
7670	CHEMBL609150	CCCCCCCCNC(=O)Oc1ccc2N(C)C3N(C)CC[C@@]3(C)c2c1	=	110	nM	P22303	Acetylcholinesterase	8978837	J. Med. Chem.	1996	39	26	5064	373.53	5.5	44.81	1
4420	CHEMBL612100	CN1CC[C@]2(C)C1N(C)c3ccc(OC(=O)NCc4ccccc4)cc23	=	460	nM	P22303	Acetylcholinesterase	8978837	J. Med. Chem.	1996	39	26	5064	351.44	3.93	44.81	0
2470	CHEMBL609149	CN(C)C(=O)Oc1ccc2N(C)C3N(C)CC[C@@]3(C)c2c1	=	970	nM	P22303	Acetylcholinesterase	8978837	J. Med. Chem.	1996	39	26	5064	289.37	2.56	36.02	0
6180	CHEMBL539109	CNC(=O)Oc1ccc2N(C)C3[C@@](C)(CC[N+]3(C)C)c2c1.COS(=O)(=O)[O-]	=	34	nM	P22303	Acetylcholinesterase	8978837	J. Med. Chem.	1996	39	26	5064	290.38	1	41.57	0
5190	CHEMBL3237520	CN(Cc1ccccc1)Cc2ccc(cc2)C(=O)c3ccc(O)c(F)c3	=	3660	nM	P22303	Acetylcholinesterase	24681980	Eur. J. Med. Chem.	2014	78	#N/A	157	349.4	4.85	40.54	0
4730	CHEMBL3237527	OCCC1CCN(Cc2ccc(cc2)C(=O)c3ccc(O)c(F)c3)CC1	=	2320	nM	P22303	Acetylcholinesterase	24681980	Eur. J. Med. Chem.	2014	78	#N/A	157	357.42	3.67	60.77	0
9430	CHEMBL609671	CCCCNC(=O)Oc1ccc2N(C)C3N(C)CC[C@@]3(C)c2c1	=	152	nM	P22303	Acetylcholinesterase	8978837	J. Med. Chem.	1996	39	26	5064	317.43	3.68	44.81	0
2630	CHEMBL456881	O=C1N2CCCC2=Nc3ccccc13	=	82500	nM	P22303	Acetylcholinesterase	18524585	Bioorg. Med. Chem. Lett.	2008	18	13	3790	186.21	1.29	32.67	0
7590	CHEMBL1788300	Cl.CCCN(C)C(=O)Oc1ccc2CC[C@H](NCC#C)c2c1	=	8500	nM	P22303	Acetylcholinesterase	12431053	J. Med. Chem.	2002	45	24	5260	286.37	3.96	41.57	0
7800	CHEMBL3093803	[Br-].[Br-].C(CCCCC[n+]1ccccc1)CCCCC[n+]2cccc3ccccc23	=	17	nM	P22303	Acetylcholinesterase	24220173	Bioorg. Med. Chem. Lett.	2013	23	24	6663	362.55	7.72	7.76	1
8400	CHEMBL3093801	[Br-].[Br-].C(CCCC[n+]1ccccc1)CCCC[n+]2cccc3ccccc23	=	120	nM	P22303	Acetylcholinesterase	24220173	Bioorg. Med. Chem. Lett.	2013	23	24	6663	334.5	6.81	7.76	1
7490	CHEMBL3093800	[Br-].[Br-].C(CCCC[n+]1cccc2ccccc12)CCC[n+]3ccccc3	=	270	nM	P22303	Acetylcholinesterase	24220173	Bioorg. Med. Chem. Lett.	2013	23	24	6663	320.47	6.35	7.76	1
6140	CHEMBL3093799	[Br-].[Br-].C(CCC[n+]1ccccc1)CCC[n+]2cccc3ccccc23	=	540	nM	P22303	Acetylcholinesterase	24220173	Bioorg. Med. Chem. Lett.	2013	23	24	6663	306.44	5.9	7.76	1
5340	CHEMBL3093798	[Br-].[Br-].C(CCCCC[n+]1ccccc1)CCCCC[n+]2ccc3ccccc3c2	=	30	nM	P22303	Acetylcholinesterase	24220173	Bioorg. Med. Chem. Lett.	2013	23	24	6663	362.55	7.43	7.76	1
6880	CHEMBL3093797	[Br-].[Br-].C(CCCCC[n+]1ccc2ccccc2c1)CCCC[n+]3ccccc3	=	20	nM	P22303	Acetylcholinesterase	24220173	Bioorg. Med. Chem. Lett.	2013	23	24	6663	348.52	6.98	7.76	1
5120	CHEMBL3093796	[Br-].[Br-].C(CCCC[n+]1ccccc1)CCCC[n+]2ccc3ccccc3c2	=	40	nM	P22303	Acetylcholinesterase	24220173	Bioorg. Med. Chem. Lett.	2013	23	24	6663	334.5	6.52	7.76	1
4100	CHEMBL3093795	[Br-].[Br-].C(CCCC[n+]1ccc2ccccc2c1)CCC[n+]3ccccc3	=	140	nM	P22303	Acetylcholinesterase	24220173	Bioorg. Med. Chem. Lett.	2013	23	24	6663	320.47	6.06	7.76	1
3970	CHEMBL3093794	[Br-].[Br-].C(CCC[n+]1ccccc1)CCC[n+]2ccc3ccccc3c2	=	800	nM	P22303	Acetylcholinesterase	24220173	Bioorg. Med. Chem. Lett.	2013	23	24	6663	306.44	5.61	7.76	1
8740	CHEMBL131598	CN1CC[C@]2(C)[C@H]1N(C)c3ccc(OC(=O)Nc4cccc(C)c4)cc23	=	28	nM	P22303	Acetylcholinesterase	11708910	J. Med. Chem.	2001	44	24	4062	351.44	4.41	44.81	0
0.5	CHEMBL1161674	NC1=C2CCCCC2=NC3CCCCC13	=	363.08	nM	P22303	Acetylcholinesterase	15317459	J. Med. Chem.	2004	47	18	4471	204.31	2.02	38.37	0
12200	CHEMBL3215602	Cl.Cl.Oc1c(CNCCCCCCCCCNc2c3CCCCc3nc4ccccc24)ccc5cccnc15	=	5.5	nM	P22303	Acetylcholinesterase	20545360	J. Med. Chem.	2010	53	13	4927	496.69	7.4	70.07	1
0.45	CHEMBL3216469	Cl.Cl.Cl.Oc1c(CNCCCCCCCCCNc2c3CCCCc3nc4ccccc24)cc(Cl)c5cccnc15	=	1	nM	P22303	Acetylcholinesterase	20545360	J. Med. Chem.	2010	53	13	4927	531.13	8.06	70.07	2
0.33	CHEMBL2425415	COc1ccc(NC(=S)NNC=C2C(=O)NC(=S)NC2=O)cc1	=	206310	nM	P22303	Acetylcholinesterase	#N/A	Med Chem Res	2013	#N/A	#N/A	1	351.4	1.4	167.7	0
0.4	CHEMBL2425414	FC(F)(F)c1ccc(NC(=S)NNC=C2C(=O)NC(=S)NC2=O)cc1	=	99410	nM	P22303	Acetylcholinesterase	#N/A	Med Chem Res	2013	#N/A	#N/A	1	389.38	2.36	158.47	0
0.82	CHEMBL2425413	FC(F)(F)c1cccc(NC(=S)NNC=C2C(=O)NC(=O)NC2=O)c1	=	40780	nM	P22303	Acetylcholinesterase	#N/A	Med Chem Res	2013	#N/A	#N/A	1	373.31	1.46	143.44	0
15700	CHEMBL2425412	Brc1ccc(NC(=S)NNC=C2C(=O)NC(=S)NC2=O)cc1	=	79210	nM	P22303	Acetylcholinesterase	#N/A	Med Chem Res	2013	#N/A	#N/A	1	400.27	2.16	158.47	0
0.29	CHEMBL2425410	Clc1ccc(NC(=S)NNC=C2C(=O)NC(=S)NC2=O)cc1	=	121110	nM	P22303	Acetylcholinesterase	#N/A	Med Chem Res	2013	#N/A	#N/A	1	355.82	2.08	158.47	0
0.34	CHEMBL2425409	Fc1ccc(NC(=S)NNC=C2C(=O)NC(=S)NC2=O)cc1	=	78410	nM	P22303	Acetylcholinesterase	#N/A	Med Chem Res	2013	#N/A	#N/A	1	339.37	1.62	158.47	0
0.32	CHEMBL2425408	O=C1NC(=S)NC(=O)C1=CNNC(=S)Nc2ccccc2	=	115110	nM	P22303	Acetylcholinesterase	#N/A	Med Chem Res	2013	#N/A	#N/A	1	321.38	1.42	158.47	0
0.33	CHEMBL2425407	O=C(NNC=C1C(=O)NC(=S)NC1=O)Nc2ccccc2	=	74210	nM	P22303	Acetylcholinesterase	#N/A	Med Chem Res	2013	#N/A	#N/A	1	305.31	-0.08	143.44	0
540	CHEMBL2425418	NC(=S)NNC=C1C(=O)NC(=O)NC1=O	=	119110	nM	P22303	Acetylcholinesterase	#N/A	Med Chem Res	2013	#N/A	#N/A	1	229.22	-1.77	157.44	0
4.96	CHEMBL2425417	CC(=O)NC=C1C(=O)NC(=O)NC1=O	=	90910	nM	P22303	Acetylcholinesterase	#N/A	Med Chem Res	2013	#N/A	#N/A	1	197.15	-2.06	104.37	0
4.58	CHEMBL327100	COc1ccccc1CN2CCCCCCCCN(Cc3ccccc3OC)C(=O)CCCCCNCc4ccc(cc4)c5ccc(CNCCCCCC2=O)cc5	=	3388.44	nM	P22303	Acetylcholinesterase	12109912	J. Med. Chem.	2002	45	15	3286	789.1	9.34	83.14	2
29.5	CHEMBL325505	CCCCCCCCCN(Cc1ccccc1OC)C(=O)CCCCCN(C)Cc2ccc(cc2)c3ccc(CN(C)CCCCCC(=O)NCc4ccccc4OC)cc3	=	104713	nM	P22303	Acetylcholinesterase	12109912	J. Med. Chem.	2002	45	15	3286	833.19	11.53	74.35	2
35.4	CHEMBL544635	Cl.CCN(C)C(=O)Oc1cccc2CCC(NCC#C)c12	=	525000	nM	P22303	Acetylcholinesterase	12431053	J. Med. Chem.	2002	45	24	5260	272.34	3.44	41.57	0
1.76	CHEMBL324975	COc1ccccc1CN2CCCCCCCCN(Cc3ccccc3OC)C(=O)CCCCCNCc4ccc(CNCCCCCC2=O)cc4	=	1412.54	nM	P22303	Acetylcholinesterase	12109912	J. Med. Chem.	2002	45	15	3286	713	7.82	83.14	2
11.7	CHEMBL325740	COc1ccccc1CN2CCCCCCCCN(Cc3ccccc3OC)C(=O)CCCCCNCc4cccc(Cc5cccc(CNCCCCCC2=O)c5)c4	=	6165.95	nM	P22303	Acetylcholinesterase	12109912	J. Med. Chem.	2002	45	15	3286	803.13	9.8	83.14	2
2.2	CHEMBL110045	COc1ccccc1CN2CCCCCC(=O)N(C)CCCCCCCCN(C)C(=O)CCCCCN(Cc3ccccc3OC)Cc4ccc(cc4)c5ccc(C2)cc5	=	53703.2	nM	P22303	Acetylcholinesterase	12109912	J. Med. Chem.	2002	45	15	3286	817.15	10.41	65.56	2
1.39	CHEMBL96246	C(N1CCC(CC1)\C=C/c2noc3ccccc23)c4ccccc4	=	210	nM	P22303	Acetylcholinesterase	8064800	J. Med. Chem.	1994	37	17	2721	318.41	4.65	29.27	0
425	CHEMBL323655	COc1ccccc1CN(CCCCCCCCN(Cc2ccccc2OC)C(=O)CCCCCN)C(=O)CCCCCN	=	33113.1	nM	P22303	Acetylcholinesterase	12109912	J. Med. Chem.	2002	45	15	3286	610.87	5.62	111.12	2
163	CHEMBL326308	CCCCCCCCCN(Cc1ccccc1OC)C(=O)CCCCCNCc2ccc(cc2)c3ccc(cc3)c4ccc(CNCCCCCC(=O)NCc5ccccc5OC)cc4	=	15848.9	nM	P22303	Acetylcholinesterase	12109912	J. Med. Chem.	2002	45	15	3286	881.24	11.98	91.93	2
103	CHEMBL606034	COC(=O)C1=C(C)O[P@](=O)(CC[C@H]1COCc2ccccc2)OC	=	35000	nM	P22303	Acetylcholinesterase	20189400	Bioorg. Med. Chem.	2010	18	6	2265	354.33	1.44	80.87	0
231	CHEMBL604255	COC(=O)C1=C(C)O[P@@](=O)(CC[C@H]1COCc2ccccc2)OC	=	6000	nM	P22303	Acetylcholinesterase	20189400	Bioorg. Med. Chem.	2010	18	6	2265	354.33	1.44	80.87	0
97	CHEMBL591470	COP(=O)(OC)O\C(=C\1/CCOC1=O)\C	=	70000	nM	P22303	Acetylcholinesterase	20189400	Bioorg. Med. Chem.	2010	18	6	2265	236.16	0.05	80.87	0
880	CHEMBL369661	Nc1c2CCCCc2nc3c(Cl)cccc13	=	68.9	nM	P22303	Acetylcholinesterase	#N/A	Bioorg. Med. Chem. Lett.	1992	2	8	861	232.71	3.45	38.9	0
870	CHEMBL368196	Nc1c2C3CCC(C3)c2nc4cccc(Cl)c14	=	42.2	nM	P22303	Acetylcholinesterase	#N/A	Bioorg. Med. Chem. Lett.	1992	2	8	861	244.72	3.34	38.9	0
330	CHEMBL352500	Nc1c2C3CCC(C3)c2nc4cc(Cl)ccc14	=	4.5	nM	P22303	Acetylcholinesterase	#N/A	Bioorg. Med. Chem. Lett.	1992	2	8	861	244.72	3.34	38.9	0
1130	CHEMBL355740	Nc1c2C3CCC(C3)c2nc4c(Cl)cccc14	=	84.3	nM	P22303	Acetylcholinesterase	#N/A	Bioorg. Med. Chem. Lett.	1992	2	8	861	244.72	3.34	38.9	0
1320	CHEMBL2234537	CC1(C)CC(=O)C2=C(C1)Nc3nc4CCCCc4c(N)c3[C@H]2c5ccncc5	=	602.56	nM	P22303	Acetylcholinesterase	#N/A	Med Chem Res	2012	21	2	245	374.48	3.1	80.9	0
930	CHEMBL2234536	COc1ccc(cc1)[C@H]2C3=C(CC(C)(C)CC3=O)Nc4nc5CCCCc5c(N)c24	=	218.78	nM	P22303	Acetylcholinesterase	#N/A	Med Chem Res	2012	21	2	245	403.52	4.24	77.23	0
9180	CHEMBL2234535	Cc1ccc(cc1)[C@H]2C3=C(CC(C)(C)CC3=O)Nc4nc5CCCCc5c(N)c24	=	229.09	nM	P22303	Acetylcholinesterase	#N/A	Med Chem Res	2012	21	2	245	387.52	4.74	68	0
2430	CHEMBL2234534	CC1(C)CC(=O)C2=C(C1)Nc3nc4CCCCc4c(N)c3[C@H]2c5ccc(F)cc5	=	537.03	nM	P22303	Acetylcholinesterase	#N/A	Med Chem Res	2012	21	2	245	391.48	4.46	68	0
2440	CHEMBL2234533	CC1(C)CC(=O)C2=C(C1)Nc3nc4CCCCc4c(N)c3[C@H]2c5ccccc5	=	323.59	nM	P22303	Acetylcholinesterase	#N/A	Med Chem Res	2012	21	2	245	373.49	4.25	68	0
2990	CHEMBL2234532	CCOC(=O)C1=C(C)Nc2nc3CCCCc3c(N)c2[C@H]1c4cccc(OC)c4	=	61.66	nM	P22303	Acetylcholinesterase	#N/A	Med Chem Res	2012	21	2	245	393.48	3.89	86.47	0
1840	CHEMBL2234531	CCOC(=O)C1=C(C)Nc2nc3CCCCc3c(N)c2[C@@H]1c4ccccc4OC	=	158.49	nM	P22303	Acetylcholinesterase	#N/A	Med Chem Res	2012	21	2	245	393.48	3.89	86.47	0
88920	CHEMBL2234530	CCOC(=O)C1=C(C)Nc2nc3CCCCc3c(N)c2[C@H]1c4ccc(C)cc4	=	91.2	nM	P22303	Acetylcholinesterase	#N/A	Med Chem Res	2012	21	2	245	377.48	4.39	77.23	0
59200	CHEMBL2234529	CCOC(=O)C1=C(C)Nc2nc3CCCCc3c(N)c2[C@H]1c4ccc(cc4)[N+](=O)[O-]	=	602.56	nM	P22303	Acetylcholinesterase	#N/A	Med Chem Res	2012	21	2	245	408.45	3.8	123.05	0
59680	CHEMBL2234528	CCOC(=O)C1=C(C)Nc2nc3CCCCc3c(N)c2[C@H]1c4cccc(c4)[N+](=O)[O-]	=	109.65	nM	P22303	Acetylcholinesterase	#N/A	Med Chem Res	2012	21	2	245	408.45	3.8	123.05	0
744	CHEMBL2234527	CCOC(=O)C1=C(C)Nc2nc3CCCCc3c(N)c2[C@H]1c4ccccc4[N+](=O)[O-]	=	302	nM	P22303	Acetylcholinesterase	#N/A	Med Chem Res	2012	21	2	245	408.45	3.8	123.05	0
3003	CHEMBL2234526	CCOC(=O)C1=C(C)Nc2nc3CCCCc3c(N)c2[C@H]1c4ccc(F)cc4	=	52.48	nM	P22303	Acetylcholinesterase	#N/A	Med Chem Res	2012	21	2	245	381.44	4.11	77.23	0
25	CHEMBL2234525	CCOC(=O)C1=C(C)Nc2nc3CCCCc3c(N)c2[C@H]1c4ccccc4	=	79.43	nM	P22303	Acetylcholinesterase	#N/A	Med Chem Res	2012	21	2	245	363.45	3.91	77.23	0
618	CHEMBL2234524	COc1ccc(cc1)[C@H]2C3=C(CC(C)(C)CC3=O)Oc4nc5CCCCc5c(N)c24	=	40738	nM	P22303	Acetylcholinesterase	#N/A	Med Chem Res	2012	21	2	245	404.5	4.41	74.44	0
60	CHEMBL2234523	COc1cccc(c1)[C@H]2C3=C(CC(C)(C)CC3=O)Oc4nc5CCCCc5c(N)c24	=	21379.6	nM	P22303	Acetylcholinesterase	#N/A	Med Chem Res	2012	21	2	245	404.5	4.41	74.44	0
76	CHEMBL2234522	COc1ccccc1[C@H]2C3=C(CC(C)(C)CC3=O)Oc4nc5CCCCc5c(N)c24	=	7079.46	nM	P22303	Acetylcholinesterase	#N/A	Med Chem Res	2012	21	2	245	404.5	4.41	74.44	0
298	CHEMBL2234521	Cc1ccc(cc1)[C@H]2C3=C(CC(C)(C)CC3=O)Oc4nc5CCCCc5c(N)c24	=	51286.1	nM	P22303	Acetylcholinesterase	#N/A	Med Chem Res	2012	21	2	245	388.5	4.92	65.21	0
43	CHEMBL2234520	CC1(C)CC(=O)C2=C(C1)Oc3nc4CCCCc4c(N)c3[C@H]2c5ccc(cc5)[N+](=O)[O-]	=	93325.4	nM	P22303	Acetylcholinesterase	#N/A	Med Chem Res	2012	21	2	245	419.47	4.32	111.03	0
159	CHEMBL2234519	CC1(C)CC(=O)C2=C(C1)Oc3nc4CCCCc4c(N)c3[C@H]2c5cccc(c5)[N+](=O)[O-]	=	12022.6	nM	P22303	Acetylcholinesterase	#N/A	Med Chem Res	2012	21	2	245	419.47	4.32	111.03	0
7	CHEMBL2234518	CC1(C)CC(=O)C2=C(C1)Oc3nc4CCCCc4c(N)c3[C@H]2c5ccccc5C(F)(F)F	=	17782.8	nM	P22303	Acetylcholinesterase	#N/A	Med Chem Res	2012	21	2	245	442.47	5.37	65.21	1
20	CHEMBL2234517	CC1(C)CC(=O)C2=C(C1)Oc3nc4CCCCc4c(N)c3[C@H]2c5ccc(F)cc5	=	69183.1	nM	P22303	Acetylcholinesterase	#N/A	Med Chem Res	2012	21	2	245	392.47	4.64	65.21	0
76	CHEMBL2234516	CC1(C)CC(=O)C2=C(C1)Oc3nc4CCCCc4c(N)c3[C@H]2c5ccccc5	=	48977.9	nM	P22303	Acetylcholinesterase	#N/A	Med Chem Res	2012	21	2	245	374.48	4.43	65.21	0
6	CHEMBL2234515	CCOC(=O)C1=C(C)Oc2nc3CCCCc3c(N)c2[C@H]1c4cccnc4Cl	=	2137.96	nM	P22303	Acetylcholinesterase	#N/A	Med Chem Res	2012	21	2	245	399.87	3.81	87.33	0
3	CHEMBL2234514	CCOC(=O)C1=C(C)Oc2nc3CCCCc3c(N)c2[C@H]1c4cccnc4Br	=	1862.09	nM	P22303	Acetylcholinesterase	#N/A	Med Chem Res	2012	21	2	245	444.32	3.91	87.33	0
9	CHEMBL2234513	CCOC(=O)C1=C(C)Oc2nc3CCCCc3c(N)c2[C@H]1c4cccnc4OC	=	3890.45	nM	P22303	Acetylcholinesterase	#N/A	Med Chem Res	2012	21	2	245	395.45	3.45	96.56	0
11	CHEMBL2234512	CCOC(=O)C1=C(C)Oc2nc3CCCc3c(N)c2[C@H]1c4ccccc4	=	3890.45	nM	P22303	Acetylcholinesterase	#N/A	Med Chem Res	2012	21	2	245	350.41	3.63	74.44	0
3	CHEMBL2234511	CCOC(=O)C1=C(C)Oc2nc3CCCCc3c(N)c2[C@H]1c4cccc(c4)[N+](=O)[O-]	=	1905.46	nM	P22303	Acetylcholinesterase	#N/A	Med Chem Res	2012	21	2	245	409.44	3.98	120.26	0
3	CHEMBL2234845	CCOC(=O)C1=C(C)Oc2nc3CCCCc3c(N)c2[C@H]1c4ccc(cc4)C#N	=	3467.37	nM	P22303	Acetylcholinesterase	#N/A	Med Chem Res	2012	21	2	245	389.45	3.96	98.23	0
70	CHEMBL2234844	CCOC(=O)C1=C(C)Oc2nc3CCCCc3c(N)c2[C@H]1c4ccc(Cl)cc4	=	1949.84	nM	P22303	Acetylcholinesterase	#N/A	Med Chem Res	2012	21	2	245	398.88	4.75	74.44	0
14	CHEMBL2234843	CCOC(=O)C1=C(C)Oc2nc3CCCCc3c(N)c2[C@H]1c4ccc(C)cc4	=	1819.7	nM	P22303	Acetylcholinesterase	#N/A	Med Chem Res	2012	21	2	245	378.46	4.57	74.44	0
260000	CHEMBL2234842	CCOC(=O)C1=C(C)Oc2nc3CCCCc3c(N)c2[C@H]1c4ccccc4	=	1548.82	nM	P22303	Acetylcholinesterase	#N/A	Med Chem Res	2012	21	2	245	364.44	4.08	74.44	0
6100	CHEMBL2234841	CCOC(=O)C1=C(C)Oc2nc3CCCCCc3c(N)c2[C@H]1c4ccc(OC)c(OC)c4	=	33113.1	nM	P22303	Acetylcholinesterase	#N/A	Med Chem Res	2012	21	2	245	438.52	4.51	92.9	0
4100	CHEMBL2234840	CCOC(=O)C1=C(C)Oc2nc3CCCCCc3c(N)c2[C@H]1c4ccccc4OC	=	20893	nM	P22303	Acetylcholinesterase	#N/A	Med Chem Res	2012	21	2	245	408.49	4.52	83.67	0
2500	CHEMBL2234839	CCOC(=O)C1=C(C)Oc2nc3CCCCCc3c(N)c2[C@H]1c4cccc(OC)c4	=	12882.5	nM	P22303	Acetylcholinesterase	#N/A	Med Chem Res	2012	21	2	245	408.49	4.52	83.67	0
3800	CHEMBL2234838	CCOC(=O)C1=C(C)Oc2nc3CCCCc3c(N)c2[C@H]1c4ccc(OC)c(OC)c4	=	4570.88	nM	P22303	Acetylcholinesterase	#N/A	Med Chem Res	2012	21	2	245	424.49	4.05	92.9	0
2600	CHEMBL2234837	CCOC(=O)C1=C(C)Oc2nc3CCCCc3c(N)c2[C@H]1c4cccc(OC)c4	=	7762.47	nM	P22303	Acetylcholinesterase	#N/A	Med Chem Res	2012	21	2	245	394.46	4.07	83.67	0
5100	CHEMBL2234836	CCOC(=O)C1=C(C)Oc2nc3CCCc3c(N)c2[C@H]1c4ccc(OC)c(OC)c4	=	26915.3	nM	P22303	Acetylcholinesterase	#N/A	Med Chem Res	2012	21	2	245	410.46	3.59	92.9	0
5600	CHEMBL2234835	CCOC(=O)C1=C(C)Oc2nc3CCCc3c(N)c2[C@H]1c4cccc(OC)c4	=	23988.3	nM	P22303	Acetylcholinesterase	#N/A	Med Chem Res	2012	21	2	245	380.44	3.61	83.67	0
2100	CHEMBL2234834	CCOC(=O)C1=C(C)Oc2nc3CCCCCc3c(N)c2[C@H]1c4cccs4	=	14454.4	nM	P22303	Acetylcholinesterase	#N/A	Med Chem Res	2012	21	2	245	384.49	4.28	102.68	0
4700	CHEMBL2234833	CCOC(=O)C1=C(C)Oc2nc3CCCCCc3c(N)c2[C@H]1c4cccnc4	=	32359.4	nM	P22303	Acetylcholinesterase	#N/A	Med Chem Res	2012	21	2	245	379.45	3.39	87.33	0
5400	CHEMBL2234832	CCOC(=O)C1=C(C)Oc2nc3CCCCCc3c(N)c2[C@H]1c4ccncc4	=	8511.38	nM	P22303	Acetylcholinesterase	#N/A	Med Chem Res	2012	21	2	245	379.45	3.39	87.33	0
3800	CHEMBL2234831	CCOC(=O)C1=C(C)Oc2nc3CCCCc3c(N)c2[C@H]1c4occc4	=	1698.24	nM	P22303	Acetylcholinesterase	#N/A	Med Chem Res	2012	21	2	245	354.4	3.27	87.58	0
6800	CHEMBL2234830	CCOC(=O)C1=C(C)Oc2nc3CCCCc3c(N)c2[C@H]1c4cccs4	=	24547.1	nM	P22303	Acetylcholinesterase	#N/A	Med Chem Res	2012	21	2	245	370.47	3.83	102.68	0
330000	CHEMBL2234829	CCOC(=O)C1=C(C)Oc2nc3CCCCc3c(N)c2[C@H]1c4cccnc4	=	7079.46	nM	P22303	Acetylcholinesterase	#N/A	Med Chem Res	2012	21	2	245	365.43	2.93	87.33	0
41200	CHEMBL2234547	CCOC(=O)C1=C(C)Oc2nc3CCCCc3c(N)c2[C@H]1c4ccncc4	=	3019.95	nM	P22303	Acetylcholinesterase	#N/A	Med Chem Res	2012	21	2	245	365.43	2.93	87.33	0
6000	CHEMBL2234546	CCOC(=O)C1=C(C)Oc2nc3CCCCc3c(N)c2[C@H]1c4ccc(OC)cc4	=	870.96	nM	P22303	Acetylcholinesterase	#N/A	Med Chem Res	2012	21	2	245	394.46	4.07	83.67	0
260000	CHEMBL2234545	CCOC(=O)C1=C(C)Oc2nc3CCCc3c(N)c2[C@H]1c4cccs4	=	27542.3	nM	P22303	Acetylcholinesterase	#N/A	Med Chem Res	2012	21	2	245	356.44	3.37	102.68	0
180000	CHEMBL2234544	CCOC(=O)C1=C(C)Oc2nc3CCCc3c(N)c2[C@H]1c4ccncc4	=	6606.93	nM	P22303	Acetylcholinesterase	#N/A	Med Chem Res	2012	21	2	245	351.4	2.48	87.33	0
720000	CHEMBL252378	CCOC(=O)c1c(C)nc2nc3CCCCCc3c(N)c2c1c4ccc(OC)cc4	=	1348.96	nM	P22303	Acetylcholinesterase	#N/A	Med Chem Res	2012	21	2	245	405.49	4.28	87.33	0
90000	CHEMBL253603	CCOC(=O)c1c(C)nc2nc3CCCCc3c(N)c2c1c4ccc(OC)cc4	=	8912.51	nM	P22303	Acetylcholinesterase	#N/A	Med Chem Res	2012	21	2	245	391.46	3.82	87.33	0
4200	CHEMBL398250	CCOC(=O)c1c(C)nc2nc3CCCc3c(N)c2c1c4ccc(OC)cc4	=	13803.8	nM	P22303	Acetylcholinesterase	#N/A	Med Chem Res	2012	21	2	245	377.44	3.37	87.33	0
1900	CHEMBL253602	CCOC(=O)c1c(C)nc2nc3CCCCCc3c(N)c2c1c4ccccc4	=	20893	nM	P22303	Acetylcholinesterase	#N/A	Med Chem Res	2012	21	2	245	375.46	4.3	78.09	0
710000	CHEMBL398249	CCOC(=O)c1c(C)nc2nc3CCCc3c(N)c2c1c4ccccc4	=	12022.6	nM	P22303	Acetylcholinesterase	#N/A	Med Chem Res	2012	21	2	245	347.41	3.38	78.09	0
210000	CHEMBL252781	CC(C)OC(=O)c1c(C)nc2nc3CCCCc3c(N)c2c1c4ccccc4	=	1202.26	nM	P22303	Acetylcholinesterase	#N/A	Med Chem Res	2012	21	2	245	375.46	4.22	78.09	0
520000	CHEMBL2234543	CCOC(=O)c1c(C)nc2nc3CCCCCCc3c(N)c2c1c4ccc(OC)cc4	=	16982.4	nM	P22303	Acetylcholinesterase	#N/A	Med Chem Res	2012	21	2	245	419.52	4.74	87.33	0
30000	CHEMBL2234542	CCOC(=O)c1c(C)nc2nc3CCCCCCc3c(N)c2c1c4ccccc4	=	16982.4	nM	P22303	Acetylcholinesterase	#N/A	Med Chem Res	2012	21	2	245	389.49	4.75	78.1	0
5242	CHEMBL2234541	CCOC(=O)c1c(C)nc2nc3CCCCCc3c(N)c2c1c4cccc(c4)[N+](=O)[O-]	=	14125.4	nM	P22303	Acetylcholinesterase	#N/A	Med Chem Res	2012	21	2	245	420.46	4.19	123.91	0
8.11	CHEMBL2234540	CCOC(=O)c1c(C)nc2nc3CCCCCc3c(N)c2c1c4ccc(Cl)cc4	=	19054.6	nM	P22303	Acetylcholinesterase	#N/A	Med Chem Res	2012	21	2	245	409.91	4.96	78.1	0
839	CHEMBL252578	CCOC(=O)c1c(C)nc2nc3CCCCCc3c(N)c2c1c4ccc(F)cc4	=	5370.32	nM	P22303	Acetylcholinesterase	#N/A	Med Chem Res	2012	21	2	245	393.45	4.5	78.09	0
420	CHEMBL252580	CCOC(=O)c1c(C)nc2nc3CCCCCc3c(N)c2c1c4ccc(OC)c(OC)c4	=	6456.54	nM	P22303	Acetylcholinesterase	#N/A	Med Chem Res	2012	21	2	245	435.52	4.26	96.56	0
265	CHEMBL2234539	CCOC(=O)c1c(C)nc2nc3CCCCCc3c(N)c2c1c4ccccc4OC	=	21877.6	nM	P22303	Acetylcholinesterase	#N/A	Med Chem Res	2012	21	2	245	405.49	4.28	87.33	0
20.3	CHEMBL2234538	CCOC(=O)c1c(C)nc2nc3CCCCCc3c(N)c2c1c4ccc(C)cc4	=	12882.5	nM	P22303	Acetylcholinesterase	#N/A	Med Chem Res	2012	21	2	245	389.49	4.78	78.1	0
1760	CHEMBL400675	CCOC(=O)c1c(C)nc2nc3CCCCc3c(N)c2c1c4cccc(c4)[N+](=O)[O-]	=	933.25	nM	P22303	Acetylcholinesterase	#N/A	Med Chem Res	2012	21	2	245	406.43	3.73	123.91	0
30	CHEMBL252579	CCOC(=O)c1c(C)nc2nc3CCCCc3c(N)c2c1c4ccc(Cl)cc4	=	1288.25	nM	P22303	Acetylcholinesterase	#N/A	Med Chem Res	2012	21	2	245	395.88	4.5	78.09	0
4368	CHEMBL252380	CCOC(=O)c1c(C)nc2nc3CCCCc3c(N)c2c1c4ccc(F)cc4	=	707.95	nM	P22303	Acetylcholinesterase	#N/A	Med Chem Res	2012	21	2	245	379.43	4.05	78.09	0
2150	CHEMBL252379	CCOC(=O)c1c(C)nc2nc3CCCCc3c(N)c2c1c4ccc(OC)c(OC)c4	=	1288.25	nM	P22303	Acetylcholinesterase	#N/A	Med Chem Res	2012	21	2	245	421.49	3.81	96.56	0
100	CHEMBL399040	CCOC(=O)c1c(C)nc2nc3CCCCc3c(N)c2c1c4cccc(OC)c4	=	1202.26	nM	P22303	Acetylcholinesterase	#N/A	Med Chem Res	2012	21	2	245	391.46	3.82	87.33	0
299	CHEMBL404407	CCOC(=O)c1c(C)nc2nc3CCCCCc3c(N)c2c1c4ccncc4	=	5128.61	nM	P22303	Acetylcholinesterase	#N/A	Med Chem Res	2012	21	2	245	376.45	3.15	90.99	0
351	CHEMBL253783	CCOC(=O)c1c(C)nc2nc3CCCCc3c(N)c2c1c4ccncc4	=	1412.54	nM	P22303	Acetylcholinesterase	#N/A	Med Chem Res	2012	21	2	245	362.42	2.69	90.99	0
17.3	CHEMBL253782	CCOC(=O)c1c(C)nc2nc3CCCc3c(N)c2c1c4ccncc4	=	8128.31	nM	P22303	Acetylcholinesterase	#N/A	Med Chem Res	2012	21	2	245	348.4	2.23	90.99	0
3832	CHEMBL253386	CCOC(=O)c1c(C)nc2nc3CCCCc3c(N)c2c1c4ccccc4	=	812.83	nM	P22303	Acetylcholinesterase	#N/A	Med Chem Res	2012	21	2	245	361.44	3.84	78.1	0
517	CHEMBL2238007	Nc1c2CCc3ccccc3c2nc4nc(cc(c14)C(F)(F)F)c5ccccc5	=	23140	nM	P22303	Acetylcholinesterase	#N/A	Med Chem Res	2012	21	8	1785	391.39	5.75	51.8	1
3108	CHEMBL2238006	Nc1c2Cc3ccccc3c2nc4nc(cc(c14)C(F)(F)F)c5ccccc5	=	17560	nM	P22303	Acetylcholinesterase	#N/A	Med Chem Res	2012	21	8	1785	377.36	5.3	51.8	1
1870	CHEMBL2238005	CC1CCc2nc3nc(cc(c3c(N)c2C1)C(F)(F)F)c4ccccc4	=	510	nM	P22303	Acetylcholinesterase	#N/A	Med Chem Res	2012	21	8	1785	357.37	4.98	51.8	0
393	CHEMBL2238004	CC1CCc2c(N)c3c(cc(nc3nc2C1)c4ccccc4)C(F)(F)F	=	3250	nM	P22303	Acetylcholinesterase	#N/A	Med Chem Res	2012	21	8	1785	357.37	4.98	51.8	0
40.5	CHEMBL2238003	CC1Cc2nc3nc(cc(c3c(N)c2C1)C(F)(F)F)c4ccccc4	=	9370	nM	P22303	Acetylcholinesterase	#N/A	Med Chem Res	2012	21	8	1785	343.35	4.52	51.8	0
17900	CHEMBL2238002	Nc1c2CCCCCCc2nc3nc(cc(c13)C(F)(F)F)c4ccccc4	=	7690	nM	P22303	Acetylcholinesterase	#N/A	Med Chem Res	2012	21	8	1785	371.4	5.64	51.8	1
26	CHEMBL2238001	Nc1c2CCCCCc2nc3nc(cc(c13)C(F)(F)F)c4ccccc4	=	10130	nM	P22303	Acetylcholinesterase	#N/A	Med Chem Res	2012	21	8	1785	357.37	5.18	51.8	1
225	CHEMBL2238000	Nc1c2CCCCc2nc3nc(cc(c13)C(F)(F)F)c4ccccc4	=	350	nM	P22303	Acetylcholinesterase	#N/A	Med Chem Res	2012	21	8	1785	343.35	4.72	51.8	0
26500	CHEMBL2237999	Nc1c2CCCc2nc3nc(cc(c13)C(F)(F)F)c4ccccc4	=	8050	nM	P22303	Acetylcholinesterase	#N/A	Med Chem Res	2012	21	8	1785	329.32	4.27	51.8	0
6800	CHEMBL2237998	CC(C)Cc1cc(N)c2c(cc(nc2n1)c3ccccc3)C(F)(F)F	=	19090	nM	P22303	Acetylcholinesterase	#N/A	Med Chem Res	2012	21	8	1785	345.36	4.86	51.8	0
98	CHEMBL2237997	Nc1cc(nc2nc(cc(c12)C(F)(F)F)c3ccccc3)c4cccs4	=	10360	nM	P22303	Acetylcholinesterase	#N/A	Med Chem Res	2012	21	8	1785	371.38	5.1	80.03	1
500	CHEMBL2237996	COc1ccc(cc1)c2cc(N)c3c(cc(nc3n2)c4ccccc4)C(F)(F)F	=	8240	nM	P22303	Acetylcholinesterase	#N/A	Med Chem Res	2012	21	8	1785	395.38	5.13	61.03	1
10600	CHEMBL2237995	Nc1cc(nc2nc(cc(c12)C(F)(F)F)c3ccccc3)c4ccccc4Br	=	890	nM	P22303	Acetylcholinesterase	#N/A	Med Chem Res	2012	21	8	1785	444.25	5.9	51.8	1
19100	CHEMBL2237994	Nc1cc(nc2nc(cc(c12)C(F)(F)F)c3ccccc3)c4ccc(Cl)cc4	=	520	nM	P22303	Acetylcholinesterase	#N/A	Med Chem Res	2012	21	8	1785	399.8	5.82	51.8	1
100	CHEMBL2237993	Nc1cc(nc2nc(cc(c12)C(F)(F)F)c3ccccc3)c4ccc(F)cc4	=	6580	nM	P22303	Acetylcholinesterase	#N/A	Med Chem Res	2012	21	8	1785	383.34	5.36	51.8	1
150	CHEMBL2237992	Nc1cc(nc2nc(cc(c12)C(F)(F)F)c3ccccc3)c4cccc(F)c4	=	7030	nM	P22303	Acetylcholinesterase	#N/A	Med Chem Res	2012	21	8	1785	383.34	5.36	51.8	1
160	CHEMBL2237991	Nc1cc(nc2nc(cc(c12)C(F)(F)F)c3ccccc3)c4ccccc4	=	7100	nM	P22303	Acetylcholinesterase	#N/A	Med Chem Res	2012	21	8	1785	365.35	5.15	51.8	1
190	CHEMBL2206900	Nc1c2CCCCc2nc3Oc4c(ccc5ccccc45)C(c6ccc(Cl)c(Cl)c6)c13	=	5070	nM	P22303	Acetylcholinesterase	22795665	Eur. J. Med. Chem.	2012	54	#N/A	750	447.36	7.22	48.14	1
1000	CHEMBL2206899	Nc1c2CCCCc2nc3Oc4c(ccc5ccccc45)C(c6c(Cl)cccc6Cl)c13	=	4010	nM	P22303	Acetylcholinesterase	22795665	Eur. J. Med. Chem.	2012	54	#N/A	750	447.36	7.22	48.14	1
1040	CHEMBL2206898	Nc1c2CCCCc2nc3Oc4c(ccc5ccccc45)C(c6ccc(cc6)[N+](=O)[O-])c13	=	5740	nM	P22303	Acetylcholinesterase	22795665	Eur. J. Med. Chem.	2012	54	#N/A	750	423.46	5.78	93.96	1
3000	CHEMBL2206897	COc1cc(cc(OC)c1OC)C2c3ccc4ccccc4c3Oc5nc6CCCCc6c(N)c25	=	3510	nM	P22303	Acetylcholinesterase	22795665	Eur. J. Med. Chem.	2012	54	#N/A	750	468.54	5.84	75.83	1
1300	CHEMBL2206896	COc1ccc(C2c3ccc4ccccc4c3Oc5nc6CCCCc6c(N)c25)c(OC)c1	=	370	nM	P22303	Acetylcholinesterase	22795665	Eur. J. Med. Chem.	2012	54	#N/A	750	438.52	5.86	66.6	1
10000	CHEMBL2206895	COc1cc(ccc1O)C2c3ccc4ccccc4c3Oc5nc6CCCCc6c(N)c25	=	330	nM	P22303	Acetylcholinesterase	22795665	Eur. J. Med. Chem.	2012	54	#N/A	750	424.49	5.63	77.6	1
1000	CHEMBL2206894	COc1ccccc1C2c3ccc4ccccc4c3Oc5nc6CCCCc6c(N)c25	=	4530	nM	P22303	Acetylcholinesterase	22795665	Eur. J. Med. Chem.	2012	54	#N/A	750	408.49	5.87	57.37	1
10000	CHEMBL2206893	Nc1c2CCCCc2nc3Oc4c(ccc5ccccc45)C(c6ccc(O)cc6)c13	=	7830	nM	P22303	Acetylcholinesterase	22795665	Eur. J. Med. Chem.	2012	54	#N/A	750	394.47	5.65	68.37	1
10000	CHEMBL2206892	Cc1ccc(cc1)C2c3ccc4ccccc4c3Oc5nc6CCCCc6c(N)c25	=	400	nM	P22303	Acetylcholinesterase	22795665	Eur. J. Med. Chem.	2012	54	#N/A	750	392.49	6.38	48.14	1
7900	CHEMBL2206891	Nc1c2CCCCc2nc3Oc4c(ccc5ccccc45)C(c6ccccc6)c13	=	300	nM	P22303	Acetylcholinesterase	22795665	Eur. J. Med. Chem.	2012	54	#N/A	750	378.47	5.89	48.14	1
3000	CHEMBL512096	CC1(C)CC(=O)C2=C(C1)Nc3nc4CCCCc4c(N)c3C2c5ccccc5	=	710	nM	P22303	Acetylcholinesterase	18640842	Bioorg. Med. Chem.	2008	16	16	7759	373.49	4.25	68.01	0
1288.25	CHEMBL468002	CC1(C)CC(=O)C2=C(C1)Nc3nc4CCCCc4c(N)c3C2c5ccncc5	=	2800	nM	P22303	Acetylcholinesterase	18640842	Bioorg. Med. Chem.	2008	16	16	7759	374.48	3.1	80.9	0
1850	CHEMBL468001	COc1ccc(cc1)C2C3=C(CC(C)(C)CC3=O)Nc4nc5CCCCc5c(N)c24	=	370	nM	P22303	Acetylcholinesterase	18640842	Bioorg. Med. Chem.	2008	16	16	7759	403.52	4.24	77.24	0
10000	CHEMBL513161	Cc1ccc(cc1)C2C3=C(CC(C)(C)CC3=O)Nc4nc5CCCCc5c(N)c24	=	670	nM	P22303	Acetylcholinesterase	18640842	Bioorg. Med. Chem.	2008	16	16	7759	387.52	4.74	68.01	0
330	CHEMBL468000	CC1(C)CC(=O)C2=C(C1)Nc3nc4CCCCc4c(N)c3C2c5ccc(F)cc5	=	1600	nM	P22303	Acetylcholinesterase	18640842	Bioorg. Med. Chem.	2008	16	16	7759	391.48	4.46	68.01	0
10500	CHEMBL539624	Cl.CCc1ccccc1NC(=O)Oc2ccc3N(C)[C@@H]4[C@@](C)(CC[N+]4(C)[O-])c3c2	=	125	nM	P22303	Acetylcholinesterase	15715468	J. Med. Chem.	2005	48	4	986	381.47	4.06	58.64	0
16600	CHEMBL178792	CC(C)c1ccc(NC(=O)Oc2ccc3OC4CC(C)(CO4)c3c2)cc1	=	4300	nM	P22303	Acetylcholinesterase	15715468	J. Med. Chem.	2005	48	4	986	353.41	4.41	56.79	0
45000	CHEMBL362444	CNC(=O)Oc1ccc2N(C)C3OCC[C@@]3(C)c2c1	=	27	nM	P22303	Acetylcholinesterase	15715468	J. Med. Chem.	2005	48	4	986	262.3	2.08	50.8	0
4100	CHEMBL178132	CC(C)c1ccc(NC(=O)Oc2ccc3N(C)C4OCC[C@@]4(C)c3c2)cc1	=	3860	nM	P22303	Acetylcholinesterase	15715468	J. Med. Chem.	2005	48	4	986	366.45	4.85	50.8	0
2.57	CHEMBL362049	CN1C2OCC[C@@]2(C)c3cc(OC(=O)Nc4ccccc4C)ccc13	=	13	nM	P22303	Acetylcholinesterase	15715468	J. Med. Chem.	2005	48	4	986	338.4	4.14	50.8	0
1.54	CHEMBL369554	CCNC(=O)Oc1ccc2OC3OCCC3(C)c2c1	=	360	nM	P22303	Acetylcholinesterase	15715468	J. Med. Chem.	2005	48	4	986	263.29	2.25	56.79	0
1.65	CHEMBL178770	Cc1ccccc1NC(=O)Oc2ccc3OC4OCCC4(C)c3c2	=	23	nM	P22303	Acetylcholinesterase	15715468	J. Med. Chem.	2005	48	4	986	325.36	3.96	56.79	0
12900	CHEMBL367795	CCNC(=O)Oc1ccc2N(C)C3OCC[C@@]3(C)c2c1	=	82	nM	P22303	Acetylcholinesterase	15715468	J. Med. Chem.	2005	48	4	986	276.33	2.43	50.8	0
1070	CHEMBL361409	CCNC(=O)Oc1ccc2N(C)C3N(C)CC[C@@]3(C)c2c1	=	94	nM	P22303	Acetylcholinesterase	15715468	J. Med. Chem.	2005	48	4	986	289.37	2.7	44.81	0
31800	CHEMBL179320	CC(C)c1ccc(NC(=O)Oc2ccc3OC4OCCC4(C)c3c2)cc1	=	2650	nM	P22303	Acetylcholinesterase	15715468	J. Med. Chem.	2005	48	4	986	353.41	4.67	56.79	0
2.15	CHEMBL576004	CC1=CC2CC(C1)c3c(C2)nc4cc(Cl)ccc4c3NC(=O)CCl	=	2510	nM	P22303	Acetylcholinesterase	19473849	Bioorg. Med. Chem.	2009	17	13	4523	361.27	4.44	41.99	0
433000	CHEMBL3234594	C(CCSc1c2CCCCc2nc3ccccc13)CCc4ccccn4	=	130000	nM	P22303	Acetylcholinesterase	24704618	Eur. J. Med. Chem.	2014	78	#N/A	455	362.53	6.21	51.08	1
3150	CHEMBL3234591	N\C(=N/O)\c1nc(CCCCCNc2c3CCCCc3nc4ccccc24)ccc1O	=	260	nM	P22303	Acetylcholinesterase	24704618	Eur. J. Med. Chem.	2014	78	#N/A	455	419.52	4.73	116.65	0
388000	CHEMBL3234592	O\N=C\c1nccc(CCCCCNc2c3CCCCc3nc4ccccc24)c1O	=	77	nM	P22303	Acetylcholinesterase	24704618	Eur. J. Med. Chem.	2014	78	#N/A	455	404.5	5.48	90.63	1
2890	CHEMBL3234593	C(CCNc1c2CCCCc2nc3ccccc13)CCc4ccccn4	=	150	nM	P22303	Acetylcholinesterase	24704618	Eur. J. Med. Chem.	2014	78	#N/A	455	345.48	5.48	37.81	1
413000	CHEMBL1161715	Nc1c2CCCCc2nc3ccc(O)cc13	=	162.18	nM	P22303	Acetylcholinesterase	15317459	J. Med. Chem.	2004	47	18	4471	214.26	2.55	59.14	0
152000	CHEMBL60180	[Br-].COc1ccc(cc1OC)C(=O)COc2ccc(cc2)[N+](C)(C)C	=	10000	nM	P22303	Acetylcholinesterase	11755352	Bioorg. Med. Chem. Lett.	2002	12	2	193	330.4	1.75	44.76	0
908000	CHEMBL242989	COc1ccccc1CNCCCCCC(=O)N2CCC(CCC3CCN(CC3)C(=O)CCCCCNCc4ccccc4OC)CC2	=	134.9	nM	P22303	Acetylcholinesterase	17276075	Bioorg. Med. Chem.	2007	15	6	2312	662.94	6.16	83.14	2
10300	CHEMBL1161714	Nc1c2CC3CC(C3)c2nc4cccc(F)c14	=	28.84	nM	P22303	Acetylcholinesterase	15317459	J. Med. Chem.	2004	47	18	4471	228.26	2.88	38.9	0
626000	CHEMBL147524	CN(C)C(=O)Oc1cccc(CCN)c1	=	230	nM	P22303	Acetylcholinesterase	12431053	J. Med. Chem.	2002	45	24	5260	208.26	1.23	55.56	0
127000	CHEMBL197696	CN(C)C(=O)Oc1ccc2[C@@H](CCOc3ccc(cc3)[N+](=O)[O-])N(C)CC=Cc2c1	=	14	nM	P22303	Acetylcholinesterase	16220969	J. Med. Chem.	2005	48	21	6523	411.45	3.71	87.83	0
7840	CHEMBL13122	CN(C)Cc1oc(CSCCNc2cc(NCCSCc3oc(CN(C)C)cc3)c(cc2[N+](=O)[O-])[N+](=O)[O-])cc1	=	28	nM	P22303	Acetylcholinesterase	1552502	J. Med. Chem.	1992	35	6	1102	592.73	4.3	199.06	1
6250	CHEMBL13426	CN(C)Cc1oc(CSCCCCCCCSCc2oc(CN(C)C)cc2)cc1	=	610	nM	P22303	Acetylcholinesterase	1552502	J. Med. Chem.	1992	35	6	1102	438.69	5.25	83.36	1
2680	CHEMBL554453	Cl.CN(C)C(=O)Oc1ccc2CCC(NCC#C)c2c1	=	2900	nM	P22303	Acetylcholinesterase	12431053	J. Med. Chem.	2002	45	24	5260	258.32	3.09	41.57	0
3400	CHEMBL12547	CN(C)Cc1oc(CSCCCCCCCCCCSCc2oc(CN(C)C)cc2)cc1	=	1300	nM	P22303	Acetylcholinesterase	1552502	J. Med. Chem.	1992	35	6	1102	480.77	6.62	83.36	1
2320	CHEMBL13206	CN(C)Cc1oc(CSCCN\C=C(\NCCSCc2oc(CN(C)C)cc2)/[N+](=O)[O-])cc1	=	74	nM	P22303	Acetylcholinesterase	1552502	J. Med. Chem.	1992	35	6	1102	497.67	2.57	153.23	0
510	CHEMBL418712	CN(C)Cc1oc(CSCCCCCCCCCSCc2oc(CN(C)C)cc2)cc1	=	460	nM	P22303	Acetylcholinesterase	1552502	J. Med. Chem.	1992	35	6	1102	466.74	6.17	83.36	1
2180	CHEMBL418714	CN(C)Cc1oc(CSCCCCCCCCSCc2oc(CN(C)C)cc2)cc1	=	470	nM	P22303	Acetylcholinesterase	1552502	J. Med. Chem.	1992	35	6	1102	452.72	5.71	83.36	1
9000	CHEMBL2419690	N#Cc1cc(C#N)c(NC2CCN(Cc3ccccc3)CC2)nc1NC4CCN(Cc5ccccc5)CC4	=	7300	nM	P22303	Acetylcholinesterase	23838422	Eur. J. Med. Chem.	2013	67	#N/A	64	505.66	4.52	91.01	1
38000	CHEMBL2419689	N#Cc1c(NCCC2CCN(Cc3ccccc3)CC2)nc(NCCC4CCN(Cc5ccccc5)CC4)c(C#N)c1c6ccccc6	=	9770	nM	P22303	Acetylcholinesterase	23838422	Eur. J. Med. Chem.	2013	67	#N/A	64	637.86	7.97	91.01	2
4000	CHEMBL2419688	Clc1nc(NCCCCC2CCN(Cc3ccccc3)CC2)c(cc1C#N)C#N	=	13	nM	P22303	Acetylcholinesterase	23838422	Eur. J. Med. Chem.	2013	67	#N/A	64	407.94	5.23	75.73	1
25000	CHEMBL2419687	Clc1nc(NCCCC2CCN(Cc3ccccc3)CC2)c(cc1C#N)C#N	=	54	nM	P22303	Acetylcholinesterase	23838422	Eur. J. Med. Chem.	2013	67	#N/A	64	393.91	4.78	75.73	0
90	CHEMBL2419686	Clc1nc(NCCC2CCN(Cc3ccccc3)CC2)c(cc1C#N)C#N	=	310	nM	P22303	Acetylcholinesterase	23838422	Eur. J. Med. Chem.	2013	67	#N/A	64	379.89	4.32	75.73	0
80	CHEMBL2419685	Clc1nc(NC2CCN(Cc3ccccc3)CC2)c(cc1C#N)C#N	=	5350	nM	P22303	Acetylcholinesterase	23838422	Eur. J. Med. Chem.	2013	67	#N/A	64	351.83	3.35	75.73	0
80	CHEMBL2419684	Clc1nc(NCCCCC2CCN(Cc3ccccc3)CC2)c(C#N)c(c4ccccc4)c1C#N	=	31	nM	P22303	Acetylcholinesterase	23838422	Eur. J. Med. Chem.	2013	67	#N/A	64	484.03	6.75	75.73	1
1	CHEMBL2419683	Clc1nc(NCCCC2CCN(Cc3ccccc3)CC2)c(C#N)c(c4ccccc4)c1C#N	=	3860	nM	P22303	Acetylcholinesterase	23838422	Eur. J. Med. Chem.	2013	67	#N/A	64	470.01	6.29	75.73	1
10	CHEMBL2419682	Clc1nc(NCCC2CCN(Cc3ccccc3)CC2)c(C#N)c(c4ccccc4)c1C#N	=	4400	nM	P22303	Acetylcholinesterase	23838422	Eur. J. Med. Chem.	2013	67	#N/A	64	455.98	5.84	75.73	1
20	CHEMBL2419681	Clc1nc(NC2CCN(Cc3ccccc3)CC2)c(C#N)c(c4ccccc4)c1C#N	=	9430	nM	P22303	Acetylcholinesterase	23838422	Eur. J. Med. Chem.	2013	67	#N/A	64	427.93	4.87	75.73	0
418000	CHEMBL2093013	Cl.CCCN(C)C(=O)Oc1ccc2CC[C@@H](NCC#C)c2c1	=	10800	nM	P22303	Acetylcholinesterase	12431053	J. Med. Chem.	2002	45	24	5260	286.37	3.96	41.57	0
35000	CHEMBL592856	COP1(=O)CCCC(=C(C)O1)CO	=	600000	nM	P22303	Acetylcholinesterase	20189400	Bioorg. Med. Chem.	2010	18	6	2265	206.18	-0.11	65.57	0
6000	CHEMBL321808	CN(C)Cc1oc(CSCCNc2nnccc2[N+](=O)[O-])cc1	=	470	nM	P22303	Acetylcholinesterase	1507203	J. Med. Chem.	1992	35	17	3141	337.4	1.98	125.3	0
2000	CHEMBL421601	CN(C)Cc1oc(CSCCNc2cccc(F)c2C#N)cc1	=	2100	nM	P22303	Acetylcholinesterase	1507203	J. Med. Chem.	1992	35	17	3141	333.42	3.25	77.5	0
35000	CHEMBL543218	Cl.CCCNC(=O)Oc1ccc2CCC(NCC#C)c2c1	=	2380	nM	P22303	Acetylcholinesterase	12431053	J. Med. Chem.	2002	45	24	5260	272.34	3.76	50.36	0
40000	CHEMBL2297277	CC(=CCC\C(=C\Cc1cc(C2=CC(=O)c3c(O)cc(O)cc3O2)c(O)cc1O)\C)C	=	16210	nM	P22303	Acetylcholinesterase	#N/A	Med Chem Res	2013	22	7	3061	422.47	5.85	107.22	1
800	CHEMBL2297279	OC[C@H]1OC(OC2=C(Oc3cc(O)cc(O)c3C2=O)c4ccc(O)cc4)[C@H](O)[C@@H](O)[C@H]1O	=	12	nM	P22303	Acetylcholinesterase	#N/A	Med Chem Res	2013	22	7	3061	448.38	-0.06	186.36	2
140	CHEMBL594229	COc1cc2OC=C(C(=O)c2cc1OC)c3ccc(cc3)N4CCCC4	=	1630	nM	P22303	Acetylcholinesterase	#N/A	Med Chem Res	2013	22	7	3061	351.4	3.46	48	0
2120	CHEMBL2297280	COc1cc2OC=C(C(=O)c2cc1OC)c3ccc(OC4CCN(Cc5ccccc5)CC4)cc3	=	93	nM	P22303	Acetylcholinesterase	#N/A	Med Chem Res	2013	22	7	3061	471.54	4.51	57.23	0
4200	CHEMBL2297278	COc1cc(O)c(cc1C\C=C(/C)\CCC=C(C)C)C2=CC(=O)c3c(O)cc(O)cc3O2	=	10950	nM	P22303	Acetylcholinesterase	#N/A	Med Chem Res	2013	22	7	3061	436.5	6.08	96.22	1
3120	CHEMBL1203985	Cl.[Br-].CC[N+](CC)(CC)CCOc1ccc(cc1)C(=O)NCCCCCC(=O)NNc2c3CCCCc3nc4ccccc24	=	7.61	nM	P22303	Acetylcholinesterase	17944454	J. Med. Chem.	2007	50	23	5685	574.78	4.7	92.35	1
4300	CHEMBL540132	[Br-].[Br-].CC[N+](CC)(CC)CCOc1cc(OCC[N+](CC)(CC)CC)cc(c1)C(=O)NCCCCCC(=O)NNc2c3CCCCc3nc4cc(Cl)ccc24	=	6.75	nM	P22303	Acetylcholinesterase	17944454	J. Med. Chem.	2007	50	23	5685	753.46	5.18	101.58	2
3700	CHEMBL540131	[Br-].CC[N+](CC)(CC)CCOc1ccc(cc1)C(=O)NCCCCCC(=O)NNc2c3CCCCc3nc4cc(Cl)ccc24	=	5.44	nM	P22303	Acetylcholinesterase	17944454	J. Med. Chem.	2007	50	23	5685	609.22	5.36	92.35	2
4200	CHEMBL1203986	Cl.[Br-].[Br-].CC[N+](CC)(CC)CCOc1cc(OCC[N+](CC)(CC)CC)cc(c1)C(=O)NCCCCCC(=O)NNc2c3CCCCc3nc4ccccc24	=	15.8	nM	P22303	Acetylcholinesterase	17944454	J. Med. Chem.	2007	50	23	5685	719.01	4.51	101.58	1
11200	CHEMBL360055	CC[N+](CC)(CC)CCOc1cccc(OCC[N+](CC)(CC)CC)c1OCC[N+](CC)(CC)CC	=	2110000	nM	P22303	Acetylcholinesterase	17944454	J. Med. Chem.	2007	50	23	5685	510.82	1.27	27.69	1
6600	CHEMBL555247	[Br-].[Br-].[Br-].CC[N+](CC)(CC)CCOc1cc(OCC[N+](CC)(CC)CC)c(cc1OCC[N+](CC)(CC)CC)C(=O)NCCCCCC(=O)NNc2c3CCCCc3nc4cc(Cl)ccc24	=	6.54	nM	P22303	Acetylcholinesterase	17944454	J. Med. Chem.	2007	50	23	5685	897.69	4.99	110.81	1
8600	CHEMBL389668	COc1cccc(CN(C)CCCCCCCOc2ccc3C(=O)c4ccccc4Oc3c2)c1OC	=	138000	nM	P22303	Acetylcholinesterase	#N/A	Med Chem Res	2011	20	9	1422	489.6	6.65	57.23	1
6100	CHEMBL225396	COc1ccc(CN(C)CCCCCCCOc2ccc3C(=O)c4ccccc4Oc3c2)cc1	=	360000	nM	P22303	Acetylcholinesterase	#N/A	Med Chem Res	2011	20	9	1422	459.58	6.66	48	1
13200	CHEMBL375976	CN(CCCCCCCOc1ccc2C(=O)c3ccccc3Oc2c1)Cc4cccc(Cl)c4	=	594000	nM	P22303	Acetylcholinesterase	#N/A	Med Chem Res	2011	20	9	1422	464	7.35	38.77	1
7600	CHEMBL223652	CN(CCCCCCCOc1ccc2C(=O)c3ccccc3Oc2c1)Cc4ccc(Cl)cc4	=	1050000	nM	P22303	Acetylcholinesterase	#N/A	Med Chem Res	2011	20	9	1422	464	7.35	38.77	1
6860	CHEMBL225451	COc1cccc(CN(C)CCCCCCCOc2ccc3C(=O)c4ccccc4Oc3c2)c1	=	40000	nM	P22303	Acetylcholinesterase	#N/A	Med Chem Res	2011	20	9	1422	459.58	6.66	48	1
5200	CHEMBL224433	CN(CCCCCCCOc1ccc2C(=O)c3ccccc3Oc2c1)Cc4ccccc4	=	2820	nM	P22303	Acetylcholinesterase	#N/A	Med Chem Res	2011	20	9	1422	429.55	6.68	38.77	1
7300	CHEMBL128392	CCCNC(=O)Oc1cccc(CN(C)CCCOc2ccc3C(=O)C=COc3c2)c1	=	250	nM	P22303	Acetylcholinesterase	#N/A	Med Chem Res	2011	20	9	1422	424.49	3.79	77.09	0
9860	CHEMBL128780	CCCCCCCNC(=O)Oc1cccc(CN(C)CCCCOc2ccc3C(=O)c4ccccc4Oc3c2)c1	=	100	nM	P22303	Acetylcholinesterase	#N/A	Med Chem Res	2011	20	9	1422	544.68	7.77	77.09	2
8260	CHEMBL129577	CCCCCCCNC(=O)Oc1cccc(CN(CCCOc2ccc3C(=O)c4ccccc4Oc3c2)C(C)C)c1	=	170	nM	P22303	Acetylcholinesterase	#N/A	Med Chem Res	2011	20	9	1422	558.71	7.92	77.09	2
7260	CHEMBL128390	CCCCCCCNC(=O)Oc1cccc(CN(C)CCCOc2ccc3C(=O)c4cccnc4Oc3c2)c1	=	42	nM	P22303	Acetylcholinesterase	#N/A	Med Chem Res	2011	20	9	1422	531.64	6.58	89.99	2
12200	CHEMBL2236394	CCN(CCCCCOc1ccc2C(=O)c3ccccc3Oc2c1)Cc4cccc(OC(=O)NC)c4	=	0.82	nM	P22303	Acetylcholinesterase	#N/A	Med Chem Res	2011	20	9	1422	488.57	5.88	77.09	1
14300	CHEMBL2236393	CNCOc1cccc(CN(C)CCCCCCCOc2ccc3C(=O)c4ccccc4Oc3c2)c1	=	0.32	nM	P22303	Acetylcholinesterase	#N/A	Med Chem Res	2011	20	9	1422	488.62	6.25	60.03	1
15370	CHEMBL3115038	CN1CC[C@@H](C(=O)N2C\C(=C/c3cccc4ccccc34)\C(=O)[C@@]5(C2)[C@@H](CN(C)[C@]56C(=O)Nc7ccccc67)c8cccc9ccccc89)[C@@]1%10C(=O)Nc%11ccccc%10%11	=	4930	nM	P22303	Acetylcholinesterase	24461561	Bioorg. Med. Chem.	2014	22	4	1318	777.91	5.76	102.06	2
3700	CHEMBL3115036	CN1CC[C@@H](C(=O)N2C\C(=C/c3ccc(Cl)cc3)\C(=O)[C@@]4(C2)[C@@H](CN(C)[C@]45C(=O)Nc6ccccc56)c7ccc(Cl)cc7)[C@@]18C(=O)Nc9ccccc89	=	6140	nM	P22303	Acetylcholinesterase	24461561	Bioorg. Med. Chem.	2014	22	4	1318	746.68	5.27	102.06	2
4200	CHEMBL3115035	CN1CC[C@@H](C(=O)N2C\C(=C/c3ccc(C)cc3)\C(=O)[C@@]4(C2)[C@@H](CN(C)[C@]45C(=O)Nc6ccccc56)c7ccc(C)cc7)[C@@]18C(=O)Nc9ccccc89	=	7670	nM	P22303	Acetylcholinesterase	24461561	Bioorg. Med. Chem.	2014	22	4	1318	705.84	4.92	102.06	1
198	CHEMBL3115034	CN1CC[C@@H](C(=O)N2C\C(=C/c3ccc(Cl)cc3Cl)\C(=O)[C@@]4(C2)[C@@H](CN(C)[C@]45C(=O)Nc6ccccc56)c7ccc(Cl)cc7Cl)[C@@]18C(=O)Nc9ccccc89	=	4420	nM	P22303	Acetylcholinesterase	24461561	Bioorg. Med. Chem.	2014	22	4	1318	815.57	6.6	102.06	2
102	CHEMBL3115033	CN1CC[C@@H](C(=O)N2C\C(=C/c3cccc(c3)[N+](=O)[O-])\C(=O)[C@@]4(C2)[C@@H](CN(C)[C@]45C(=O)Nc6ccccc56)c7cccc(c7)[N+](=O)[O-])[C@@]18C(=O)Nc9ccccc89	=	2470	nM	P22303	Acetylcholinesterase	24461561	Bioorg. Med. Chem.	2014	22	4	1318	767.79	3.73	193.7	1
21800	CHEMBL3115032	CN1CC[C@@H](C(=O)N2C\C(=C/c3ccccc3F)\C(=O)[C@@]4(C2)[C@@H](CN(C)[C@]45C(=O)Nc6ccccc56)c7ccccc7F)[C@@]18C(=O)Nc9ccccc89	=	6180	nM	P22303	Acetylcholinesterase	24461561	Bioorg. Med. Chem.	2014	22	4	1318	713.77	4.36	102.06	1
22000	CHEMBL3115031	CN1CC[C@@H](C(=O)N2C\C(=C/c3ccccc3Cl)\C(=O)[C@@]4(C2)[C@@H](CN(C)[C@]45C(=O)Nc6ccccc56)c7ccccc7Cl)[C@@]18C(=O)Nc9ccccc89	=	5190	nM	P22303	Acetylcholinesterase	24461561	Bioorg. Med. Chem.	2014	22	4	1318	746.68	5.27	102.06	2
31400	CHEMBL3115030	COc1ccccc1\C=C\2/CN(C[C@@]3([C@@H](CN(C)[C@]34C(=O)Nc5ccccc45)c6ccccc6OC)C2=O)C(=O)[C@@H]7CCN(C)[C@]78C(=O)Nc9ccccc89	=	4730	nM	P22303	Acetylcholinesterase	24461561	Bioorg. Med. Chem.	2014	22	4	1318	737.84	3.91	120.52	1
305	CHEMBL3115198	CN1CC[C@@H](C(=O)N2C\C(=C/c3ccccc3C)\C(=O)[C@@]4(C2)[C@@H](CN(C)[C@]45C(=O)Nc6ccccc56)c7ccccc7C)[C@@]18C(=O)Nc9ccccc89	=	9430	nM	P22303	Acetylcholinesterase	24461561	Bioorg. Med. Chem.	2014	22	4	1318	705.84	4.92	102.06	1
0.09	CHEMBL3115197	CN1CC[C@@H](C(=O)N2C\C(=C/c3ccccc3)\C(=O)[C@@]4(C2)[C@@H](CN(C)[C@]45C(=O)Nc6ccccc56)c7ccccc7)[C@@]18C(=O)Nc9ccccc89	=	2630	nM	P22303	Acetylcholinesterase	24461561	Bioorg. Med. Chem.	2014	22	4	1318	677.79	3.94	102.06	1
6.5	CHEMBL3115196	CN1C[C@@H](c2cccc3ccccc23)[C@@]4(CN(C\C(=C/c5cccc6ccccc56)\C4=O)C(=O)C=C)[C@@]17C(=O)Nc8ccccc78	=	7590	nM	P22303	Acetylcholinesterase	24461561	Bioorg. Med. Chem.	2014	22	4	1318	603.71	5.67	69.72	2
0.065	CHEMBL3115048	CN1C[C@@H](c2ccc(F)cc2)[C@@]3(CN(C\C(=C/c4ccc(F)cc4)\C3=O)C(=O)C=C)[C@@]15C(=O)Nc6ccccc56	=	7800	nM	P22303	Acetylcholinesterase	24461561	Bioorg. Med. Chem.	2014	22	4	1318	539.57	4.26	69.72	1
0.035	CHEMBL3115047	CN1C[C@@H](c2ccc(Cl)cc2)[C@@]3(CN(C\C(=C/c4ccc(Cl)cc4)\C3=O)C(=O)C=C)[C@@]15C(=O)Nc6ccccc56	=	8400	nM	P22303	Acetylcholinesterase	24461561	Bioorg. Med. Chem.	2014	22	4	1318	572.48	5.18	69.72	2
2.3	CHEMBL3115046	CN1C[C@@H](c2ccc(C)cc2)[C@@]3(CN(C\C(=C/c4ccc(C)cc4)\C3=O)C(=O)C=C)[C@@]15C(=O)Nc6ccccc56	=	7490	nM	P22303	Acetylcholinesterase	24461561	Bioorg. Med. Chem.	2014	22	4	1318	531.64	4.82	69.72	1
1	CHEMBL3115045	CN1C[C@@H](c2ccc(Cl)cc2Cl)[C@@]3(CN(C\C(=C/c4ccc(Cl)cc4Cl)\C3=O)C(=O)C=C)[C@@]15C(=O)Nc6ccccc56	=	6140	nM	P22303	Acetylcholinesterase	24461561	Bioorg. Med. Chem.	2014	22	4	1318	641.37	6.51	69.72	2
1	CHEMBL3115044	CN1C[C@@H](c2cccc(c2)[N+](=O)[O-])[C@@]3(CN(C\C(=C/c4cccc(c4)[N+](=O)[O-])\C3=O)C(=O)C=C)[C@@]15C(=O)Nc6ccccc56	=	5340	nM	P22303	Acetylcholinesterase	24461561	Bioorg. Med. Chem.	2014	22	4	1318	593.59	3.64	161.35	1
8	CHEMBL3115043	CN1C[C@@H](c2ccccc2F)[C@@]3(CN(C\C(=C/c4ccccc4F)\C3=O)C(=O)C=C)[C@@]15C(=O)Nc6ccccc56	=	6880	nM	P22303	Acetylcholinesterase	24461561	Bioorg. Med. Chem.	2014	22	4	1318	539.57	4.26	69.72	1
0.2	CHEMBL3115042	CN1C[C@@H](c2ccccc2Cl)[C@@]3(CN(C\C(=C/c4ccccc4Cl)\C3=O)C(=O)C=C)[C@@]15C(=O)Nc6ccccc56	=	5120	nM	P22303	Acetylcholinesterase	24461561	Bioorg. Med. Chem.	2014	22	4	1318	572.48	5.18	69.72	2
1.8	CHEMBL3115041	COc1ccccc1\C=C\2/CN(C[C@@]3([C@@H](CN(C)[C@]34C(=O)Nc5ccccc45)c6ccccc6OC)C2=O)C(=O)C=C	=	4100	nM	P22303	Acetylcholinesterase	24461561	Bioorg. Med. Chem.	2014	22	4	1318	563.64	3.82	88.18	1
0.35	CHEMBL3115040	CN1C[C@@H](c2ccccc2C)[C@@]3(CN(C\C(=C/c4ccccc4C)\C3=O)C(=O)C=C)[C@@]15C(=O)Nc6ccccc56	=	3970	nM	P22303	Acetylcholinesterase	24461561	Bioorg. Med. Chem.	2014	22	4	1318	531.64	4.82	69.72	1
0.1	CHEMBL3115039	CN1C[C@@H](c2ccccc2)[C@@]3(CN(C\C(=C/c4ccccc4)\C3=O)C(=O)C=C)[C@@]15C(=O)Nc6ccccc56	=	8740	nM	P22303	Acetylcholinesterase	24461561	Bioorg. Med. Chem.	2014	22	4	1318	503.59	3.85	69.72	1
0.775	CHEMBL555666	Cl.Cl.CC1=CC2CC(C1)c3c(C2)nc4cc(Cl)ccc4c3NCCCCCCNc5c6CCCCc6nc7ccccc57	=	0.5	nM	P22303	Acetylcholinesterase	15771413	J. Med. Chem.	2005	48	6	1701	565.19	9.32	49.84	2
0.3	CHEMBL147031	CCCCN(C)C(=O)Oc1cccc(CC(C)NCC#C)c1	=	12200	nM	P22303	Acetylcholinesterase	12431053	J. Med. Chem.	2002	45	24	5260	302.41	4.56	41.57	0
17.5	CHEMBL555214	Cl.Cl.CC1=CC2CC(C1)c3c(C2)nc4cc(Cl)ccc4c3NCCCCCCNc5c6CCCCc6nc7cc(Cl)ccc57	=	0.45	nM	P22303	Acetylcholinesterase	15771413	J. Med. Chem.	2005	48	6	1701	599.64	9.98	49.84	2
2.3	CHEMBL534932	Cl.Cl.CC1=CC2CC(C1)c3c(C2)nc4cc(Cl)ccc4c3NCCCCCCCCNc5c6CCCCc6nc7ccccc57	=	0.33	nM	P22303	Acetylcholinesterase	15771413	J. Med. Chem.	2005	48	6	1701	593.24	10.23	49.84	2
204000	CHEMBL539599	Cl.Cl.CC1=CC2CC(C1)c3c(C2)nc4cc(Cl)ccc4c3NCCCCCCCCNc5c6CCCCc6nc7cc(Cl)ccc57	=	0.4	nM	P22303	Acetylcholinesterase	15771413	J. Med. Chem.	2005	48	6	1701	627.69	10.9	49.84	2
160	CHEMBL535812	Cl.Cl.CCC1=CC2CC(C1)c3c(C2)nc4ccccc4c3NCCCCCCCCNc5c6CCCCc6nc7ccccc57	=	0.82	nM	P22303	Acetylcholinesterase	15771413	J. Med. Chem.	2005	48	6	1701	572.83	10.02	49.84	2
3014.9	CHEMBL556028	Cl.CCCCCCN(C)C(=O)Oc1ccc2CCC(NCC#C)c2c1	=	15700	nM	P22303	Acetylcholinesterase	12431053	J. Med. Chem.	2002	45	24	5260	328.45	5.33	41.57	1
25550	CHEMBL2113367	Cl.Cl.Cl.CN(CCCCNc1c2CCCCc2nc3cc(Cl)ccc13)CCCNc4c5[C@H]6C[C@@H](Cc5nc7cc(Cl)ccc47)C=C(C)C6	=	0.29	nM	P22303	Acetylcholinesterase	15771413	J. Med. Chem.	2005	48	6	1701	642.7	9.27	53.08	2
400	CHEMBL557155	Cl.Cl.CC1=CC2CC(C1)c3c(C2)nc4cc(Cl)ccc4c3NCCCCCCCNc5c6CCCCc6nc7ccccc57	=	0.34	nM	P22303	Acetylcholinesterase	15771413	J. Med. Chem.	2005	48	6	1701	579.22	9.77	49.84	2
28000	CHEMBL2113368	Cl.Cl.Cl.CN(CCCCNc1c2CCCCc2nc3ccccc13)CCCNc4c5[C@H]6C[C@@H](Cc5nc7cc(Cl)ccc47)C=C(C)C6	=	0.32	nM	P22303	Acetylcholinesterase	15771413	J. Med. Chem.	2005	48	6	1701	608.26	8.61	53.08	2
2667	CHEMBL538573	Cl.Cl.CC1=CC2CC(C1)c3c(C2)nc4cc(Cl)ccc4c3NCCCCCCCNc5c6CCCCc6nc7cc(Cl)ccc57	=	0.33	nM	P22303	Acetylcholinesterase	15771413	J. Med. Chem.	2005	48	6	1701	613.66	10.44	49.84	2
6907.1	CHEMBL470867	COc1ccc2C(=O)Oc3c(OC)cc(CCN(C)C)c4C(=O)Oc1c2c34	=	540	nM	P22303	Acetylcholinesterase	16989531	J. Nat. Prod.	2006	69	9	1341	369.37	2.91	74.3	0
13677	CHEMBL143094	CCC1=CC2CC(C1)c3c(C2)nc4cc(C)cc(C)c4c3N	=	4.96	nM	P22303	Acetylcholinesterase	11101357	J. Med. Chem.	2000	43	24	4657	292.42	4.81	38.9	0
15551	CHEMBL142491	CCC1=CC2CC(C1)c3c(N)c4c(F)cccc4nc3C2	=	29.5	nM	P22303	Acetylcholinesterase	11101357	J. Med. Chem.	2000	43	24	4657	282.36	4.04	38.9	0
66000	CHEMBL109869	CC1=CC2CC(C1)c3c(N)c4c(F)cccc4nc3C2	=	35.4	nM	P22303	Acetylcholinesterase	11101357	J. Med. Chem.	2000	43	24	4657	268.33	3.59	38.9	0
9200	CHEMBL335355	CCC1=CC2CC(C1)c3c(N)c4c(F)cc(F)cc4nc3C2	=	1.76	nM	P22303	Acetylcholinesterase	11101357	J. Med. Chem.	2000	43	24	4657	300.35	4.25	38.9	0
21000	CHEMBL139819	CCC1=CC2CC(C1)c3c(N)c4c(Cl)cccc4nc3C2	=	11.7	nM	P22303	Acetylcholinesterase	11101357	J. Med. Chem.	2000	43	24	4657	298.81	4.5	38.9	0
6700	CHEMBL143290	CC1=CC2CC(C1)c3c(N)c4c(F)cc(F)cc4nc3C2	=	2.2	nM	P22303	Acetylcholinesterase	11101357	J. Med. Chem.	2000	43	24	4657	286.32	3.79	38.9	0
100	CHEMBL357207	CCC1=CC2CC(C1)c3c(N)c4c(Cl)cc(Cl)cc4nc3C2	=	1.39	nM	P22303	Acetylcholinesterase	11101357	J. Med. Chem.	2000	43	24	4657	333.25	5.16	38.9	1
270	CHEMBL142816	CCC1=CC2CC(C1)c3c(N)c4cc(Cl)ccc4nc3C2	=	425	nM	P22303	Acetylcholinesterase	11101357	J. Med. Chem.	2000	43	24	4657	298.81	4.5	38.9	0
360	CHEMBL1783514	COc1cccc(CN(C)[C@@H](C)[C@H]2[C@H](O)C[C@@]3(C)[C@@H]4CC[C@H]5[C@]6(C)CSC(=N[C@H]6CC[C@@]57C[C@@]47C(=O)C[C@]23C)C(C)C)c1	=	69	%	P22303	Acetylcholinesterase	21435752	Eur. J. Med. Chem.	2011	46	6	2193	606.9	5.85	87.43	2
1600	CHEMBL1783517	CC(C)C1=N[C@H]2CC[C@]34C[C@@]35[C@@H](CC[C@H]4[C@]2(C)CS1)[C@]6(C)C[C@@H](O)[C@H]([C@H](C)N(C)Cc7cccc(c7)C(F)(F)F)[C@@]6(C)CC5=O	=	56	%	P22303	Acetylcholinesterase	21435752	Eur. J. Med. Chem.	2011	46	6	2193	644.87	6.8	78.2	2
100000	CHEMBL1783499	CC(C)C1=N[C@H]2CC[C@]34C[C@@]35[C@@H](CC[C@H]4[C@]2(C)CS1)[C@]6(C)C[C@@H](O)[C@H]([C@H](C)N(C)CCCN7C(=O)c8ccccc8C7=O)[C@@]6(C)CC5=O	=	42	%	P22303	Acetylcholinesterase	21435752	Eur. J. Med. Chem.	2011	46	6	2193	673.95	5.02	115.58	2
1000	CHEMBL3133436	Cn1ncc2C(NC(=O)CN3CCN(Cc4ccccc4F)CC3)c5c(Br)sc(Br)c5c12	=	880	nM	P22303	Acetylcholinesterase	#N/A	MedChemComm	2013	4	6	925	583.31	3.75	81.64	1
46000	CHEMBL3133434	Brc1sc(Br)c2c1C(NC(=O)CN3CCN(Cc4ccccc4)CC3)c5cnn(c6ccccc6)c25	=	870	nM	P22303	Acetylcholinesterase	#N/A	MedChemComm	2013	4	6	925	627.39	5.12	81.64	2
22683	CHEMBL3133433	Cn1ncc2C(NC(=O)CN3CCN(Cc4ccccc4)CC3)c5c(Br)sc(Br)c5c12	=	330	nM	P22303	Acetylcholinesterase	#N/A	MedChemComm	2013	4	6	925	565.32	3.54	81.64	1
11471	CHEMBL3133432	Brc1sc(Br)c2c1C(NC(=O)CN3CCN(Cc4ccccc4)CC3)c5cn[nH]c25	=	1130	nM	P22303	Acetylcholinesterase	#N/A	MedChemComm	2013	4	6	925	551.3	3.34	92.49	1
6504	CHEMBL3133430	Cn1ncc2C(NC(=O)CN3CCN(Cc4ccccc4F)CC3)c5ccsc5c12	=	1320	nM	P22303	Acetylcholinesterase	#N/A	MedChemComm	2013	4	6	925	425.52	2.91	81.64	0
2246	CHEMBL3133427	Cn1ncc2C(NC(=O)CN3CCN(Cc4ccccc4)CC3)c5ccsc5c12	=	930	nM	P22303	Acetylcholinesterase	#N/A	MedChemComm	2013	4	6	925	407.53	2.7	81.64	0
19410	CHEMBL3133444	O=C(CN1CCN(Cc2ccccc2)CC1)NC3c4ccsc4c5[nH]ncc35	=	9180	nM	P22303	Acetylcholinesterase	#N/A	MedChemComm	2013	4	6	925	393.51	2.49	92.49	0
2753	CHEMBL3133443	COc1cc2C(NC(=O)CN3CCN(Cc4ccccc4F)CC3)c5cnn(c6ccccc6)c5c2cc1OC	=	2430	nM	P22303	Acetylcholinesterase	#N/A	MedChemComm	2013	4	6	925	541.62	4.5	71.86	1
15026	CHEMBL3133442	COc1cc2C(NC(=O)CN3CCN(Cc4ccccc4F)CC3)c5cnn(C)c5c2cc1OC	=	2440	nM	P22303	Acetylcholinesterase	#N/A	MedChemComm	2013	4	6	925	479.55	2.92	71.86	0
18659	CHEMBL3133440	COc1cc2C(NC(=O)CN3CCN(Cc4ccccc4)CC3)c5cnn(c6ccccc6)c5c2cc1OC	=	2990	nM	P22303	Acetylcholinesterase	#N/A	MedChemComm	2013	4	6	925	523.63	4.29	71.86	1
7479.9	CHEMBL3133439	COc1cc2C(NC(=O)CN3CCN(Cc4ccccc4)CC3)c5cnn(C)c5c2cc1OC	=	1840	nM	P22303	Acetylcholinesterase	#N/A	MedChemComm	2013	4	6	925	461.56	2.71	71.86	0
1344	CHEMBL2396913	CC1CCCCN1c2nc3ccccc3[nH]2	=	88920	nM	P22303	Acetylcholinesterase	23719283	Bioorg. Med. Chem.	2013	21	14	4218	215.29	3.34	31.92	0
21573	CHEMBL2396912	C1CCN(CC1)c2nc3ccccc3[nH]2	=	59200	nM	P22303	Acetylcholinesterase	23719283	Bioorg. Med. Chem.	2013	21	14	4218	201.27	2.97	31.92	0
2951	CHEMBL2396910	CN(C)CCCN(c1nc2ccccc2[nH]1)c3nc4ccccc4[nH]3	=	59680	nM	P22303	Acetylcholinesterase	23719283	Bioorg. Med. Chem.	2013	21	14	4218	334.42	3.9	63.84	0
1827	CHEMBL238062	CC(C)C1=N[C@H]2CC[C@]34C[C@@]35[C@@H](CC[C@H]4[C@]2(C)CN1)[C@]6(C)C[C@@H](O)[C@H]([C@H](C)N(C)C)[C@@]6(C)CC5=O	#N/A	#N/A	#N/A	P22303	Acetylcholinesterase	21435752	Eur. J. Med. Chem.	2011	46	6	2193	483.73	3.07	64.93	0
4646.5	CHEMBL1783530	C[C@@H]([C@H]1[C@H](O)C[C@@]2(C)[C@@H]3CC[C@H]4[C@]5(C)COC(=N[C@H]5CC[C@@]46C[C@@]36C(=O)C[C@]12C)C(C)(C)F)N(C)C	=	744	nM	P22303	Acetylcholinesterase	21435752	Eur. J. Med. Chem.	2011	46	6	2193	502.7	3.65	62.13	1
5847	CHEMBL1783531	C[C@@H]([C@H]1[C@H](O)C[C@@]2(C)[C@@H]3CC[C@H]4[C@]5(C)COC(=N[C@H]5CC[C@@]46C[C@@]36C(=O)C[C@]12C)C(F)(C(F)(F)F)C(F)(F)F)N(C)C	=	3003	nM	P22303	Acetylcholinesterase	21435752	Eur. J. Med. Chem.	2011	46	6	2193	610.65	4.97	62.13	1
5614.6	CHEMBL1783534	CC(C)C1=N[C@H]2CC[C@]34C[C@@]35[C@@H](CC[C@H]4[C@]2(C)C=C1)[C@]6(C)C[C@@H](O)[C@H]([C@H](C)N(C)C)[C@@]6(C)CC5=O	=	25	nM	P22303	Acetylcholinesterase	21435752	Eur. J. Med. Chem.	2011	46	6	2193	480.73	4.14	52.9	0
439000	CHEMBL1783535	CC(C)C1=N[C@H]2CC[C@]34C[C@@]35[C@@H](CC[C@H]4[C@]2(C)CC1)[C@]6(C)C[C@@H](O)[C@H]([C@H](C)N(C)C)[C@@]6(C)CC5=O	=	618	nM	P22303	Acetylcholinesterase	21435752	Eur. J. Med. Chem.	2011	46	6	2193	482.74	4.17	52.9	0
1780	CHEMBL1783520	CC(C)C1=N[C@H]2CC[C@]34C[C@@]35[C@@H](CC[C@H]4[C@]2(C)CS1)[C@]6(C)C[C@@H](O)[C@H]([C@H](C)N(C)C)[C@@]6(C)CC5=O	=	60	nM	P22303	Acetylcholinesterase	21435752	Eur. J. Med. Chem.	2011	46	6	2193	500.78	4.28	78.2	1
1780	CHEMBL1783521	CN[C@@H](C)[C@H]1[C@H](O)C[C@@]2(C)[C@@H]3CC[C@H]4[C@]5(C)CSC(=N[C@H]5CC[C@@]46C[C@@]36C(=O)C[C@]12C)C(C)C	=	76	nM	P22303	Acetylcholinesterase	21435752	Eur. J. Med. Chem.	2011	46	6	2193	486.75	3.74	86.99	0
1780	CHEMBL1783522	CC(C)C1=N[C@H]2CC[C@]34C[C@@]35[C@@H](CC[C@H]4[C@]2(C)CS1)[C@]6(C)C[C@@H](O)[C@H]([C@H](C)N(C)C(=O)C)[C@@]6(C)CC5=O	=	298	nM	P22303	Acetylcholinesterase	21435752	Eur. J. Med. Chem.	2011	46	6	2193	528.79	3.54	95.27	1
1780	CHEMBL1783523	CC(C)C1=N[C@H]2CC[C@]34C[C@@]35[C@@H](CC[C@H]4[C@]2(C)CS1)[C@]6(C)C[C@@H](O)[C@H]([C@H](C)N(C)C(=O)c7ccccc7)[C@@]6(C)CC5=O	=	43	nM	P22303	Acetylcholinesterase	21435752	Eur. J. Med. Chem.	2011	46	6	2193	590.86	5.2	95.27	2
1780	CHEMBL1783524	CC(C)C1=N[C@H]2CC[C@]34C[C@@]35[C@@H](CC[C@H]4[C@]2(C)CS1)[C@]6(C)C[C@@H](O)[C@H]([C@H](C)N(C)C(=O)OC(C)(C)C)[C@@]6(C)CC5=O	=	159	nM	P22303	Acetylcholinesterase	21435752	Eur. J. Med. Chem.	2011	46	6	2193	586.87	5.11	104.5	2
1780	CHEMBL1783525	CC(C)C1=N[C@H]2CC[C@]34C[C@@]35[C@@H](CC[C@H]4[C@]2(C)CS1)[C@]6(C)C[C@@H](O)[C@H]([C@H](C)N(C)Cc7ccccc7)[C@@]6(C)CC5=O	=	7	nM	P22303	Acetylcholinesterase	21435752	Eur. J. Med. Chem.	2011	46	6	2193	576.88	5.86	78.2	2
1780	CHEMBL1783526	CC(C)C1=N[C@H]2CC[C@]34C[C@@]35[C@@H](CC[C@H]4[C@]2(C)CS1)[C@]6(C)C[C@@H](O)[C@H]([C@H](C)N(C)CCc7ccccc7)[C@@]6(C)CC5=O	=	20	nM	P22303	Acetylcholinesterase	21435752	Eur. J. Med. Chem.	2011	46	6	2193	590.9	6.18	78.2	2
344	CHEMBL1783527	CC(C)C1=N[C@H]2CC[C@]34C[C@@]35[C@@H](CC[C@H]4[C@]2(C)CS1)[C@]6(C)C[C@@H](O)[C@H]([C@H](C)N(C)CCCc7ccccc7)[C@@]6(C)CC5=O	=	76	nM	P22303	Acetylcholinesterase	21435752	Eur. J. Med. Chem.	2011	46	6	2193	604.93	6.64	78.2	2
1780	CHEMBL1783528	COc1ccccc1CN(C)[C@@H](C)[C@H]2[C@H](O)C[C@@]3(C)[C@@H]4CC[C@H]5[C@]6(C)CSC(=N[C@H]6CC[C@@]57C[C@@]47C(=O)C[C@]23C)C(C)C	=	6	nM	P22303	Acetylcholinesterase	21435752	Eur. J. Med. Chem.	2011	46	6	2193	606.9	5.85	87.43	2
1780	CHEMBL1783515	COc1ccc(CN(C)[C@@H](C)[C@H]2[C@H](O)C[C@@]3(C)[C@@H]4CC[C@H]5[C@]6(C)CSC(=N[C@H]6CC[C@@]57C[C@@]47C(=O)C[C@]23C)C(C)C)cc1	=	9	nM	P22303	Acetylcholinesterase	21435752	Eur. J. Med. Chem.	2011	46	6	2193	606.9	5.85	87.43	2
25500	CHEMBL1783516	CC(C)C1=N[C@H]2CC[C@]34C[C@@]35[C@@H](CC[C@H]4[C@]2(C)CS1)[C@]6(C)C[C@@H](O)[C@H]([C@H](C)N(C)Cc7ccccc7C(F)(F)F)[C@@]6(C)CC5=O	=	11	nM	P22303	Acetylcholinesterase	21435752	Eur. J. Med. Chem.	2011	46	6	2193	644.87	6.8	78.2	2
489	CHEMBL1783518	CC(C)C1=N[C@H]2CC[C@]34C[C@@]35[C@@H](CC[C@H]4[C@]2(C)CS1)[C@]6(C)C[C@@H](O)[C@H]([C@H](C)N(C)Cc7ccc(cc7)C(F)(F)F)[C@@]6(C)CC5=O	=	3	nM	P22303	Acetylcholinesterase	21435752	Eur. J. Med. Chem.	2011	46	6	2193	644.87	6.8	78.2	2
15000	CHEMBL1783519	CC(C)C1=N[C@H]2CC[C@]34C[C@@]35[C@@H](CC[C@H]4[C@]2(C)CS1)[C@]6(C)C[C@@H](O)[C@H]([C@H](C)N(C)CCN7C(=O)c8ccccc8C7=O)[C@@]6(C)CC5=O	=	70	nM	P22303	Acetylcholinesterase	21435752	Eur. J. Med. Chem.	2011	46	6	2193	659.92	4.96	115.57	1
12100	CHEMBL3263726	COc1ccc2[nH]cc(CCNC(=O)c3ccc(CN(C)Cc4ccccc4)cc3)c2c1	=	6100	nM	P22303	Acetylcholinesterase	24738476	J. Med. Chem.	2014	57	9	3773	427.54	4.88	57.36	0
20900	CHEMBL3263727	COc1ccc2c(CCNC(=O)c3ccc(CN(C)Cc4ccccc4)cc3)c[nH]c2c1	=	4100	nM	P22303	Acetylcholinesterase	24738476	J. Med. Chem.	2014	57	9	3773	427.54	4.88	57.36	0
221000	CHEMBL3263728	CN(Cc1ccccc1)Cc2ccc(cc2)C(=O)NCCc3c[nH]c4cc(F)ccc34	=	2500	nM	P22303	Acetylcholinesterase	24738476	J. Med. Chem.	2014	57	9	3773	415.5	5.1	48.13	1
5500	CHEMBL3263729	CN(Cc1ccc(cc1)C(=O)NCCc2c[nH]c3ccccc23)Cc4ccccc4Cl	=	3800	nM	P22303	Acetylcholinesterase	24738476	J. Med. Chem.	2014	57	9	3773	431.96	5.56	48.13	1
6940	CHEMBL3263730	COc1ccc2[nH]cc(CCNC(=O)c3ccc(CN(C)Cc4ccccc4Cl)cc3)c2c1	=	2600	nM	P22303	Acetylcholinesterase	24738476	J. Med. Chem.	2014	57	9	3773	461.98	5.54	57.36	1
10730	CHEMBL3263731	CN(Cc1ccc(cc1)C(=O)NCCc2c[nH]c3ccccc23)Cc4cccc(Cl)c4	=	5100	nM	P22303	Acetylcholinesterase	24738476	J. Med. Chem.	2014	57	9	3773	431.96	5.56	48.13	1
24330	CHEMBL3263732	COc1ccc2[nH]cc(CCNC(=O)c3ccc(CN(C)Cc4cccc(Cl)c4)cc3)c2c1	=	5600	nM	P22303	Acetylcholinesterase	24738476	J. Med. Chem.	2014	57	9	3773	461.98	5.54	57.36	1
1800	CHEMBL3263733	COc1ccc2c(CCNC(=O)c3ccc(CN(C)Cc4cccc(Cl)c4)cc3)c[nH]c2c1	=	2100	nM	P22303	Acetylcholinesterase	24738476	J. Med. Chem.	2014	57	9	3773	461.98	5.54	57.36	1
20630	CHEMBL3263734	COc1ccccc1CN(C)Cc2ccc(cc2)C(=O)NCCc3c[nH]c4ccccc34	=	4700	nM	P22303	Acetylcholinesterase	24738476	J. Med. Chem.	2014	57	9	3773	427.54	4.88	57.36	0
23670	CHEMBL3263735	COc1ccc2[nH]cc(CCNC(=O)c3ccc(CN(C)Cc4ccccc4OC)cc3)c2c1	=	5400	nM	P22303	Acetylcholinesterase	24738476	J. Med. Chem.	2014	57	9	3773	457.56	4.86	66.59	0
7920	CHEMBL3263736	COc1cccc(CN(C)Cc2ccc(cc2)C(=O)NCCc3c[nH]c4ccccc34)c1	=	3800	nM	P22303	Acetylcholinesterase	24738476	J. Med. Chem.	2014	57	9	3773	427.54	4.88	57.36	0
19590	CHEMBL3263737	COc1cccc(CN(C)Cc2ccc(cc2)C(=O)NCCc3c[nH]c4ccc(OC)cc34)c1	=	6800	nM	P22303	Acetylcholinesterase	24738476	J. Med. Chem.	2014	57	9	3773	457.56	4.86	66.59	0
6960	CHEMBL543215	Cl.CN(C1CCCCC1)C(=O)Oc2ccc3CCC(NCC#C)c3c2	=	41200	nM	P22303	Acetylcholinesterase	12431053	J. Med. Chem.	2002	45	24	5260	326.43	4.95	41.57	0
26600	CHEMBL69059	CCN(CC)CC\N=C(/NO)\c1onc(n1)c2ccccc2	=	260000	nM	P22303	Acetylcholinesterase	3783578	J. Med. Chem.	1986	29	11	2174	303.36	1.74	86.78	0
24580	CHEMBL3263725	CN(Cc1ccccc1)Cc2ccc(cc2)C(=O)NCCc3c[nH]c4ccc(O)cc34	=	4200	nM	P22303	Acetylcholinesterase	24738476	J. Med. Chem.	2014	57	9	3773	413.51	4.65	68.36	0
13640	CHEMBL3263724	CN(Cc1ccccc1)Cc2ccc(cc2)C(=O)NCCc3c[nH]c4ccccc34	=	1900	nM	P22303	Acetylcholinesterase	24738476	J. Med. Chem.	2014	57	9	3773	397.51	4.89	48.13	0
11410	CHEMBL391918	C[C@@H]([C@H]1[C@H](O)C[C@@]2(C)[C@@H]3CC[C@@H]4C(=CC[C@@H]5N=C(C)OC[C@@]45C)C[C@H]3C(=O)C[C@]12C)N(C)C	=	5242	nM	P22303	Acetylcholinesterase	17902635	J. Med. Chem.	2007	50	22	5311	456.66	3	62.13	0
27450	CHEMBL2441680	COc1ccc(c[n+]1CCCOc2ccc3C(=CC(=O)Oc3c2)C)C(F)(F)F.[O-]S(=O)(=O)C(F)(F)F	=	3600	nM	P22303	Acetylcholinesterase	24076173	Bioorg. Med. Chem. Lett.	2013	23	21	5786	#N/A	#N/A	#N/A	#N/A
19650	CHEMBL2441679	COc1ccc(c[n+]1CCCCC[n+]2cc(ccc2OC)C(F)(F)F)C(F)(F)F.[O-]S(=O)(=O)C(F)(F)F.[O-]S(=O)(=O)C(F)(F)F	=	22000	nM	P22303	Acetylcholinesterase	24076173	Bioorg. Med. Chem. Lett.	2013	23	21	5786	#N/A	#N/A	#N/A	#N/A
6760	CHEMBL2441668	COc1cccc(CCCCCCCc2cccc(OC)[n+]2C)[n+]1C.[O-]S(=O)(=O)C(F)(F)F.[O-]S(=O)(=O)C(F)(F)F	=	120	nM	P22303	Acetylcholinesterase	24076173	Bioorg. Med. Chem. Lett.	2013	23	21	5786	#N/A	#N/A	#N/A	#N/A
19840	CHEMBL2441667	COc1cccc(CCCCCCc2cccc(OC)[n+]2C)[n+]1C.[O-]S(=O)(=O)C(F)(F)F.[O-]S(=O)(=O)C(F)(F)F	=	70	nM	P22303	Acetylcholinesterase	24076173	Bioorg. Med. Chem. Lett.	2013	23	21	5786	#N/A	#N/A	#N/A	#N/A
3360	CHEMBL190322	CNC(=O)Oc1cccc2C3C(CCN3C)CSc12	=	8.11	nM	P22303	Acetylcholinesterase	15537349	J. Med. Chem.	2004	47	24	5945	278.37	2.16	66.86	0
20070	CHEMBL396190	CC(C)C1=N[C@H]2CC=C3C[C@@H]4[C@@H](CC[C@H]3[C@]2(C)CO1)[C@]5(C)C[C@@H](OC(=O)C(C)(C)C)[C@H]([C@H](C)N(C)C)[C@@]5(C)CC4=O	=	839	nM	P22303	Acetylcholinesterase	17902635	J. Med. Chem.	2007	50	22	5311	568.83	6.06	68.2	2
4110	CHEMBL187385	CCNC(=O)Oc1cccc2C3C(CCN3C)COc12	=	420	nM	P22303	Acetylcholinesterase	15537349	J. Med. Chem.	2004	47	24	5945	276.33	1.95	50.8	0
5990	CHEMBL393212	CC[C@H](C)C1=N[C@H]2CC=C3C[C@@H]4[C@@H](CC[C@H]3[C@]2(C)CO1)[C@]5(C)C[C@@H](O)[C@H]([C@H](C)N(C)C)[C@@]5(C)CC4=O	=	265	nM	P22303	Acetylcholinesterase	17902635	J. Med. Chem.	2007	50	22	5311	498.74	4.59	62.13	0
34370	CHEMBL187870	CCCCCCCNC(=O)Oc1cccc2C3C(CCN3C)COc12	=	20.3	nM	P22303	Acetylcholinesterase	15537349	J. Med. Chem.	2004	47	24	5945	346.46	4.3	50.8	0
11920	CHEMBL539072	Cl.CC1=CC2CC(C1)Cc3nc4ccccc4c(N)c23	=	1.17	#N/A	P22303	Acetylcholinesterase	11741490	J. Med. Chem.	2001	44	26	4733	250.34	3.38	38.9	0
15860	CHEMBL2381401	COc1ccc2C=C(C(=O)CN3CCN(Cc4ccccc4)CC3)C(=O)Oc2c1	=	1760	nM	P22303	Acetylcholinesterase	23540646	Bioorg. Med. Chem. Lett.	2013	23	9	2614	392.45	3.12	59.08	0
12470	CHEMBL189906	CNC(=O)Oc1cccc2C3C(CCN3C)COc12	=	30	nM	P22303	Acetylcholinesterase	15537349	J. Med. Chem.	2004	47	24	5945	262.3	1.6	50.8	0
17490	CHEMBL238063	CC[C@H](C)C1=N[C@H]2CC[C@]34C[C@@]35[C@@H](CC[C@H]4[C@]2(C)CN1)[C@]6(C)C[C@@H](O)[C@H]([C@H](C)N(C)C)[C@@]6(C)CC5=O	=	4368	nM	P22303	Acetylcholinesterase	17902635	J. Med. Chem.	2007	50	22	5311	497.76	3.53	64.93	0
150000	CHEMBL539051	Cl.CCC1=CC2CC(C1)c3c(C2)nc4ccccc4c3N	=	1.02	#N/A	P22303	Acetylcholinesterase	11741490	J. Med. Chem.	2001	44	26	4733	264.36	3.84	38.9	0
30000	CHEMBL545103	Cl.CCN(C)C(=O)Oc1cccc2C(CCc12)NCC#C	=	2150	nM	P22303	Acetylcholinesterase	12431053	J. Med. Chem.	2002	45	24	5260	272.34	3.44	41.57	0
88000	CHEMBL541344	Cl.CC1=CC2CC(C1)c3c(N)c4ccccc4nc3C2	=	1.26	#N/A	P22303	Acetylcholinesterase	11741490	J. Med. Chem.	2001	44	26	4733	250.34	3.38	38.9	0
2200	CHEMBL188274	Cl.CNC(=O)Oc1cccc(c1)C(C)N(C)C	=	100	nM	P22303	Acetylcholinesterase	15537349	J. Med. Chem.	2004	47	24	5945	222.28	2.04	41.57	0
5000	CHEMBL393621	CC(C)C1=N[C@H]2CC=C3CC4[C@@H](CC[C@H]3[C@]2(C)CO1)[C@]5(C)C[C@@H](O)[C@H]([C@H](C)N(C)C)[C@@]5(C)CC4=O	=	299	nM	P22303	Acetylcholinesterase	17902635	J. Med. Chem.	2007	50	22	5311	484.71	4.13	62.13	0
80000	CHEMBL241536	C[C@@H]([C@H]1[C@H](O)C[C@@]2(C)[C@@H]3CC[C@@H]4C(=CC[C@@H]5N=C(OC[C@@]45C)C(C)(C)C)C[C@H]3C(=O)C[C@]12C)N(C)C	=	351	nM	P22303	Acetylcholinesterase	17902635	J. Med. Chem.	2007	50	22	5311	498.74	4.55	62.13	0
34000	CHEMBL189907	CNC(=O)Oc1cccc2C3C(CCN3C)CCc12	=	17.3	nM	P22303	Acetylcholinesterase	15537349	J. Med. Chem.	2004	47	24	5945	260.33	2.59	41.57	0
9000	CHEMBL235548	CC[C@H](C)C1=N[C@H]2CC=C3C[C@@H]4[C@@H](CC[C@H]3[C@]2(C)CN1)[C@]5(C)C[C@@H](O)[C@H]([C@H](C)N(C)C)[C@@]5(C)CC4=O	=	3832	nM	P22303	Acetylcholinesterase	17902635	J. Med. Chem.	2007	50	22	5311	497.76	3.94	64.93	0
6220	CHEMBL237870	CN[C@@H](C)[C@H]1[C@H](O)C[C@@]2(C)[C@@H]3CC[C@@H]4C(=CC[C@@H]5N=C(OC[C@@]45C)C(C)C)C[C@H]3C(=O)C[C@]12C	=	517	nM	P22303	Acetylcholinesterase	17902635	J. Med. Chem.	2007	50	22	5311	470.69	3.6	70.92	0
167000	CHEMBL371787	CC(NC(=O)Oc1cccc2C3C(CCN3C)COc12)c4ccccc4	=	1870	nM	P22303	Acetylcholinesterase	15537349	J. Med. Chem.	2004	47	24	5945	352.43	3.56	50.8	0
2010000	CHEMBL363557	CCNC(=O)Oc1cccc2C3C(CCN3C)CCc12	=	393	nM	P22303	Acetylcholinesterase	15537349	J. Med. Chem.	2004	47	24	5945	274.36	2.94	41.57	0
711000	CHEMBL542497	Cl.CCC1=CC2CC(C1)Cc3nc4ccccc4c(N)c23	=	2.14	#N/A	P22303	Acetylcholinesterase	11741490	J. Med. Chem.	2001	44	26	4733	264.36	3.84	38.9	0
566000	CHEMBL386541	CC1=CC2Cc3nc4cc(Cl)ccc4c(N)c3C(C1)C2NS(=O)(=O)C	=	40.5	nM	P22303	Acetylcholinesterase	17154513	J. Med. Chem.	2006	49	23	6833	377.89	2.47	93.46	0
112000	CHEMBL544396	Cl.CCN(C)C(=O)Oc1cccc2C(N)CCc12	=	26	nM	P22303	Acetylcholinesterase	12431053	J. Med. Chem.	2002	45	24	5260	234.29	1.81	55.56	0
105000	CHEMBL384563	CC1=CC2Cc3nc4cc(Cl)ccc4c(N)c3C(C1)C2NC=O	#N/A	#N/A	#N/A	P22303	Acetylcholinesterase	17154513	J. Med. Chem.	2006	49	23	6833	327.81	2.6	68	0
291000	CHEMBL415799	CC1=CC2Cc3nc4cc(Cl)ccc4c(N)c3C(C1)C2N	=	225	nM	P22303	Acetylcholinesterase	17154513	J. Med. Chem.	2006	49	23	6833	299.8	2.65	64.92	0
6300	CHEMBL1213295	O=C(CCCN1C(=O)c2ccccc2C1=O)N3CCCCCC3	=	500	nM	P22303	Acetylcholinesterase	20081854	Nat. Chem. Biol.	2010	6	3	231	314.38	2.07	57.69	0
930	CHEMBL151922	CCCN(C)C(=O)Oc1cccc(CC(C)NCC#C)c1	=	19100	nM	P22303	Acetylcholinesterase	12431053	J. Med. Chem.	2002	45	24	5260	288.38	4.1	41.57	0
[truncated: 571 more rows]
