# Supplementary material for: Probing the origins of human acetylcholinesterase inhibition via QSAR modeling and molecular docking
Source: PeerJ. 2016 Aug 9;4:e2322. doi: 10.7717/peerj.2322 (PMC4991866; doi:10.7717/peerj.2322)
Supplement: Data S2 [file peerj-04-2322-s003.zip]

Archive with 53 entries (50 files):
- R mark down/
- R mark down/Chemical_Space.pdf
- __MACOSX/
- __MACOSX/R mark down/
- __MACOSX/R mark down/._Chemical_Space.pdf
- R mark down/Chemical_Space.Rmd
- __MACOSX/R mark down/._Chemical_Space.Rmd
- R mark down/data.Rds
- __MACOSX/R mark down/._data.Rds
- R mark down/Feature_Importance.pdf
- __MACOSX/R mark down/._Feature_Importance.pdf
- R mark down/Feature_Importance.Rmd
- __MACOSX/R mark down/._Feature_Importance.Rmd
- R mark down/Fig_Exp_vs_Pred_Review.pdf
- __MACOSX/R mark down/._Fig_Exp_vs_Pred_Review.pdf
- R mark down/Fig_Feature_Importance_Review.pdf
- __MACOSX/R mark down/._Fig_Feature_Importance_Review.pdf
- R mark down/Fig_Lipinski_Box_Plot_Review.pdf
- __MACOSX/R mark down/._Fig_Lipinski_Box_Plot_Review.pdf
- R mark down/Fig_MW_vs_ALogP_Review.pdf
- __MACOSX/R mark down/._Fig_MW_vs_ALogP_Review.pdf
- R mark down/Fig_William_Plot.pdf
- __MACOSX/R mark down/._Fig_William_Plot.pdf
- R mark down/Importing_Data.pdf
- __MACOSX/R mark down/._Importing_Data.pdf
- R mark down/Importing_Data.Rmd
- __MACOSX/R mark down/._Importing_Data.Rmd
- R mark down/Interval_Plot.pdf
- __MACOSX/R mark down/._Interval_Plot.pdf
- R mark down/Interval_Plot.Rmd
- __MACOSX/R mark down/._Interval_Plot.Rmd
- R mark down/Lipinski_descriptors.csv
- __MACOSX/R mark down/._Lipinski_descriptors.csv
- R mark down/Machine_Learning.pdf
- __MACOSX/R mark down/._Machine_Learning.pdf
- R mark down/Machine_Learning.Rmd
- __MACOSX/R mark down/._Machine_Learning.Rmd
- R mark down/Preprocessing.pdf
- __MACOSX/R mark down/._Preprocessing.pdf
- R mark down/Preprocessing.Rmd
- __MACOSX/R mark down/._Preprocessing.Rmd
- R mark down/Scrambling.pdf
- __MACOSX/R mark down/._Scrambling.pdf
- R mark down/Scrambling.Rmd
- __MACOSX/R mark down/._Scrambling.Rmd
- R mark down/Scrambling_data.zip
- __MACOSX/R mark down/._Scrambling_data.zip
- R mark down/william_data_substructure_count.csv
- __MACOSX/R mark down/._william_data_substructure_count.csv
- R mark down/William_Plot.pdf
- __MACOSX/R mark down/._William_Plot.pdf
- R mark down/William_Plot.Rmd
- __MACOSX/R mark down/._William_Plot.Rmd
