# Supplementary material for: Probing the origins of human acetylcholinesterase inhibition via QSAR modeling and molecular docking
Source: PeerJ. 2016 Aug 9;4:e2322. doi: 10.7717/peerj.2322 (PMC4991866; doi:10.7717/peerj.2322)
Supplement: Data S2 [file peerj-04-2322-s003.zip › R mark down/Lipinski_descriptors.csv]

STANDARD_VALUE	ALogP	ALogp2	AMR	nHBAcc	nHBAcc2	nHBAcc3	nHBAcc_Lipinski	nHBDon	nHBDon_Lipinski	MW	AMW
17900	0.987	0.974169	56.726	3	4	3	4	0	0	286.1681279	6.655072743
2150	0.0624	0.00389376	45.6525	3	4	3	4	0	0	248.1524779	6.530328365
7800	-0.6895	0.47541025	41.3981	3	4	3	4	1	2	236.1524779	6.382499402
15400	0.4165	0.17347225	52.9524	3	4	3	4	1	1	274.1681279	6.52781257
860	0.0466	0.00217156	48.7566	3	5	4	5	1	1	350.1630426	7.295063387
1202.26	0.186	0.034596	9.6956	2	3	3	2	1	2	250.0906266	8.336354219
28840.32	-1.0436	1.08910096	13.0452	3	3	3	3	2	4	247.1109474	7.722217107
4265.8	-0.3455	0.11937025	16.1389	2	3	3	3	1	2	262.1106131	7.709135678
5888.44	-1.0436	1.08910096	13.0452	3	3	3	3	2	4	247.1109474	7.722217107
436.52	0.186	0.034596	9.6956	2	3	3	2	1	2	250.0906266	8.336354219
5370.32	0.4506	0.20304036	14.4387	2	2	2	2	1	2	266.061076	8.868702534
53	0.2007	0.04028049	47.1375	3	4	3	4	1	1	258.1368278	6.976671022
6606.93	0.4506	0.20304036	14.4387	2	2	2	2	1	2	266.061076	8.868702534
3890.45	0.3483	0.12131289	14.3252	2	2	2	2	1	2	246.1156984	7.458051468
6456.54	-0.3455	0.11937025	16.1389	2	3	3	3	1	2	262.1106131	7.709135678
1659.59	-0.3455	0.11937025	16.1389	2	3	3	3	1	2	262.1106131	7.709135678
4570.88	0.3483	0.12131289	14.3252	2	2	2	2	1	2	246.1156984	7.458051468
67608.3	0.3664	0.13424896	12.7131	2	4	4	5	1	2	277.0851266	8.658910206
70	-2.1327	4.54840929	108.3526	6	7	6	7	1	1	514.3882915	5.912509097
40	-1.8447	3.40291809	105.441	6	7	6	7	1	1	500.3726414	5.956817159
930	-0.4047	0.16378209	90.883	6	7	6	7	1	1	430.2943911	6.236150595
380	-0.6927	0.47983329	93.7946	6	7	6	7	1	1	444.3100411	6.170972794
80	-0.9807	0.96177249	96.7062	6	7	6	7	1	1	458.3256912	6.111009216
40	-1.5567	2.42331489	102.5294	6	7	6	7	1	1	486.3569913	6.0044073
7600	-0.1167	0.01361889	87.9714	6	7	6	7	1	1	416.278741	6.307253652
3800	0.4593	0.21095649	82.1482	6	7	6	7	1	1	388.2474409	6.470790681
18580	-0.1477	0.02181529	16.7278	2	2	2	2	1	2	264.0721194	8.518455464
245000	-0.8924	0.79637776	10.5534	2	3	3	3	1	2	248.094963	8.003063323
21000	0.1713	0.02934369	85.0598	6	7	6	7	1	1	402.2630909	6.385128428
11480	-0.7499	0.56235001	4.2221	2	2	2	2	1	2	220.1000484	7.589656841
60	-1.2687	1.60959969	99.6178	6	7	6	7	1	1	472.3413413	6.055658221
10850	-1.4508	2.10482064	33.2109	3	3	2	3	0	0	372.0740846	8.652885687
267000	1.6542	2.73637764	77.6628	4	6	5	6	1	1	626.1739129	8.239130432
3410	-2.2729	5.16607441	59.997	3	6	5	6	0	0	490.1370787	8.035034078
5150	-1.9849	3.93982801	57.0854	3	6	5	6	0	0	476.1214287	8.20899015
450	-1.6969	2.87946961	54.1738	3	6	5	6	0	0	462.1057786	8.401923247
10520	-1.2988	1.68688144	52.2943	3	5	4	5	0	0	446.110864	8.261312296
13940	-1.0108	1.02171664	49.3827	3	5	4	5	0	0	432.0952139	8.472455175
1440	-1.5544	2.41615936	47.8425	3	5	4	5	0	0	432.0952139	8.472455175
4310	-1.2664	1.60376896	44.9309	3	5	4	5	0	0	418.0795639	8.709990914
10930	-1.5933	2.53860489	39.5422	3	4	3	4	0	0	402.0846492	8.554992537
34900	0.4511	0.20349121	51.4313	3	4	3	4	1	1	272.1524779	6.803811947
9550000	-1.3751	1.89090001	60.0401	7	8	8	8	2	2	342.1456918	7.437949823
18620000	-2.0423	4.17098929	66.1314	9	9	8	9	3	3	369.1565909	7.533807977
1950000	-3.5085	12.30957225	61.514	7	7	6	7	3	3	365.1980618	6.890529467
33900	0.7904	0.62473216	54.4184	3	4	3	4	1	1	274.1681279	6.52781257
1540	-1.7479	3.05515441	27.8004	0	4	4	5	0	0	348.1235831	7.911899615
1690	-1.3839	1.91517921	38.4272	0	4	4	5	0	0	352.1548832	7.336560066
230	-2.4866	6.18317956	70.5914	6	8	6	8	3	3	451.210721	7.277592275
980	-3.3036	10.91377296	61.089	6	8	6	8	5	5	423.1794209	7.556775373
27.9	-1.8368	3.37383424	69.5505	5	6	6	6	1	1	421.2365419	6.794137772
29	-0.4762	0.22676644	88.4331	4	5	5	5	1	1	398.2569429	6.321538777
65.3	-1.9743	3.89786049	86.4375	5	6	6	6	1	1	400.2362075	6.561249303
1850	-2.6231	6.88065361	59.962	4	5	5	5	2	2	392.2099928	6.880877066
64500	-2.9124	8.48207376	48.8561	4	4	4	4	2	3	272.1524779	6.803811947
17200	-2.2539	5.08006521	78.6782	5	6	6	6	1	1	459.2521919	6.854510327
24400	-2.4824	6.16230976	91.075	5	6	6	6	0	0	424.2362075	6.733908056
109000	-1.9338	3.73958244	41.979	5	7	7	7	3	3	321.1212373	7.645743746
137000	-1.3026	1.69676676	43.6793	4	6	6	6	1	1	319.1419728	7.253226654
1.00E+05	0.6852	0.46949904	45.1783	3	5	5	5	0	0	301.1314081	7.34466849
46000	0.6827	0.46607929	33.0196	3	5	5	5	0	0	322.9793199	11.13721793
2500	0.2007	0.04028049	47.1375	3	4	3	4	1	1	258.1368278	6.976671022
105000	-0.6589	0.43414921	38.7163	2	4	4	5	0	0	338.002795	10.24250894
19600	-0.1831	0.03352561	25.6355	3	5	5	5	0	0	245.0688078	8.450648546
174000	0.2767	0.07656289	40.4271	3	5	5	5	1	1	287.115758	7.555677843
96000	-1.5253	2.32654009	46.7302	5	7	7	7	2	2	335.1368874	7.447486386
1070	-1.0986	1.20692196	51.3222	2	4	4	4	2	2	273.1364935	7.003499833
9	-0.9053	0.81956809	35.5832	3	4	3	4	1	2	220.1211778	6.878786805
5	-1.4802	2.19099204	65.1476	0	0	0	2	0	0	382.3347993	5.461925705
7	-2.6322	6.92847684	76.794	0	0	0	2	0	0	438.3973996	5.346309751
12	-2.0562	4.22795844	70.9708	0	0	0	2	0	0	410.3660995	5.39955394
16	-1.1922	1.42134084	62.236	0	0	0	2	0	0	368.3191493	5.497300736
24	1.5166	2.30007556	92.8052	0	0	0	2	0	0	424.2878492	6.239527193
26	-2.3442	5.49527364	73.8824	0	0	0	2	0	0	424.3817495	5.37192088
32	-0.9042	0.81757764	59.3244	0	0	0	2	0	0	354.3034992	5.535992175
37	-1.7682	3.12653124	68.0592	0	0	0	2	0	0	396.3504494	5.429458211
300	0.2478	0.06140484	47.678	0	0	0	2	0	0	374.2721991	6.036648372
700	0.2478	0.06140484	47.678	0	0	0	2	0	0	374.2721991	6.036648372
2000	0.7156	0.51208336	57.9966	0	0	0	2	0	0	324.256549	5.790295518
3400	0.7156	0.51208336	57.9966	0	0	0	2	0	0	324.256549	5.790295518
3700	-0.3282	0.10771524	53.5012	0	0	0	2	0	0	326.2721991	5.625382743
10000	0.2478	0.06140484	47.678	0	0	0	2	0	0	374.2721991	6.036648372
12000	0.0815	0.00664225	48.3405	1	1	1	3	0	0	314.2358136	5.928977615
14000	-0.0402	0.00161604	50.5896	0	0	0	2	0	0	312.256549	5.6773918
17000	0.2478	0.06140484	47.678	0	0	0	2	0	0	298.240899	5.735401903
19000	0.1169	0.01366561	58.7215	1	1	1	3	0	0	342.2671137	5.80113752
20000	0.2301	0.05294601	42.4875	0	0	0	2	0	0	284.2252489	5.800515284
24000	-0.6162	0.37970244	56.4128	0	0	0	2	0	0	340.2878492	5.57848933
83176.38	0.5743	0.32982049	105.0882	2	2	2	2	1	1	343.2875148	5.5368954
77624.71	0.2387	0.05697769	108.6309	4	4	3	4	2	2	466.3559287	5.829449109
50118.72	0.5736	0.32901696	116.7011	3	3	2	3	0	0	402.3610141	5.364813521
75	-1.6964	2.87777296	44.1663	3	3	3	3	0	0	191.0979998	6.589586199
392	-1.7987	3.23532169	38.4696	3	3	3	3	0	0	253.1136498	7.030934718
368	-1.1567	1.33795489	43.9717	3	3	3	3	0	0	267.1292999	6.849469229
458	-0.2425	0.05880625	57.5964	3	3	3	3	0	0	309.1762501	6.441171877
318	-1.0544	1.11175936	44.0852	3	3	3	3	0	0	287.0746775	7.974296597
90	-0.3101	0.09616201	49.7008	3	3	3	3	0	0	321.0357051	8.917658476
185	-1.1386	1.29640996	42.3596	3	5	5	6	0	0	298.0987281	7.84470337
192	-1.1386	1.29640996	42.3596	3	5	5	6	0	0	298.0987281	7.84470337
1150	-1.1386	1.29640996	42.3596	3	5	5	6	0	0	298.0987281	7.84470337
7079.46	1.3185	1.73844225	128.9897	4	4	3	4	1	1	440.3402786	5.793951035
20417.38	0.9076	0.82373776	109.3927	2	2	2	2	1	1	358.3347993	5.269629402
61659.5	1.3347	1.78142409	141.8837	6	6	5	6	2	2	500.361408	5.956683429
28840.32	0.4614	0.21288996	105.58	3	3	2	3	1	1	450.3610141	5.70077233
50118.72	1.7138	2.93711044	151.0352	7	7	6	7	1	1	542.3719727	6.094067109
251188.64	0.8875	0.78765625	113.4338	3	3	3	3	1	1	373.2980795	5.656031507
5248.07	1.6532	2.73307024	138.5273	5	5	4	5	1	1	484.3664934	5.835740884
181970.09	1.2052	1.45250704	139.6262	6	6	5	6	2	2	502.3770581	5.841593699
69183.1	0.4713	0.22212369	111.0044	3	3	2	3	1	1	388.345364	5.393685612
30199.52	1.1783	1.38839089	129.6813	4	4	3	4	2	2	442.3559287	5.671229855
15848.93	1.7219	2.96493961	131.2215	4	4	3	4	2	2	442.3559287	5.671229855
70794.58	0.5736	0.32901696	116.7011	3	3	2	3	0	0	402.3610141	5.364813521
6456.54	0.3925	0.15405625	106.9324	3	3	2	3	1	1	374.329714	5.425068318
6456.54	1.9441	3.77952481	140.07	3	3	2	3	0	0	470.4236143	5.34572289
7762.47	2.0741	4.30189081	130.4281	3	3	2	3	1	1	424.345364	5.657938187
39810.72	1.2503	1.56325009	115.101	2	2	2	2	0	0	372.3504494	5.244372527
5248.07	0.7216	0.52070656	110.519	4	4	3	4	1	1	462.3246286	6.083218797
42657.95	0.9807	0.96177249	108.1254	2	2	2	2	0	0	359.3188149	5.362967387
13803.84	2.0753	4.30687009	130.8521	4	4	3	4	1	1	440.3402786	5.793951035
19498.45	0.9248	0.85525504	121.5202	3	3	2	3	0	0	490.3923142	5.702236212
19952.62	0.5099	0.25999801	119.3722	3	3	2	3	0	0	400.345364	5.484183069
229086.77	-0.1485	0.02205225	119.2931	6	6	5	6	2	2	524.361408	6.097225675
48977.88	0.291	0.084681	110.5821	3	3	2	3	0	0	371.2824294	5.80128796
6165.95	2.0736	4.29981696	142.3275	3	3	2	3	0	0	468.4079643	5.446604236
33113.11	0.9556	0.91317136	132.7322	5	5	4	5	3	3	458.3508433	5.801909409
5754.4	1.448	2.096704	131.2472	4	4	3	4	1	1	438.3246286	5.923305792
6165.95	0.7781	0.60543961	107.1352	2	2	2	2	1	1	360.3504494	5.147863563
1.07	-1.8519	3.42953361	85.0291	6	8	7	8	4	4	635.2186989	7.940233736
1.52	-2.1399	4.57917201	87.9407	6	8	7	8	4	4	649.2343489	7.82210059
3.18	-2.4279	5.89469841	90.8523	6	8	7	8	4	4	663.249999	7.712209291
4.36	-2.7159	7.37611281	93.7639	6	8	7	8	4	4	677.2656491	7.609726394
3.6	-3.0039	9.02341521	96.6755	6	8	7	8	4	4	691.2812991	7.513927164
2930	-3.0039	9.02341521	96.6755	6	8	7	8	4	4	691.2812991	7.513927164
2.39	-3.0039	9.02341521	96.6755	6	8	7	8	4	4	691.2812991	7.513927164
7.61	-3.2919	10.83660561	99.5871	6	8	7	8	4	4	705.2969492	7.424178413
17.4	-3.5799	12.81568401	102.4987	6	8	7	8	4	4	719.3125993	7.339924482
18.2	-0.9879	0.97594641	76.2943	6	8	7	8	4	4	669.2030488	8.261766035
0.74	0.7424	0.55115776	44.5293	2	2	2	2	1	2	284.1080262	7.678595303
20000	0.2234	0.04990756	87.1152	5	5	3	5	0	0	413.1636825	7.377922902
6000	-0.5122	0.26234884	47.1776	4	2	2	4	2	2	343.1684623	7.301456645
70000	-0.5954	0.35450116	50.7856	4	4	4	5	0	0	450.1943427	7.503239045
66	-1.4445	2.08658025	67.7732	4	4	4	4	1	1	400.262697	6.455849952
11000	-0.5337	0.28483569	48.8942	4	3	3	4	0	0	358.1681279	7.309553632
20000	-1.786	3.189796	55.4264	5	7	5	7	0	0	383.1845063	7.229896345
74	-1.2952	1.67754304	62.0237	4	4	4	4	1	1	384.2313969	6.7409017
50000	0.1165	0.01357225	47.3598	4	5	5	7	0	0	465.1688562	8.020152693
8000	-0.3292	0.10837264	39.3283	3	2	2	3	1	1	316.1575633	7.185399165
190	-1.5309	2.34365481	36.5844	4	4	4	4	1	1	396.2313969	6.831575809
20000	-2.4412	5.95945744	66.811	7	6	4	7	0	0	319.200825	6.650017188
30000	-0.5436	0.29550096	43.4698	4	3	3	4	0	0	370.1681279	7.403362559
11000	-0.3292	0.10837264	39.3283	3	2	2	3	1	1	266.1419132	7.003734558
80000	-0.5954	0.35450116	50.7856	4	4	4	5	0	0	450.1943427	7.503239045
39	-1.1094	1.23076836	62.9248	4	4	4	4	1	1	386.247047	6.546560118
710	-1.2646	1.59921316	34.9035	3	4	4	4	0	0	373.2154125	6.785734772
190	-1.4061	1.97711721	46.3152	4	4	4	4	1	1	398.247047	6.637450783
70000	-0.5436	0.29550096	43.4698	4	3	3	4	0	0	420.183778	7.50328175
50000	0.2007	0.04028049	49.0854	4	3	3	4	0	0	454.1448057	8.109728672
25000	-0.4717	0.22250089	45.6596	3	3	3	4	1	1	422.1994281	7.279300484
120	-1.6941	2.86997481	49.2268	4	4	4	4	1	1	412.262697	6.543852334
30000	1.0408	1.08326464	64.3216	5	4	4	5	0	0	416.2099928	7.054406657
20000	-2.0294	4.11846436	72.0211	5	6	4	5	0	0	375.2322054	6.583021148
30000	-0.5436	0.29550096	43.4698	4	3	3	4	0	0	370.1681279	7.403362559
18000	-0.5122	0.26234884	47.1776	4	2	2	4	2	2	343.1684623	7.301456645
470	-0.5199	0.27029601	41.0779	3	3	3	3	0	0	389.1925689	7.076228525
6000	-0.381	0.145161	46.6441	3	3	3	4	1	1	346.1681279	7.211835999
60000	-0.0639	0.00408321	44.3423	4	4	4	4	0	0	438.1743562	7.824542075
20000	-0.6642	0.44116164	65.4744	5	5	3	5	0	0	317.2103271	6.344206542
20000	-2.1518	4.63024324	68.2008	6	6	4	6	0	0	421.2365419	6.794137772
6000	-0.3292	0.10837264	39.3283	3	2	2	3	1	1	266.1419132	7.003734558
30000	0.3574	0.12773476	57.0872	4	3	3	4	1	1	322.1681279	7.003654955
20000	-0.5089	0.25897921	49.6684	5	4	4	5	0	0	445.179027	7.810158368
20000	-1.8458	3.40697764	68.4431	5	5	3	5	0	0	267.194677	6.072606296
180000	-0.2855	0.08151025	45.3276	3	5	5	5	2	2	262.0841235	7.941943138
380	0.0101	1.02E-04	73.7333	3	3	3	4	0	0	443.2936628	6.332766611
54	-1.8775	3.52500625	77.0696	3	5	5	6	0	0	420.1844691	7.121770662
714	0.1644	0.02702736	55.3567	2	6	6	6	0	0	445.188923	7.419815383
8	-1.6753	2.80663009	65.2314	1	3	3	4	0	0	438.2102899	6.955718887
148	0.9799	0.96020401	37.2993	2	5	5	6	0	0	400.1423071	8.002846142
368	0.8763	0.76790169	51.9309	2	7	7	8	0	0	460.1634365	7.933852353
2670	-0.0364	0.00132496	60.2605	0	2	2	3	0	0	394.1840751	7.039001342
7	-0.9017	0.81306289	58.2197	2	4	4	5	0	0	400.1582543	7.410338043
380	-2.474	6.120676	74.1055	2	4	4	5	1	1	482.2365046	6.889092923
4.5	-0.6059	0.36711481	47.407	1	6	6	8	0	0	453.1120324	8.54928363
2290	0.268	0.071824	40.7251	2	4	4	4	0	0	385.1677936	7.407072954
90	-2.37	5.6169	62.8444	2	4	4	5	1	1	440.1895544	7.216222204
202	0.2162	0.04674244	48.0409	2	5	5	5	0	0	415.1783583	7.413899255
390	-1.8178	3.30439684	71.5627	1	4	4	5	0	0	468.2208546	6.988370964
2.6	-0.6322	0.39967684	42.7704	1	4	4	4	0	0	436.1382678	8.076634589
110	-2.2513	5.06835169	71.0546	1	3	3	4	0	0	466.24159	6.757124493
120	-2.0331	4.13349561	71.4933	2	4	4	5	0	0	468.2208546	6.988370964
750	-0.521	0.271441	65.7039	1	3	3	4	0	0	422.1789898	7.278948099
2020	-0.6316	0.39891856	47.956	2	5	5	5	0	0	415.1783583	7.413899255
80500	-0.4167	0.17363889	41.8712	2	4	4	4	0	0	385.1677936	7.407072954
892	0.268	0.071824	40.7251	2	4	4	4	0	0	385.1677936	7.407072954
900	-1.0212	1.04284944	42.8824	1	3	3	4	0	0	342.1163895	7.775372489
6	-0.5213	0.27175369	49.6914	1	3	3	4	0	0	424.1041106	8.315766874
24600	0.8763	0.76790169	51.9309	2	7	7	8	0	0	460.1634365	7.933852353
79	-0.9462	0.89529444	90.8734	3	5	5	6	0	0	462.2314193	6.797520871
53	-1.7155	2.94294025	77.2594	2	4	4	5	0	0	406.2052045	6.770086742
987	0.8763	0.76790169	51.9309	2	7	7	8	0	0	460.1634365	7.933852353
28	-2.7322	7.46491684	83.6954	2	4	4	5	0	0	446.2365046	6.660246338
223	-0.8358	0.69856164	56.7509	6	6	6	6	2	3	364.189926	7.140978941
158	-0.8358	0.69856164	56.7509	6	6	6	6	2	3	364.189926	7.140978941
45	-0.9394	0.88247236	71.3825	5	7	7	7	2	3	423.2158064	7.053596773
71	-0.8358	0.69856164	56.7509	5	5	5	5	2	3	439.2259772	7.084289954
226	0.2623	0.06880129	63.1855	5	8	8	5	2	3	431.1820617	7.839673849
378	-0.8876	0.78783376	64.0667	5	6	6	6	2	3	393.2052417	7.021522174
16218.1	-0.6416	0.41165056	43.24	3	5	4	5	1	1	262.1317424	7.084641687
330	0.8302	0.68923204	51.1585	4	5	4	5	1	1	351.194677	6.886170138
126.3	0.1774	0.03147076	60.2693	3	5	5	3	0	0	399.2486044	6.654143407
1490	-0.1509	0.02277081	41.5536	4	5	4	5	3	3	247.1320768	7.06091648
41130	0.6372	0.40602384	44.4773	4	5	4	5	1	1	489.2416272	7.194729812
1012.9	1.7786	3.16341796	57.7306	2	6	6	4	0	0	516.1223966	8.602039944
39810.72	-1.1202	1.25484804	31.3151	1	3	3	3	1	1	205.1102787	6.837009291
9772.37	-6.134	37.625956	123.877	6	8	6	8	2	2	686.4771065	6.129259879
13.8	0.2827	0.07991929	41.1516	4	5	4	5	2	2	323.1633769	7.181408376
80	-1.8206	3.31458436	75.8685	6	7	7	7	1	1	340.2011594	6.942880804
4500	-1.1059	1.22301481	88.0644	7	8	8	8	1	1	369.2277085	6.837550157
17	-2.0492	4.19922064	53.5894	1	2	2	3	0	0	364.2276542	6.389958846
370	-2.3313	5.43495969	81.831	7	8	8	8	2	2	370.2117241	6.985126869
2100	-1.1964	1.43137296	87.1904	6	7	7	7	2	2	358.2481096	6.397287671
11000	-1.3755	1.89200025	81.0888	7	8	8	8	1	1	356.196074	7.12392148
1500	-0.6308	0.39790864	87.2632	6	7	7	7	1	1	372.1732304	7.443464608
4500	-2.13	4.5369	87.9489	6	7	7	7	1	1	382.2481096	6.590484648
390	-1.0632	1.13039424	72.0143	6	7	7	7	1	1	314.1855093	6.981900207
3300	-1.9228	3.69715984	86.5822	7	8	8	8	1	1	384.2273741	6.86120311
3100	-1.0025	1.00500625	62.6543	5	7	6	7	3	4	380.1615183	7.454147418
280	-1.8536	3.43583296	72.0474	6	7	7	7	2	2	328.2011594	6.837524154
9300	-2.9216	8.53574656	76.7425	6	7	7	7	3	3	346.2004907	6.788244916
73	-1.4178	2.01015684	63.7419	6	6	6	7	1	1	402.2168095	7.182443026
30	-2.1086	4.44619396	78.7801	6	7	7	7	1	1	354.2168095	6.81186172
390	-2.3313	5.43495969	81.831	7	8	8	8	2	2	370.2117241	6.985126869
8	-1.6753	2.80663009	65.2314	1	3	3	4	0	0	438.2102899	6.955718887
95	-1.0648	1.13379904	83.2755	6	7	7	7	1	1	352.2011594	7.044023188
370	-1.1436	1.30782096	85.944	6	7	7	7	1	1	368.2324595	6.695135628
25	-2.3174	5.37034276	61.6785	1	3	3	4	0	0	394.2382189	6.462921621
52400	1.181	1.394761	52.0304	2	3	2	3	0	0	271.1572289	6.613590949
630	-1.0962	1.20165444	68.1932	6	7	7	7	2	2	302.1855093	6.867852485
600	-0.5624	0.31629376	80.6019	6	7	7	7	1	1	342.2168095	6.710133519
1200	-1.9834	3.93387556	54.7677	5	6	4	6	2	2	354.2055761	6.811645694
66	-2.0492	4.19922064	53.5894	1	2	2	3	0	0	364.2276542	6.389958846
120	-2.3966	5.74369156	81.6917	6	7	7	7	1	1	368.2324595	6.695135628
290	-1.6872	2.84664384	84.4038	6	7	7	7	1	1	368.2324595	6.695135628
540	-2.1193	4.49143249	83.3645	6	7	7	7	1	1	368.2324595	6.695135628
830	-2.1416	4.58645056	74.959	6	7	7	7	2	2	342.2168095	6.710133519
430	-0.8128	0.66064384	76.3081	6	7	7	7	1	1	328.2011594	6.837524154
3	-1.5543	2.41584849	61.4686	5	5	4	5	2	2	514.2499394	7.14236027
2000	-0.1155	0.01334025	71.9799	3	4	3	4	0	0	344.2463783	6.039410145
14600	-0.1267	0.01605289	54.9633	3	4	3	4	1	1	286.1681279	6.655072743
20700	0.3201	0.10246401	42.6407	3	4	3	4	1	1	236.1524779	6.382499402
11300	-0.4147	0.17197609	57.8749	3	4	3	4	1	1	300.183778	6.525734305
300	-1.0594	1.12232836	37.2023	3	5	4	5	1	2	312.1473925	7.259241686
180	-0.139	0.019321	35.8449	1	1	1	1	0	0	203.1673997	5.64353888
2900	-0.3946	0.15570916	31.3931	1	1	1	1	0	0	239.1673997	6.132497427
8.4	-0.2788	0.07772944	45.6906	2	2	2	2	0	0	241.1466642	6.517477412
94	0.0994	0.00988036	48.7759	3	3	3	3	0	0	244.1575633	6.425199033
0.9	-1.7781	3.16163961	46.6519	4	4	3	4	0	0	272.1524779	6.803811947
10000	-1.0542	1.11133764	31.2244	2	2	1	2	0	0	203.1310142	6.347844193
5.3	-0.7683	0.59028489	45.2327	2	2	2	2	0	0	243.1623143	6.234931136
480	-0.4819	0.23222761	45.1153	2	2	2	2	0	0	243.1623143	6.234931136
160	0.2655	0.07049025	35.2831	1	3	3	4	0	0	234.1368278	6.689623652
3	0.189	0.035721	56.0092	2	2	2	2	0	0	267.1623143	6.516154007
7.7	-0.7683	0.59028489	45.2327	2	2	2	2	0	0	243.1623143	6.234931136
1.5	-0.6075	0.36905625	52.1825	2	2	2	2	0	0	271.1936144	6.026524765
3300	-0.8307	0.69006249	40.3673	2	2	2	2	0	0	229.1466642	6.365185117
0.82	0.2324	0.05400976	54.5942	2	2	2	2	0	0	269.1779644	6.259952659
1200	0.9189	0.84437721	44.7481	2	2	2	2	0	0	227.1310142	6.680323946
220	-0.3946	0.15570916	31.3931	1	1	1	1	0	0	239.1673997	6.132497427
5.3	-0.3946	0.15570916	31.3931	1	1	1	1	0	0	189.1517496	5.7318712
8.9	-1.0535	1.10986225	51.8343	1	1	1	1	0	0	195.1986998	5.005094867
14900	0.987	0.974169	56.726	3	4	3	4	0	0	286.1681279	6.655072743
79600	-0.5925	0.35105625	44.7424	3	4	3	4	1	2	248.1524779	6.530328365
10	0.2474	0.06120676	36.8952	1	1	1	1	0	0	203.1673997	5.64353888
4.2	-1.2755	1.62690025	51.9578	4	4	3	4	1	1	286.1681279	6.655072743
107000	-1.844	3.400336	69.2033	6	7	6	6	3	3	513.2427701	7.332039573
2890	-3.1604	9.98812816	127.7146	10	12	10	10	6	6	818.4331107	7.055457851
27800	-3.1604	9.98812816	127.7146	10	12	10	10	6	6	818.4331107	7.055457851
10300	-3.6454	13.28894116	168.5706	14	14	12	16	6	6	1044.406766	7.679461517
15400	-2.5034	6.26701156	145.4222	12	12	10	12	8	8	920.2865629	8.072689148
9540	-2.5366	6.43433956	192.7866	12	14	12	12	6	6	1042.429682	7.553838277
600	-2.3316	5.43635856	164.0144	10	10	8	10	6	6	742.5145546	6.187621288
4400	0.3062	0.09375844	45.0992	1	1	1	1	0	0	227.1673997	5.978089465
3.00E+05	-1.1229	1.26090441	69.4414	2	7	7	7	2	2	503.2784067	6.80105955
320000	-1.2744	1.62409536	60.7973	2	7	7	7	2	2	475.2471065	6.988928037
260000	-0.5052	0.25522704	54.5605	2	7	7	7	2	2	447.2158064	7.213158168
3.23594E+15	-5.3262	28.36840644	119.8188	6	8	6	8	2	2	638.4771065	5.91182506
1.54882E+14	-5.1484	26.50602256	100.4684	4	6	6	6	4	4	554.4559771	5.657714052
1.38038E+14	-4.8604	23.62348816	97.5568	4	6	6	6	4	4	540.440327	5.688845548
2.23872E+14	-5.4364	29.55444496	103.38	4	6	6	6	4	4	568.4716272	5.628431952
5.37032E+14	-5.5308	30.58974864	108.4254	6	8	6	8	4	4	610.4458063	5.984762807
1.99526E+12	-3.3706	11.36094436	91.6216	4	4	4	4	4	6	350.2537892	5.837563154
5490000	-1.6187	2.62018969	34.1433	4	5	5	5	2	2	256.097679	7.532284677
65000	2.5971	6.74492841	43.4927	3	9	9	3	0	0	284.0037	11.8334875
43600	1.4035	1.96981225	48.9714	5	8	8	5	0	0	274.0217947	10.14895536
17700	-0.7572	0.57335184	34.1803	3	4	3	4	2	3	220.1211778	6.878786805
2090	-1.8457	3.40660849	72.2594	3	6	6	6	0	0	577.2828233	7.040034431
520	-1.9778	3.91169284	91.9567	4	10	9	10	1	1	618.2941163	7.106828923
9810	-1.715	2.941225	96.1211	4	10	9	10	1	1	632.3097664	7.025664071
2990	-0.8258	0.68194564	80.3103	4	10	9	10	1	1	562.231516	7.496420214
49600000	-2.301	5.294601	58.0844	2	5	5	5	1	1	521.2566086	7.044008224
4940	-1.4477	2.09583529	99.5206	4	9	8	9	1	1	630.3305018	6.851418498
390	-2.2114	4.89028996	53.2037	6	6	6	6	2	3	436.2375449	7.151435162
25.12	-0.6935	0.48094225	61.6356	3	3	3	3	1	1	376.2514636	6.270857727
9.77	-1.0779	1.16186841	66.0277	4	4	3	4	0	0	402.2307282	6.70384547
5.13	-0.6008	0.36096064	62.4793	4	3	3	4	0	0	434.1761058	7.485794927
151.36	-0.6008	0.36096064	62.4793	4	3	3	4	0	0	434.1761058	7.485794927
346.74	-1.3969	1.95132961	64.1795	4	4	4	5	0	0	430.2256428	6.939123271
89.13	-0.685	0.469225	60.7537	4	5	5	7	0	0	445.2001563	7.420002606
52.48	-1.3659	1.86568281	68.9393	4	4	3	4	0	0	416.2463783	6.607085369
14.13	-1.3112	1.71924544	53.0216	4	6	6	6	1	1	413.1773127	7.378166299
0.49	-1.8054	3.25946916	59.4283	4	4	4	5	1	1	416.2099928	7.054406657
8800	-1.6793	2.82004849	46.175	6	6	6	6	2	3	408.2062448	7.421931723
240	-1.9558	3.82515364	57.6555	6	6	6	6	2	3	450.253195	7.035206171
120	-2.2438	5.03463844	60.5671	6	6	6	6	2	3	464.268845	6.929385747
3100	-1.6793	2.82004849	46.175	6	6	6	6	2	3	332.1749446	7.381665436
220	-2.2114	4.89028996	53.2037	6	6	6	6	2	3	360.2062448	7.062867544
9.4	-1.9558	3.82515364	57.6555	6	6	6	6	2	3	374.2218948	6.930035089
70	-2.2438	5.03463844	60.5671	6	6	6	6	2	3	388.2375449	6.811184998
33.88	-4.4084	19.43399056	154.6474	6	8	6	8	0	0	750.602307	5.686381113
676.08	-4.2544	18.09991936	130.4082	6	8	6	8	0	0	666.5084066	5.84656497
204.17	-3.6192	13.09860864	122.1068	4	6	6	6	0	0	640.5179087	5.618578146
112.2	-2.1614	4.67164996	135.5954	6	6	4	6	0	0	702.4406326	6.271791363
4570.88	-1.4538	2.11353444	137.2334	6	12	10	6	0	0	770.4933466	6.529604632
4.57	-0.8654	0.74891716	57.7362	4	4	4	4	0	0	418.2056563	7.21044235
42.66	-0.685	0.469225	60.7537	4	5	5	7	0	0	445.2001563	7.420002606
16.6	-5.0756	25.76171536	140.9658	4	4	2	6	0	0	692.5968277	5.49680022
33.11	-1.5161	2.29855921	49.7851	4	4	4	4	2	2	425.2467126	6.749947819
30.2	-1.0925	1.19355625	52.6702	2	4	4	4	0	0	365.1990937	6.76294618
0.794	-1.1359	1.29026881	56.6245	1	3	3	3	0	0	402.2671137	6.285423652
5754.4	-4.2544	18.09991936	130.4082	6	8	6	8	0	0	666.5084066	5.84656497
19.5	-4.871	23.726641	141.1928	4	4	2	6	0	0	732.4875828	6.10406319
72.44	-4.3546	18.96254116	149.4054	6	8	6	8	0	0	722.5710068	5.734690531
11.75	-4.1634	17.33389956	142.8308	4	10	8	6	0	0	800.5402968	6.353494419
48.98	-3.65	13.3225	124.3642	6	6	4	6	0	0	634.5185774	5.665344441
77.62	-6.3288	40.05370944	127.7042	2	4	4	6	0	0	670.5648588	5.496433269
56.23	-2.366	5.597956	135.3684	6	6	4	6	0	0	662.5498775	5.61482947
37.15	-6.3596	40.44451216	129.9616	4	4	2	6	0	0	664.5655275	5.538046063
18.2	-3.8538	14.85177444	157.993	6	8	6	8	0	0	750.602307	5.686381113
3200	-2.0625	4.25390625	60.7817	2	3	3	3	0	0	316.2514636	5.750026612
5900	-4.5548	20.74620304	66.8974	0	0	0	2	0	0	258.3034992	4.612562486
350	-2.8173	7.93717929	70.8613	3	4	4	4	1	1	360.2776784	5.810930297
1100	-2.5293	6.39735849	67.9497	3	4	4	4	1	1	346.2620283	5.868847938
2300	-2.2852	5.22213904	63.8326	3	4	4	4	1	1	332.2463783	5.93297104
22.91	-1.4303	2.04575809	60.509	3	3	3	3	1	1	376.2514636	6.270857727
39.81	-1.3472	1.81494784	59.0633	3	4	4	4	1	1	378.2307282	6.521219452
3.63	-1.6215	2.62926225	64.4875	4	4	3	4	0	0	402.2307282	6.70384547
2.51	-0.8654	0.74891716	57.7362	4	4	4	4	0	0	418.2056563	7.21044235
1.29	-0.8654	0.74891716	57.7362	4	4	4	4	0	0	418.2056563	7.21044235
4.9	-0.6008	0.36096064	62.4793	4	3	3	4	0	0	434.1761058	7.485794927
64.57	-1.3969	1.95132961	64.1795	4	4	4	5	0	0	430.2256428	6.939123271
125.89	-1.3969	1.95132961	64.1795	4	4	4	5	0	0	430.2256428	6.939123271
1.1	-1.8054	3.25946916	59.4283	4	4	4	5	1	1	416.2099928	7.054406657
8.71	-1.8054	3.25946916	59.4283	4	4	4	5	1	1	416.2099928	7.054406657
2.88	-0.685	0.469225	60.7537	4	5	5	7	0	0	445.2001563	7.420002606
15.85	-1.5591	2.43079281	69.3529	4	4	3	4	0	0	416.2463783	6.607085369
0.479	-0.9747	0.95004009	53.8707	3	5	4	5	0	0	389.2103271	6.950184413
5.04	-0.1292	0.01669264	71.3166	4	4	4	4	2	2	514.2224891	7.346035558
11.64	-2.593	6.723649	67.0766	4	6	5	6	3	3	473.267842	6.760969171
17.38	-7.118	50.665924	160.2448	4	6	4	8	0	0	780.6492572	5.576066123
8.13	-6.5634	43.07821956	163.5904	4	6	4	8	0	0	780.6492572	5.576066123
58000	-1.7829	3.17873241	109.0735	7	9	9	9	3	3	514.2202827	7.242539193
99000	-1.6793	2.82004849	94.4419	7	7	7	7	3	3	454.1991533	7.20951037
26	0.3297	0.10870209	102.0648	6	7	7	7	2	2	466.1991533	7.28436177
101000	-1.6793	2.82004849	94.4419	8	8	8	8	3	3	455.1944023	7.341845198
35000	-1.6793	2.82004849	94.4419	8	8	8	8	3	3	455.1944023	7.341845198
7900	-1.6793	2.82004849	94.4419	8	8	8	8	3	3	455.1944023	7.341845198
70000	-1.7311	2.99670721	101.7577	7	8	8	8	3	3	484.209718	7.227010716
80000	-1.1456	1.31239936	100.5441	8	8	8	8	3	3	489.1554299	7.889603708
6480	0.1159	0.01343281	18.1543	1	3	3	3	0	0	186.0316941	9.301584703
72.1	-2.528	6.390784	91.8877	6	9	7	9	3	3	520.2685703	7.030656355
51.6	-2.5854	6.68429316	74.8621	6	9	7	9	3	3	464.20597	7.487193064
89.2	-2.3372	5.46250384	79.5615	6	9	7	9	3	3	478.2216201	7.357255693
365	-1.6516	2.72778256	72.2732	4	7	6	7	2	2	435.2158064	7.134685351
135	-2.24	5.0176	88.9761	6	9	7	9	3	3	506.2529202	7.13032282
17	-2.9132	8.48673424	85.3847	6	9	7	9	3	3	506.2529202	7.13032282
5.08	-3.9782	15.82607524	82.4154	5	8	6	8	3	3	561.3202715	6.682384184
18.2	-3.2012	10.24768144	88.2963	6	9	7	9	3	3	520.2685703	7.030656355
8.39	-3.104	9.634816	97.7109	6	9	7	9	3	3	548.2998704	6.85374838
5.24	-3.7772	14.26723984	94.1195	6	9	7	9	3	3	548.2998704	6.85374838
386	-1.7488	3.05830144	62.8586	4	7	6	7	2	2	407.1845063	7.40335466
59	-2.816	7.929856	94.7993	6	9	7	9	3	3	534.2842203	6.938756108
3560	0.7395	0.54686025	50.174	4	5	4	5	1	1	427.2259772	7.003704544
3310	0.4711	0.22193521	34.5078	3	4	3	4	1	1	392.1291556	8.002635828
2500	0.1017	0.01034289	52.3422	5	6	4	6	1	1	289.1426415	7.228566037
830	0.3888	0.15116544	41.359	4	5	4	5	3	3	323.1633769	7.181408376
387.5	0.691	0.477481	39.7762	4	6	5	6	1	1	265.0950226	7.796912429
330	-6.00E-04	3.60E-07	46.6455	5	6	4	6	1	1	351.1582915	7.471453011
245.3	0.7279	0.52983841	45.4618	4	5	4	5	1	1	413.2103271	7.124315985
160.8	0.8302	0.68923204	51.1585	4	5	4	5	1	1	351.194677	6.886170138
148	1.0974	1.20428676	60.3225	4	5	4	5	0	0	377.2103271	6.858369584
125	0.7204	0.51897616	55.8438	3	5	4	6	1	1	381.2052417	6.931004395
100	0.7328	0.53699584	27.0621	5	6	5	6	2	2	314.1179039	8.26626063
56.7	0.385	0.148225	46.8483	4	5	4	5	2	2	261.1477268	6.872308601
40	0.9247	0.85507009	46.6537	4	5	4	5	2	2	337.179027	7.024563062
17900	-1.1416	1.30325056	63.6905	3	4	3	4	1	1	340.2150781	6.419152418
350	-1.7574	3.08845476	84.3134	3	5	5	5	1	1	398.2569429	6.321538777
50	-3.4298	11.76352804	93.8973	6	8	7	8	1	1	566.2450579	7.259552025
8.11	0.1031	0.01062961	49.4144	3	4	3	4	1	1	278.1088988	7.516456725
17.3	-0.1811	0.03279721	46.2259	3	4	3	4	1	1	260.1524779	6.670576356
32	-0.7061	0.49857721	50.54	3	4	3	4	0	0	276.183778	6.276904046
41130	0.6372	0.40602384	44.4773	4	5	4	5	1	1	489.2416272	7.194729812
9887	0.9209	0.84805681	52.143	4	5	4	5	1	1	275.1633769	6.711301876
4300	0.9112	0.83028544	44.0535	4	6	5	6	1	1	355.1419728	7.556212187
40.7	-2.4882	6.19113924	84.2767	6	9	7	9	3	3	492.2372701	7.238783384
241	-2.6252	6.89167504	82.4731	6	9	7	9	3	3	492.2372701	7.238783384
5.65	-3.4892	12.17451664	91.2079	6	9	7	9	3	3	534.2842203	6.938756108
310	0.8582	0.73650724	53.543	2	5	5	5	0	0	429.1940083	7.274474718
62.1	0.1644	0.02702736	55.3567	2	6	6	6	0	0	445.188923	7.419815383
2270	-0.4685	0.21949225	49.187	2	5	5	5	0	0	415.1783583	7.413899255
1590	-0.3812	0.14531344	52.2498	2	5	5	5	0	0	429.1940083	7.274474718
520	-0.4069	0.16556761	65.5314	1	3	3	4	0	0	422.1789898	7.278948099
4.6	-1.1119	1.23632161	41.8979	1	3	3	4	0	0	418.1476896	7.743475734
2260	0.1644	0.02702736	55.3567	2	6	6	6	0	0	445.188923	7.419815383
303	0.268	0.071824	40.7251	2	4	4	4	0	0	385.1677936	7.407072954
18100	-0.4167	0.17363889	41.8712	2	4	4	4	0	0	385.1677936	7.407072954
122	0.8582	0.73650724	53.543	2	5	5	5	0	0	429.1940083	7.274474718
281	-0.4301	0.18498601	37.6314	3	4	4	4	1	2	370.1681279	7.403362559
40	-1.1948	1.42754704	56.5159	1	3	3	4	0	0	396.1633397	7.336358142
540	-0.4044	0.16353936	52.0451	1	3	3	4	0	0	368.1320396	7.669417491
280	-0.7708	0.59413264	47.1762	1	3	3	4	0	0	356.1320396	7.577277438
110	-0.9068	0.82228624	53.6043	1	3	3	4	0	0	382.1476896	7.493091953
3100	-0.4685	0.21949225	49.187	2	5	5	5	0	0	415.1783583	7.413899255
163	0.268	0.071824	40.7251	2	4	4	4	0	0	385.1677936	7.407072954
1780	0.11	0.0121	46.153	3	4	3	4	1	1	334.1681279	7.109960169
1230	-0.6316	0.39891856	47.956	2	5	5	5	0	0	415.1783583	7.413899255
19580	-2.2126	4.89559876	56.8469	1	3	3	4	1	1	412.1946398	6.986349827
2570	-1.3486	1.81872196	50.7082	1	3	3	4	0	0	370.1476896	7.402953793
30300	-0.3828	0.14653584	39.6158	2	5	5	5	0	0	389.1627082	7.483898235
49.3	-0.3232	0.10445824	54.3332	3	6	6	6	1	1	445.188923	7.419815383
10000	-1.6395	2.68796025	55.7498	0	2	2	3	0	0	396.1997252	6.831029745
32	-1.1693	1.36726249	70.7405	1	6	6	8	0	0	473.1746326	7.631848914
366	0.8582	0.73650724	53.543	2	5	5	5	0	0	429.1940083	7.274474718
30	-1.1521	1.32733441	53.9259	2	4	4	5	0	0	386.1426042	7.571423613
1000	-1.1007	1.21154049	53.8863	3	5	5	6	0	0	476.1531689	7.935886149
2500	0.1338	0.01790244	23.0842	3	4	3	4	1	1	256.1211778	7.317747936
1875	-1.221	1.490841	25.8829	2	3	2	4	1	1	271.1446528	6.952426996
26.1	-0.4339	0.18826921	54.9417	3	4	3	5	1	1	290.186852	6.448596711
25.4	-0.5362	0.28751044	49.245	3	4	3	5	1	1	352.2025021	6.77312504
14.6	0.1058	0.01119364	54.7471	3	4	3	5	1	1	366.2181521	6.658511857
145	0.0367	0.00134689	63.5128	3	4	3	5	1	1	394.2494523	6.463105775
300	0.2016	0.04064256	66.9801	3	4	3	5	1	1	484.2964025	6.544545979
10.5	-1.1386	1.29640996	50.8396	1	4	4	5	0	0	430.2018334	7.170030556
1090	0.7395	0.54686025	50.174	4	5	4	5	1	1	427.2259772	7.003704544
22.1	-0.2532	0.06411024	35.8569	4	5	4	5	3	3	309.1477268	7.360660163
10.9	-0.1509	0.02277081	41.5536	4	5	4	5	3	3	247.1320768	7.06091648
231	-0.2532	0.06411024	35.8569	4	5	4	5	3	3	309.1477268	7.360660163
1341.7	1.3327	1.77608929	47.4741	2	6	6	4	0	0	436.1962345	7.520624733
284.2	0.9105	0.82901025	62.578	4	6	6	4	0	0	401.227869	6.917721879
1819.7	-1.9964	3.98561296	46.0387	2	4	3	5	1	1	277.1552175	6.759883354
73.6	1.0281	1.05698961	40.6985	3	5	5	3	0	0	479.2173043	7.606623878
21	0.385	0.148225	46.8483	4	5	4	5	2	2	261.1477268	6.872308601
3203.7	1.2217	1.49255089	86.5543	5	7	6	5	0	0	474.223118	7.527351079
21	0.4654	0.21659716	57.3577	3	5	5	3	0	0	385.2329544	6.758472884
3560	0.7395	0.54686025	50.174	4	5	4	5	1	1	427.2259772	7.003704544
1072.8	0.3971	0.15768841	85.323	4	6	6	4	1	1	477.2591691	7.018517193
74.9	-0.8958	0.80245764	70.9024	4	7	6	7	1	1	528.2624223	7.043498963
119	-1.6171	2.61501241	99.9383	6	9	8	9	1	1	565.3151861	6.729942692
89.5	-1.5837	2.50810569	61.3323	5	8	7	8	1	1	579.2733213	7.240916516
139	-2.305	5.313025	90.3682	7	10	9	10	1	1	616.3260851	6.925012192
43	-1.4772	2.18211984	67.7696	4	7	6	7	2	2	436.199822	7.269997033
530	-2.0967	4.39615089	52.1438	3	4	3	4	1	2	290.1994281	6.174455916
3000	1.6068	2.58180624	76.8954	3	9	8	3	2	3	350.0853823	9.724593953
2000	1.1507	1.32411049	75.9629	3	6	5	3	2	3	296.1136478	8.225379104
47000	0.4511	0.20349121	51.4313	3	4	3	4	1	1	272.1524779	6.803811947
501.19	-0.2892	0.08363664	41.7853	2	2	2	2	0	0	246.0923762	7.690386755
3715.35	-1.0335	1.06812225	36.1697	2	2	2	2	0	0	212.1313485	6.629104641
158.49	-0.2892	0.08363664	41.7853	2	2	2	2	0	0	246.0923762	7.690386755
1513.56	-0.2892	0.08363664	41.7853	2	2	2	2	0	0	246.0923762	7.690386755
1698.24	-0.2892	0.08363664	41.7853	2	2	2	2	0	0	246.0923762	7.690386755
0.324	0.4073	0.16589329	49.3777	2	2	2	2	1	2	298.1236763	7.453091907
25118.86	1.4257	2.03262049	53.7456	5	4	3	5	1	1	462.0780943	9.060354791
1258.93	-1.4649	2.14593201	72.8038	6	5	4	6	2	2	653.2688163	7.508836969
1000	-2.3862	5.69395044	88.2322	8	8	8	8	2	2	766.262351	7.899611866
316.23	-0.6009	0.36108081	64.069	6	5	4	6	2	2	611.2218661	7.836177771
2511.89	-1.5222	2.31709284	79.4974	8	8	8	8	2	2	724.2154008	8.229720464
5600	-3.3601	11.29027201	68.8298	9	10	8	10	2	2	454.2328534	7.210045293
82.6	-0.2735	0.07480225	41.7515	3	5	4	5	1	1	378.1943427	7.003598939
0.32	-1.8434	3.39812356	60.363	4	7	6	7	1	1	502.2467722	7.0738982
12.4	-0.5265	0.27720225	52.1839	4	7	6	7	1	1	458.1841719	7.636402866
420	-0.2725	0.07425625	123.3399	7	10	10	10	2	2	556.2308474	7.318826939
390000	2.6529	7.03787841	69.3192	2	6	6	6	1	1	300.161997	6.821863568
210	0.187	0.034969	54.3684	4	7	6	7	1	1	456.1685219	7.864974515
3400	-0.1155	0.01334025	71.9799	3	4	3	4	0	0	344.2463783	6.039410145
6.8	-2.1314	4.54286596	63.2746	4	7	6	7	1	1	516.2624223	6.97651922
11.7	-2.4194	5.85349636	66.1862	4	7	6	7	1	1	530.2780723	6.886728212
60	0.0658	0.00432964	101.2359	6	7	7	7	2	2	468.2148034	7.094163687
5.4	-0.5373	0.28869129	47.0975	4	6	5	6	1	1	432.2049074	7.203415123
5.18	-2.2862	5.22671044	64.7264	4	4	4	4	2	2	444.3252973	6.086647908
3.52	-2.8622	8.19218884	70.5496	4	4	4	4	2	2	472.3565974	5.979197436
4.04	-2.5742	6.62650564	67.638	4	4	4	4	2	2	458.3409473	6.030801939
21.8	-2.7074	7.33001476	69.0978	4	7	6	7	1	1	544.2937224	6.80367153
2500	-0.0816	0.00665856	102.3249	7	8	8	8	2	2	484.209718	7.227010716
79.6	-0.2735	0.07480225	41.7515	3	5	4	5	1	1	328.1786926	6.837056096
7300	-1.2327	1.51954929	43.409	3	4	3	4	1	2	248.1524779	6.530328365
230	0.0011	1.21E-06	105.1672	8	9	9	9	1	1	510.1889825	7.614760933
24.7	0.1827	0.03337929	46.3525	3	5	4	5	1	1	418.2256428	6.856158079
90	0.3297	0.10870209	102.0648	6	7	7	7	2	2	466.1991533	7.28436177
952	-3.9677	15.74264329	77.9696	5	6	6	7	3	5	605.3967852	6.440391332
1000	-0.868	0.753424	76.4723	2	6	6	6	1	1	356.2245973	6.361153523
1000	-0.0693	0.00480249	39.4869	3	3	3	3	0	0	278.0942943	7.945551266
2847.5	0.8302	0.68923204	51.1585	4	5	4	5	1	1	351.194677	6.886170138
780.4	-6.00E-04	3.60E-07	46.6455	5	6	4	6	1	1	351.1582915	7.471453011
11223	0.7279	0.52983841	45.4618	4	5	4	5	1	1	413.2103271	7.124315985
5654.5	0.2827	0.07991929	41.1516	4	5	4	5	2	2	323.1633769	7.181408376
245.3	0.7279	0.52983841	45.4618	4	5	4	5	1	1	413.2103271	7.124315985
387.5	0.1017	0.01034289	52.3422	5	6	4	6	1	1	289.1426415	7.228566037
2193.5	0.385	0.148225	46.8483	4	5	4	5	2	2	261.1477268	6.872308601
0.42	-0.0206	4.24E-04	95.3143	5	5	5	5	2	2	593.3285241	6.819868093
0.89	-0.7353	0.54066609	83.1184	4	4	4	4	2	2	564.301975	6.881731402
1.89	-1.0233	1.04714289	86.03	4	4	4	4	2	2	578.3176251	6.803736765
1.33	-1.0233	1.04714289	86.03	4	4	4	4	2	2	578.3176251	6.803736765
6.84	-1.0233	1.04714289	86.03	4	4	4	4	2	2	578.3176251	6.803736765
3.53	-1.5993	2.55776049	91.8532	4	4	4	4	2	2	606.3489252	6.663175002
4.19	-1.8873	3.56190129	94.7648	4	4	4	4	2	2	620.3645752	6.599623141
0.74	0.009	8.10E-05	88.734	4	4	4	4	2	2	598.2630026	7.295890276
4.02	-0.279	0.077841	91.6456	4	4	4	4	2	2	612.2786527	7.203278267
2.04	-0.279	0.077841	91.6456	4	4	4	4	2	2	612.2786527	7.203278267
11.5	-0.279	0.077841	91.6456	4	4	4	4	2	2	612.2786527	7.203278267
0.31	0.7237	0.52374169	100.9299	5	5	5	5	2	2	627.2895517	7.210224733
1.32	-0.567	0.321489	94.5572	4	4	4	4	2	2	626.2943028	7.116980713
3.26	-0.855	0.731025	97.4688	4	4	4	4	2	2	640.3099528	7.036373108
9.09	-1.143	1.306449	100.3804	4	4	4	4	2	2	654.3256029	6.960910669
0.43	0.7424	0.55115776	44.5293	2	2	2	2	1	2	284.1080262	7.678595303
2000	-0.8452	0.71436304	39.995	5	5	5	5	1	2	285.1477268	7.128693171
3760	-1.2826	1.64506276	31.407	2	2	2	2	0	0	200.1313485	6.455849952
1	-0.2146	0.04605316	47.112	2	2	2	2	1	1	206.0435217	7.924750834
158	-0.5383	0.28976689	37.0226	2	2	2	2	0	0	234.0923762	7.551366973
500	-0.5383	0.28976689	37.0226	2	2	2	2	0	0	234.0923762	7.551366973
1500	-0.5383	0.28976689	37.0226	2	2	2	2	0	0	234.0923762	7.551366973
36.3	-2.2534	5.07781156	100.7084	6	8	6	8	2	2	706.4458063	6.422234603
6000	-0.5288	0.27962944	62.563	0	4	4	6	0	0	602.0809868	9.262784412
3720	-0.7066	0.49928356	25.5838	2	2	2	2	0	0	172.1000484	6.884001935
180	-0.346	0.119716	37.6027	0	2	2	3	0	0	399.1030937	8.314647784
1700	-0.5383	0.28976689	37.0226	2	2	2	2	0	0	234.0923762	7.551366973
3390	1.8713	3.50176369	37.1212	1	3	3	3	0	0	314.070972	8.488404649
3660	-0.9946	0.98922916	28.4954	2	2	2	2	0	0	186.1156984	6.64698923
1260	-0.5152	0.26543104	38.509	3	3	3	3	1	1	247.0876251	7.970568553
43900	0.6176	0.38142976	60.5789	3	4	3	4	1	1	320.1291556	7.444864084
9200	-1.5706	2.46678436	34.3186	2	2	2	2	0	0	214.1469986	6.298441135
52400	0.4511	0.20349121	51.4313	3	4	3	4	1	1	272.1524779	6.803811947
13510	-1.8586	3.45439396	37.2302	2	2	2	2	0	0	228.1626486	6.166558071
2.6	-1.6577	2.74796929	62.6167	3	4	4	4	1	1	443.2936628	6.332766611
952	-5.0395	25.39656025	67.3802	5	6	6	7	5	7	577.3654851	6.560971421
32600	-1.5979	2.55328441	40.5275	1	3	3	3	0	0	427.2511293	6.573094297
177000	-1.9653	3.86240409	60.5051	2	6	6	6	0	0	591.2984734	6.956452628
281000	-1.9135	3.66148225	53.1893	2	5	5	5	0	0	561.2879087	6.929480355
127000	-1.9135	3.66148225	53.1893	2	5	5	5	0	0	561.2879087	6.929480355
10500	-1.2197	1.48766809	51.3756	2	4	4	4	0	0	545.2929941	6.816162426
127000	-1.2197	1.48766809	51.3756	2	4	4	4	0	0	545.2929941	6.816162426
40700	-1.8617	3.46592689	45.8735	2	4	4	4	0	0	531.277344	6.899705767
17400	-1.8518	3.42916324	51.2979	2	4	4	4	0	0	469.261694	6.703738485
2000	-0.5948	0.35378704	44.2888	5	5	5	5	1	2	299.1633769	6.957287835
1800	-0.8828	0.77933584	47.2004	5	5	5	5	1	2	313.179027	6.808239717
2100	-0.0188	3.53E-04	38.4656	5	5	5	5	1	2	271.1320768	7.327893967
1800	-1.1332	1.28414224	42.9066	5	5	5	5	1	2	299.1633769	6.957287835
1900	-0.2692	0.07246864	34.1718	5	5	5	5	1	2	257.1164267	7.562247845
1000	-0.5572	0.31047184	37.0834	5	5	5	5	1	2	271.1320768	7.327893967
1610	-1.329	1.766241	58.1276	3	5	5	5	2	2	303.1470582	7.049931585
452000	-1.1196	1.25350416	55.7193	3	5	5	5	1	1	301.1314081	7.34466849
9010	-1.329	1.766241	58.1276	3	5	5	5	2	2	303.1470582	7.049931585
100	-0.9712	0.94322944	51.8657	2	4	4	4	2	2	273.1364935	7.003499833
3850	-1.8055	3.25983025	44.6931	1	3	3	4	0	0	265.0738932	8.550770749
3870	0.1884	0.03549456	31.4058	1	3	3	3	0	0	267.1259288	7.219619697
960	-0.7373	0.54361129	60.622	4	6	6	6	1	1	329.1263227	7.654100528
1430	-1.5071	2.27135041	46.571	2	4	4	4	3	3	259.1208434	7.197801206
2320	-0.8965	0.80371225	65.4064	5	7	7	7	2	2	347.1368874	7.546454074
155000	-1.1164	1.24634896	51.4705	3	5	5	5	2	2	287.115758	7.555677843
113000	-0.9483	0.89927289	72.7222	5	8	8	8	2	2	377.1474521	7.542949042
191100	1.9959	3.98361681	43.9602	1	1	1	1	0	0	216.1514153	6.004205979
81500	1.1541	1.33194681	42.7496	1	1	1	1	0	0	218.1670653	5.741238561
7	0.7051	0.49716601	58.0043	5	6	5	6	0	0	304.1423071	7.241483503
4.49	-2.2596	5.10579216	97.4793	8	8	7	8	3	3	605.3842091	6.580263143
84.8	-0.7317	0.53538489	73.4403	5	5	5	5	1	1	457.3205462	6.264665017
194	-1.9717	3.88760089	95.69	5	5	5	5	1	1	477.3831465	5.821745689
40.7	-2.2221	4.93772841	91.3962	5	5	5	5	1	1	463.3674964	5.865411347
70.3	-1.0685	1.14169225	74.9092	6	6	5	6	1	1	471.2998108	6.545830706
4.97	-2.3085	5.32917225	97.1589	6	6	5	6	1	1	491.3624111	6.066202606
14.9	-2.5589	6.54796921	92.8651	6	6	5	6	1	1	477.346761	6.119830269
51.7	-2.0116	4.04653456	87.3717	6	6	5	6	1	1	449.3154609	6.240492512
81100	-0.89	0.7921	63.5431	5	7	6	7	1	1	396.2161408	6.951160364
53100	-1.1967	1.43209089	56.8671	4	5	4	5	1	1	379.2259772	6.653087319
73500	-1.4471	2.09409841	52.5733	4	5	4	5	1	1	365.2103271	6.763154206
62800	-1.4989	2.24670121	59.8891	4	6	5	6	1	1	395.2208918	6.814153307
81400	-0.5878	0.34550884	60.5211	5	6	5	6	1	1	380.2212261	6.789664752
88500	-0.8382	0.70257924	56.2273	5	6	5	6	1	1	366.2055761	6.909539171
66	-0.1191	0.01418481	27.9616	2	2	2	2	1	2	276.0262105	9.51814519
3240	-0.8429	0.71048041	40.4486	3	4	3	4	1	2	234.1368278	6.689623652
200	-1.8426	3.39517476	36.2224	5	5	3	7	1	1	415.1770156	7.688463252
1350	-1.7332	3.00398224	44.4202	6	6	3	8	2	2	368.1722646	7.513719685
1100	-1.1895	1.41491025	43.2704	6	6	4	8	1	1	369.1562802	7.690755837
1600	-1.6309	2.65983481	50.1169	6	6	3	8	1	1	382.1879146	7.349767589
19500	-1.3101	1.71636201	23.0842	3	3	2	5	1	1	282.1242518	7.624979777
4000	-0.8706	0.75794436	28.8167	3	3	2	5	1	1	296.1399018	7.403497545
1100	-1.935	3.744225	35.9501	5	5	3	7	2	2	339.1457155	7.70785717
7100	-1.2078	1.45878084	28.7809	3	3	2	5	0	0	296.1399018	7.403497545
24000	-0.7683	0.59028489	34.5134	3	3	2	5	0	0	310.1555519	7.212919811
12600	-0.6741	0.45441081	34.8831	3	3	2	5	0	0	330.1009295	8.252523237
33600	-0.1097	0.01203409	35.2155	3	6	5	5	0	0	364.1272864	8.468076429
20500	-1.2596	1.58659216	36.0967	3	4	3	6	0	0	326.1504665	7.412510602
2500	-1.8327	3.35878929	41.6468	5	5	3	7	1	1	353.1613655	7.514071607
350	-1.3101	1.71636201	23.0842	3	3	2	5	1	1	282.1242518	7.624979777
4500	-1.935	3.744225	35.9501	5	5	3	7	2	2	339.1457155	7.70785717
27000	-1.5237	2.32166169	21.7687	3	2	1	4	1	2	190.098037	7.311462962
9500	-1.9632	3.85415424	16.0362	3	2	1	4	1	2	252.1136871	7.639808699
50000	-1.3101	1.71636201	23.0842	4	3	2	5	1	1	282.1242518	7.624979777
10	-0.4248	0.18045504	57.7663	3	3	3	3	0	0	362.2358136	6.355014273
11	-0.1744	0.03041536	62.0601	3	3	3	3	0	0	376.2514636	6.270857727
22	-0.7522	0.56580484	65.5921	3	3	3	3	0	0	390.2671137	6.194716091
8.6	-1.0564	1.11598096	63.7478	4	7	6	7	1	1	502.2467722	7.0738982
160	-1.6324	2.66472976	69.571	4	7	6	7	1	1	530.2780723	6.886728212
400	-2.2102	4.88498404	73.103	4	7	6	7	1	1	544.2937224	6.80367153
0.7	-0.7415	0.54982225	58.2152	4	7	6	7	1	1	474.2154721	7.295622647
100	-1.3569	1.84117761	68.9526	4	7	6	7	1	1	516.2624223	6.97651922
170	-1.9329	3.73610241	74.7758	4	7	6	7	1	1	544.2937224	6.80367153
1.00E+06	-0.4917	0.24176889	36.0903	5	5	5	5	1	1	284.1637113	6.930822226
13000	-1.2248	1.50013504	33.7816	4	4	4	4	1	1	282.1844467	6.562428993
85000	0.1503	0.02259009	41.5924	5	5	5	5	1	1	298.1793613	6.776803666
5400	-0.5828	0.33965584	39.2837	4	4	4	4	1	1	296.2000968	6.439132538
34000	0.8946	0.80030916	47.208	5	5	5	5	1	1	332.140389	7.548645204
1300	0.1615	0.02608225	44.8993	4	4	4	4	1	1	330.1611244	7.177415748
1000	-0.8855	0.78411025	46.7558	4	6	6	6	1	1	340.189926	6.942651551
440000	-0.9404	0.88435216	43.3671	6	6	6	6	2	2	314.1742759	6.981650577
1.00E+05	-0.457	0.208849	42.2889	6	6	6	6	1	1	309.1589602	7.360927624
740000	0.6064	0.36772096	42.5249	5	8	8	5	1	1	352.1510959	8.003433997
270000	-1.2416	1.54157056	40.3124	6	6	6	6	2	3	299.1746103	6.957549077
260000	-0.4917	0.24176889	36.0903	5	5	5	5	1	1	360.1950114	7.062647282
410000	-0.7797	0.60793209	39.0019	5	5	5	5	1	1	298.1793613	6.776803666
62000	-0.6577	0.43256929	34.834	4	4	4	4	1	1	282.1844467	6.562428993
83000	-0.1052	0.01106704	29.4986	4	4	4	4	1	1	330.1844467	7.025200994
35000	-0.3932	0.15460624	32.4102	4	4	4	4	1	1	344.2000968	6.884001935
15000	-0.6812	0.46403344	35.3218	4	4	4	4	1	1	358.2157468	6.758787676
10000	-1.6452	2.70668304	37.0816	5	5	5	5	2	2	373.2266459	6.785939016
170000	-0.2701	0.07295401	26.0313	4	4	4	4	1	1	318.1844467	6.917053189
13000	-0.5581	0.31147561	28.9429	4	4	4	4	1	1	332.2000968	6.779593812
11000	-0.8461	0.71588521	31.8545	4	4	4	4	1	1	346.2157468	6.657995131
740	-1.1341	1.28618281	34.7661	4	4	4	4	1	1	360.2313969	6.549661762
65000	-0.9988	0.99760144	29.5557	4	4	4	4	1	1	344.2000968	6.884001935
56000	-1.2429	1.54480041	33.6728	4	4	4	4	1	1	358.2157468	6.758787676
120	-1.5309	2.34365481	36.5844	4	4	4	4	1	1	372.2313969	6.64698923
13000	-1.2425	1.54380625	28.5911	3	3	3	3	1	1	267.1735477	6.516427992
1.00E+05	-1.2425	1.54380625	28.5911	4	4	4	4	1	1	268.1687966	6.704219916
57000	-1.2425	1.54380625	28.5911	5	5	5	5	1	1	269.1640456	6.901642195
54000	-0.6519	0.42497361	36.3846	4	4	4	4	1	1	274.1252176	7.408789664
60000	-1.2425	1.54380625	28.5911	5	5	5	5	1	1	269.1640456	6.901642195
47000	-1.599	2.556801	47.6559	5	5	5	5	2	2	271.1796957	6.614138919
30	-1.1102	1.23254404	47.4797	2	4	4	4	0	0	351.1834437	6.885949876
33	-1.2279	1.50773841	43.3076	4	3	3	4	1	1	423.2310625	6.93821414
120	0.1673	0.02798929	56.6498	5	5	4	5	2	2	371.166748	7.277779373
77	0.8093	0.65496649	62.1519	5	5	4	5	2	2	385.1823981	7.133007372
26	-0.2493	0.06215049	63.2234	5	6	5	6	1	1	401.1773127	7.294132959
30	0.9116	0.83101456	62.2654	5	5	4	5	2	2	405.1277757	7.943681876
36	-1.3068	1.70772624	59.454	4	7	6	7	1	1	488.2311221	7.179869443
1.1	-0.6914	0.47803396	48.7166	5	8	7	8	1	1	447.1794209	7.709990016
8.9	-1.3068	1.70772624	59.454	5	8	7	8	1	1	489.2263711	7.301886136
42	-1.8828	3.54493584	65.2772	5	8	7	8	1	1	517.2576712	7.085721524
13	-1.1949	1.42778601	74.8473	4	7	6	7	1	1	466.2467722	6.856570179
8.9	-0.8513	0.72471169	58.2018	4	7	6	7	1	1	396.1685219	7.474877771
250	-1.4667	2.15120889	68.9392	4	7	6	7	1	1	438.2154721	7.067991485
21	-2.0427	4.17262329	74.7624	4	7	6	7	1	1	466.2467722	6.856570179
5.7	-0.7771	0.60388441	58.2878	4	7	6	7	1	1	472.199822	7.49523527
31	-1.3925	1.93905625	69.0252	4	7	6	7	1	1	514.2467722	7.14231628
68	-1.9685	3.87499225	74.8484	4	7	6	7	1	1	542.2780723	6.952282978
47	-1.3282	1.76411524	71.4153	3	3	3	3	0	0	418.2984138	6.062295853
68	-0.5271	0.27783441	52.0696	3	3	3	3	0	0	424.2514636	6.628929119
812	-1.0125	1.02515625	59.7874	3	4	4	4	1	1	378.2307282	6.521219452
2680	-1.0125	1.02515625	59.7874	3	4	4	4	1	1	378.2307282	6.521219452
13300	-1.0125	1.02515625	59.7874	3	4	4	4	1	1	378.2307282	6.521219452
43	-0.481	0.231361	53.3441	3	4	4	3	1	1	366.2107417	6.781680402
16	-0.481	0.231361	53.3441	3	4	4	3	1	1	366.2107417	6.781680402
89	-0.481	0.231361	53.3441	3	4	4	3	1	1	366.2107417	6.781680402
76	-0.2164	0.04682896	58.0872	3	3	3	3	1	1	382.1811912	7.077429466
59	-0.2164	0.04682896	58.0872	3	3	3	3	1	1	382.1811912	7.077429466
6360	-0.2164	0.04682896	58.0872	3	3	3	3	1	1	382.1811912	7.077429466
50	-0.3187	0.10156969	57.9737	3	3	3	3	1	1	362.2358136	6.355014273
64	-0.3006	0.09036036	56.3616	3	5	5	6	1	1	393.2052417	7.021522174
113	-0.9607	0.92294449	52.4716	3	3	3	3	1	1	348.2201635	6.448521547
853	-0.5155	0.26574025	56.7818	3	3	3	3	0	0	438.2671137	6.541300205
24	-0.906	0.820836	61.0915	3	3	3	3	0	0	376.2514636	6.270857727
54	-1.0083	1.01666889	55.3948	3	3	3	3	0	0	438.2671137	6.541300205
36	-0.906	0.820836	61.0915	3	3	3	3	0	0	376.2514636	6.270857727
1490	-1.0083	1.01666889	55.3948	3	3	3	3	0	0	438.2671137	6.541300205
125	-1.7299	2.99255401	58.7084	3	3	3	3	1	1	376.2514636	6.270857727
81	-1.194	1.425636	64.0031	3	3	3	3	0	0	390.2671137	6.194716091
376	-0.9436	0.89038096	68.2969	3	3	3	3	0	0	404.2827638	6.125496421
1330	-1.5214	2.31465796	71.8289	3	3	3	3	0	0	418.2984138	6.062295853
3140	-1.2847	1.65045409	63.0186	3	3	3	3	0	0	466.2984138	6.387649505
2652	-1.7817	3.17445489	66.0242	3	4	4	4	1	1	406.2620283	6.347844193
847	-1.7817	3.17445489	66.0242	3	4	4	4	1	1	406.2620283	6.347844193
55200	-1.7817	3.17445489	66.0242	3	4	4	4	1	1	406.2620283	6.347844193
331	-1.2502	1.56300004	59.5809	3	4	4	3	1	1	394.2420418	6.570700697
145	-1.2502	1.56300004	59.5809	3	4	4	3	1	1	394.2420418	6.570700697
393	-1.2502	1.56300004	59.5809	3	4	4	3	1	1	394.2420418	6.570700697
333	-0.9856	0.97140736	64.324	3	3	3	3	1	1	410.2124913	6.836874855
224	-1.0879	1.18352641	64.2105	3	3	3	3	1	1	390.2671137	6.194716091
390	-1.0698	1.14447204	62.5984	3	5	5	6	1	1	421.2365419	6.794137772
99	-0.6523	0.42549529	41.4663	3	3	3	3	1	1	337.1612687	7.173644016
120	-1.6633	2.76656689	36.9728	4	3	3	4	2	2	320.2000968	6.670835349
8	-0.9616	0.92467456	61.8938	2	4	4	4	0	0	393.2303939	6.553839898
114	-0.7942	0.63075364	68.1063	3	4	3	4	1	1	344.2463783	6.039410145
10	-0.5062	0.25623844	65.1947	3	4	3	4	1	1	330.2307282	6.115383856
58	-0.5438	0.29571844	72.4001	3	4	3	4	1	1	358.2620283	5.971033805
90	0.3202	0.10252804	63.6653	3	4	3	4	1	1	316.2150781	6.20029565
12487	1.8669	3.48531561	66.7317	3	4	3	4	1	1	316.2150781	6.20029565
154	0.6082	0.36990724	60.7537	3	4	3	4	1	1	302.1994281	6.295821418
38	0.9356	0.87534736	52.9279	3	4	3	4	1	1	274.1681279	6.52781257
176	0.8333	0.69438889	47.2312	3	4	3	4	1	1	336.183778	6.860893429
1330	0.8342	0.69588964	56.5278	3	4	3	4	1	1	364.2150781	6.62209233
69	0.8449	0.71385601	51.9434	3	4	3	4	1	1	350.1994281	6.734604386
93	-1.1216	1.25798656	75.9321	3	4	3	4	1	1	372.2776784	5.909169498
62	-0.8336	0.69488896	73.0205	3	4	3	4	1	1	358.2620283	5.971033805
381	-1.6657	2.77455649	65.5401	3	4	3	4	1	1	344.2463783	6.039410145
208	-1.3777	1.89805729	62.6285	3	4	3	4	1	1	330.2307282	6.115383856
1076	-0.8017	0.64272289	56.8053	3	4	3	4	1	1	302.1994281	6.295821418
2192	-0.5137	0.26388769	53.8937	3	4	3	4	1	1	288.183778	6.404083956
253	-0.1863	0.03470769	46.0679	3	4	3	4	1	1	260.1524779	6.670576356
629	-2.2435	5.03329225	69.0721	3	4	3	4	1	1	358.2620283	5.971033805
546	-1.9555	3.82398025	66.1605	3	4	3	4	1	1	344.2463783	6.039410145
560	-1.7453	3.04607209	40.7259	3	3	2	3	1	1	322.2045135	6.444090269
170	-1.643	2.699449	46.4226	3	3	2	3	0	0	336.2201635	6.34377667
35	-1.7453	3.04607209	40.7259	3	3	2	3	0	0	398.2358136	6.63726356
590	-1.7971	3.22956841	48.0417	3	4	3	4	0	0	428.2463783	6.69134966
18	-1.2656	1.60174336	41.5984	3	4	3	3	0	0	416.2263918	6.937106529
5.4	-1.0852	1.17765904	44.6159	3	5	4	6	0	0	443.2208918	7.148724061
64	-1.7453	3.04607209	40.7259	4	4	3	4	0	0	399.2310625	6.766628179
9400	-2.2428	5.03015184	61.9859	3	3	2	3	0	0	404.2827638	6.125496421
52	-1.7354	3.01161316	46.1503	3	3	2	3	0	0	336.2201635	6.34377667
830	-1.6592	2.75294464	51.1738	3	3	2	3	0	0	350.2358136	6.254210957
46	-1.7872	3.19408384	53.4661	3	4	3	4	0	0	366.2307282	6.425100495
65	-1.2557	1.57678249	47.0228	3	4	3	3	0	0	354.2107417	6.683221542
205	-1.2557	1.57678249	47.0228	3	4	3	3	0	0	354.2107417	6.683221542
12000	-0.7446	0.55442916	46.1729	2	2	2	2	0	0	322.240899	5.967424055
108	-1.7354	3.01161316	46.1503	4	4	3	4	0	0	337.2154125	6.484911779
660	-1.6331	2.66701561	51.847	3	3	2	3	0	0	274.2045135	5.960967684
98	-1.7337	3.00571569	45.4381	3	3	2	3	0	0	334.2045135	6.553029676
80	-1.8688	3.49241344	45.6674	4	4	3	4	0	0	348.183778	6.96367556
27000	-0.6766	0.45778756	42.5287	4	6	5	7	0	0	365.1375561	7.937772958
15	0.8274	0.68459076	60.5398	5	7	6	8	2	2	416.1518262	7.85192125
55	1.6559	2.74200481	67.881	5	5	4	5	2	2	439.0888033	8.609584379
230	0.1673	0.02798929	56.6498	5	5	4	5	2	2	447.1980482	7.331115544
100	0.1673	0.02798929	56.6498	5	5	4	5	2	2	421.1823981	7.389164879
30	-0.0965	0.00931225	61.9958	6	6	5	6	2	2	473.1773127	7.757005127
6	-0.3603	0.12981609	67.3418	7	7	6	7	2	2	501.1722273	7.95511472
1100	-0.1207	0.01456849	59.5614	5	5	4	5	2	2	385.1823981	7.133007372
13	-1.3347	1.78142409	69.8935	5	5	4	5	2	2	363.1980482	6.725889781
1800	1.0351	1.07143201	57.3239	4	4	4	4	2	2	377.1328611	7.696589001
10000	0.2908	0.08456464	51.7083	4	4	4	4	2	2	393.1874835	7.148863336
1500	0.8473	0.71791729	70.2299	4	8	8	9	2	2	448.178041	7.596237983
1000	2.3753	5.64205009	60.1351	4	8	8	5	2	2	427.1541327	8.059511937
4000	0.2908	0.08456464	51.7083	5	5	5	5	2	2	344.1670824	7.17014755
1400	-1.1996	1.43904016	69.6642	4	4	4	4	2	2	349.2187836	6.349432429
10000	-1.0052	1.01042704	73.1646	5	5	3	5	2	2	361.2729274	5.922507006
2300	0.0518	0.00268324	47.6074	5	7	5	8	2	2	372.1797552	7.29764226
319	-2.8451	8.09459401	46.6449	3	3	3	3	2	3	311.2361479	5.985310537
89	-3.1331	9.81631561	49.5565	3	3	3	3	2	3	325.251798	5.913669054
131	-3.4211	11.70392521	52.4681	3	3	3	3	2	3	339.2674481	5.84943876
147	-3.7091	13.75742281	55.3797	3	3	3	3	2	3	353.2830981	5.791526199
5.4	-0.5373	0.28869129	47.0975	4	6	5	6	1	1	432.2049074	7.203415123
24.7	0.1827	0.03337929	46.3525	3	5	4	5	1	1	418.2256428	6.856158079
82.6	-0.2735	0.07480225	41.7515	3	5	4	5	1	1	378.1943427	7.003598939
180	-4.2851	18.36208201	61.2029	3	3	3	3	2	3	381.3143982	5.691259675
52	-1.8774	3.52463076	56.7142	3	3	3	3	1	1	339.2674481	5.84943876
47	-2.1654	4.68895716	59.6258	3	3	3	3	1	1	353.2830981	5.791526199
71	-2.4534	6.01917156	62.5374	3	3	3	3	1	1	367.2987482	5.73904294
45	-2.7414	7.51527396	65.449	3	3	3	3	1	1	381.3143982	5.691259675
264	-3.3174	11.00514276	71.2722	3	3	3	3	1	1	409.3456984	5.60747532
12.8	-2.5156	6.32824336	45.7228	4	4	4	4	2	2	388.262697	6.364962246
13.6	-2.8036	7.86017296	48.6344	4	4	4	4	2	2	402.2783471	6.285599173
83	-3.0916	9.55799056	51.546	4	4	4	4	2	2	416.2939972	6.213343241
176	-3.3796	11.42169616	54.4576	4	4	4	4	2	2	430.3096472	6.147280675
261	-3.9556	15.64677136	60.2808	3	3	3	3	2	2	457.3456984	5.939554524
10.1	-2.5156	6.32824336	45.7228	4	4	4	4	2	2	438.2783471	6.541467867
8.8	-2.8036	7.86017296	48.6344	4	4	4	4	2	2	452.2939972	6.461342816
38	-3.0916	9.55799056	51.546	4	4	4	4	2	2	466.3096472	6.387803387
56	-0.7199	0.51825601	16.4509	2	2	2	2	1	2	184.1000484	7.080771092
39	-1.2959	1.67935681	22.2741	2	2	2	2	1	2	212.1313485	6.629104641
9100	-1.5839	2.50873921	25.1857	2	2	2	2	1	2	226.1469986	6.461342816
110000	0.6236	0.38887696	39.0663	2	2	2	2	1	2	252.1626486	6.465708939
47000	-0.6769	0.45819361	21.2687	2	3	3	3	1	2	276.1262631	7.462871977
144100	0.2637	0.06953769	22.552	2	2	2	2	1	2	324.0262105	9.818976076
166100	-0.9131	0.83375161	16.8645	2	2	2	2	1	2	260.1313485	7.225870792
68800	-0.9649	0.93103201	24.1803	2	3	3	3	1	2	290.1419132	7.25354783
38200	-0.7199	0.51825601	16.4509	2	2	2	2	1	2	260.1313485	7.225870792
1.00E+06	-0.0056	3.14E-05	9.8377	3	3	3	3	1	2	279.056325	9.3018775
69400	-0.9031	0.81558961	16.6861	3	3	3	3	2	3	261.1265975	7.460759928
391100	-1.3843	1.91628649	20.0113	3	3	3	3	2	3	275.1422475	7.240585462
7000	0.7366	0.54257956	52.4322	3	4	3	4	0	0	272.1524779	6.803811947
79.6	-0.2735	0.07480225	41.7515	3	5	4	5	1	1	328.1786926	6.837056096
210	0.187	0.034969	54.3684	4	7	6	7	1	1	456.1685219	7.864974515
320	-0.8889	0.79014321	42.0865	4	4	4	4	1	1	386.247047	6.546560118
430	-0.958	0.917764	50.8522	4	4	4	4	1	1	414.2783471	6.373513032
21	-0.8889	0.79014321	42.0865	4	4	4	4	1	1	386.247047	6.546560118
27	-1.224	1.498176	46.9349	4	4	4	4	1	1	400.262697	6.455849952
61	-1.7052	2.90770704	50.2601	4	4	4	4	1	1	414.2783471	6.373513032
440	-1.5309	2.34365481	36.5844	4	4	4	4	1	1	422.247047	6.810436241
115	-1.9096	3.64657216	52.1284	4	4	4	4	2	2	450.2783471	6.621740398
75	-2.1976	4.82944576	55.04	4	4	4	4	2	2	464.2939972	6.539352073
22	-2.4856	6.17820736	57.9516	4	4	4	4	2	2	478.3096472	6.463643881
1.4	-2.4856	6.17820736	57.9516	4	4	4	4	2	2	478.3096472	6.463643881
1.6	-3.0616	9.37339456	63.7748	4	4	4	4	2	2	506.3409473	6.329261842
0.9	-1.5262	2.32928644	59.6966	4	6	6	4	2	2	514.2908036	6.949875724
0.6	-1.8142	3.29132164	62.6082	4	6	6	4	2	2	528.3064537	6.861122775
0.7	-2.1022	4.41924484	65.5198	4	6	6	4	2	2	542.3221037	6.779026297
0.6	-0.997	0.994009	69.1828	4	4	4	4	2	2	546.2317025	7.381509493
0.07	-1.285	1.651225	72.0944	4	4	4	4	2	2	560.2473526	7.275939644
0.3	-1.573	2.474329	75.006	4	4	4	4	2	2	574.2630026	7.178287533
4.8	-2.4856	6.17820736	57.9516	6	6	6	6	2	2	480.3001452	6.670835349
1.3	-2.7736	7.69285696	60.8632	6	6	6	6	2	2	494.3157952	6.59087727
1.9	-3.0616	9.37339456	63.7748	6	6	6	6	2	2	508.3314453	6.517069811
2.5	-3.0616	9.37339456	63.7748	5	5	5	5	2	2	507.3361963	6.421977169
2.7	-3.3496	11.21982016	66.6864	4	4	4	4	2	2	520.3565974	6.269356595
134000	-0.601	0.361201	28.1121	3	3	3	3	2	3	228.1262631	6.912917065
91000	-1.3096	1.71505216	38.5533	3	3	3	3	2	3	270.1732133	6.432695555
3500	1.0669	1.13827561	27.7057	2	2	2	2	1	2	210.1156984	7.003856615
25000	-0.0374	0.00139876	38.7909	2	2	2	2	1	2	252.1626486	6.465708939
130	0.2991	0.08946081	28.0721	1	5	5	2	1	1	309.1340489	7.728351221
150	-0.8706	0.75794436	39.536	2	2	2	2	0	0	305.1779644	6.634303573
2100	-0.8738	0.76352644	44.0986	2	2	2	2	0	0	319.1936144	6.514155396
15000	-1.1618	1.34977924	47.0102	2	2	2	2	0	0	333.2092645	6.407870471
5.7	-0.9742	0.94906564	54.1676	2	4	4	4	0	0	365.1990937	6.76294618
300	-1.3825	1.91130625	53.9653	2	4	4	4	1	1	367.2147438	6.557406139
4400	0.1003	0.01006009	54.0341	1	3	3	3	0	0	349.2041791	6.588758096
6.8	-2.1314	4.54286596	63.2746	4	7	6	7	1	1	516.2624223	6.97651922
1.6	-3.6376	13.23213376	69.598	4	4	4	4	2	2	534.3722475	6.213630785
3700	-0.0364	0.00132496	23.9425	2	2	2	2	1	1	288.1626486	6.861015444
750	-0.0364	0.00132496	23.9425	2	2	2	2	1	1	288.1626486	6.861015444
170	0.0659	0.00434281	24.056	2	2	2	2	1	1	308.1080262	7.900205801
1600	-0.0183	3.35E-04	22.3304	2	4	4	5	1	1	319.1320768	7.78370919
4800	-0.0183	3.35E-04	22.3304	2	4	4	5	1	1	319.1320768	7.78370919
2.99	-2.0513	4.20783169	66.0567	4	10	9	10	4	4	520.1845659	7.881584331
0.52	-3.2033	10.26113089	77.7031	4	10	9	10	4	4	576.2471661	7.387784181
2.09	-1.8224	3.32114176	70.0093	4	7	6	7	1	1	578.2780723	7.139235461
1.8	-2.3418	5.48402724	80.1372	4	9	8	9	4	4	574.2679016	7.178348769
9.81	-2.9405	8.64654025	81.8675	4	10	9	10	4	4	590.2628162	7.287195261
4.94	-2.6732	7.14599824	85.267	4	9	8	9	4	4	588.2835516	7.087753634
3000	-0.9207	0.84768849	46.6458	4	6	5	7	0	0	379.1532062	7.737820534
12.5	-1.2087	1.46095569	49.5574	4	6	5	7	0	0	393.1688562	7.560939543
440	-1.2605	1.58886025	56.8732	4	7	6	8	0	0	423.1794209	7.556775373
240	-0.4644	0.21566736	55.173	4	6	5	7	0	0	427.1298839	8.214036228
6800	-1.118	1.249924	50.5419	4	6	5	7	0	0	317.1375561	7.550894193
8.8	-2.6187	6.85758969	49.8895	5	5	4	5	1	2	363.194677	6.98451302
2.8	-2.4937	6.21853969	58.5333	6	6	4	6	1	1	405.2052417	7.10886389
1.2	-2.5036	6.26801296	53.1089	6	6	4	6	1	1	467.2208918	7.300326434
8	-1.9206	3.68870436	52.9832	4	5	4	5	0	0	378.1943427	7.003598939
2.2	-2.5036	6.26801296	53.1089	6	6	4	6	1	1	467.2208918	7.300326434
70	-2.4772	6.13651984	56.7557	5	4	3	5	3	3	454.2732617	6.680489143
4	-1.7329	3.00294241	62.3713	5	4	3	5	3	3	488.2342894	7.17991602
0.02	-2.7652	7.64633104	59.6673	5	4	3	5	3	3	468.2889118	6.595618476
0.06	-3.0532	9.32203024	62.5789	5	4	3	5	3	3	482.3045618	6.517629214
0.5	-2.5969	6.74388961	71.1061	5	4	3	5	3	3	530.2812395	6.886769345
4.4	-2.8849	8.32264801	74.0177	5	4	3	5	3	3	544.2968896	6.80371112
21.9	-3.1729	10.06729441	76.9293	5	4	3	5	3	3	558.3125397	6.726657105
147	-2.0505	4.20455025	71.8632	6	5	4	6	3	3	497.3154609	6.543624485
2.9	-1.3062	1.70615844	77.4788	6	5	4	6	3	3	531.2764885	6.990480112
0.7	-1.9862	3.94499044	71.4815	6	5	4	6	3	3	527.2451884	7.322849839
18	-1.757	3.087049	66.1118	5	4	3	5	3	3	500.2342894	7.24977231
180	-1.8301	3.34926601	52.9567	5	4	3	5	3	3	460.2029892	7.422628859
33	-2.1181	4.48634761	55.8683	5	4	3	5	3	3	474.2186393	7.295671374
36	-2.4061	5.78931721	58.7799	5	4	3	5	3	3	488.2342894	7.17991602
46	-2.6941	7.25817481	61.6915	5	4	3	5	3	3	502.2499394	7.073942809
0.5	-2.3089	5.33101921	68.1945	5	4	3	5	3	3	516.2655895	6.97656202
10.9	-1.8702	3.49764804	64.0746	5	4	3	5	2	2	502.2499394	7.073942809
95	-2.4061	5.78931721	58.7799	6	5	4	6	3	3	489.2295383	7.301933408
1.5	-1.6706	2.79090436	73.0012	6	5	4	6	3	3	532.2605041	7.096806721
0.7	-1.9586	3.83611396	75.9128	6	5	4	6	3	3	546.2761542	7.003540438
3	-2.2466	5.04721156	78.8244	6	5	4	6	3	3	560.2918042	6.917182768
590	-1.9829	3.93189241	45.815	7	7	5	7	4	4	348.1698593	7.568909984
620	-0.0994	0.00988036	47.0991	0	2	2	2	2	2	324.2089301	6.234787118
890	-1.2706	1.61442436	50.8507	4	5	4	5	2	3	373.1557047	7.463114094
1300	1.1155	1.24434025	48.2211	2	4	4	5	1	2	434.1664137	7.616954626
2500	-1.4931	2.22934761	28.1426	4	5	5	5	2	3	368.1194635	8.002597033
2.4	-2.1326	4.54798276	51.0134	5	5	4	5	0	0	452.2099928	7.293709561
9	-1.2087	1.46095569	49.5574	4	6	5	7	0	0	393.1688562	7.560939543
11	-2.6187	6.85758969	49.8895	5	5	4	5	1	2	363.194677	6.98451302
340	-2.5036	6.26801296	53.1089	6	6	4	6	1	1	467.2208918	7.300326434
13	-1.8688	3.49241344	45.6674	5	5	4	5	0	0	349.179027	7.126102591
1100	-1.7985	3.23460225	50.2862	3	3	2	3	0	0	346.2045135	6.657779105
1000	-1.4781	2.18477961	49.8899	3	3	2	3	0	0	348.2201635	6.448521547
17	-1.6989	2.88626121	49.9873	3	3	2	3	0	0	348.2201635	6.448521547
1600	-0.8185	0.66994225	50.0586	2	2	2	2	0	0	334.240899	6.077107254
23	-1.834	3.363556	50.2166	4	4	3	4	0	0	362.1994281	6.833951473
1200	-1.7795	3.16662025	48.2769	4	4	3	4	0	0	347.1997624	6.807838479
800	-2.1602	4.66646404	48.2598	4	4	3	4	1	1	349.2154125	6.588970047
4.2	-1.3085	1.71217225	49.2034	5	5	4	5	1	1	363.194677	6.98451302
13	-1.7266	2.98114756	47.9392	4	4	2	4	1	1	349.2154125	6.588970047
4.5	-1.0692	1.14318864	62.1628	5	5	3	5	1	1	397.1557047	7.637609706
270	-2.2749	5.17517001	55.8105	3	3	2	3	0	0	300.2201635	6.00440327
0.48	-1.3282	1.76411524	53.9405	3	5	5	5	1	1	389.2103271	6.950184413
37	-0.9794	0.95922436	51.6282	4	7	6	7	1	1	460.199822	7.422577774
100	-2.1708	4.71237264	68.1888	4	7	6	7	1	1	530.2780723	6.886728212
0.82	-1.2674	1.60630276	54.5398	4	7	6	7	1	1	474.2154721	7.295622647
100	-2.4588	6.04569744	71.1004	4	7	6	7	1	1	544.2937224	6.80367153
13	-0.441	0.194481	53.0104	4	7	6	7	1	1	460.199822	7.422577774
28	-1.0188	1.03795344	56.5424	4	7	6	7	1	1	474.2154721	7.295622647
17100	-1.2078	1.45878084	28.7809	3	3	2	5	0	0	296.1399018	7.403497545
1300	-0.7683	0.59028489	34.5134	3	3	2	5	0	0	310.1555519	7.212919811
12600	-0.6741	0.45441081	34.8831	3	3	2	5	0	0	330.1009295	8.252523237
10000	-0.1097	0.01203409	35.2155	3	6	5	5	0	0	364.1272864	8.468076429
8100	-1.2596	1.58659216	36.0967	3	4	3	6	0	0	326.1504665	7.412510602
1200	-1.9115	3.65383225	37.5748	5	5	3	7	1	1	339.1457155	7.70785717
700	-1.8327	3.35878929	41.6468	5	5	3	7	1	1	353.1613655	7.514071607
24500	-1.7304	2.99428416	47.3435	5	5	3	7	0	0	367.1770156	7.343540312
2600	1.8694	3.49465636	40.8368	7	12	12	7	1	1	533.041486	11.10503096
2900	0.5312	0.28217344	65.4162	5	9	7	6	2	2	491.1490473	8.468087022
4100	-0.4512	0.20358144	27.4729	1	3	3	3	2	2	347.0979998	8.26423809
6700	0.9272	0.85969984	40.3296	2	6	5	6	2	2	403.0490467	9.596405874
8000	1.5581	2.42767561	37.4249	2	8	8	4	1	1	448.0868616	9.533763013
8500	-1.3954	1.94714116	45.6147	8	9	8	9	2	2	517.1783753	8.080912115
13000	0.3815	0.14554225	54.811	4	9	9	6	1	2	418.1616606	8.199248247
14000	-0.2106	0.04435236	39.9474	3	5	5	6	0	0	439.1895917	7.572234339
15000	0.5384	0.28987456	48.2237	0	2	2	2	2	2	324.2089301	6.234787118
16000	1.6822	2.82979684	51.6902	2	3	3	3	2	3	322.2045135	6.444090269
22000	-1.2251	1.50087001	55.7594	3	6	6	6	3	3	363.1106726	8.252515287
27000	-0.2972	0.08832784	12.8526	7	6	6	7	1	2	329.1388935	8.228472337
28000	-3.5057	12.28993249	37.5242	2	10	10	10	7	7	442.0899968	8.841799936
1.49	-5.2573	27.63920329	70.4926	6	6	6	7	5	7	638.3971195	6.649969995
894	-3.9677	15.74264329	77.9696	5	6	6	7	3	5	605.3967852	6.440391332
350	-1.8894	3.56983236	101.4363	3	9	9	9	1	1	708.377452	6.811321654
3880	-1.9685	3.87499225	62.2177	2	7	7	7	2	2	489.2151377	7.301718473
5800	-2.4927	6.21355329	60.7251	2	6	6	6	2	2	487.2358732	7.061389466
29	-1.0402	1.08201604	68.5037	3	3	3	3	0	0	404.2827638	6.125496421
127	-2.0179	4.07192041	61.62	3	3	3	3	1	1	390.2671137	6.194716091
506	-0.8849	0.78304801	67.1218	3	4	3	4	1	1	420.2776784	6.27280117
700	-1.7872	3.19408384	53.4661	3	4	3	4	0	0	366.2307282	6.425100495
280	0.0697	0.00485809	38.3469	3	4	3	4	1	1	222.1368278	6.533436112
400	0.9482	0.89908324	76.1933	3	6	5	3	2	3	296.1136478	8.225379104
2250	0.2007	0.04028049	47.1375	3	4	3	4	1	1	258.1368278	6.976671022
85000	1.9402	3.76437604	45.3332	2	10	10	4	1	1	339.0806313	9.972959744
13000	-0.8873	0.78730129	49.0665	2	4	4	4	1	1	185.1528122	5.786025382
44000	-0.256	0.065536	32.464	2	4	4	4	1	1	203.105862	7.253780787
24000	1.2326	1.51930276	43.6952	2	4	4	4	1	1	271.0279173	9.679568476
157000	-1.0687	1.14211969	47.0975	2	4	4	4	1	1	183.1371622	6.104572072
21000	-1.3567	1.84063489	50.0091	2	4	4	4	1	1	197.1528122	5.974327643
28000	-0.544	0.295936	35.3756	2	4	4	4	1	1	217.1215121	7.003919745
9000	0.9446	0.89226916	46.6068	2	4	4	4	1	1	285.0435674	9.194953787
45000	1.6522	2.72976484	48.2448	2	10	10	4	1	1	353.0962814	9.543142739
93000	0.1335	0.01782225	57.8106	2	4	4	4	1	1	211.1684623	5.865790619
89000	-0.1545	0.02387025	60.7222	2	4	4	4	1	1	225.1841124	5.773951599
17000	0.2103	0.04422609	51.6124	2	4	4	4	1	1	185.1528122	5.786025382
233	-0.2558	0.06543364	69.4885	3	4	3	4	1	1	344.2463783	6.039410145
105.3	-1.6157	2.61048649	62.7786	3	6	6	5	1	1	550.2631712	7.240304884
121.6	-2.7232	7.41581824	75.0451	3	6	6	6	1	1	590.3144578	6.864121603
156.8	-2.1472	4.61046784	69.2219	3	6	6	6	1	1	562.2831577	7.028539471
98	-1.8592	3.45662464	66.3103	3	6	6	6	1	1	548.2675076	7.120357242
48500	1.2741	1.62333081	129.3758	4	4	3	4	2	2	442.3559287	5.671229855
8100	0.892	0.795664	131.2806	5	5	4	5	2	2	472.3664934	5.760566993
9900	0.8784	0.77158656	123.3895	4	4	3	4	2	2	426.3246286	5.840063405
22100	1.314	1.726596	112.4299	2	2	2	2	0	0	374.3660995	5.128302732
28000	0.3463	0.11992369	102.3606	2	2	2	2	1	2	346.3347993	5.16917611
24200	1.573	2.474329	116.9449	2	2	2	2	0	0	370.3347993	5.367171005
230	0.8153	0.66471409	65.3305	4	4	3	5	1	1	391.089539	8.501946501
3360	-0.1086	0.01179396	44.5184	4	4	3	5	1	1	271.1320768	7.327893967
160	0.1684	0.02835856	48.0791	4	4	3	5	1	1	361.179027	7.22358054
3170	0.1648	0.02715904	63.8549	4	4	3	5	1	1	391.089539	8.501946501
230	0.6357	0.40411449	50.134	4	4	3	5	1	1	305.0931044	8.245759579
4190	0.6895	0.47541025	52.133	4	4	3	5	1	1	425.073889	9.044125297
180	0.7802	0.60871204	53.1175	4	4	3	5	1	1	349.0425889	9.433583482
5680	0.2539	0.06446521	48.9056	4	4	3	5	1	1	285.1477268	7.128693171
3840	-0.3239	0.10491121	52.4376	4	4	3	5	1	1	299.1633769	6.957287835
160	0.9982	0.99640324	54.5212	4	4	3	5	1	1	319.1087545	7.977718862
140	1.1427	1.30576329	57.5047	4	4	3	5	1	1	363.0582389	9.076455973
670	0.6357	0.40411449	50.134	4	4	3	5	1	1	305.0931044	8.245759579
33100	0.7485	0.56025225	63.2451	3	4	3	4	0	0	302.1994281	6.295821418
540	0.54	0.2916	50.1246	3	4	3	4	1	1	260.1524779	6.670576356
650	1.4201	2.01668401	50.6153	2	6	6	6	1	1	353.1209407	8.025475925
440	1.0943	1.19749249	74.3847	4	9	9	11	2	2	450.1685389	7.897693665
650	1.8402	3.38633604	60.8228	4	11	11	14	2	2	517.1379671	8.765050289
640	1.1801	1.39263601	56.9328	3	8	8	10	2	2	471.1576399	8.123407584
83	0.8506	0.72352036	57.8549	3	8	8	10	2	3	395.1263398	8.231798745
1200	0.379	0.143641	76.2785	3	8	8	10	2	2	465.2045901	7.384199843
520	1.4211	2.01952521	80.6486	4	9	9	11	2	2	466.1998391	7.519352243
690	1.1917	1.42014889	61.645	3	8	8	10	2	2	485.17329	7.953660491
260	0.955	0.912025	70.4553	3	8	8	10	2	2	437.17329	7.669706841
370	0.8208	0.67371264	92.6347	5	10	10	12	2	2	522.2260538	7.460372197
630	1.2148	1.47573904	63.1314	4	9	9	11	2	2	496.1528889	8.409370998
160	1.2824	1.64454976	62.6295	3	8	8	10	2	2	409.1419898	8.022391958
310	1.1917	1.42014889	61.645	4	9	9	11	2	2	486.1685389	8.102808982
76	0.5846	0.34175716	62.2169	4	9	9	11	3	4	410.1372388	8.202744776
680	1.6598	2.75493604	57.8053	3	9	9	10	2	2	489.1482181	8.433589967
1300	1.1917	1.42014889	61.645	4	9	9	11	2	2	486.1685389	8.102808982
120	2.0802	4.32723204	54.5053	2	8	8	9	1	1	398.1060189	8.654478672
200	1.6005	2.56160025	53.6328	2	7	7	9	1	1	380.1154407	8.263379147
270	2.1065	4.43734225	59.1419	2	10	10	13	1	1	517.1267337	8.764859893
285	0.3888	0.15116544	41.359	4	5	4	5	3	3	323.1633769	7.181408376
17	0.9247	0.85507009	46.6537	4	5	4	5	2	2	337.179027	7.024563062
100	1.3699	1.87662601	50.9639	4	5	4	5	1	1	427.2259772	7.003704544
2020	0.8556	0.73205136	55.4194	4	5	4	5	2	2	365.2103271	6.763154206
13000	1.3008	1.69208064	59.7296	4	5	4	5	1	1	455.2572773	6.794884736
1760	1.2792	1.63635264	49.9794	4	5	4	5	1	1	503.2572773	7.088130666
550	1.6255	2.64225025	55.4157	4	5	4	5	1	1	441.2416272	6.894400426
40	0.9247	0.85507009	46.6537	4	5	4	5	2	2	337.179027	7.024563062
110	0.3197	0.10220809	50.1247	4	5	4	5	3	3	351.194677	6.886170138
324	0.8556	0.73205136	55.4194	4	5	4	5	2	2	365.2103271	6.763154206
185000	-1.3646	1.86213316	47.4415	2	3	3	5	1	1	236.1399018	6.746854338
760	-0.9053	0.81956809	35.5832	3	4	3	4	1	2	220.1211778	6.878786805
76800	-0.1279	0.01635841	47.506	2	3	3	5	1	1	222.1242518	6.941382867
7810	-1.1497	1.32181009	44.2489	2	3	3	5	1	1	222.1242518	6.941382867
27000	-0.3936	0.15492096	37.2746	2	1	1	3	0	0	179.1184381	6.397087075
175000	0.199	0.039601	52.11	2	3	3	5	1	1	236.1399018	6.746854338
86000	-1.4742	2.17326564	57.7324	4	6	6	6	2	2	317.1263227	7.550626731
5800	-4.2816	18.33209856	109.8104	2	4	4	4	2	2	576.4654792	5.651622345
16600	-3.9936	15.94884096	106.8988	2	4	4	4	2	2	562.4498291	5.681311405
2192	-0.5137	0.26388769	53.8937	3	4	3	4	1	1	288.183778	6.404083956
12487	1.8669	3.48531561	66.7317	3	4	3	4	1	1	316.2150781	6.20029565
208	-1.3777	1.89805729	62.6285	3	4	3	4	1	1	330.2307282	6.115383856
154	0.6082	0.36990724	60.7537	3	4	3	4	1	1	302.1994281	6.295821418
77	-0.5062	0.25623844	65.1947	3	4	3	4	1	1	330.2307282	6.115383856
629	-2.2435	5.03329225	69.0721	3	4	3	4	1	1	358.2620283	5.971033805
176	0.8333	0.69438889	47.2312	3	4	3	4	1	1	336.183778	6.860893429
1076	-0.8017	0.64272289	56.8053	3	4	3	4	1	1	302.1994281	6.295821418
114	-0.7942	0.63075364	68.1063	3	4	3	4	1	1	344.2463783	6.039410145
253	-0.1863	0.03470769	46.0679	3	4	3	4	1	1	260.1524779	6.670576356
1330	0.8342	0.69588964	56.5278	3	4	3	4	1	1	364.2150781	6.62209233
69	0.8449	0.71385601	51.9434	3	4	3	4	1	1	350.1994281	6.734604386
3600	-0.5505	0.30305025	52.4774	3	4	3	4	1	1	276.183778	6.276904046
13700	0.3488	0.12166144	45.7346	3	4	3	4	2	2	258.1368278	6.976671022
30200	0.9943	0.98863249	49.4204	3	4	3	4	1	1	260.1524779	6.670576356
67000	-0.2327	0.05414929	9.7204	3	3	2	3	2	3	61.01637834	8.716625477
11600	-0.4147	0.17197609	57.8749	3	4	3	4	1	1	300.183778	6.525734305
0.815	-0.8103	0.65658609	36.1788	4	5	4	4	2	2	363.1746905	7.411728378
0.809	-1.0983	1.20626289	39.0904	4	5	4	4	2	2	377.1903406	7.253660396
0.784	-1.3863	1.92182769	42.002	4	5	4	4	2	2	391.2059907	7.112836194
15800	-0.2838	0.08054244	47.8523	5	5	5	5	1	1	361.2266459	6.689382331
16700	-0.6816	0.46457856	43.2284	4	4	4	4	1	1	360.2313969	6.549661762
19000	-0.5611	0.31483321	46.1795	5	5	5	5	1	1	361.2266459	6.689382331
8000	-1.8264	3.33573696	50.6129	5	5	5	5	1	1	401.257946	6.577999115
13800	-0.9741	0.94887081	42.6249	6	6	5	6	1	1	361.1902604	7.223805207
50800	0.6004	0.36048016	58.0523	7	7	6	7	1	1	419.2321252	6.987202086
17500	-0.7696	0.59228416	33.059	5	5	5	5	2	2	319.1796957	7.092882126
9800	-0.7731	0.59768361	44.646	6	6	6	6	2	2	363.2059104	6.984729047
11700	-0.3646	0.13293316	49.3972	6	6	6	6	1	1	377.2215605	6.858573827
32200	-0.877	0.769129	33.3788	4	4	4	4	1	1	358.2157468	6.758787676
20300	-0.3458	0.11957764	46.538	5	5	5	5	1	1	387.2422959	6.676591309
42500	-0.7436	0.55294096	41.9141	4	4	4	4	1	1	386.247047	6.546560118
14600	-0.6231	0.38825361	44.8652	5	5	5	5	1	1	387.2422959	6.676591309
10000	-1.8884	3.56605456	49.2986	5	5	5	5	1	1	427.2735961	6.573439939
29000	-1.0361	1.07350321	41.3106	6	6	5	6	1	1	387.2059104	7.170479823
31300	-0.8316	0.69155856	31.7447	5	5	5	5	2	2	345.1953457	7.044802974
21600	-0.8351	0.69739201	43.3317	6	6	6	6	2	2	389.2215605	6.950385009
39200	-0.4266	0.18198756	48.0829	6	6	6	6	1	1	403.2372105	6.834528992
1700	-1.5224	2.31770176	103.3348	2	6	6	6	0	0	588.3450893	6.465330651
1800	-2.9166	8.50655556	96.8856	2	6	6	6	0	0	590.3607393	6.347964939
2700	-1.4706	2.16266436	96.019	2	5	5	5	0	0	558.3345246	6.417638213
3100	-2.8648	8.20707904	89.5698	2	5	5	5	0	0	560.3501746	6.296069378
4500	-0.8066	0.65060356	37.689	3	7	6	7	1	1	445.1525375	7.949152455
5900	-0.7556	0.57093136	53.3523	2	6	6	6	0	0	410.1729386	7.32451676
363000	-0.729	0.531441	42.7677	3	5	5	5	1	1	248.1160924	7.297532129
93000	-1.4103	1.98894609	33.1432	2	3	3	3	1	1	216.1262631	6.753945723
45000	-1.0536	1.11007296	45.2102	2	4	4	4	0	0	260.1524779	6.670576356
42000	-0.7656	0.58614336	42.2986	2	4	4	4	0	0	246.1368278	6.837134106
54000	-0.3205	0.10272025	47.5189	3	5	5	5	0	0	262.1317424	7.084641687
379000	-0.0509	0.00259081	54.4945	3	5	5	5	0	0	275.1633769	6.711301876
61400	-1.2527	1.56925729	38.0507	2	4	4	4	0	0	244.1211778	7.18003464
51000	-0.9647	0.93064609	35.1391	2	4	4	4	0	0	230.1055277	7.422758958
58000	-0.5196	0.26998416	40.3594	3	5	5	5	0	0	246.1004423	7.690638822
275300	-0.25	0.0625	47.335	3	5	5	5	0	0	259.1320768	7.198113244
381000	-1.1054	1.22190916	52.526	2	5	5	5	0	0	290.1630426	6.747977734
321000	-0.8174	0.66814276	49.6144	2	5	5	5	0	0	276.1473925	6.903684813
389000	-0.3723	0.13860729	54.8347	3	6	6	6	0	0	292.1423071	7.125422125
406000	-0.1027	0.01054729	61.8103	3	6	6	6	0	0	305.1739416	6.781643147
478000	-1.4621	2.13773641	40.459	2	4	4	4	1	1	246.1368278	6.837134106
394000	-1.1741	1.37851081	37.5474	2	4	4	4	1	1	232.1211778	7.033975083
350100	-0.4594	0.21104836	49.7433	3	5	5	5	1	1	261.1477268	6.872308601
448000	-1.4621	2.13773641	40.459	2	4	4	4	1	1	246.1368278	6.837134106
358200	-1.1741	1.37851081	37.5474	2	4	4	4	1	1	232.1211778	7.033975083
409200	-0.729	0.531441	42.7677	3	5	5	5	1	1	248.1160924	7.297532129
340200	-0.4594	0.21104836	49.7433	3	5	5	5	1	1	261.1477268	6.872308601
1900	2.5182	6.34133124	58.9809	4	5	5	5	0	0	304.1010502	7.602526254
45800	-0.1267	0.01605289	54.9633	3	4	3	4	1	1	286.1681279	6.655072743
13700	-0.2957	0.08743849	37.0394	5	5	5	5	1	1	359.2109958	6.907903765
182	0.0725	0.00525625	60.5721	4	5	5	5	1	2	378.1943427	7.003598939
868	-0.6213	0.38601369	62.3858	4	6	6	6	1	2	394.1892573	7.167077406
6100	-0.7038	0.49533444	46.0365	2	5	5	5	0	0	380.1623739	7.310814882
740	0.2262	0.05116644	87.3276	2	4	4	4	0	0	424.2218204	6.628465944
1500	1.3782	1.89943524	75.6812	2	4	4	4	0	0	444.1905203	7.16436323
9000	1.3782	1.89943524	75.6812	2	4	4	4	0	0	444.1905203	7.16436323
290	1.0668	1.13806224	102.9609	6	8	8	8	2	2	478.2184663	7.245734338
500	1.3782	1.89943524	75.6812	2	4	4	4	0	0	368.1592201	7.079985003
210	0.8022	0.64352484	81.5044	2	4	4	4	0	0	396.1905203	6.830871039
900	0.5142	0.26440164	84.416	2	4	4	4	0	0	410.2061703	6.724691317
44000	0.7644	0.58430736	58.4633	2	4	4	4	0	0	308.155849	6.847907756
35500	-0.1117	0.01247689	37.8661	3	4	3	4	1	2	222.1368278	6.533436112
2500	0.5416	0.29333056	87.6847	4	6	5	6	1	1	425.1806839	7.206452269
13900	0.9836	0.96746896	54.0048	3	4	3	4	1	1	274.1681279	6.52781257
330	1.0902	1.18853604	78.5928	2	4	4	4	0	0	382.1748702	6.948634004
8670	-0.5168	0.26708224	67.6785	3	4	3	4	0	0	342.2307282	6.222376876
3000	0.6317	0.39904489	94.9698	4	6	6	6	1	1	438.2123183	6.955751085
180	1.3782	1.89943524	75.6812	2	4	4	4	0	0	520.2218204	7.225303061
48000	0.7737	0.59861169	95.0482	5	7	5	7	2	2	454.2072329	7.096988015
260	1.3782	1.89943524	75.6812	2	4	4	4	0	0	444.1905203	7.16436323
12600	-1.7103	2.92512609	45.04	5	7	7	7	2	2	417.2164751	7.193387502
10300	-1.563	2.442969	59.5153	5	8	8	8	2	2	463.2583399	6.914303581
9900	-1.5112	2.28372544	52.1995	5	7	7	7	2	2	433.2477752	6.876948813
9400	-1.4594	2.12984836	44.8837	5	6	6	6	2	2	403.2372105	6.834528992
12900	-0.7656	0.58614336	43.07	5	5	5	5	2	2	387.2422959	6.676591309
7700	-0.9279	0.86099841	38.4404	5	6	6	5	2	2	391.2172241	7.113040437
9900	-0.5188	0.26915344	46.167	5	5	5	5	2	2	451.1371579	8.202493781
8800	-0.6633	0.43996689	43.1835	5	5	5	5	2	2	407.1876735	7.403412246
7700	-0.6633	0.43996689	43.1835	5	5	5	5	2	2	407.1876735	7.403412246
7700	-0.6633	0.43996689	43.1835	5	5	5	5	2	2	407.1876735	7.403412246
100	-2.6009	6.76468081	105.4583	7	7	5	7	2	2	639.2897556	7.103219507
950	-2.3862	5.69395044	108.3518	8	8	6	8	2	2	531.3672217	6.107669215
250	-3.4082	11.61582724	93.5635	8	8	6	8	2	2	565.3515716	6.424449677
530	-3.9706	15.76566436	87.5	7	7	5	7	2	2	535.3410069	6.373107225
500	-3.38	11.4244	95.2935	7	7	5	7	2	2	541.2974279	6.682684295
180	-2.4912	6.20607744	103.8926	7	7	5	7	2	2	619.2079399	7.644542468
270	-3.38	11.4244	95.2935	7	7	5	7	2	2	591.3130779	6.796702045
440	-3.38	11.4244	95.2935	8	8	6	8	2	2	592.3083269	6.887306127
300	-2.7894	7.78075236	103.087	7	7	5	7	2	2	597.2694989	7.110351177
2200	-0.0435	0.00189225	47.979	2	3	3	3	1	1	296.1888634	6.438888335
4600	-2.2748	5.17471504	87.0268	4	6	6	6	0	0	592.3777268	6.438888335
100	-1.8193	3.30985249	48.0135	2	3	3	3	1	1	312.2201635	6.121963991
270	-2.1073	4.44071329	50.9251	2	3	3	3	1	1	326.2358136	6.041403955
89100	0.8273	0.68442529	52.6126	2	3	3	3	1	1	360.0837254	8.374040125
200	0.4135	0.17098225	45.4933	3	5	4	6	1	1	353.1739416	7.207631461
180	1.0555	1.11408025	50.9954	3	5	4	6	1	1	367.1895917	7.061338301
24	0.8186	0.67010596	46.4463	4	5	4	5	1	1	337.179027	7.024563062
760	1.3915	1.93627225	60.7141	4	5	4	5	1	1	379.2259772	6.653087319
28	0.9209	0.84805681	52.143	4	5	4	5	1	1	275.1633769	6.711301876
3940	0.9306	0.86601636	47.7366	2	3	2	3	0	0	257.1415788	6.766883654
125	0.7204	0.51897616	55.8438	3	5	4	6	1	1	381.2052417	6.931004395
13	0.0624	0.00389376	45.6525	3	4	3	4	0	0	248.1524779	6.530328365
175	1.3065	1.70694225	53.5675	3	6	5	6	1	1	367.1895917	7.061338301
65	0.9714	0.94361796	58.4159	3	6	5	6	1	1	381.2052417	6.931004395
10	1.1255	1.26675025	56.7968	4	5	4	5	1	1	365.2103271	6.763154206
100	0.5158	0.26604964	51.19	3	5	4	6	1	1	291.1582915	6.932340275
130	0.6645	0.44156025	48.0654	3	6	5	6	1	1	353.1739416	7.207631461
150	0.7668	0.58798224	53.7621	3	6	5	6	1	1	291.1582915	6.932340275
10	1.4606	2.13335236	51.9484	4	5	4	5	1	1	351.194677	6.886170138
49400	0.6511	0.42393121	30.4104	1	2	2	2	1	1	345.1187352	7.843607619
18800	0.7534	0.56761156	30.5239	1	2	2	2	1	1	365.0641128	8.904002752
70600	0.4888	0.23892544	25.7808	1	3	3	2	1	1	349.0936634	8.514479594
40000	0.0091	8.28E-05	24.9083	1	2	2	2	1	1	331.1030852	8.075685004
71100	-0.4512	0.20358144	27.4729	1	3	3	3	2	2	347.0979998	8.26423809
5900	0.5997	0.35964009	32.7018	1	2	2	2	1	1	337.0595061	8.869987003
72400	-0.1643	0.02699449	62.1687	3	4	3	4	1	1	314.1994281	6.412233226
654000	-2.8823	8.30765329	4.2339	0	0	0	2	0	0	272.1313485	7.354901311
446000	-3.1526	9.93888676	12.336	0	0	0	2	0	0	300.1626486	6.980526713
36000	-3.4406	11.83772836	15.2476	0	0	0	2	0	0	314.1782987	6.829963015
13000	-3.7286	13.90245796	18.1592	0	0	0	2	0	0	328.1939488	6.697835689
300	-4.0166	16.13307556	21.0708	0	0	0	2	0	0	342.2095988	6.580953824
500	-4.3046	18.52958116	23.9824	0	0	0	2	0	0	356.2252489	6.476822707
5	-4.5926	21.09197476	26.894	0	0	0	2	0	0	370.240899	6.383463775
40	-4.8806	23.82025636	29.8056	0	0	0	2	0	0	384.256549	6.299287689
50	-5.1686	26.71442596	32.7172	0	0	0	2	0	0	398.2721991	6.223003111
100	-5.4566	29.77448356	35.6288	0	0	0	2	0	0	412.2878492	6.153549987
137000	-5.7446	33.00042916	38.5404	0	0	0	2	0	0	426.3034992	6.090049989
2000	-3.0309	9.18635481	10.0869	1	1	1	3	0	0	302.1419132	7.369314956
1310000	-2.9955	8.97302025	20.4679	1	1	1	3	0	0	330.1732133	7.024961986
7000	-2.3968	5.74465024	19.743	0	0	0	2	0	0	312.1626486	7.094605651
17000	-2.3968	5.74465024	19.743	0	0	0	2	0	0	312.1626486	7.094605651
250000	-2.8646	8.20593316	9.4244	0	0	0	2	0	0	362.1782987	7.243565974
8000	-2.8646	8.20593316	9.4244	0	0	0	2	0	0	362.1782987	7.243565974
12000	-2.8646	8.20593316	9.4244	0	0	0	2	0	0	362.1782987	7.243565974
300	-2.8646	8.20593316	9.4244	0	0	0	2	0	0	412.1939488	7.360606228
50000	0.211	0.044521	50.9513	2	2	2	3	0	0	268.1371249	6.703428124
1.00E+06	-0.0959	0.00919681	40.6008	2	2	2	3	0	0	240.1058248	7.061936024
0.04	-1.1352	1.28867904	77.8007	5	5	4	6	3	3	566.2215318	7.549620423
14500	-0.4778	0.22829284	86.2721	3	3	3	3	2	2	320.2351449	5.82245718
22800	0.5402	0.29181604	86.7477	2	2	2	2	2	2	304.2402303	5.634078338
43900	0.6176	0.38142976	60.5789	3	4	3	4	1	1	320.1291556	7.444864084
40000	0.2615	0.06838225	63.1791	2	2	2	3	0	0	234.152775	6.003917308
0.1	-1.8277	3.34048729	64.8693	5	4	3	5	3	3	502.2499394	7.073942809
0.65	-2.6238	6.88432644	66.5695	5	5	4	6	3	3	498.2994765	6.643993019
0.5	-2.572	6.615184	59.2537	5	4	3	5	3	3	468.2889118	6.595618476
0.45	-2.7443	7.53118249	58.9067	5	5	4	6	4	4	470.2681763	6.815480816
0.87	-1.5397	2.37067609	61.9577	5	4	3	5	3	3	488.2342894	7.17991602
1.00E+06	-0.1876	0.03519376	62.6586	2	2	2	3	0	0	234.152775	6.003917308
1800	0.7482	0.55980324	58.1652	3	3	2	3	1	1	288.1296343	7.203240857
3000	-0.2132	0.04545424	135.0012	8	8	7	8	2	2	592.3512373	6.509354256
8500	0.1304	0.01700416	127.7534	6	6	5	6	3	3	534.345758	6.286420682
22900	0.9482	0.89908324	132.9458	4	4	4	4	2	2	444.3715788	5.554644735
25800	1.2955	1.67832025	126.6733	3	3	3	3	1	1	414.3610141	5.452118606
29800	1.9797	3.91921209	131.9695	3	3	3	3	1	1	428.3766642	5.42248942
14000	0.5095	0.25959025	136.9049	7	7	6	7	2	2	576.3563226	6.40395914
30200	0.5093	0.25938649	138.9043	7	7	6	7	3	3	578.3719727	6.286651877
80000	2.746	7.540516	130.4588	2	2	2	2	0	0	412.3817495	5.286945507
58200	1.9739	3.89628121	116.0982	2	2	2	2	0	0	383.3188149	5.555345144
40000	1.4438	2.08455844	126.6748	3	3	3	3	2	2	414.3610141	5.452118606
27900	-1.8502	3.42324004	73.5979	4	4	4	4	2	2	277.1677936	6.445762642
16700	-0.716	0.512656	69.168	3	3	3	3	1	1	261.172879	6.21840188
2620	2.046	4.186116	85.2585	3	4	4	4	2	2	348.183778	6.96367556
2010	2.9472	8.68598784	72.2073	4	6	6	6	0	0	432.2049074	7.203415123
4520	-0.868	0.753424	37.7035	3	4	4	4	2	2	212.0585775	8.835774062
12	-1.1766	1.38438756	49.2063	4	3	3	4	1	1	361.2154125	6.689174305
33	-1.2279	1.50773841	43.3076	4	3	3	4	1	1	423.2310625	6.93821414
6.8	-0.1656	0.02742336	53.6998	3	3	3	3	0	0	378.1765845	7.135407254
305	-0.8075	0.65205625	40.0076	2	2	2	2	0	0	307.1936144	6.399866967
4.3	-0.3903	0.15233409	58.7948	4	3	3	4	0	0	389.2467126	6.48744521
30	-1.0925	1.19355625	52.6702	2	4	4	4	0	0	365.1990937	6.76294618
16	0.6957	0.48399849	88.4701	3	5	4	5	2	2	376.1786926	7.234205627
31	1.4256	2.03233536	92.8811	4	4	3	4	1	1	373.2154125	6.785734772
31	1.156	1.336336	85.9055	3	4	3	4	1	1	360.183778	7.06242702
25	0.9461	0.89510521	92.7639	3	5	4	5	2	2	390.1943427	7.094442594
29	1.1042	1.21925764	93.2213	3	5	4	5	1	1	390.1943427	7.094442594
84	1.1042	1.21925764	93.2213	3	5	4	5	1	1	390.1943427	7.094442594
22	1.2425	1.54380625	84.7883	4	4	3	4	1	1	355.1684623	7.399342964
24	1.5689	2.46144721	88.8332	3	3	2	3	1	1	356.1888634	6.984095361
51	0.7297	0.53246209	107.1871	3	3	2	3	1	1	426.2671137	6.458592632
25	2.122	4.502884	93.1903	3	3	2	3	1	1	370.2045135	6.855639138
40	1.7867	3.19229689	103.1246	4	4	3	4	1	1	399.2310625	6.766628179
41	0.6987	0.48818169	90.8593	6	7	6	7	2	2	426.1249428	8.194710439
31	1.7728	3.14281984	95.0682	3	4	3	4	1	1	386.1994281	7.021807783
49000	-1.5753	2.48157009	39.4718	2	3	3	5	1	1	198.1242518	6.604141725
3800	-1.6159	2.61113281	28.9887	2	3	3	5	1	1	296.1399018	7.403497545
24000	-0.3584	0.12845056	55.6115	2	3	3	5	1	1	254.186852	6.052067905
56000	-1.892	3.579664	44.0203	2	3	3	5	1	1	300.1712019	6.822072771
7800	-3.1009	9.61558081	46.9339	3	5	5	9	2	2	294.1440384	7.542154832
32500	-0.008	6.40E-05	57.5653	2	3	3	5	1	1	254.186852	6.052067905
9500	-3.2926	10.84121476	52.357	2	3	3	5	1	1	268.2025021	5.960055602
11500	-0.0704	0.00495616	52.6999	2	3	3	5	1	1	240.1712019	6.158235947
198000	-1.5252	2.32623504	29.9732	2	3	3	5	1	1	220.1086017	7.33695339
8400	-0.0597	0.00356409	48.1155	2	3	3	5	1	1	226.1555519	6.282098663
42000	-2.2748	5.17471504	49.4299	2	3	3	5	1	1	252.1712019	6.304280049
339600	-3.4628	11.99098384	40.788	2	6	6	8	2	2	332.1484551	7.548828525
21200	-1.8415	3.39112225	36.7657	2	3	3	5	1	1	274.1555519	6.853888797
123000	-1.3766	1.89502756	24.1202	1	2	2	4	1	1	190.098037	7.311462962
27500	-2.1406	4.58216836	40.7106	2	3	3	5	1	1	212.1399018	6.428481873
25000	-2.7166	7.37991556	46.5338	2	3	3	5	1	1	240.1712019	6.158235947
26000	-2.2855	5.22351025	54.0143	2	3	3	5	1	1	266.186852	6.190391907
56000	-1.6159	2.61113281	28.9887	2	3	3	5	1	1	246.1242518	7.238948581
33000	0.1314	0.01726596	48.7698	2	1	1	3	0	0	211.1810384	5.557395746
38000	-3.2164	10.34522896	38.3392	2	5	5	8	2	2	291.1331394	7.661398405
41370	0.5791	0.33535681	34.3837	3	4	3	4	1	1	293.1051933	7.921761982
18380	-0.0629	0.00395641	28.8816	3	4	3	4	1	1	279.0895433	8.208515979
69470	-0.7567	0.57259489	30.6953	3	5	4	5	1	1	295.0844579	8.430984511
18710	0.0394	0.00155236	28.9951	3	4	3	4	1	1	299.0349209	9.64628777
12890	-0.0448	0.00200704	27.2695	3	6	5	7	1	1	310.0589714	9.395726407
15010	0.7837	0.61418569	34.6107	3	4	3	4	1	1	332.9959485	10.74180479
38	0.9214	0.84897796	37.9972	3	5	4	5	1	1	325.1314081	7.561195537
610	0.6321	0.39955041	42.4856	3	5	4	5	1	1	263.115758	7.308771056
2420	0.6321	0.39955041	42.4856	3	5	4	5	1	1	263.115758	7.308771056
6700	0.8523	0.72641529	46.7629	3	5	4	5	1	1	353.1627082	7.207402208
56	0.6513	0.42419169	45.1674	4	5	4	5	1	1	262.1317424	7.084641687
3430	0.8523	0.72641529	46.7629	3	5	4	5	1	1	353.1627082	7.207402208
82	0.9017	0.81306289	49.4612	4	5	4	5	1	1	276.1473925	6.903684813
486	0.6321	0.39955041	42.4856	3	5	4	5	1	1	263.115758	7.308771056
340000	-2.1958	4.82153764	86.0476	7	7	7	7	4	4	342.1949641	6.456508757
20	0.9214	0.84897796	37.9972	3	5	4	5	1	1	325.1314081	7.561195537
142	1.191	1.418481	44.9728	4	5	4	5	1	1	338.1630426	7.194958352
5510	1.4606	2.13335236	51.9484	4	5	4	5	1	1	351.194677	6.886170138
9890	0.9209	0.84805681	52.143	4	5	4	5	1	1	275.1633769	6.711301876
13	1.191	1.418481	44.9728	4	5	4	5	1	1	338.1630426	7.194958352
27	0.6513	0.42419169	45.1674	4	5	4	5	1	1	262.1317424	7.084641687
100	0.6321	0.39955041	42.4856	3	5	4	5	1	1	263.115758	7.308771056
36	0.9214	0.84897796	37.9972	3	5	4	5	1	1	325.1314081	7.561195537
3860	1.1219	1.25865961	53.7385	4	5	4	5	1	1	366.1943427	6.909327221
97	0.9214	0.84897796	37.9972	3	5	4	5	1	1	325.1314081	7.561195537
12700	-0.7283	0.53042089	49.8726	2	3	3	5	1	1	236.1399018	6.746854338
24200	-0.2685	0.07209225	45.8087	2	3	3	5	1	1	222.1242518	6.941382867
11900	-0.8617	0.74252689	41.3373	2	3	3	5	1	1	208.1086017	7.176158679
24200	-1.2123	1.46967129	49.0705	2	3	3	5	1	1	248.1399018	6.89277505
8720	-0.7993	0.63888049	46.2027	2	3	3	5	1	1	222.1242518	6.941382867
21800	-0.851	0.724201	36.7529	2	3	3	5	1	1	194.0929516	7.465113524
20300	-1.8275	3.33975625	51.428	2	3	3	5	1	1	262.1555519	6.721937228
460	-0.9053	0.81956809	35.5832	3	4	3	4	1	2	220.1211778	6.878786805
339000	0.3359	0.11282881	55.0085	2	3	3	5	1	1	250.1555519	6.583040839
8270	-1.4377	2.06698129	47.1605	2	3	3	5	1	1	236.1399018	6.746854338
5210	-1.3753	1.89145009	52.0259	2	3	3	5	1	1	250.1555519	6.583040839
14500	-0.5954	0.35450116	41.2047	2	3	3	5	1	1	208.1086017	7.176158679
76600	-0.2847	0.08105409	55.3923	1	2	2	4	1	1	248.1762873	6.204407183
27900	-1.0766	1.15906756	44.5299	2	3	3	5	1	1	222.1242518	6.941382867
144000	-0.3942	0.15539364	47.6386	2	3	3	5	1	1	222.1242518	6.941382867
31900	0.5912	0.34951744	80.0351	2	7	7	7	4	4	454.1991533	7.20951037
48500	0.5912	0.34951744	80.0351	2	7	7	7	4	4	454.1991533	7.20951037
15600	0.1309	0.01713481	82.5997	2	8	8	8	5	5	470.1940679	7.346782311
92400	1.2434	1.54604356	78.6969	1	6	6	6	3	3	438.2042387	7.067810301
109200	1.2434	1.54604356	78.6969	1	6	6	6	3	3	438.2042387	7.067810301
22900	0.7831	0.61324561	81.2615	1	7	7	7	4	4	454.1991533	7.20951037
91500	1.2952	1.67754304	71.3811	1	5	5	5	3	3	408.193674	7.037821965
7200	0.8349	0.69705801	73.9457	1	6	6	6	4	4	424.1885886	7.189637095
316300	1.1916	1.41991056	86.0127	1	7	7	7	3	3	468.2148034	7.094163687
2476100	-1.8662	3.48270244	29.9218	1	6	6	6	3	3	302.0790382	8.391084394
2045000	-1.8144	3.29204736	22.606	1	5	5	5	3	3	272.0684735	8.502139796
1663800	-2.2747	5.17426009	25.1706	1	6	6	6	4	4	288.0633881	8.729193579
381	-1.6657	2.77455649	65.5401	3	4	3	4	1	1	344.2463783	6.039410145
90	0.3202	0.10252804	63.6653	3	4	3	4	1	1	316.2150781	6.20029565
234000	1.3263	1.75907169	59.7131	3	4	3	4	0	0	288.183778	6.404083956
38	0.9356	0.87534736	52.9279	3	4	3	4	1	1	274.1681279	6.52781257
62	0.308	0.094864	44.6718	8	8	8	8	2	2	386.1001675	8.393481903
506	-0.8849	0.78304801	67.1218	3	4	3	4	1	1	420.2776784	6.27280117
93	-1.1216	1.25798656	75.9321	3	4	3	4	1	1	372.2776784	5.909169498
1480	-1.1933	1.42396489	38.4948	3	4	3	4	1	2	234.1368278	6.689623652
11700	-0.1055	0.01113025	53.5453	2	4	4	4	1	2	310.1681279	6.892625065
5100	-0.4406	0.19412836	58.3937	2	4	4	4	1	2	324.183778	6.753828709
855	-0.337	0.113569	43.7621	3	3	3	3	1	2	265.1578976	6.798920451
664	-0.337	0.113569	43.7621	3	3	3	3	1	2	265.1578976	6.798920451
4780	0.9255	0.85655025	51.7674	2	3	3	3	1	2	268.1575633	6.703939082
6450	0.5904	0.34857216	56.6158	2	3	3	3	1	2	282.1732133	6.562167752
50000	0.0491	0.00241081	52.2392	3	4	4	4	1	2	281.1528122	7.028820306
50000	-0.286	0.081796	57.0876	3	4	4	4	1	2	295.1684623	6.864382844
27100	-0.2389	0.05707321	55.1508	3	4	4	4	1	2	295.1684623	6.864382844
7690	0.9542	0.91049764	68.0232	3	3	3	3	1	2	331.1176897	7.700411388
7270	0.6191	0.38328481	72.8716	3	3	3	3	1	2	345.1333397	7.50289869
50000	0.2706	0.07322436	55.7039	4	3	3	4	2	3	286.1252176	7.529610989
50000	-0.4223	0.17833729	42.2137	4	3	3	4	2	3	240.1374965	7.062867544
14700	0.6335	0.40132225	57.3794	2	2	2	2	1	1	285.0920418	7.919223384
22400	2.2366	5.00237956	45.9228	1	1	1	1	0	0	303.0581548	8.658804424
19200	1.9015	3.61570225	50.7712	1	1	1	1	0	0	317.0738049	8.344047497
9.66	0.6348	0.40297104	55.5962	3	3	3	3	2	2	328.134241	7.457596386
6.75	0.2997	0.08982009	60.4446	3	3	3	3	2	2	342.149891	7.279784916
43.3	1.8394	3.38339236	58.6472	2	2	2	2	1	1	346.100354	8.048845442
8.69	-0.3488	0.12166144	53.0316	4	4	4	5	1	1	353.1407233	7.847571629
13.7	-0.6839	0.46771921	57.88	4	4	4	5	1	1	367.1563734	7.649091112
810	-0.0019	3.61E-06	38.9137	3	3	3	3	1	2	251.1422475	6.976173543
5.96	0.6749	0.45549001	115.5699	6	9	9	11	1	1	789.3769308	7.241990191
3.95	1.01	1.0201	110.7215	6	9	9	11	1	1	775.3612808	7.314729064
2920	0.4734	0.22410756	62.9697	1	5	5	6	0	0	422.2205574	6.921648483
8080	0.4734	0.22410756	62.9697	1	5	5	6	0	0	422.2205574	6.921648483
700	0.7473	0.55845729	79.2366	6	7	6	7	1	1	374.2317908	6.565470014
190	-0.5403	0.29192409	32.2622	2	5	5	5	1	1	371.115758	8.247016845
275	-0.8308	0.69022864	70.1934	3	8	8	8	1	1	443.1944023	7.265482004
0.236	-0.8308	0.69022864	70.1934	3	8	8	8	1	1	443.1944023	7.265482004
68.9	-1.9017	3.61646289	62.8771	4	4	4	4	1	1	367.2623627	6.121039378
44.5	-2.1897	4.79478609	65.7887	4	4	4	4	1	1	381.2780127	6.052031948
16.5	-2.4777	6.13899729	68.7003	4	4	4	4	1	1	395.2936628	5.989297921
34	-2.7657	7.64909649	71.6119	4	4	4	4	1	1	409.3093129	5.932019027
28.4	-3.0537	9.32508369	74.5235	4	4	4	4	1	1	423.3249629	5.879513374
283	-2.6672	7.11395584	51.007	4	6	6	6	1	1	507.2521919	7.144397069
1.05	-1.3151	1.72948801	55.9394	4	4	4	4	2	2	560.2706749	7.18295737
12.1	-0.5708	0.32581264	61.555	4	4	4	4	2	2	594.2317025	7.61835516
310	-1.6591	2.75261281	51.2766	2	4	4	4	1	1	538.238706	7.273496028
258	-1.6591	2.75261281	51.2766	2	4	4	4	1	1	538.238706	7.273496028
455	-1.3452	1.80956304	39.7844	4	4	4	4	2	2	560.2939972	7.092329078
13.9	-2.0594	4.24112836	50.3238	4	4	4	4	2	2	526.3096472	6.74755958
50	-1.1442	1.30919364	52.6427	2	5	5	5	0	0	367.1783583	7.061122275
10000	-0.559	0.312481	59.9992	3	4	3	4	1	1	304.2150781	6.084301563
13.8	-3.146	9.897316	128.409	6	8	8	8	2	2	632.4301563	6.20029565
593	-1.5538	2.41429444	125.0086	6	6	6	6	2	2	640.3310822	6.812032789
170	-4.2544	18.09991936	130.4082	6	8	6	8	0	0	666.5084066	5.84656497
9.5	-2.0398	4.16078404	137.1232	6	8	8	8	2	2	660.4614564	6.115383856
11600	-3.8196	14.58934416	131.3468	8	10	8	10	2	2	660.3886854	6.603886854
123	-4.7186	22.26518596	109.232	6	8	8	8	4	4	576.367556	6.404083956
1630	0.9036	0.81649296	52.8986	5	4	3	5	0	0	412.11246	8.410458367
2.36	-2.57	6.6049	122.5858	6	8	8	8	2	2	604.3988561	6.295821418
61.5	-0.842	0.708964	105.1162	6	8	8	8	2	2	520.3049558	6.670576356
60.4	-1.8612	3.46406544	129.3644	6	6	6	6	2	2	584.3218688	6.640021236
192	-3.0424	9.25619776	113.7774	8	8	8	8	2	2	574.3995248	6.243473096
71.9	-1.7584	3.09197056	124.7816	6	6	6	6	2	2	600.440327	6.00440327
73.3	-3.0424	9.25619776	113.7774	6	6	6	6	2	2	572.4090269	6.089457733
13.6	-1.994	3.976036	116.7626	6	8	8	8	2	2	576.367556	6.404083956
34	-0.4339	0.18826921	54.9417	3	4	3	5	1	1	290.186852	6.448596711
17.3	-2.6348	6.94217104	137.3126	6	8	8	8	2	2	660.4614564	6.115383856
3660	-0.1057	0.01117249	26.8022	2	4	4	3	1	1	349.1478071	7.59016972
3.05	-2.1952	4.81890304	137.9916	6	8	8	8	2	2	700.3522116	6.866198153
2.66	-2.0272	4.10953984	143.6276	6	8	8	8	2	2	788.2511804	7.727952749
42.5	-2.447	5.987809	98.5746	4	6	6	6	2	2	602.4559771	5.906431148
2.25	-1.418	2.010724	110.9394	6	8	8	8	2	2	548.3362559	6.52781257
144	-3.3506	11.22652036	117.0156	6	8	8	8	2	2	552.367556	6.276904046
51.1	-3.146	9.897316	128.409	6	8	8	8	2	2	632.4301563	6.20029565
2320	-1.8152	3.29495104	44.6321	3	5	5	4	2	2	357.1740218	7.143480437
7.79	-3.722	13.853284	134.2322	6	8	8	8	2	2	660.4614564	6.115383856
2310	-1.7222	2.96597284	121.5574	6	10	10	12	2	2	662.3791833	6.758971258
133	-3.0424	9.25619776	113.7774	8	8	8	8	2	2	574.3995248	6.243473096
77.8	-3.6468	13.29915024	119.8214	6	8	8	8	2	2	604.3988561	6.295821418
5.17	-3.113	9.690769	128.8148	6	10	10	8	2	2	668.4113126	6.553052085
12.9	-3.747	14.040009	138.8186	6	8	8	8	2	2	660.4614564	6.115383856
123	-3.3238	11.04764644	126.119	6	8	8	8	2	2	784.4927565	6.430268496
125	-3.0424	9.25619776	113.7774	8	8	8	8	2	2	574.3995248	6.243473096
82500	-0.8417	0.70845889	25.8131	3	3	2	3	0	0	186.0793129	7.753304706
210	-0.2431	0.05909761	58.2476	5	5	4	5	1	1	443.2572773	6.716019353
550	-1.7893	3.20159449	56.4258	5	5	4	5	1	1	455.2572773	6.794884736
720	-1.0562	1.11555844	58.7345	6	6	5	6	1	1	457.2365419	7.034408336
217	-2.1171	4.48211241	66.9484	5	5	4	5	1	1	497.3042275	6.543476677
25	0.1746	0.03048516	60.1992	3	4	4	4	0	0	444.2776784	6.438806933
24	-1.3716	1.88128656	58.3774	3	4	4	4	0	0	456.2776784	6.518252548
107	-0.6385	0.40768225	60.6861	4	5	5	5	0	0	458.2569429	6.73907269
68	-1.7617	3.10358689	68.8063	6	7	5	7	1	1	588.3100411	7.003690966
144	-0.4014	0.16112196	66.0224	3	4	4	4	0	0	472.3089785	6.297453047
143	-1.9476	3.79314576	64.2006	3	4	4	4	0	0	484.3089785	6.372486559
257	-0.6894	0.47527236	68.934	3	4	4	4	0	0	486.3246286	6.234931136
210	-2.2356	4.99790736	67.1122	3	4	4	4	0	0	498.3246286	6.307906691
810	-0.9774	0.95531076	71.8456	3	4	4	4	0	0	500.3402786	6.177040477
110	-2.5236	6.36855696	70.0238	3	4	4	4	0	0	512.3402786	6.248052179
130	0.7066	0.49928356	57.0272	3	4	4	4	0	0	506.2933285	6.661754322
8500	-0.1267	0.01605289	54.9633	3	4	3	4	1	1	286.1681279	6.655072743
2.6	-0.7269	0.52838361	50.9586	1	4	4	4	0	0	438.1539179	7.824177105
190	-2.5363	6.43281769	74.9303	2	4	4	5	1	1	456.2208546	6.91243719
390	-1.6912	2.86015744	67.8323	1	4	4	5	0	0	454.2052045	7.09695632
340	-0.2074	0.04301476	43.1589	3	2	2	3	0	0	333.2204979	6.408086497
7	-0.9964	0.99281296	66.4079	2	4	4	5	0	0	402.1739044	7.181676864
6.27	-0.4991	0.24910081	60.2333	1	3	3	4	0	0	370.1476896	7.402953793
28	-2.6056	6.78915136	79.965	2	4	4	5	0	0	432.2208546	6.753450853
380	-2.186	4.778596	71.1939	2	4	4	5	1	1	468.2208546	6.988370964
240	-1.9016	3.61608256	26.9449	1	3	3	4	0	0	346.1443185	7.524876489
6	-0.616	0.379456	57.8796	1	3	3	4	0	0	426.1197606	8.039995484
30000	-1.4343	2.05721649	63.5995	0	2	2	3	0	0	398.2153753	6.636922921
110	-1.0015	1.00300225	61.7925	1	3	3	4	0	0	384.1633397	7.2483649
520	-0.5558	0.30891364	61.1547	1	3	3	4	0	0	408.1633397	7.421151631
5.8	0.1132	0.01281424	49.0012	1	4	4	4	0	0	364.2150781	6.62209233
30	-1.2468	1.55451024	62.1141	2	4	4	5	0	0	388.1582543	7.323740647
1000	-1.7274	2.98391076	67.5494	2	4	4	5	0	0	373.1585887	7.316835072
110	-1.9633	3.85454689	68.143	1	3	3	4	0	0	452.2259399	6.851908181
1000	-1.1954	1.42898116	62.0745	3	5	5	6	0	0	478.168819	7.712400306
2570	-1.4433	2.08311489	58.8964	1	3	3	4	0	0	372.1633397	7.156987302
2670	-0.292	0.085264	55.8087	0	2	2	3	0	0	380.1684251	7.172989152
250	-2.2841	5.21711281	57.5354	1	3	3	4	0	0	378.2069188	6.753694978
90	-2.4647	6.07474609	71.0326	2	4	4	5	1	1	442.2052045	7.01913023
30	-0.4888	0.23892544	73.616	3	3	2	3	2	2	256.1575633	6.568142648
0.48	-0.9747	0.95004009	53.8707	3	5	4	5	0	0	389.2103271	6.950184413
53	-1.5889	2.52460321	73.529	2	4	4	5	0	0	392.1895544	6.880518499
79	-0.8196	0.67174416	87.143	3	5	5	6	0	0	448.2157692	6.895627218
40	-1.2895	1.66281025	64.7041	1	3	3	4	0	0	398.1789898	7.110339103
4.5	-0.7006	0.49084036	55.5952	1	6	6	8	0	0	455.1276825	8.275048772
54	-1.9722	3.88957284	85.2578	3	5	5	6	0	0	422.2001191	6.921313428
280	-0.8655	0.74909025	55.3644	1	3	3	4	0	0	358.1476896	7.309136523
8	-1.5487	2.39847169	61.501	1	3	3	4	0	0	424.1946398	7.069910664
120	-1.9065	3.63474225	67.7629	2	4	4	5	0	0	454.2052045	7.09695632
32	-1.0427	1.08722329	67.0101	1	6	6	8	0	0	459.1589826	7.782355637
750	-1.2698	1.61239204	76.3748	1	3	3	4	0	0	438.2102899	6.955718887
19580	-1.9246	3.70408516	53.9353	1	3	3	4	1	1	398.1789898	7.110339103
900	-1.1159	1.24523281	51.0706	1	3	3	4	0	0	344.1320396	7.481131295
43	-2.315	5.359225	63.0117	2	4	4	5	1	1	440.1895544	7.216222204
4.6	-1.2066	1.45588356	50.0861	1	3	3	4	0	0	420.1633397	7.50291678
4.7	-5.7446	33.00042916	38.5404	0	0	0	2	0	0	376.2878492	5.879497643
17	-5.4566	29.77448356	35.6288	0	0	0	2	0	0	362.2721991	5.93888851
5	-5.1686	26.71442596	32.7172	0	0	0	2	0	0	348.256549	6.004423259
120	-4.8806	23.82025636	29.8056	0	0	0	2	0	0	334.240899	6.077107254
270	-4.5926	21.09197476	26.894	0	0	0	2	0	0	320.2252489	6.158177863
540	-4.3046	18.52958116	23.9824	0	0	0	2	0	0	306.2095988	6.249175486
30	-5.4566	29.77448356	35.6288	0	0	0	2	0	0	362.2721991	5.93888851
20	-5.1686	26.71442596	32.7172	0	0	0	2	0	0	348.256549	6.004423259
40	-4.8806	23.82025636	29.8056	0	0	0	2	0	0	334.240899	6.077107254
140	-4.5926	21.09197476	26.894	0	0	0	2	0	0	320.2252489	6.158177863
800	-4.3046	18.52958116	23.9824	0	0	0	2	0	0	306.2095988	6.249175486
140	1.4606	2.13335236	51.9484	4	5	4	5	1	1	351.194677	6.886170138
28	1.4606	2.13335236	51.9484	4	5	4	5	1	1	351.194677	6.886170138
23	2.1026	4.42092676	57.4505	4	5	4	5	1	1	365.2103271	6.763154206
14	2.1026	4.42092676	57.4505	4	5	4	5	1	1	365.2103271	6.763154206
31	2.1026	4.42092676	57.4505	4	5	4	5	1	1	365.2103271	6.763154206
260	1.4606	2.13335236	51.9484	4	5	4	5	1	1	351.194677	6.886170138
1300	2.7446	7.53282916	62.9526	4	5	4	5	1	1	379.2259772	6.653087319
363.08	-1.5571	2.42456041	51.7647	2	2	2	2	1	1	204.1626486	5.833218533
785	2.1026	4.42092676	57.4505	4	5	4	5	1	1	365.2103271	6.763154206
5.5	-3.5403	12.53372409	58.8228	4	5	5	5	3	3	496.3202119	6.445717038
0.5	-2.8128	7.91184384	61.6437	4	5	5	5	3	3	496.3202119	6.445717038
1	-2.796	7.817616	64.4384	4	5	5	5	3	3	530.2812395	6.886769345
206310	0.4985	0.24850225	65.0924	7	8	7	8	5	5	351.0459813	9.751277258
99410	1.6484	2.71722256	64.2112	7	10	9	7	5	5	389.0228012	11.11493718
40780	0.107	0.011449	55.2917	8	11	9	8	4	4	373.0456448	10.658447
79210	1.4391	2.07100881	66.3757	7	7	6	7	5	5	398.9459287	12.46706027
121110	1.2946	1.67598916	63.3922	7	7	6	7	5	5	354.9964442	11.09363888
78410	1.03	1.0609	58.6491	7	8	7	7	5	5	339.0259948	10.59456234
115110	0.5503	0.30283009	57.7766	7	7	6	7	5	5	321.0354166	10.03235677
74210	-0.3488	0.12166144	49.7857	8	8	5	8	5	5	305.0582602	9.533070632
119110	-0.9911	0.98227921	48.8571	8	8	6	8	4	5	229.0269601	10.41031637
90910	-1.7484	3.05690256	41.0317	7	7	4	7	3	3	197.0436557	9.383031224
3388.44	-5.5076	30.33365776	117.8498	6	8	6	8	2	2	788.5240567	6.258127434
104712.85	-4.6841	21.94079281	132.5373	6	8	6	8	1	1	832.5866569	6.077274868
525000	0.4511	0.20349121	51.4313	3	4	3	4	1	1	272.1524779	6.803811947
1412.54	-5.5076	30.33365776	117.8498	6	8	6	8	2	2	712.4927565	6.142178936
6165.95	-5.0514	25.51664196	122.4508	6	8	6	8	2	2	802.5397067	6.221238037
53703.18	-4.4358	19.67632164	128.4392	6	8	6	8	0	0	816.5553568	6.18602543
210	-0.5204	0.27081616	37.5983	1	3	3	3	0	0	318.1732133	6.916808985
33113.11	-6.1898	38.31362404	110.2696	6	8	6	8	2	4	610.4458063	5.984762807
15848.93	-5.7559	33.13038481	121.9479	6	8	6	8	3	3	880.5866569	6.245295439
113000	-5.6586	32.01975396	155.4298	18	18	13	18	7	7	1150.600409	7.058898218
3000	-1.2696	1.61188416	48.922	5	5	5	5	0	0	232.0500601	8.287502148
30000	-1.2696	1.61188416	48.922	5	5	5	5	0	0	232.0500601	8.287502148
35000	-1.3098	1.71557604	60.95	6	6	6	6	0	0	354.1232251	7.534536704
6000	-1.3098	1.71557604	60.95	6	6	6	6	0	0	354.1232251	7.534536704
7000	-0.8104	0.65674816	51.9691	5	5	5	5	0	0	234.0657102	7.80219034
5000	-0.3292	0.10837264	48.6439	5	5	5	5	0	0	220.0500601	8.150002228
70000	0.5469	0.29909961	52.0165	6	6	6	6	0	0	236.0449748	8.43017767
120	0.1721	0.02961841	41.5504	3	4	4	3	0	0	184.0664592	7.362658366
602.56	-0.5397	0.29127609	61.3806	5	5	5	5	1	2	374.2106615	6.929827064
218.78	-0.5915	0.34987225	68.6964	4	5	5	5	1	2	403.2259772	6.834338596
229.09	0.1023	0.01046529	66.8827	4	4	4	4	1	2	387.2310625	6.67639763
537.03	-0.06	0.0036	62.2531	4	5	5	4	1	2	391.2059907	7.112836194
323.59	-0.5397	0.29127609	61.3806	4	4	4	4	1	2	373.2154125	6.785734772
61.66	-0.8876	0.78783376	64.0667	5	6	6	6	2	3	393.2052417	7.021522174
158.49	-0.8876	0.78783376	64.0667	5	6	6	6	2	3	393.2052417	7.021522174
91.2	-0.1938	0.03755844	62.253	5	5	5	5	2	3	377.2103271	6.858369584
602.56	-0.1757	0.03087049	60.6409	5	7	7	8	2	3	408.1797552	7.558884356
109.65	-0.1757	0.03087049	60.6409	5	7	7	8	2	3	408.1797552	7.558884356
302	-0.1757	0.03087049	60.6409	5	7	7	8	2	3	408.1797552	7.558884356
52.48	-0.3561	0.12680721	57.6234	5	6	6	5	2	3	381.1852552	7.330485677
79.43	-0.8358	0.69856164	56.7509	5	5	5	5	2	3	363.194677	6.98451302
40738.03	-0.316	0.099856	68.6456	3	5	5	5	1	2	404.2099928	6.969137806
21379.62	-0.316	0.099856	68.6456	3	5	5	5	1	2	404.2099928	6.969137806
7079.46	-0.316	0.099856	68.6456	3	5	5	5	1	2	404.2099928	6.969137806
51286.14	0.3778	0.14273284	66.8319	3	4	4	4	1	2	388.2150781	6.810790844
93325.43	0.3959	0.15673681	65.2198	3	6	6	7	1	2	419.1845063	7.485437612
12022.64	0.3959	0.15673681	65.2198	3	6	6	7	1	2	419.1845063	7.485437612
17782.79	0.8339	0.69538921	67.7644	3	7	7	4	1	2	442.1868127	7.757663381
69183.1	0.2155	0.04644025	62.2023	3	5	5	4	1	2	392.1900063	7.262777894
48977.88	-0.2642	0.06980164	61.3298	3	4	4	4	1	2	374.1994281	6.929619038
2137.96	-0.0358	0.00128164	61.1722	5	6	6	6	1	2	399.1349692	7.982699385
1862.09	0.1757	0.03087049	63.9888	5	6	6	6	1	2	443.0844537	8.861689073
3890.45	-0.6213	0.38601369	62.3858	5	7	7	7	1	2	395.1845063	7.318231598
3890.45	-0.2815	0.07924225	52.1584	4	5	5	5	1	2	350.1630426	7.295063387
1905.46	0.0906	0.00820836	58.96	4	7	7	8	1	2	409.1637708	7.720071148
3467.37	-0.5348	0.28601104	61.2686	5	6	6	6	1	2	389.1739416	7.484114261
1949.84	0.1748	0.03055504	60.6856	4	5	5	5	1	2	398.1397203	7.806661182
1819.7	0.0725	0.00525625	60.5721	4	5	5	5	1	2	378.1943427	7.003598939
1548.82	-0.5695	0.32433025	55.07	4	5	5	5	1	2	364.1786926	7.140758679
33113.11	-0.9611	0.92371321	72.6132	4	7	7	7	1	2	438.2154721	7.067991485
20892.96	-0.9093	0.82682649	65.2974	4	6	6	6	1	2	408.2049074	7.038015644
12882.5	-0.9093	0.82682649	65.2974	4	6	6	6	1	2	408.2049074	7.038015644
4570.88	-0.6731	0.45306361	69.7016	4	7	7	7	1	2	424.199822	7.189827491
7762.47	-0.6213	0.38601369	62.3858	4	6	6	6	1	2	394.1892573	7.167077406
26915.35	-0.3851	0.14830201	66.79	4	7	7	7	1	2	410.1841719	7.324717356
23988.33	-0.3333	0.11108889	59.4742	4	6	6	6	1	2	380.1736072	7.311030909
14454.4	-0.3344	0.11182336	65.8519	4	5	5	5	1	2	384.1507636	7.532367914
32359.37	-0.8575	0.73530625	57.9816	5	6	6	6	1	2	379.1895917	7.154520597
8511.38	-0.8575	0.73530625	57.9816	5	6	6	6	1	2	379.1895917	7.154520597
1698.24	-0.7911	0.62583921	56.7659	4	6	6	6	1	2	354.1579572	7.378290775
24547.09	-0.0464	0.00215296	62.9403	4	5	5	5	1	2	370.1351136	7.711148199
7079.46	-0.5695	0.32433025	55.07	5	6	6	6	1	2	365.1739416	7.303478832
3019.95	-0.5695	0.32433025	55.07	5	6	6	6	1	2	365.1739416	7.303478832
870.96	-0.6213	0.38601369	62.3858	4	6	6	6	1	2	394.1892573	7.167077406
27542.29	0.2416	0.05837056	60.0287	4	5	5	5	1	2	356.1194635	7.913765856
6606.93	-0.2815	0.07924225	52.1584	5	6	6	6	1	2	351.1582915	7.471453011
1348.96	-0.6466	0.41809156	51.6046	5	6	6	6	1	2	405.2052417	7.10886389
8912.51	-0.3586	0.12859396	48.693	5	6	6	6	1	2	391.1895917	7.244251697
13803.84	-0.0706	0.00498436	45.7814	5	6	6	6	1	2	377.1739416	7.395567482
20892.96	-0.5948	0.35378704	44.2888	5	5	5	5	1	2	375.194677	7.07914485
12022.64	-0.0188	3.53E-04	38.4656	5	5	5	5	1	2	347.1633769	7.386454828
1202.26	-0.6073	0.36881329	46.582	5	5	5	5	1	2	375.194677	7.07914485
16982.44	-0.9346	0.87347716	54.5162	5	6	6	6	1	2	419.2208918	6.987014863
16982.44	-0.8828	0.77933584	47.2004	5	5	5	5	1	2	389.2103271	6.950184413
14125.38	0.0653	0.00426409	48.1788	5	7	7	8	1	2	420.1797552	7.639631914
19054.61	0.1495	0.02235025	49.9044	5	5	5	5	1	2	409.1557047	7.719918956
5370.32	-0.1151	0.01324801	45.1613	5	6	6	5	1	2	393.1852552	7.418589721
6456.54	-0.6984	0.48776256	58.9204	5	7	7	7	1	2	435.2158064	7.134685351
21877.62	-0.6466	0.41809156	51.6046	5	6	6	6	1	2	405.2052417	7.10886389
12882.5	0.0472	0.00222784	49.7909	5	5	5	5	1	2	389.2103271	6.950184413
933.25	0.3533	0.12482089	45.2672	5	7	7	8	1	2	406.1641052	7.810848177
1288.25	0.4375	0.19140625	46.9928	5	5	5	5	1	2	395.1400546	7.902801092
707.95	0.1729	0.02989441	42.2497	5	6	6	5	1	2	379.1696052	7.583392103
1288.25	-0.4104	0.16842816	56.0088	5	7	7	7	1	2	421.2001563	7.262071661
1202.26	-0.3586	0.12859396	48.693	5	6	6	6	1	2	391.1895917	7.244251697
5128.61	-0.5948	0.35378704	44.2888	6	6	6	6	1	2	376.189926	7.234421654
1412.54	-0.3068	0.09412624	41.3772	6	6	6	6	1	2	362.1742759	7.391311754
8128.31	-0.0188	3.53E-04	38.4656	6	6	6	6	1	2	348.1586259	7.56866578
812.83	-0.3068	0.09412624	41.3772	5	5	5	5	1	2	361.179027	7.22358054
23140	0.473	0.223729	20.3875	3	6	6	3	1	2	391.1296322	8.691769604
17560	0.8044	0.64705936	15.2577	3	6	6	3	1	2	377.1139821	8.978904336
510	1.314	1.726596	32.8502	3	6	6	3	1	2	357.1452822	8.116938233
3250	0.862	0.743044	33.3746	3	6	6	3	1	2	357.1452822	8.116938233
9370	0.8652	0.74857104	28.812	3	6	6	3	1	2	343.1296322	8.369015419
7690	-0.4858	0.23600164	31.6203	3	6	6	3	1	2	371.1609323	7.897041113
10130	-0.1978	0.03912484	28.7087	3	6	6	3	1	2	357.1452822	8.116938233
350	0.0902	0.00813604	25.7971	3	6	6	3	1	2	343.1296322	8.369015419
8050	0.3782	0.14303524	22.8855	3	6	6	3	1	2	329.1139821	8.660894266
19090	0.9835	0.96727225	29.7899	3	6	6	3	1	2	345.1452822	8.026634471
10360	0.9388	0.88134544	18.4502	3	6	6	3	1	2	371.070403	9.765010606
8240	0.2964	0.08785296	17.9725	3	7	7	4	1	2	395.1245468	8.780545484
890	1.237	1.530169	19.2558	3	6	6	3	1	2	443.0244942	10.80547547
520	1.0925	1.19355625	16.2723	3	6	6	3	1	2	399.0750098	9.733536823
6580	0.8279	0.68541841	11.5292	3	7	7	3	1	2	383.1045603	9.344013666
7030	0.8279	0.68541841	11.5292	3	7	7	3	1	2	383.1045603	9.344013666
7100	0.3482	0.12124324	10.6567	3	6	6	3	1	2	365.1139821	8.905219076
5070	0.3926	0.15413476	35.8603	2	3	3	3	1	2	446.0952686	8.746966051
4010	0.3926	0.15413476	35.8603	2	3	3	3	1	2	446.0952686	8.746966051
5740	-0.4359	0.19000881	28.5191	2	5	5	6	1	2	423.1582915	7.984118708
3510	-1.2514	1.56600196	46.5765	2	6	6	6	1	2	468.2049074	7.431823927
370	-1.1996	1.43904016	39.2607	2	5	5	5	1	2	438.1943427	7.427022757
330	-1.6081	2.58598561	34.5095	2	5	5	5	2	3	424.1786926	7.574619511
4530	-1.1478	1.31744484	31.9449	2	4	4	4	1	2	408.183778	7.421523237
7830	-1.5563	2.42206969	27.1937	2	4	4	4	2	3	394.1681279	7.580156307
400	-0.454	0.206116	30.1312	2	3	3	3	1	2	392.1888634	7.262756729
300	-1.096	1.201216	24.6291	2	3	3	3	1	2	378.1732133	7.415161046
710	-0.5397	0.29127609	61.3806	4	4	4	4	1	2	373.2154125	6.785734772
2800	-0.5397	0.29127609	61.3806	5	5	5	5	1	2	374.2106615	6.929827064
370	-0.5915	0.34987225	68.6964	4	5	5	5	1	2	403.2259772	6.834338596
670	0.1023	0.01046529	66.8827	4	4	4	4	1	2	387.2310625	6.67639763
1600	-0.06	0.0036	62.2531	4	5	5	4	1	2	391.2059907	7.112836194
6.61	-3.748	14.047504	148.6244	6	8	6	8	0	0	732.5553568	5.860442854
125	0.7204	0.51897616	55.8438	3	5	4	6	1	1	381.2052417	6.931004395
4300	0.8523	0.72641529	46.7629	3	5	4	5	1	1	353.1627082	7.207402208
27	0.6513	0.42419169	45.1674	4	5	4	5	1	1	262.1317424	7.084641687
169.82	-4.2544	18.09991936	130.4082	6	8	6	8	0	0	666.5084066	5.84656497
18.62	-3.7536	14.08951296	138.9958	6	8	6	8	0	0	694.5397067	5.787830889
830	0.6321	0.39955041	42.4856	3	5	4	5	1	1	263.115758	7.308771056
63.1	-1.7972	3.22992784	105.3094	6	8	6	8	2	2	720.4614564	6.375765101
3860	1.1219	1.25865961	53.7385	4	5	4	5	1	1	366.1943427	6.909327221
120.23	-4.8382	23.40817924	116.0366	4	6	4	8	2	2	764.5240567	6.165516586
13	1.191	1.418481	44.9728	4	5	4	5	1	1	338.1630426	7.194958352
169.82	-2.1286	4.53093796	110.4392	6	8	6	8	2	2	734.4771065	6.331699194
360	0.6321	0.39955041	42.4856	3	5	4	5	1	1	263.115758	7.308771056
3.31	-3.9712	15.77042944	136.8092	6	8	6	8	0	0	690.5084066	5.952658678
3.31	-3.9088	15.27871744	141.6746	6	8	6	8	0	0	704.5240567	5.920370224
36.31	-2.2534	5.07781156	100.7084	6	8	6	8	2	2	706.4458063	6.422234603
5.75	-6.4576	41.70059776	154.2218	4	6	4	8	0	0	762.602307	5.733851932
23	0.9214	0.84897796	37.9972	3	5	4	5	1	1	325.1314081	7.561195537
82	0.9017	0.81306289	49.4612	4	5	4	5	1	1	276.1473925	6.903684813
7.41	-3.46	11.9716	145.7128	6	8	6	8	0	0	718.5397067	5.889669727
5370.32	-5.7244	32.76875536	106.2916	4	6	6	6	4	4	582.4872772	5.600839204
94	1.1713	1.37194369	56.4368	4	5	4	5	1	1	289.179027	6.572250613
56	0.9214	0.84897796	37.9972	3	5	4	5	1	1	325.1314081	7.561195537
30902.95	-2.3222	5.39261284	108.3054	4	6	6	6	2	2	706.5185774	5.987445571
1071.52	-1.9908	3.96328464	103.1756	4	6	6	6	2	2	692.5029273	6.021764585
5.75	-6.1696	38.06396416	151.3102	4	6	4	8	0	0	748.5866569	5.758358899
2650	0.8523	0.72641529	46.7629	3	5	4	5	1	1	353.1627082	7.207402208
2630.27	-2.447	5.987809	98.5746	4	6	6	6	2	2	678.4872772	6.057922118
2510	1.4	1.96	57.9263	3	3	2	3	1	1	360.0796186	8.573324251
130000	-0.2642	0.06980164	40.8327	2	2	2	2	0	0	362.1816698	6.965032112
260	-2.6724	7.14172176	50.167	4	7	7	7	5	5	419.2321252	6.987202086
77	-2.0792	4.32307264	49.1462	3	6	6	6	3	3	404.2212261	6.969331485
260	-1.886	3.556996	48.7326	3	6	6	6	3	3	404.2212261	6.969331485
1400	-1.598	2.553604	45.821	3	6	6	6	3	3	390.2055761	7.094646838
163	-2.0792	4.32307264	49.1462	3	6	6	6	3	3	404.2212261	6.969331485
307000	-0.875	0.765625	53.2261	2	5	5	5	2	2	421.1823981	7.389164879
150	-1.2752	1.62613504	36.3392	3	3	3	3	1	1	345.2204979	6.513594299
162.18	-1.4682	2.15561124	21.9271	2	3	3	3	2	3	214.1106131	7.137020436
10000	-1.8603	3.46071609	43.2488	1	4	4	5	0	0	330.1705332	6.878552776
134.9	-5.0326	25.32706276	126.5358	6	8	6	8	2	2	662.4771065	6.02251915
28.84	-0.4364	0.19044496	25.1856	2	3	3	2	1	2	228.1062766	7.603542555
230	-0.3621	0.13111641	33.5723	3	4	3	4	1	2	208.1211778	6.713586379
14	0.8947	0.80048809	60.3425	3	7	6	8	0	0	411.1794209	7.475989471
28	1.8808	3.53740864	99.4856	4	10	10	12	2	2	592.2137749	7.792286511
610	-0.0618	0.00381924	90.2392	2	4	4	4	0	0	438.2374705	6.540857768
2900	0.2007	0.04028049	47.1375	3	4	3	4	1	1	258.1368278	6.976671022
1300	-0.9258	0.85710564	98.974	2	4	4	4	0	0	480.2844206	6.319531851
74	1.1768	1.38485824	103.1967	4	8	8	9	2	2	497.2130466	7.311956568
460	-0.6378	0.40678884	96.0624	2	4	4	4	0	0	466.2687706	6.387243433
470	-0.3498	0.12236004	93.1508	2	4	4	4	0	0	452.2531205	6.460758865
7300	-1.9282	3.71795524	71.5086	7	7	7	7	2	2	505.2953941	6.921854714
9770	-2.9924	8.95445776	85.566	7	7	7	7	2	2	637.3892945	6.709360995
13	-0.9602	0.92198404	62.4472	5	5	5	5	1	1	407.1876735	7.403412246
54	-0.6722	0.45185284	59.5356	5	5	5	5	1	1	393.1720234	7.561000451
310	-0.9278	0.86081284	55.0838	5	5	5	5	1	1	379.1563734	7.737885171
5350	-0.3957	0.15657849	48.0551	5	5	5	5	1	1	351.1250733	8.165699378
31	-0.9602	0.92198404	62.4472	5	5	5	5	1	1	483.2189736	7.434138056
3860	-0.6722	0.45185284	59.5356	5	5	5	5	1	1	469.2033236	7.567795542
4400	-0.9278	0.86081284	55.0838	5	5	5	5	1	1	455.1876735	7.715045314
9430	-0.3957	0.15657849	48.0551	5	5	5	5	1	1	427.1563734	8.059554215
10800	-0.1267	0.01605289	54.9633	3	4	3	4	1	1	286.1681279	6.655072743
6.00E+05	-1.2703	1.61366209	47.2575	4	4	4	4	1	1	206.0707956	7.359671271
470	0.9404	0.88435216	49.7428	4	7	7	8	1	1	337.1208605	8.026687154
2100	0.7947	0.63154809	52.9239	3	5	5	4	1	1	333.1311115	7.747235151
2380	-0.229	0.052441	49.2666	3	4	3	4	2	2	272.1524779	6.803811947
16210	0.7648	0.58491904	75.5698	1	6	6	6	4	4	422.1729386	7.406542782
12	-4.4318	19.64085124	58.6108	7	11	11	11	7	7	448.1005615	8.61731849
12	-6.139	37.687321	92.2106	11	16	16	16	10	10	610.1533849	8.358265546
1630	-1.3099	1.71583801	48.0825	2	5	5	5	0	0	351.1470582	7.471214003
93	-1.5028	2.25840784	57.8117	2	6	6	6	0	0	471.204573	7.362571454
10950	1.1733	1.37663289	80.321	1	6	6	6	3	3	436.1885886	7.26980981
353860	-2.8012	7.84672144	28.4753	2	7	7	7	5	5	302.0426527	9.438832896
12	-1.8845	3.55134025	24.2301	1	5	5	5	3	3	270.0528234	9.001760781
12	-2.3409	5.47981281	25.9107	2	6	6	6	4	4	286.047738	9.227346388
12	-3.2615	10.63738225	31.0399	2	8	8	8	6	6	318.0375673	9.637502039
12	-1.8806	3.53665636	23.3461	2	5	5	5	3	3	270.0528234	9.001760781
7.61	-3.5625	12.69140625	107.3639	6	7	5	8	3	3	574.3757154	6.381952393
6.75	-3.3349	11.12155801	153.9945	6	8	6	10	3	3	752.4755822	6.376911714
5.44	-2.8182	7.94225124	112.9795	6	7	5	8	3	3	608.336743	6.759297145
15.8	-4.0792	16.63987264	148.3789	6	8	6	10	3	3	718.5145546	6.089106395
2110000	-1.5501	2.40281001	123.045	0	3	3	6	0	0	510.4634678	5.317327789
6.54	-3.8516	14.83482256	195.0095	6	9	7	12	3	3	896.6144214	6.141194667
250	-1.1787	1.38933369	66.0276	4	7	6	7	1	1	424.199822	7.189827491
100	-2.4588	6.04569744	71.1004	4	7	6	7	1	1	544.2937224	6.80367153
170	-2.2209	4.93239681	77.6874	4	7	6	7	1	1	558.3093724	6.726618945
42	-2.1708	4.71237264	68.1888	5	8	7	8	1	1	531.2733213	6.990438438
0.82	-1.017	1.034289	58.8336	4	7	6	7	1	1	488.2311221	7.179869443
0.32	-2.3284	5.42144656	60.7232	3	6	6	6	1	1	488.2675076	6.781493162
4930	-3.0252	9.15183504	90.1398	9	9	6	9	2	2	777.3315049	7.620897106
2350	-2.0658	4.26752964	91.8848	9	11	8	9	2	2	713.2813611	7.925348457
6140	-1.5366	2.36113956	101.371	9	9	6	9	2	2	745.22226	8.280247334
7670	-1.7412	3.03177744	101.144	9	9	6	9	2	2	705.3315049	7.347203176
4420	-0.048	0.002304	112.6022	9	9	6	9	2	2	813.1443153	9.034936837
2470	-1.705	2.907025	97.9198	9	13	10	15	2	2	767.2703611	8.16245065
6180	-2.0658	4.26752964	91.8848	9	11	8	9	2	2	713.2813611	7.925348457
5190	-1.5366	2.36113956	101.371	9	9	6	9	2	2	745.22226	8.280247334
4730	-3.1288	9.78938944	104.7714	9	11	8	11	2	2	737.3213341	7.523687083
9430	-1.7412	3.03177744	101.144	9	9	6	9	2	2	705.3315049	7.347203176
2630	-3.0252	9.15183504	90.1398	9	9	6	9	2	2	677.3002047	7.52555783
7590	-1.1991	1.43784081	70.6273	6	6	4	6	1	1	603.2521919	7.636103695
7800	-0.2397	0.05745609	72.3723	6	8	6	6	1	1	539.2020482	8.047791764
8400	0.2895	0.08381025	81.8585	6	6	4	6	1	1	571.1429471	8.524521598
7490	0.0849	0.00720801	81.6315	6	6	4	6	1	1	531.2521919	7.277427287
6140	1.7781	3.16163961	93.0897	6	6	4	6	1	1	639.0650024	9.538283618
5340	0.1211	0.01466521	78.4073	6	10	8	12	1	1	593.1910482	8.354803496
6880	-0.2397	0.05745609	72.3723	6	8	6	6	1	1	539.2020482	8.047791764
5120	0.2895	0.08381025	81.8585	6	6	4	6	1	1	571.1429471	8.524521598
4100	-1.3027	1.69702729	85.2589	6	8	6	8	1	1	563.2420212	7.509893615
3970	0.0849	0.00720801	81.6315	6	6	4	6	1	1	531.2521919	7.277427287
8740	-1.1991	1.43784081	70.6273	6	6	4	6	1	1	503.2208918	7.510759579
0.5	-0.7353	0.54066609	83.1184	4	4	4	4	2	2	564.301975	6.881731402
12200	-0.0754	0.00568516	60.862	3	4	3	4	1	1	302.1994281	6.295821418
0.45	0.009	8.10E-05	88.734	4	4	4	4	2	2	598.2630026	7.295890276
0.33	-1.3113	1.71950769	88.9416	4	4	4	4	2	2	592.3332751	6.731059945
0.4	-0.567	0.321489	94.5572	4	4	4	4	2	2	626.2943028	7.116980713
0.82	-2.3907	5.71544649	88.1744	4	4	4	4	2	2	572.3878975	6.289976896
15700	-0.9907	0.98148649	63.6981	3	4	3	4	1	1	328.2150781	6.311828426
0.29	0.4357	0.18983449	103.8415	5	5	5	5	2	2	641.3052018	7.125613353
0.34	-1.0233	1.04714289	86.03	4	4	4	4	2	2	578.3176251	6.803736765
0.32	-0.3086	0.09523396	98.2259	5	5	5	5	2	2	607.3441742	6.748268602
0.33	-0.279	0.077841	91.6456	4	4	4	4	2	2	612.2786527	7.203278267
540	0.1992	0.03968064	50.6704	3	7	7	7	0	0	369.1212373	8.024374725
4.96	0.947	0.896809	54.7663	2	2	2	2	1	2	292.1939488	6.352042365
4.58	0.4778	0.22829284	39.7862	2	3	3	2	1	2	268.1375768	7.246961534
29.5	0.1427	0.02036329	44.6346	2	3	3	2	1	2	282.1532268	7.053830671
35.4	0.4778	0.22829284	39.7862	2	3	3	2	1	2	268.1375768	7.246961534
1.76	0.6224	0.38738176	45.5071	2	4	4	2	1	2	300.143805	7.503595125
11.7	0.4073	0.16589329	49.3777	2	2	2	2	1	2	298.1236763	7.453091907
2.2	0.9575	0.91680625	40.6587	2	4	4	2	1	2	286.128155	7.733193377
1.39	1.1516	1.32618256	54.9933	2	2	2	2	1	2	332.0847039	8.302117598
425	0.4073	0.16589329	49.3777	2	2	2	2	1	2	298.1236763	7.453091907
163	-1.8722	3.50513284	56.8004	4	6	5	6	0	0	476.1214287	8.20899015
103	-1.8813	3.53928969	62.7209	3	5	4	5	0	0	488.1578142	7.748536733
231	-1.5933	2.53860489	59.8093	3	5	4	5	0	0	474.1421641	7.902369402
97	-1.8489	3.41843121	55.3575	3	5	4	5	0	0	460.1265141	8.072394983
880	1.8736	3.51037696	79.8567	6	6	5	6	1	1	580.9895837	10.75906637
870	1.2916	1.66823056	73.2875	6	5	4	6	1	1	625.0146556	10.2461419
330	1.3939	1.94295721	78.9842	6	5	4	6	1	1	562.9990056	10.42590751
1130	0.858	0.736164	73.6895	6	5	4	6	2	2	548.9833555	10.76437952
1320	0.3832	0.14684224	62.0191	6	6	5	6	1	1	425.1685596	7.873491845
930	-0.0965	0.00931225	61.1466	6	5	4	6	1	1	407.1779814	7.540332989
9180	-0.6324	0.39992976	55.8519	6	5	4	6	2	2	393.1623314	7.709065321
2430	-0.4133	0.17081689	63.1605	6	8	7	8	1	1	541.2489181	7.517346085
2440	-0.311	0.096721	68.8572	6	8	7	8	1	1	479.233268	7.372819508
2990	-0.893	0.797449	62.288	6	7	6	8	1	1	523.2583399	7.267476943
1840	-0.7907	0.62520649	67.9847	6	7	6	8	1	1	461.2426899	7.096041382
88920	-1.2587	1.58432569	28.9416	3	2	2	3	1	1	215.1422475	6.519462047
59200	-1.248	1.557504	24.3572	3	2	2	3	1	1	201.1265975	6.704219916
59680	-0.8746	0.76492516	36.1254	6	4	4	6	2	2	334.1905947	7.110438185
744	0.7823	0.61199329	135.7697	5	6	6	5	1	1	502.3570716	6.052494838
3003	2.0995	4.40790025	137.1739	5	12	12	5	1	1	610.3005407	7.353018563
25	0.6196	0.38390416	140.8014	4	4	4	4	1	1	480.3715788	5.787609383
618	0.3557	0.12652249	139.9725	4	4	4	4	1	1	482.3872288	5.675143869
60	1.001	1.002001	142.6591	4	4	4	4	1	1	500.3436498	6.028236744
76	0.4651	0.21631801	137.3644	4	4	4	4	2	2	486.3279997	6.079099996
298	0.2606	0.06791236	146.9303	5	5	4	5	1	1	528.3385644	6.215747816
43	0.2507	0.06285049	141.5059	5	5	4	5	1	1	590.3542145	6.416893635
159	1.8351	3.36759201	162.3577	6	6	5	6	1	1	586.3804292	6.172425571
7	0.9103	0.82864609	141.6746	4	4	4	4	1	1	576.3749499	6.197580106
20	1.1659	1.35932281	146.1264	4	4	4	4	1	1	590.3906	6.149902083
76	0.6847	0.46881409	149.4516	4	4	4	4	1	1	604.40625	6.105113637
6	0.8585	0.73702225	148.9904	4	5	5	5	1	1	606.3855146	6.251397058
3	0.8585	0.73702225	148.9904	4	5	5	5	1	1	606.3855146	6.251397058
9	0.8585	0.73702225	148.9904	4	5	5	5	1	1	606.3855146	6.251397058
11	2.0084	4.03367056	148.1092	4	7	7	4	1	1	644.3623345	6.712107651
3	2.0084	4.03367056	148.1092	4	7	7	4	1	1	644.3623345	6.712107651
3	2.0084	4.03367056	148.1092	4	7	7	4	1	1	644.3623345	6.712107651
70	0.1636	0.02676496	158.7698	7	7	6	7	1	1	659.3756782	6.593756782
14	-0.1244	0.01547536	161.6814	7	7	6	7	1	1	673.3913282	6.537779886
260000	1.1713	1.37194369	58.8205	2	5	5	5	1	1	310.1351136	7.212444501
6100	-0.7011	0.49154121	45.2404	4	4	3	5	2	2	427.2259772	7.003704544
4100	-0.7011	0.49154121	45.2404	4	4	3	5	2	2	427.2259772	7.003704544
2500	-0.1696	0.02876416	38.7971	4	4	3	4	2	2	415.2059907	7.284315626
3800	0.095	0.009025	43.5402	4	3	2	4	2	2	431.1764401	7.56449895
2600	0.0432	0.00186624	50.856	4	4	3	5	2	2	461.1870048	7.560442702
5100	0.095	0.009025	43.5402	4	3	2	4	2	2	431.1764401	7.56449895
5600	0.0432	0.00186624	50.856	4	4	3	5	2	2	461.1870048	7.560442702
2100	0.0432	0.00186624	50.856	4	4	3	5	2	2	461.1870048	7.560442702
4700	-0.7011	0.49154121	45.2404	4	4	3	5	2	2	427.2259772	7.003704544
5400	-0.7529	0.56685841	52.5562	4	5	4	6	2	2	457.2365419	7.034408336
3800	-0.7011	0.49154121	45.2404	4	4	3	5	2	2	427.2259772	7.003704544
6800	-0.7529	0.56685841	52.5562	4	5	4	6	2	2	457.2365419	7.034408336
330000	1.3664	1.86704896	67.5299	2	4	4	4	1	1	342.1168767	7.602597259
41200	-1.392	1.937664	59.3967	3	4	3	4	1	1	326.1994281	6.523988561
6000	1.0967	1.20275089	50.1924	2	6	6	6	1	1	320.1306969	7.62215945
260000	-0.5734	0.32878756	44.9989	3	7	7	7	2	2	303.1695249	7.050454068
180000	1.2578	1.58206084	57.7033	3	5	5	5	1	1	305.1197978	7.627994946
720000	0.348	0.121104	55.1759	1	4	4	4	1	1	313.1386022	7.282293074
90000	1.148	1.317904	56.0911	2	6	6	6	1	1	258.1150468	7.374715623
4200	-1.1096	1.23121216	40.4892	4	4	3	5	3	3	413.2103271	7.124315985
1900	-0.6493	0.42159049	37.9246	4	3	2	4	2	2	397.2154125	6.968691447
710000	1.6111	2.59564321	51.5162	2	4	4	4	1	1	330.0037608	10.00011396
210000	2.1119	4.46012161	60.1038	2	4	4	4	1	1	358.0350609	9.180386178
520000	1.9674	3.87066276	57.1203	2	4	4	4	1	1	314.0855765	8.053476321
30000	1.1591	1.34351281	55.0578	2	6	6	6	1	1	334.1463469	7.425474377
5242	1.0283	1.05740089	130.6543	5	5	5	5	1	1	456.3351933	5.926431081
8.11	0.1031	0.01062961	49.4144	3	4	3	4	1	1	278.1088988	7.516456725
839	3.6781	13.52841961	163.1704	6	6	6	6	0	0	568.4240083	5.860041322
420	-0.3912	0.15303744	47.5338	3	5	4	5	1	1	276.1473925	6.903684813
265	1.0765	1.15885225	143.3943	5	5	5	5	1	1	498.3821435	5.795141203
20.3	-2.121	4.498641	62.7122	3	5	4	5	1	1	346.2256428	6.295011688
1760	-0.2519	0.06345361	61.971	4	6	6	6	0	0	392.1736072	7.399502024
30	-0.6416	0.41165056	43.24	3	5	4	5	1	1	262.1317424	7.084641687
4368	-0.7771	0.60388441	140.4434	5	5	5	5	2	2	497.3981279	5.717219861
2150	0.4511	0.20349121	51.4313	3	4	3	4	1	1	272.1524779	6.803811947
100	0.237	0.056169	38.0775	3	4	3	4	1	1	222.1368278	6.533436112
299	1.7527	3.07195729	140.3165	5	5	5	5	1	1	484.3664934	5.835740884
351	2.5746	6.62856516	144.3567	5	5	5	5	1	1	498.3821435	5.795141203
17.3	-0.1811	0.03279721	46.2259	3	4	3	4	1	1	260.1524779	6.670576356
3832	0.5328	0.28387584	144.5441	5	5	5	5	2	2	497.3981279	5.717219861
517	1.2168	1.48060224	135.0218	5	5	5	5	2	2	470.3508433	5.879385542
3108	-0.1009	0.01018081	137.3656	5	5	5	5	2	2	483.3824778	5.754553307
1870	-0.743	0.552049	46.8399	3	5	4	5	1	1	352.1786926	7.043573853
393	0.0693	0.00480249	50.5197	3	4	3	4	1	1	274.1681279	6.52781257
40.5	-0.2046	0.04186116	59.9001	5	5	5	5	2	3	377.0964756	8.379921679
17900	-1.9953	3.98122209	45.9935	2	3	3	5	1	1	223.1558862	6.375882464
26	-0.6549	0.42889401	39.877	3	4	3	4	1	2	234.1368278	6.689623652
225	-0.1203	0.01447209	47.2839	3	3	3	3	2	4	299.1189253	7.669716032
26500	-1.9272	3.71409984	48.0392	4	5	5	7	1	1	262.086152	7.942004606
6800	-2.1876	4.78559376	50.3829	4	5	5	7	1	1	261.1021364	7.6794746
98	-0.0741	0.00549081	51.8557	4	4	3	4	2	3	327.1138399	7.978386338
500	-2.7635	7.63693225	53.0683	5	5	3	5	0	0	314.1630426	6.981400946
10600	-0.3617	0.13082689	46.6467	2	5	5	8	1	1	257.12498	7.346428001
19100	0.2126	0.04519876	57.9504	3	4	3	4	1	1	288.183778	6.404083956
100	-4.0813	16.65700969	150.8267	7	8	7	8	3	3	672.3742983	6.591904885
150	-3.2173	10.35101929	142.0919	7	8	7	8	3	3	630.3273481	6.77771342
160	-3.2173	10.35101929	142.0919	7	8	7	8	3	3	630.3273481	6.77771342
190	-2.3533	5.53802089	133.3571	7	8	7	8	3	3	588.2803979	7.00333807
1000	-0.572	0.327184	33.5686	0	1	1	2	0	0	192.1388392	6.004338725
1040	-1.4979	2.24370441	45.4978	1	3	3	4	0	0	404.2225688	6.737042814
3000	-1.4072	1.98021184	46.4823	1	3	3	4	0	0	328.1912687	6.563825374
1300	-1.4979	2.24370441	45.4978	1	3	3	4	0	0	404.2225688	6.737042814
10000	-1.2685	1.60909225	31.729	0	1	1	2	1	1	192.1388392	6.004338725
1000	-0.6014	0.36168196	37.9689	1	2	2	3	0	0	220.1337538	6.474522171
10000	-1.951	3.806401	42.2643	1	4	4	5	0	0	406.2018334	7.003479886
10000	-1.8603	3.46071609	43.2488	1	4	4	5	0	0	330.1705332	6.878552776
7900	-0.5168	0.26708224	67.6785	3	4	3	4	0	0	342.2307282	6.222376876
3000	-0.9805	0.96138025	28.8174	0	1	1	2	1	1	178.1231891	6.142178936
1288.25	-4.359	19.000881	123.598	4	6	6	6	2	2	634.5185774	5.665344441
1850	-0.9805	0.96138025	28.8174	0	1	1	2	1	1	178.1231891	6.142178936
10000	-1.2435	1.54629225	52.4115	1	4	4	5	0	0	356.1861833	6.849734294
330	-1.951	3.806401	42.2643	1	4	4	5	0	0	406.2018334	7.003479886
10500	-0.6549	0.42889401	39.877	3	4	3	4	1	2	234.1368278	6.689623652
16600	1.5302	2.34151204	54.7151	3	4	3	4	0	0	274.1681279	6.52781257
45000	1.2126	1.47039876	44.2273	3	2	2	3	0	0	319.2048478	6.514384649
4100	0.2631	0.06922161	52.0029	3	4	3	4	1	1	272.1524779	6.803811947
2.57	-2.3226	5.39447076	65.6819	4	4	4	5	3	3	554.2812395	7.016218222
1.54	-2.0346	4.13959716	62.7703	4	4	4	5	3	3	540.2655895	7.108757756
1.65	-1.7466	3.05061156	59.8587	4	4	4	5	3	3	526.2499394	7.20890328
12900	0.7366	0.54257956	52.4322	3	4	3	4	0	0	272.1524779	6.803811947
1070	-0.4735	0.22420225	40.3578	3	4	3	4	1	1	234.1368278	6.689623652
31800	0.4511	0.20349121	51.4313	3	4	3	4	1	1	272.1524779	6.803811947
2.15	-1.4586	2.12751396	56.9471	4	4	4	5	3	3	512.2342894	7.317632705
433000	-1.1174	1.24858276	51.4891	2	4	4	4	0	0	463.1914215	7.352244786
3150	-1.6631	2.76590161	57.4831	2	5	5	5	0	0	473.2566086	6.760808694
388000	-2.7257	7.42944049	54.6083	2	4	4	4	0	0	471.277344	6.545518667
2890	-1.5737	2.47653169	42.9619	2	4	4	4	0	0	415.2147438	6.92024573
413000	-1.2016	1.44384256	49.7635	2	6	6	7	0	0	474.2154721	7.295622647
152000	-2.4377	5.94238129	51.6967	2	4	4	4	0	0	457.261694	6.626981072
908000	-3.3017	10.90122289	60.4315	2	4	4	4	0	0	499.3086442	6.401392874
10300	-2.1497	4.62121009	48.7851	2	4	4	4	0	0	443.2460439	6.71584915
626000	-3.0137	9.08238769	57.5199	2	4	4	4	0	0	485.2929941	6.470573255
127000	-1.9653	3.86240409	60.5051	2	6	6	6	0	0	489.2515232	6.890866524
7840	-1.9135	3.66148225	53.1893	2	5	5	5	0	0	459.2409585	6.854342665
6250	-0.9977	0.99540529	37.1387	2	4	4	4	0	0	387.1834437	7.170063771
2680	-0.7097	0.50367409	34.2271	2	4	4	4	0	0	373.1677936	7.317015561
3400	-0.7615	0.57988225	41.5429	2	5	5	5	0	0	403.1783583	7.330515605
2320	-1.9653	3.86240409	60.5051	2	6	6	6	0	0	489.2515232	6.890866524
510	-0.4735	0.22420225	40.3578	3	4	3	4	1	1	234.1368278	6.689623652
2180	-1.9135	3.66148225	53.1893	2	5	5	5	0	0	459.2409585	6.854342665
9000	-3.1526	9.93888676	12.336	0	0	0	2	0	0	300.1626486	6.980526713
38000	-3.4406	11.83772836	15.2476	0	0	0	2	0	0	314.1782987	6.829963015
4000	-3.7286	13.90245796	18.1592	0	0	0	2	0	0	328.1939488	6.697835689
25000	-4.0166	16.13307556	21.0708	0	0	0	2	0	0	342.2095988	6.580953824
90	-4.3046	18.52958116	23.9824	0	0	0	2	0	0	356.2252489	6.476822707
80	-4.5926	21.09197476	26.894	0	0	0	2	0	0	370.240899	6.383463775
80	-4.8806	23.82025636	29.8056	0	0	0	2	0	0	384.256549	6.299287689
1	-5.1686	26.71442596	32.7172	0	0	0	2	0	0	398.2721991	6.223003111
10	-5.4566	29.77448356	35.6288	0	0	0	2	0	0	412.2878492	6.153549987
20	-5.7446	33.00042916	38.5404	0	0	0	2	0	0	426.3034992	6.090049989
418000	-3.0309	9.18635481	10.0869	1	1	1	3	0	0	302.1419132	7.369314956
35000	-2.9955	8.97302025	20.4679	1	1	1	3	0	0	330.1732133	7.024961986
6000	-2.3968	5.74465024	19.743	0	0	0	2	0	0	312.1626486	7.094605651
2000	-2.3968	5.74465024	19.743	0	0	0	2	0	0	312.1626486	7.094605651
35000	-2.8646	8.20593316	9.4244	0	0	0	2	0	0	362.1782987	7.243565974
40000	-2.8646	8.20593316	9.4244	0	0	0	2	0	0	362.1782987	7.243565974
800	-2.8646	8.20593316	9.4244	0	0	0	2	0	0	412.1939488	7.360606228
140	-0.3637	0.13227769	72.7206	5	5	3	5	0	0	360.1983825	6.796195897
2120	-0.6282	0.39463524	54.6959	4	7	6	6	1	1	472.1798355	7.869663925
4200	-1.2115	1.46773225	68.455	4	8	7	8	1	1	514.2103867	7.561917451
3120	-1.1079	1.22744241	53.8234	4	6	5	6	1	1	454.1892573	7.569820955
4300	-0.3636	0.13220496	59.439	4	6	5	6	1	1	488.150285	8.135838083
3700	0.1161	0.01347921	60.3115	4	7	6	6	1	1	506.1408631	8.435681052
4200	-0.4672	0.21827584	74.0706	4	8	7	8	1	1	548.1714143	8.061344328
11200	-0.3636	0.13220496	59.439	4	6	5	6	1	1	488.150285	8.135838083
6600	0.3807	0.14493249	65.0546	4	6	5	6	1	1	522.1113126	8.70185521
8600	0.0319	0.00101761	58.5859	4	9	8	9	1	1	517.1649137	8.341369576
6100	-0.5514	0.30404196	72.345	4	10	9	11	1	1	559.1954649	7.988506641
13200	-0.4478	0.20052484	57.7134	4	8	7	9	1	1	499.1743355	8.05119896
7600	0.2965	0.08791225	63.329	4	8	7	9	1	1	533.1353632	8.59895747
6860	-1.3227	1.74953529	48.2937	4	7	6	6	2	2	534.1954856	7.973066949
5200	-1.906	3.632836	62.0528	4	8	7	8	2	2	576.2260367	7.683013823
7300	-1.0581	1.11957561	53.0368	4	6	5	6	2	2	550.165935	8.211431866
9860	-0.5784	0.33454656	53.9093	4	7	6	6	2	2	568.1565132	8.479947958
8260	-1.1617	1.34954689	67.6684	4	8	7	8	2	2	610.1870644	8.135827525
7260	-1.0581	1.11957561	53.0368	4	6	5	6	2	2	550.165935	8.211431866
12200	-0.3138	0.09847044	58.6524	4	6	5	6	2	2	584.1269627	8.718312876
14300	-0.6626	0.43903876	52.1837	4	9	8	9	2	2	579.1805638	8.393921214
15370	-1.2459	1.55226681	65.9428	4	10	9	11	2	2	621.211115	8.067676818
3700	-1.1423	1.30484929	51.3112	4	8	7	9	2	2	561.1899856	8.133188197
4200	-0.398	0.158404	56.9268	4	8	7	9	2	2	595.1510132	8.625377003
198	-3.9112	15.29748544	96.8916	6	10	10	10	6	6	524.2634849	7.084641687
102	-5.6392	31.80057664	114.3612	6	10	10	10	6	6	608.3573853	6.612580275
21800	-3.1952	10.20930304	80.369	6	8	8	8	4	4	512.2423555	7.317747936
22000	-3.4338	11.79098244	110.1874	8	8	8	8	4	4	630.2810666	7.328849611
31400	-1.7058	2.90975364	92.7178	8	8	8	8	4	4	698.2497665	7.934656437
305	-3.4338	11.79098244	110.1874	8	8	8	8	4	4	782.3436668	7.380600631
0.09	-4.2739	18.26622121	85.8802	5	8	7	8	4	4	591.249999	7.390624987
6.5	-5.0182	25.18233124	80.2646	5	8	7	8	4	4	557.2889713	6.966112142
0.065	-4.2739	18.26622121	85.8802	5	8	7	8	4	4	591.249999	7.390624987
0.035	-3.8654	14.94131716	90.6314	5	8	7	8	3	3	605.2656491	7.292357218
2.3	-5.0182	25.18233124	80.2646	5	8	7	8	4	4	557.2889713	6.966112142
1	-4.6097	21.24933409	85.0158	5	8	7	8	3	3	571.3046214	6.88318821
1	-3.8136	14.54354496	83.3156	5	7	6	7	3	3	575.2550844	7.281709929
8	-4.5579	20.77445241	77.7	5	7	6	7	3	3	541.2940567	6.851823503
0.2	-3.4569	11.95015761	95.3826	5	8	7	8	2	2	619.2812991	7.200945339
1.8	-4.2012	17.65008144	89.767	5	8	7	8	2	2	585.3202715	6.806049668
0.35	-3.4569	11.95015761	95.3826	5	8	7	8	2	2	619.2812991	7.200945339
0.1	-3.4051	11.59470601	88.0668	5	7	6	7	2	2	589.2707344	7.186228469
0.775	-4.1494	17.21752036	82.4512	5	7	6	7	2	2	555.3097068	6.772069595
0.3	-3.3533	11.24462089	80.751	5	6	5	6	2	2	559.2601698	7.170002176
17.5	-4.0976	16.79032576	75.1354	5	6	5	6	2	2	525.2991421	6.734604386
2.3	-4.2012	17.65008144	89.767	5	8	7	8	2	2	585.3202715	6.806049668
204000	0.5135	0.26368225	56.2967	3	4	3	4	1	1	286.1681279	6.655072743
160	0.6056	0.36675136	43.6416	3	4	3	4	0	0	236.1524779	6.382499402
3014.9	4.0014	16.01120196	43.4238	0	2	2	2	2	2	403.8498955	14.95740354
25550	-0.2302	0.05299204	33.7086	0	2	2	2	2	2	268.1463299	6.703658247
400	-1.5523	2.40963529	50.3694	2	5	5	5	2	2	473.1660793	7.756820973
28000	0	0	0	0	0	0	0	0	0	252.0939004	7.877934387
2667	0.4272	0.18249984	58.9424	3	4	4	4	1	1	399.2077403	6.882892073
6907.1	1.6949	2.87268601	37.1459	1	1	1	1	0	0	317.2143499	6.219889213
13677	2.0648	4.26339904	34.1862	3	2	2	3	0	0	380.0249961	9.74423067
15551	0.8816	0.77721856	47.8357	3	4	4	4	0	0	360.1128368	7.828539931
66000	-0.3775	0.14250625	35.7467	2	3	3	3	1	1	256.1575633	6.568142648
9200	-0.9553	0.91259809	39.2787	2	3	3	3	1	1	270.1732133	6.432695555
21000	-1.2433	1.54579489	42.1903	2	3	3	3	1	1	284.1888634	6.315308075
6700	-1.5313	2.34487969	45.1019	2	3	3	3	1	1	298.2045135	6.21259403
100	-1.8193	3.30985249	48.0135	2	3	3	3	1	1	312.2201635	6.121963991
270	-2.1073	4.44071329	50.9251	2	3	3	3	1	1	326.2358136	6.041403955
360	-2.3953	5.73746209	53.8367	2	3	3	3	1	1	340.2514636	5.969323924
1600	-2.6833	7.20009889	56.7483	2	3	3	3	1	1	354.2671137	5.904451895
1.00E+05	-3.8353	14.70952609	68.3947	2	3	3	3	1	1	410.329714	5.699023805
1000	-3.5473	12.58333729	65.4831	2	3	3	3	1	1	396.3140639	5.743682086
46000	-4.1233	17.00160289	71.3063	2	3	3	3	1	1	424.345364	5.657938187
22683	0.7668	0.58798224	15.2329	0	0	0	0	0	0	268.1252005	7.246627041
11471	-2.0746	4.30396516	30.7983	0	1	1	1	1	1	206.1670653	5.572082847
6504	0.2521	0.06355441	83.0036	1	1	1	1	1	1	288.2453156	5.438590861
2246	1.4371	2.06525641	75.5451	1	2	2	3	0	0	412.3215546	5.726688258
19410	0.4726	0.22335076	10.8166	2	1	1	2	0	0	344.1080262	8.193048243
2753	-5.413	29.300569	51.3733	0	0	0	1	0	0	304.3004252	5.071673754
15026	-0.3535	0.12496225	61.2853	3	4	3	4	1	1	333.1398646	7.242170969
18659	2.8091	7.89104281	39.8018	3	2	2	3	0	0	413.9860238	10.61502625
7479.9	0.2563	0.06568969	63.2063	3	3	3	3	0	0	469.2980795	6.341865939
1344	-0.356	0.126736	58.8531	5	4	3	5	1	1	403.2259772	6.834338596
21573	1.1689	1.36632721	78.6617	7	7	7	8	0	0	531.1803952	7.9280656
2951	3.7657	14.18049649	64.452	3	4	3	4	2	2	661.852179	15.04209498
1827	-2.7949	7.81146601	113.2062	9	10	8	10	1	1	586.2791349	7.238014012
4646.5	2.5405	6.45414025	42.8568	2	3	3	4	0	0	426.9812728	10.94823776
5847	0.6534	0.42693156	42.8742	3	3	3	3	0	0	372.243973	6.417999534
5614.6	1.1931	1.42348761	71.2943	4	6	6	7	1	1	331.1136669	7.883658736
439000	0.987	0.974169	56.726	3	4	3	4	0	0	286.1681279	6.655072743
1780	1.194	1.425636	17.9262	4	4	4	5	0	0	302.0029095	11.18529295
1780	0.3979	0.15832441	19.6264	4	5	5	6	0	0	298.0524466	9.61459505
1780	0.3979	0.15832441	19.6264	4	5	5	6	0	0	298.0524466	9.61459505
1780	0.9918	0.98366724	18.0485	4	5	5	5	0	0	300.0481101	10.00160367
1780	0.9918	0.98366724	18.0485	4	5	5	5	0	0	300.0481101	10.00160367
1780	0.9918	0.98366724	18.0485	4	5	5	5	0	0	300.0481101	10.00160367
1780	1.194	1.425636	17.9262	4	4	4	5	0	0	302.0029095	11.18529295
344	1.3385	1.79158225	20.9097	4	4	4	5	0	0	345.9523939	12.81305163
1780	1.3385	1.79158225	20.9097	4	4	4	5	0	0	345.9523939	12.81305163
1780	0.3979	0.15832441	19.6264	4	5	5	6	0	0	298.0524466	9.61459505
25500	1.1954	1.42898116	57.0469	3	4	3	4	1	1	306.1135055	7.652837638
489	0.1818	0.03305124	73.3798	3	3	2	3	2	3	242.1419132	6.726164255
15000	0.6136	0.37650496	78.1544	3	3	2	3	2	2	256.1575633	6.568142648
12100	0.4847	0.23493409	80.8527	3	3	2	3	1	1	270.1732133	6.432695555
20900	0.4854	0.23561316	83.4724	3	3	2	3	1	1	304.134241	7.241291452
221000	-0.6501	0.42263001	46.0509	7	7	6	7	1	1	383.1368874	7.819120151
5500	-2.0478	4.19348484	52.1092	0	4	4	5	0	0	356.1861833	6.849734294
6940	-0.6661	0.44368921	27.9099	2	5	5	5	1	1	325.1314081	7.561195537
10730	-0.7179	0.51538041	35.2257	2	6	6	6	1	1	355.1419728	7.556212187
24330	0.114	0.012996	34.0178	1	5	5	5	0	0	339.1470582	7.372762134
1800	0.2007	0.04028049	47.1375	3	4	3	4	1	1	258.1368278	6.976671022
20630	-3.9689	15.75216721	103.7517	9	9	6	9	2	2	717.3315049	7.395170153
23670	-3.4892	12.17451664	104.6242	9	10	7	9	2	2	685.306433	7.530839923
7920	-3.2246	10.39804516	109.3673	9	9	6	9	2	2	701.2768824	7.706339367
19590	-3.3269	11.06826361	109.2538	9	9	6	9	2	2	681.3315049	7.248207498
6960	-2.4803	6.15188809	114.9829	9	9	6	9	2	2	735.2379101	8.079537473
26600	-3.3088	10.94815744	107.6417	9	11	8	12	2	2	712.300933	7.659149817
24580	-3.4892	12.17451664	104.6242	9	10	7	9	2	2	685.306433	7.530839923
13640	-3.2246	10.39804516	109.3673	9	9	6	9	2	2	701.2768824	7.706339367
11410	-4.0207	16.16602849	111.0675	9	10	7	10	2	2	697.3264195	7.3402781
27450	-3.3269	11.06826361	109.2538	9	9	6	9	2	2	681.3315049	7.248207498
19650	-3.9689	15.75216721	103.7517	9	9	6	9	2	2	667.3158548	7.333141261
6760	-1.868	3.489424	78.7885	6	6	4	6	1	1	643.283492	7.480040605
19840	-0.9086	0.82555396	80.5335	6	8	6	6	1	1	579.2333483	7.82747768
3360	-0.3794	0.14394436	90.0197	6	6	4	6	1	1	611.1742472	8.259111449
20070	-0.584	0.341056	89.7927	6	6	4	6	1	1	571.283492	7.141043651
4110	1.1092	1.23032464	101.2509	6	6	4	6	1	1	679.0963025	9.176977061
5990	-0.5478	0.30008484	86.5685	6	10	8	12	1	1	633.2223483	8.118235235
34370	-0.9086	0.82555396	80.5335	6	8	6	6	1	1	579.2333483	7.82747768
11920	-0.3794	0.14394436	90.0197	6	6	4	6	1	1	611.1742472	8.259111449
15860	-1.9716	3.88720656	93.4201	6	8	6	8	1	1	603.2733213	7.356991723
12470	-0.584	0.341056	89.7927	6	6	4	6	1	1	571.283492	7.141043651
17490	-1.868	3.489424	78.7885	6	6	4	6	1	1	543.2521919	7.341245837
150000	-0.3199	0.10233601	113.1269	3	3	3	4	0	0	404.3164692	5.694598158
30000	-0.4106	0.16859236	112.1424	3	3	3	4	0	0	480.3477693	5.930219374
88000	-3.1252	9.76687504	247.5776	6	6	6	8	0	0	918.7424889	5.602088347
2200	-3.7012	13.69888144	253.4008	6	6	6	8	0	0	946.773789	5.569257582
5000	-4.1958	17.60473764	280.5536	8	8	8	10	0	0	1074.857519	5.627526275
80000	0.1695	0.02873025	148.0953	5	5	5	6	0	0	534.4158489	5.685274988
34000	0.6091	0.37100281	116.0576	2	2	2	3	0	0	424.2982323	5.893031004
9000	0.5184	0.26873856	115.0731	2	2	2	3	0	0	500.3295324	6.101579664
6220	-0.9429	0.88906041	42.7886	3	4	3	4	1	2	248.1524779	6.530328365
167000	-3.4536	11.92735296	31.9936	0	4	4	6	2	2	286.1429758	7.33699938
2010000	-3.1833	10.13339889	23.8915	0	4	4	6	2	2	258.1116757	7.82156593
711000	-3.9379	15.50705641	29.6063	2	4	3	6	2	3	286.1429758	7.33699938
566000	-3.1821	10.12576041	37.0133	2	4	3	6	2	3	298.1429758	7.453574395
112000	-3.3031	10.91046961	22.1648	0	2	2	4	1	1	319.1684623	7.092632495
105000	-3.557	12.652249	32.9352	1	3	3	5	1	1	285.1477268	7.128693171
291000	-4.24	17.9776	33.428	1	5	5	7	4	4	301.1538748	7.34521646
6300	-0.5168	0.26708224	67.6785	3	4	3	4	0	0	342.2307282	6.222376876
930	-1.1341	1.28618281	34.7661	4	4	4	4	1	1	360.2313969	6.549661762
[truncated: 571 more rows]
