# Supplementary material for: Probing the origins of human acetylcholinesterase inhibition via QSAR modeling and molecular docking
Source: PeerJ. 2016 Aug 9;4:e2322. doi: 10.7717/peerj.2322 (PMC4991866; doi:10.7717/peerj.2322)
Supplement: Data S2 [file peerj-04-2322-s003.zip › R mark down/Machine_Learning.Rmd]

---
title: "Random Forest Regression"
author: Saw Simeon, Nuttapat Anuwongcharoen, Watshara Shoombuatong, Aijaz Ahmad Malik,
  Virapong Prachayasittikul, Jarl E. S. Wikberg and Chanin Nantasenamat
date: "June 8, 2016"
output: pdf_document
---

Modeling with Random forest 

```{r, tidy = TRUE}
randomForest_training <- function(x){
  library(randomForest)
  
  library(parallel)
  library(doSNOW)
  cl <- makeCluster(8)
  registerDoSNOW(cl)
  
  R2 <- function(y, equation, ... ){
  1 - (sum((y-predict(equation))^2)/sum((y-mean(y))^2))
}
rm2 <- function(y, x, ... ){  
  if ((R2(y,(lm(y ~ x)))) > R2(y,(lm(y ~ -1 + x)))) { 
    return(R2(y,(lm(y ~ x)))*( 1-(sqrt(R2(y,(lm(y ~ x)))-R2(y,(lm(y ~ -1 + x)))))))
  } else { 
    return(R2(y,(lm(y ~ x))))
  } 
}
rm2.reverse <- function(y, x, ... ){
  return(R2(x,(lm(x ~ y)))*( 1-(sqrt(R2(x,(lm(x ~ y)))-R2(x,(lm(x ~ -1 + y)))))))
}
average.rm2 <- function(y, x, ... ){
  if ((R2(y,(lm(y ~ x)))) > R2(y,(lm(y ~ -1 + x)))) {
    return(((R2(y,(lm(y ~ x)))*( 1-(sqrt(R2(y,(lm(y ~ x)))-R2(y,(lm(y ~ -1 + x))))))+ R2(x,(lm(x ~ y)))*( 1-(sqrt(R2(x,(lm(x ~ y)))-R2(x,(lm(x ~ -1 + y))))))))/2)
  } else { 
    return(((R2(y,(lm(y ~ x))))  + (R2(x,(lm(x ~ y)))*( 1-(sqrt(R2(x,(lm(x ~ y)))-R2(x,(lm(x ~ -1 + y)))))))  )/2)
  }
}
delta.rm2 <- function(y, x, ... ){
  if ((R2(y,(lm(y ~ x)))) > R2(y,(lm(y ~ -1 + x)))) {
    return(abs((R2(y,(lm(y ~ x)))*( 1-(sqrt(R2(y,(lm(y ~ x)))-R2(y,(lm(y ~ -1 + x))))))  -  R2(x,(lm(x ~ y)))*( 1-(sqrt(R2(x,(lm(x ~ y)))-R2(x,(lm(x ~ -1 + y)))))))))
  } else { 
    return(abs((R2(y,(lm(y ~ x)))) - (R2(x,(lm(x ~ y)))*( 1-(sqrt(R2(x,(lm(x ~ y)))-R2(x,(lm(x ~ -1 + y)))))))  ))
  }
}

  
  results <- list(100)
  results <- foreach(i = 1:100 ) %dopar% {
    
    
    
  x <- na.omit(x)
  para <- dplyr::sample_n(x, size = 2570, replace = TRUE)
    in_train_para <- sample(nrow(para),
                            size = as.integer(nrow(para) * 0.8),
                            replace = FALSE)
    Train <- para[in_train_para, ]
    Test <- para[-in_train_para, ]
    
    
    model_train <- ranger::ranger(pIC50~., data = Train, write.forest = TRUE, save.memory = TRUE)
    #actual <- train$Activity
    prediction <- predict(model_train, Train)
    prediction <- prediction$predictions
    
    #prediction <- predict(model, Train)
    value <- data.frame(obs = Train$pIC50, pred = prediction)
    rm(para)
    rm(Train)
    rm(Test)
    rm(model_train)
    rm(prediction)
    labeling <- c("obs", "pred")
    colnames(value) <- labeling
    result <- caret::defaultSummary(value)
    result_rm2 <- rm2(value$obs, value$pred)
    names(result_rm2) <- "rm2"
    results_reverse <- rm2.reverse(value$obs, value$pred)
    names(results_reverse) <- "reverse.rm2"
    result_average_rm2 <- average.rm2(value$obs, value$pred)
    names(result_average_rm2) <- "average.rm2"
    result_delta <- delta.rm2(value$obs, value$pred)
    names(result_delta) <- "delta.rm"
    
    results[[i]] <- c(result, result_rm2, results_reverse, result_average_rm2, result_delta)
  }
  return(results)
  stopCluster(cl)
}

mean_and_sd <- function(x) {
  c(round(rowMeans(x, na.rm = TRUE), digits = 2),
    round(genefilter::rowSds(x, na.rm = TRUE), digits = 2))
}

randomForest_train <- function(x) {
  ok <- randomForest_training(x)
  data <- data.frame(ok)
  result <- mean_and_sd(data)
  df <- data.frame(result)
  R2_and_RMSE <- t(df)
  label <- c("RMSE_Mean", "Rsquared_Mean", "RM2_Mean", "Reverse_RM2_Mean", "Average_RM2_Mean", "Delta_RM2_Mean",
             "RMSE_SD", "Rsquared_SD", "RM2_SD", "Reverse_RM2_SD", "Average_RM2_SD", "Delta_RM2_SD")
  colnames(R2_and_RMSE) <- label
  return(R2_and_RMSE)
}

rf_cross_validation <- function(x){
  library(randomForest)
  
  library(parallel)
  library(doSNOW)
  cl <- makeCluster(8)
  registerDoSNOW(cl)
  
  R2 <- function(y, equation, ... ){
  1 - (sum((y-predict(equation))^2)/sum((y-mean(y))^2))
}
rm2 <- function(y, x, ... ){  
  if ((R2(y,(lm(y ~ x)))) > R2(y,(lm(y ~ -1 + x)))) { 
    return(R2(y,(lm(y ~ x)))*( 1-(sqrt(R2(y,(lm(y ~ x)))-R2(y,(lm(y ~ -1 + x)))))))
  } else { 
    return(R2(y,(lm(y ~ x))))
  } 
}
rm2.reverse <- function(y, x, ... ){
  return(R2(x,(lm(x ~ y)))*( 1-(sqrt(R2(x,(lm(x ~ y)))-R2(x,(lm(x ~ -1 + y)))))))
}
average.rm2 <- function(y, x, ... ){
  if ((R2(y,(lm(y ~ x)))) > R2(y,(lm(y ~ -1 + x)))) {
    return(((R2(y,(lm(y ~ x)))*( 1-(sqrt(R2(y,(lm(y ~ x)))-R2(y,(lm(y ~ -1 + x))))))+ R2(x,(lm(x ~ y)))*( 1-(sqrt(R2(x,(lm(x ~ y)))-R2(x,(lm(x ~ -1 + y))))))))/2)
  } else { 
    return(((R2(y,(lm(y ~ x))))  + (R2(x,(lm(x ~ y)))*( 1-(sqrt(R2(x,(lm(x ~ y)))-R2(x,(lm(x ~ -1 + y)))))))  )/2)
  }
}
delta.rm2 <- function(y, x, ... ){
  if ((R2(y,(lm(y ~ x)))) > R2(y,(lm(y ~ -1 + x)))) {
    return(abs((R2(y,(lm(y ~ x)))*( 1-(sqrt(R2(y,(lm(y ~ x)))-R2(y,(lm(y ~ -1 + x))))))  -  R2(x,(lm(x ~ y)))*( 1-(sqrt(R2(x,(lm(x ~ y)))-R2(x,(lm(x ~ -1 + y)))))))))
  } else { 
    return(abs((R2(y,(lm(y ~ x)))) - (R2(x,(lm(x ~ y)))*( 1-(sqrt(R2(x,(lm(x ~ y)))-R2(x,(lm(x ~ -1 + y)))))))  ))
  }
}

  
  results <- list(100)
  results <- foreach(i = 1:100 ) %dopar% {
    
    cool <- na.omit(x)
    para <- dplyr::sample_n(cool, size = 2570, replace = TRUE)
    in_train_para <- sample(nrow(para),
                            size = as.integer(nrow(para) * 0.8),
                            replace = FALSE)
    myData <- para[in_train_para, ]
    Test <- para[-in_train_para, ]
    rm(Test)
    k = 10
    index <- sample(1:k, nrow(myData), replace = TRUE)
    folds <- 1:k
    myRes <- data.frame()
    for (j in 1:k) {
      training <- subset(myData, index %in% folds[-j])
    testing <- subset(myData, index %in% c(j))
    model_train <- ranger::ranger(pIC50~., data = training, write.forest = TRUE, save.memory = TRUE)
    prediction <- predict(model_train, testing)
    prediction <- prediction$predictions
    
    ok <- data.frame(obs = testing$pIC50, pred = prediction)
    value <- rbind(myRes, ok)
    }
    rm(myData)
    rm(para)
    rm(in_trian_para)
    rm(training)
    rm(testing)
    rm(prediction)
    labeling <- c("obs", "pred")
    colnames(value) <- labeling
    result <- caret::defaultSummary(value)
    result_rm2 <- rm2(value$obs, value$pred)
    names(result_rm2) <- "rm2"
    results_reverse <- rm2.reverse(value$obs, value$pred)
    names(results_reverse) <- "reverse.rm2"
    result_average_rm2 <- average.rm2(value$obs, value$pred)
    names(result_average_rm2) <- "average.rm2"
    result_delta <- delta.rm2(value$obs, value$pred)
    names(result_delta) <- "delta.rm"
    
    results[[i]] <- c(result, result_rm2, results_reverse, result_average_rm2, result_delta)
  }
  return(results)
}

rf_10_CV <- function(x) {
  ok <- rf_cross_validation(x)
  data <- data.frame(ok)
  result <- mean_and_sd(data)
  df <- data.frame(result)
  R2_and_RMSE <- t(df)
  label <- c("RMSE_Mean", "Rsquared_Mean", "RM2_Mean", "Reverse_RM2_Mean", "Average_RM2_Mean", "Delta_RM2_Mean",
             "RMSE_SD", "Rsquared_SD", "RM2_SD", "Reverse_RM2_SD", "Average_RM2_SD", "Delta_RM2_SD")
  colnames(R2_and_RMSE) <- label
  return(R2_and_RMSE)
}


randomForest_testing <- function(x){
  library(parallel)
  library(doSNOW)
  cl <- makeCluster(8)
  registerDoSNOW(cl)
  
  R2 <- function(y, equation, ... ){
  1 - (sum((y-predict(equation))^2)/sum((y-mean(y))^2))
}
rm2 <- function(y, x, ... ){  
  if ((R2(y,(lm(y ~ x)))) > R2(y,(lm(y ~ -1 + x)))) { 
    return(R2(y,(lm(y ~ x)))*( 1-(sqrt(R2(y,(lm(y ~ x)))-R2(y,(lm(y ~ -1 + x)))))))
  } else { 
    return(R2(y,(lm(y ~ x))))
  } 
}
rm2.reverse <- function(y, x, ... ){
  return(R2(x,(lm(x ~ y)))*( 1-(sqrt(R2(x,(lm(x ~ y)))-R2(x,(lm(x ~ -1 + y)))))))
}
average.rm2 <- function(y, x, ... ){
  if ((R2(y,(lm(y ~ x)))) > R2(y,(lm(y ~ -1 + x)))) {
    return(((R2(y,(lm(y ~ x)))*( 1-(sqrt(R2(y,(lm(y ~ x)))-R2(y,(lm(y ~ -1 + x))))))+ R2(x,(lm(x ~ y)))*( 1-(sqrt(R2(x,(lm(x ~ y)))-R2(x,(lm(x ~ -1 + y))))))))/2)
  } else { 
    return(((R2(y,(lm(y ~ x))))  + (R2(x,(lm(x ~ y)))*( 1-(sqrt(R2(x,(lm(x ~ y)))-R2(x,(lm(x ~ -1 + y)))))))  )/2)
  }
}
delta.rm2 <- function(y, x, ... ){
  if ((R2(y,(lm(y ~ x)))) > R2(y,(lm(y ~ -1 + x)))) {
    return(abs((R2(y,(lm(y ~ x)))*( 1-(sqrt(R2(y,(lm(y ~ x)))-R2(y,(lm(y ~ -1 + x))))))  -  R2(x,(lm(x ~ y)))*( 1-(sqrt(R2(x,(lm(x ~ y)))-R2(x,(lm(x ~ -1 + y)))))))))
  } else { 
    return(abs((R2(y,(lm(y ~ x)))) - (R2(x,(lm(x ~ y)))*( 1-(sqrt(R2(x,(lm(x ~ y)))-R2(x,(lm(x ~ -1 + y)))))))  ))
  }
}

  
  results <- list(100)
  results <- foreach(i = 1:100 ) %dopar% {
    
    x <- na.omit(x)
    para <- dplyr::sample_n(x, size = 2570, replace = TRUE)
    in_train_para <- sample(nrow(para),
                            size = as.integer(nrow(para) * 0.8),
                            replace = FALSE)
    Train <- para[in_train_para, ]
    Test <- para[-in_train_para, ]
    model_train <- ranger::ranger(pIC50~., data = Train, write.forest = TRUE, save.memory = TRUE)
    #actual <- train$Activity
    prediction <- predict(model_train, Test)
    prediction <- prediction$predictions
    value <- data.frame(obs = Test$pIC50, pred = prediction)
    rm(Train)
    rm(Test)
    rm(para)
    rm(in_train_para)
    rm(prediction)
    labeling <- c("obs", "pred")
    colnames(value) <- labeling
    result <- caret::defaultSummary(value)
    result_rm2 <- rm2(value$obs, value$pred)
    names(result_rm2) <- "rm2"
    results_reverse <- rm2.reverse(value$obs, value$pred)
    names(results_reverse) <- "reverse.rm2"
    result_average_rm2 <- average.rm2(value$obs, value$pred)
    names(result_average_rm2) <- "average.rm2"
    result_delta <- delta.rm2(value$obs, value$pred)
    names(result_delta) <- "delta.rm"
    
    results[[i]] <- c(result, result_rm2, results_reverse, result_average_rm2, result_delta)
  }
  return(results)
  stopCluster(cl)
}

randomForest_test <- function(x) {
  ok <- randomForest_testing(x)
  data <- data.frame(ok)
  result <- mean_and_sd(data)
  df <- data.frame(result)
  R2_and_RMSE <- t(df)
  label <- c("RMSE_Mean", "Rsquared_Mean", "RM2_Mean", "Reverse_RM2_Mean", "Average_RM2_Mean", "Delta_RM2_Mean",
             "RMSE_SD", "Rsquared_SD", "RM2_SD", "Reverse_RM2_SD", "Average_RM2_SD", "Delta_RM2_SD")
  colnames(R2_and_RMSE) <- label
  return(R2_and_RMSE)
}


```

### Training results for 12 data frame with random forest 

```{r, cache= TRUE, error = FALSE, warning=FALSE, message=FALSE}
input <- readRDS("data.Rds")
training_results <- lapply(input, function(x) {
  results <- randomForest_train(x)
  return(results)
})
training_results
```

### 10-Fold CV results for 12 data frame with random forest 

```{r, cache= TRUE, error = FALSE, warning=FALSE, message=FALSE}
input <- readRDS("data.Rds")
cross_validation_results <- lapply(input, function(x) {
  results <- rf_10_CV(x)
  return(results)
})
cross_validation_results

```

### Testing results for 12 data frame with random forest 

```{r, cache= TRUE, error = FALSE, warning=FALSE, message=FALSE}
input <- readRDS("data.Rds")
testing_results <- lapply(input, function(x) {
  results <- randomForest_test(x)
  return(results)
})
testing_results

```
