# Supplementary material for: Probing the origins of human acetylcholinesterase inhibition via QSAR modeling and molecular docking
Source: PeerJ. 2016 Aug 9;4:e2322. doi: 10.7717/peerj.2322 (PMC4991866; doi:10.7717/peerj.2322)
Supplement: Data S2 [file peerj-04-2322-s003.zip › R mark down/Scrambling.Rmd]

---
title: "Y-permutation Plot"
author: Saw Simeon, Nuttapat Anuwongcharoen, Watshara Shoombuatong, Aijaz Ahmad Malik,
  Virapong Prachayasittikul, Jarl E. S. Wikberg and Chanin Nantasenamat
date: "June 10, 2016"
output: pdf_document
---

## Function For Creating the Scrambling Plot

```{r, tidy = TRUE}

scrambling_R2 <- function(x) {
  library(doSNOW)
  library(foreach)
  library(parallel)
  cl <- makeCluster(8)
  registerDoSNOW(cl)
  
  results <- list(50)
  results <- foreach (i = 1:50) %dopar% {
    x <- na.omit(x)
    para <- dplyr::sample_n(x, size = 2570, replace = TRUE)
    in_train_para <- sample(nrow(para),
                            size = as.integer(nrow(para) * 0.8),
                            replace = FALSE)
    Train <- para[in_train_para, ]
    Test <- para[-in_train_para, ]
    pIC50 <- gtools::permute(Train$pIC50)
    pIC50 <- data.frame(pIC50)
    fake_data <- cbind(pIC50, Train[, 2:ncol(Train)])
    #ctrl <- caret::trainControl(method = "repeatedcv", number = 10, repeats = 1)
    #tune <- caret::train(pIC50~., data = fake_data, method = "rf",
    #                     trControl  = ctrl, tuneLength = 10)
    fit <- ranger::ranger(pIC50~., data = fake_data, write.forest = TRUE, save.memory = TRUE)
    #actual <- train$Activity
    prediction <- predict(fit, Train)
    prediction <- prediction$predictions
    value <- data.frame(obs = Train$pIC50, pred = prediction)
    
    rm(fit)
    rm(prediction)
    labeling <- c("obs", "pred")
    colnames(value) <- labeling
    results[[i]] <- caret::defaultSummary(value)
  }
  R2 <- data.frame(results)
  R2 <- t(R2)
  R2 <- as.numeric(R2[,2])
  R2 <- round(R2, digits = 5)
  return(R2)
  stopCluster(cl)
}

real_R2 <- function(x) {
  x <- na.omit(x)
  para <- dplyr::sample_n(x, size = 2570, replace = TRUE)
  in_train_para <- sample(nrow(para),
                          size = as.integer(nrow(para) * 0.8),
                          replace = FALSE)
  Train <- para[in_train_para, ]
  Test <- para[-in_train_para, ]
  #ctrl <- caret::trainControl(method = "repeatedcv", number = 10, repeats = 1)
  #tune <- train(pIC50~., data = x, method = "rf",
  #              trControl  = ctrl, tuneLength = 10)
  fit <- ranger::ranger(pIC50~., data = Train, write.forest = TRUE, save.memory = TRUE)
  #actual <- train$Activity
  prediction <- predict(fit, Train)
  prediction <- prediction$predictions
  value <- data.frame(obs = Train$pIC50, pred = prediction)
  labeling <- c("obs", "pred")
  colnames(value) <- labeling
  result <- caret::defaultSummary(value)
  R2 <- as.data.frame(result)
  R2 <- R2[2, ]
  R2 <- round(R2, digits = 5)
  return(R2)
}

scrambling_Q2 <- function(x) {
  library(doSNOW)
  library(foreach)
  library(parallel)
  cl <- makeCluster(8)
  registerDoSNOW(cl)
  
  results <- list(50)
  results <- foreach (i = 1:50) %dopar% {
    para <- dplyr::sample_n(x, size = 2570, replace = TRUE)
  in_train_para <- sample(nrow(para),
                          size = as.integer(nrow(para) * 0.8),
                          replace = FALSE)
  Train <- para[in_train_para, ]
  Test <- para[-in_train_para, ]
    pIC50 <- gtools::permute(Train$pIC50)
    pIC50 <- data.frame(pIC50)
    myData <- cbind(pIC50, Train[, 2:ncol(x)])
    k = 10
    index <- sample(1:k, nrow(myData), replace = TRUE)
    folds <- 1:k
    myRes = data.frame()
    for (j in 1:k) {
      training <- subset(myData, index %in% folds[-j])
      testing <- subset(myData, index %in% c(j))
      #pIC50 <- gtools::permute(training$pIC50)
      #pIC50 <- data.frame(pIC50)
      #fake_data <- cbind(pIC50, training[2:ncol(training)])
      #ctrl <- caret::trainControl(method = "repeatedcv", number = 10, repeats = 1)
      #tune <- caret::train(pIC50~., data = training, method = "rf",
      #                     trControl  = ctrl, tuneLength = 10)
      fit <- ranger::ranger(pIC50~., data = training, write.forest = TRUE, save.memory = TRUE)
      #actual <- train$Activity
      prediction <- predict(fit, testing)
      prediction <- prediction$predictions
      value <- data.frame(obs = testing$pIC50, pred = prediction)
      
      #fit <- randomForest::randomForest(pIC50~., data = training, mtry = tune$bestTune[[1]])
      #prediction <- predict(fit, testing)
      #value <- data.frame( obs = testing$pIC50, pred = prediction)
      myRes <- rbind(myRes, value)}
    value <- myRes
    labeling <- c("obs", "pred")
    rm(tune)
    rm(fit)
    rm(prediction)
    rm(ctrl)
    colnames(value) <- labeling
    results[[i]] <- caret::defaultSummary(value)
  }
  Q2 <- data.frame(results)
  Q2 <- t(Q2)
  Q2 <- as.numeric(Q2[,2])
  Q2 <- round(Q2, digits = 5)
  return(Q2)
  stopCluster(cl)
}


real_Q2 <- function(x) {
  para <- dplyr::sample_n(x, size = 2570, replace = TRUE)
  in_train_para <- sample(nrow(para),
                          size = as.integer(nrow(para) * 0.8),
                          replace = FALSE)
  Train <- para[in_train_para, ]
  Test <- para[-in_train_para, ]
  myData <- Train
  k = 10
  index <- sample(1:k, nrow(myData), replace = TRUE)
  folds <- 1:k
  myRes <- data.frame()
  for (j in 1:k) {
    training <- subset(myData, index %in% folds[-j])
    testing <- subset(myData, index %in% c(j))
    #ctrl <- caret::trainControl(method = "repeatedcv", number = 10, repeats = 1)
    #tune <- train(pIC50~., data = training, method = "rf",
    #              trControl  = ctrl, tuneLength = 10)
    fit <- ranger::ranger(pIC50~., data = training, write.forest = TRUE, save.memory = TRUE)
    #actual <- train$Activity
    prediction <- predict(fit, testing)
    prediction <- prediction$predictions
    value <- data.frame(obs = testing$pIC50, pred = prediction)
    #fit <- randomForest(pIC50~., data = training, mtry = tune$bestTune[[1]])
    #prediction <- predict(fit, testing)
    #value <- data.frame(obs = testing$pIC50, pred = prediction)
    myRes <- rbind(myRes, value)
  }
  value <- myRes
  labeling <- c("obs", "pred")
  colnames(value) <- labeling
  result <- caret::defaultSummary(value)
  Q2 <- as.data.frame(result)
  Q2 <- Q2[2, ]
  Q2 <- round(Q2, digits = 5)
  return(Q2)
}

data_pre <- function(x) {
  fake_R2 <- scrambling_R2(x)
  real_R2 <- real_R2(x)
  fake_Q2 <- scrambling_Q2(x)
  real_Q2 <- real_Q2(x)
  fake_R2 <- as.data.frame(fake_R2)
  fake_R2$Label <- "Fake"
  real_R2 <- as.data.frame(real_R2)
  real_R2$Label <- "Real"
  fake_Q2 <- as.data.frame(fake_Q2)
  fake_Q2$Label <- "Fake"
  real_Q2 <- as.data.frame(real_Q2)
  real_Q2$Label <- "Real"
  fake <- cbind(fake_R2, fake_Q2)
  real <- cbind(real_R2, real_Q2)
  combine <- data.frame(fake, real)
  return(combine)
}

plot_scrambling <- function(x){
  ok <- data_pre(x)
  colnames(ok) <- c("R2", "Label", "Q2", "Label", "R2", "Label", "Q2", "Label")
  R2 <- ok[c(1, 5)]
  R2 <- reshape2::melt(R2)
  R2 <- R2$value
  R2 <- data.frame(R2)
  Q2 <- ok[c(3, 7)]
  Q2 <- reshape2::melt(Q2)
  Q2 <- Q2$value
  Q2 <- data.frame(Q2)
  Label <- c("Fake", "Fake", "Fake", "Fake", "Fake", "Fake", "Fake", "Fake",
             "Fake", "Fake", "Fake", "Fake", "Fake", "Fake", "Fake", "Fake",
             "Fake", "Fake", "Fake", "Fake", "Fake", "Fake", "Fake", "Fake",
             "Fake", "Fake", "Fake", "Fake", "Fake", "Fake", "Fake", "Fake",
             "Fake", "Fake", "Fake", "Fake", "Fake", "Fake", "Fake", "Fake",
             "Fake", "Fake", "Fake", "Fake", "Fake", "Fake", "Fake", "Fake",
             "Fake", "Fake", "Real", "Real", "Real", "Real", "Real", "Real",
             "Real", "Real", "Real", "Real", "Real", "Real", "Real", "Real",
             "Real", "Real", "Real", "Real", "Real", "Real", "Real", "Real",
             "Real", "Real", "Real", "Real", "Real", "Real", "Real", "Real",
             "Real", "Real", "Real", "Real", "Real", "Real", "Real", "Real",
             "Real", "Real", "Real", "Real", "Real", "Real", "Real", "Real",
             "Real", "Real", "Real", "Real")
  data <- cbind(R2, Q2, Label)
  library(ggplot2)
  plot <- ggplot(data, aes(x = R2, y = Q2, colour = Label)) +
    geom_point(size = 7, colour = "black", aes(fill = factor(Label)), pch = 21, alpha = 0.8) +
    theme(
      legend.position = ("none"),
      axis.text = element_blank(),
      panel.border = element_rect(linetype = "solid", colour = "black", fill = NA, size = 1)) +
    xlab("") + ylab("") + 
    #labs(y = expression(paste(italic(Q^2)))) +
    #labs(x = expression(paste(italic(R^2)))) +
    scale_x_continuous(limits = c(0, 1), breaks = seq(from = 0, to = 1, by = 0.5)) +
    scale_y_continuous(limits = c(0, 1), breaks = seq(from = 0, to = 1, by = 0.5)) 
  #coord_cartesian(ylim = c(0, 1), xlim = c(0, 1))
  return(plot)
}


```

### CDK

```{r, fig.width=10, fig.height=10, error = FALSE, message = FALSE, warning = FALSE, cache= TRUE}
input <- readRDS("data.Rds")
CDK_Fingerprint <- input$FingerPrinter
plot_scrambling(CDK_Fingerprint)

```

### CDK Extended

```{r, fig.width=10, fig.height=10, error = FALSE, message = FALSE, warning = FALSE, cache= TRUE}
input <- readRDS("data.Rds")
Extended_CDK_Fingerprint <- input$Extended_finterPrinter
plot_scrambling(Extended_CDK_Fingerprint)

```

### CDK Graph Only

```{r, fig.width=10, fig.height=10, error = FALSE, message = FALSE, warning = FALSE, cache= TRUE}
input <- readRDS("data.Rds")
Graph_CDK_Fingerprint <- input$GraphOnly_FingerPrinter
plot_scrambling(Graph_CDK_Fingerprint)

```

### E-State

```{r, fig.width=10, fig.height=10, error = FALSE, message = FALSE, warning = FALSE, cache= TRUE}
input <- readRDS("data.Rds")
E_state_Fingerprint <- input$Estate_FingerPrinter
plot_scrambling(E_state_Fingerprint)

```

### MACCS

```{r, fig.width=10, fig.height=10, error = FALSE, message = FALSE, warning = FALSE, cache= TRUE}
input <- readRDS("data.Rds")
MACCS_Fingerprint <- input$MACCS_FingerPrinter
plot_scrambling(MACCS_Fingerprint)

```

### PubChem

```{r, fig.width=10, fig.height=10, error = FALSE, message = FALSE, warning = FALSE, cache= TRUE}
input <- readRDS("data.Rds")
PubChem_Fingerprint <- input$Pubchem_FingerPrinter
plot_scrambling(PubChem_Fingerprint)

```

### Substructure

```{r, fig.width=10, fig.height=10, error = FALSE, message = FALSE, warning = FALSE, cache= TRUE}
input <- readRDS("data.Rds")
Substructure <- input$Substructure_fingerPrinter
plot_scrambling(Substructure)

```

### Substructure Count

```{r, fig.width=10, fig.height=10, error = FALSE, message = FALSE, warning = FALSE, cache= TRUE}
input <- readRDS("data.Rds")
Substructure_Count <- input$Substructure_fingerPrintCount
plot_scrambling(Substructure_Count)

```

### Klekota-Roth

```{r, fig.width=10, fig.height=10, error = FALSE, message = FALSE, warning = FALSE, cache= TRUE}
input <- readRDS("data.Rds")
Klekota_Roth <- input$KlekotaRoth_FingerPrinter
plot_scrambling(Klekota_Roth)

```

### Klekota-Roth Count

```{r, fig.width=10, fig.height=10, error = FALSE, message = FALSE, warning = FALSE, cache= TRUE}
input <- readRDS("data.Rds")
Klekota_Roth_Count <- input$KlekotaRoth_FingerprintCount
plot_scrambling(Klekota_Roth_Count)

```

### 2D Atom Pairs

```{r, fig.width=10, fig.height=10, error = FALSE, message = FALSE, warning = FALSE, cache= TRUE}
input <- readRDS("data.Rds")
Atom_Pairs <- input$AtomPairs2D_fingerPrinter
plot_scrambling(Atom_Pairs)

```

### 2D Atom Pairs Count

```{r, fig.width=10, fig.height=10, error = FALSE, message = FALSE, warning = FALSE, cache= TRUE}
input <- readRDS("data.Rds")
Atom_Pairs_Count <- input$AtomPairs2D_fingerPrintCount
plot_scrambling(Atom_Pairs_Count)

```
