# Supplementary material for: Probing the origins of human acetylcholinesterase inhibition via QSAR modeling and molecular docking
Source: PeerJ. 2016 Aug 9;4:e2322. doi: 10.7717/peerj.2322 (PMC4991866; doi:10.7717/peerj.2322)
Supplement: Data S2 [file peerj-04-2322-s003.zip › R mark down/william_data_substructure_count.csv]

	hv	std.error	Label
1	0.00111454931148406	-0.613397295640192	Internal
2	0.000424859570944579	0.524860453790879	Internal
3	0.000520329635094185	-0.0316519364710296	Internal
4	0.00040004484436134	0.490785569181938	Internal
5	0.000847927418289574	-0.843807488557136	Internal
6	0.000631498467340613	-0.00192083706920063	Internal
7	0.00048567489194392	-0.313791361496447	Internal
8	0.0010335278296608	-1.22552917471879	Internal
9	0.000910377304461871	-1.0670638817086	Internal
10	0.000389170163752829	0.325927471699002	Internal
11	0.0005147826822985	0.127432261367949	Internal
12	0.000456269189813253	-0.0901261195407642	Internal
13	0.0130829282892324	5.93773877503636	Internal
14	0.000485661631383246	0.224809428576206	Internal
15	0.000389435425715769	-0.0659004646438738	Internal
16	0.000534909409415012	-0.119006159958728	Internal
17	0.00042125296037149	2.88021079888639	Internal
18	0.000597798582355892	-0.665062736773186	Internal
19	0.000555737201899946	0.131140965759996	Internal
20	0.000919094678475571	0.913150201058412	Internal
21	0.00103692320146276	0.172288847184595	Internal
22	0.000508451403108475	0.105533011874599	Internal
23	0.000444610999743363	-0.320988794636613	Internal
24	0.000509093734182691	-0.0564676064401453	Internal
25	0.000588441273261504	-0.0885714249337528	Internal
26	0.000391050779799512	0.0487257596515883	Internal
27	0.000535477786637304	-0.387641925035183	Internal
28	0.00048176350924416	0.744043639721599	Internal
29	0.000643105512089815	0.147387200976727	Internal
30	0.000489526273202194	0.0927762856739327	Internal
31	0.000398904108152523	0.20029854925502	Internal
32	0.000823459791601478	1.08417290085395	Internal
33	0.000716448932614825	-0.264979655736716	Internal
34	0.000669404006838584	0.028728815295491	Internal
35	0.000479878107744602	0.666790211693783	Internal
36	0.00273533303367888	-0.735898068318859	Internal
37	0.00225644320356774	-0.786657771629171	Internal
38	0.000600347437928936	0.61317969095438	Internal
39	0.000892727315881788	-0.665483502080657	Internal
40	0.000999390408059443	0.597906796397706	Internal
41	0.000513189648535445	-0.469484061815724	Internal
42	0.000757634593006589	-0.233960598108967	Internal
43	0.00054272865058785	0.70103222322516	Internal
44	0.000565260179719777	-0.211811088129311	Internal
45	0.000536189045851191	-0.00782471973888902	Internal
46	0.000426884854130236	0.421673463497287	Internal
47	0.0030658778861568	2.0742923465809	Internal
48	0.000570366250694995	-0.308028549616097	Internal
49	0.000403900541989652	0.720696227327889	Internal
50	0.00150136928347176	1.50142954382243	Internal
51	0.000742361274484065	0.810989662446897	Internal
52	0.00200974595583797	0.287302627875399	Internal
53	0.000391050779799512	-0.314948346535352	Internal
54	0.000722520474539148	-0.141448336944801	Internal
55	0.000456269189813253	0.449186043275802	Internal
56	0.000448976368508232	-0.709154012035079	Internal
57	0.00171072544419169	1.34154810037091	Internal
58	0.000711027946673286	0.241458701457353	Internal
59	0.00048567489194392	-0.313791361496447	Internal
60	0.000954291318204191	0.686415755469284	Internal
61	0.000436678993397565	-0.0140944946794726	Internal
62	0.0186019663804046	7.10437808401687	Internal
63	0.00084678422084352	0.489380832486875	Internal
64	0.000506339506451743	-0.6700984934887	Internal
65	0.000429940998278941	-0.400193002778718	Internal
66	0.000415887293943389	0.800183020800778	Internal
67	0.00170859166655004	-0.332349729769616	Internal
68	0.000910377304461871	-2.85912921042046	Internal
69	0.0005072651507459	-0.284641069499265	Internal
70	0.00103927075381528	1.13070134106507	Internal
71	0.000523596960804099	0.0790149695883731	Internal
72	0.000606690858092278	-0.173281283762876	Internal
73	0.00129762912443976	2.1618814527494	Internal
74	0.000586736157319714	0.0781335079518621	Internal
75	0.000464218350882466	-1.25378427725607	Internal
76	0.000392041044107376	0.0479854380441146	Internal
77	0.000669110745238232	-0.132488469085999	Internal
78	0.00039776302545862	-0.59990720154537	Internal
79	0.000842106738483543	0.208942947166249	Internal
80	0.00219416056970193	-0.482966059979361	Internal
81	0.000715982467657375	2.20667596034849	Internal
82	0.000390291548435332	1.21463339400442	Internal
83	0.000398757456594403	-0.0483358198211994	Internal
84	0.000494659462139876	0.204941324494924	Internal
85	0.000406302063717993	1.84089495373563	Internal
86	0.00044865406216604	-0.108542807187091	Internal
87	0.000709774837834911	0.257000253750203	Internal
88	0.000508451403108475	-0.315872904638485	Internal
89	0.000428376313400616	-0.368441308490017	Internal
90	0.000479891686944898	-0.774484430202108	Internal
91	0.0005147826822985	-0.578015302628236	Internal
92	0.0010298855324658	-1.35561045627674	Internal
93	0.000478685304301008	-0.0229864624001951	Internal
94	0.000544861203728672	-0.272921196071167	Internal
95	0.000510529701037588	-0.50135366012566	Internal
96	0.000509381672301694	-0.0295606215327098	Internal
97	0.000936010036072501	0.0115141786387973	Internal
98	0.000464218350882466	0.180596580655548	Internal
99	0.000755858895414847	0.0424017781696875	Internal
100	0.000716448932614825	-0.723310558027002	Internal
101	0.000792622839795752	1.24823441467997	Internal
102	0.00092119493858663	0.417342684186079	Internal
103	0.000602275351977854	0.229090894650603	Internal
104	0.000570637927001947	-0.244424603956302	Internal
105	0.00200401222135034	-0.389933544751453	Internal
106	0.000770484829265645	1.02896004702719	Internal
107	0.000390433621782691	-0.163295458643124	Internal
108	0.00092119493858663	0.366526609637168	Internal
109	0.000389239814120153	-0.0538305818361066	Internal
110	0.000790717595488839	-0.255166385796248	Internal
111	0.000501471437745992	0.490142900032629	Internal
112	0.000389134019117707	-0.0714900860828342	Internal
113	0.00080154071026121	-1.20368298729845	Internal
114	0.000984151469556685	-0.848369973659057	Internal
115	0.000812031717199118	0.11310299456706	Internal
116	0.000949023481357331	-0.0124340281776589	Internal
117	0.000871994758679269	0.631610077863294	Internal
118	0.00039839567848226	-0.0368266431970753	Internal
119	0.000673093049010506	0.586960070071183	Internal
120	0.000422737794078919	0.562444381032357	Internal
121	0.000428738517780402	1.8145516671518	Internal
122	0.000592476521317765	1.86934029786509	Internal
123	0.000407631436004151	0.303351478706569	Internal
124	0.000445248729174531	-0.665136245282515	Internal
125	0.000549196548846013	0.296763987039239	Internal
126	0.000785516381330336	0.581908017186407	Internal
127	0.000389463100712892	-1.14860899470112	Internal
128	0.000542079824566978	0.877214243495635	Internal
129	0.000447833459865113	-0.210165846534905	Internal
130	0.000567157283309986	-0.25327720742104	Internal
131	0.000389122131226878	-2.11824573288055	Internal
132	0.000505645128726067	-0.432262258070207	Internal
133	0.000585369069489431	0.451695408940909	Internal
134	0.000439606645020831	-0.707284803012558	Internal
135	0.000560156878764318	0.886844661560517	Internal
136	0.000834949554677114	1.96596070037024	Internal
137	0.000653868402077146	-0.64650385237497	Internal
138	0.000599571910619267	0.195851873469981	Internal
139	0.0011481893167789	-0.909600331045798	Internal
140	0.000580482474213424	-0.487630854195111	Internal
141	0.000439800785533671	0.940495940551769	Internal
142	0.00106968608945555	-1.51952071833492	Internal
143	0.000459659952784618	0.102391522946144	Internal
144	0.000892727315881788	-0.0577134499612437	Internal
145	0.000937259643318907	-0.0365031506532111	Internal
146	0.00100598871844131	0.067911313045692	Internal
147	0.000565894771499989	1.27358847286221	Internal
148	0.000886522441072323	0.436797141555065	Internal
149	0.000478228739594539	-0.176793655114461	Internal
150	0.000476303981475416	-0.414533206820328	Internal
151	0.000792073192167566	0.621752116851719	Internal
152	0.000560822285376475	-0.0399564214338707	Internal
153	0.000637931611253634	0.860772007247053	Internal
154	0.000610345730923538	0.526972661055731	Internal
155	0.00117718537678179	0.182452215552581	Internal
156	0.000412482111574412	0.313821560815293	Internal
157	0.00133528592304847	-1.28038691120599	Internal
158	0.000549196548846013	-0.605879211922934	Internal
159	0.000751045189026496	0.540666895013766	Internal
160	0.000402508695120475	-0.437309040895452	Internal
161	0.000471507612359666	0.193818839466719	Internal
162	0.000694411812653179	-0.617921725771079	Internal
163	0.000424082310770884	-0.68220199721923	Internal
164	0.00091133370132847	0.826932599213286	Internal
165	0.000430740558287902	-0.239291740180806	Internal
166	0.00159806371961539	0.834461983750252	Internal
167	0.000408835412727197	-1.06372045967517	Internal
168	0.00107125995474199	-0.26823787468988	Internal
169	0.000892727315881788	-1.0660316094502	Internal
170	0.000513189648535445	0.334553706075286	Internal
171	0.00040863405151856	0.96943654695593	Internal
172	0.000539984955384364	-0.541790784355391	Internal
173	0.000538060724989133	-0.561278909495289	Internal
174	0.0015857378158906	-2.13086521147884	Internal
175	0.000698557191475997	0.470324287947028	Internal
176	0.000412482111574412	0.0672800008463729	Internal
177	0.00131082919462377	1.04531708860118	Internal
178	0.00119702812311286	-0.235757590667607	Internal
179	0.000503985899739864	-0.149540694969409	Internal
180	0.0010335278296608	-1.10180065063109	Internal
181	0.00135628824405842	-0.0683373867061855	Internal
182	0.00115766910622192	-0.666397547103349	Internal
183	0.000586521697173382	-0.64520032784147	Internal
184	0.000627768346251305	-0.0144687078041309	Internal
185	0.00091070693468931	0.478647826605738	Internal
186	0.000728646518457958	0.667918181895429	Internal
187	0.000656479881738398	0.425435980373005	Internal
188	0.000533234932126453	1.03917406480466	Internal
189	0.000482399568633734	-0.244536238776222	Internal
190	0.000728849683785382	-0.370176670861513	Internal
191	0.000654001267008111	1.25637944255578	Internal
192	0.000637931611253634	0.0335853955965962	Internal
193	0.00155341877708473	-0.679377449936598	Internal
194	0.000395790644818037	0.695276136357163	Internal
195	0.000454644913657004	-0.345217879851063	Internal
196	0.000400605707376678	-0.771873380951764	Internal
197	0.000896130441455715	-0.431947835492067	Internal
198	0.000390273361915453	-0.692860103432894	Internal
199	0.000405241568649847	-0.472057029942729	Internal
200	0.000409235509570407	2.114020987888	Internal
201	0.000393717662654991	0.419730430050503	Internal
202	0.000497258140548793	-0.871920686775372	Internal
203	0.000438658534179182	1.18084778920999	Internal
204	0.000411698708553767	-0.330261382188837	Internal
205	0.00101101725335339	0.308330819580411	Internal
206	0.000782331552871748	-0.91134505016629	Internal
207	0.000389105273853421	-0.918779288794697	Internal
208	0.000389324112205568	0.482949432139124	Internal
209	0.00141535844762081	0.680991620592237	Internal
210	0.000423894892393341	-0.158789873523262	Internal
211	0.000599377635813484	0.542506313581154	Internal
212	0.00129078520380205	-0.407643683849758	Internal
213	0.00158297125511336	0.98504176407117	Internal
214	0.00048176350924416	-0.193897870455068	Internal
215	0.000833293996598573	-1.35640534167265	Internal
216	0.000712342682382152	0.114950314649244	Internal
217	0.00128073411568714	0.233134639594008	Internal
218	0.000652439715439886	-0.271466118401803	Internal
219	0.000470218648423765	-0.0304571750835533	Internal
220	0.000452426696770822	-0.199180046654344	Internal
221	0.000765127428902083	-0.234726244363336	Internal
222	0.000391050779799512	0.247539860307633	Internal
223	0.000401548763872136	0.3079783899123	Internal
224	0.000422949856160223	-1.18113581210562	Internal
225	0.000550687434119584	-0.235301590463483	Internal
226	0.000464695275089549	-0.147294398957628	Internal
227	0.000390448814560407	0.994417611442135	Internal
228	0.000427943734373571	-0.102264548959986	Internal
229	0.000632986757068404	0.48128640467577	Internal
230	0.000592476521317765	0.427192767153234	Internal
231	0.000910377304461871	-1.0670638817086	Internal
232	0.000396122751018303	0.102008835658211	Internal
233	0.000481841437572939	-0.0640145100649943	Internal
234	0.00175350495527793	-0.211059720728333	Internal
235	0.00185107414072434	0.447541766654332	Internal
236	0.000853665886528092	0.242536291911798	Internal
237	0.00137510310787594	1.05452550998577	Internal
238	0.000755858895414847	0.620198430391649	Internal
239	0.000399250270536667	0.234826787313826	Internal
240	0.000850626887523323	0.363558505911887	Internal
241	0.000565260179719777	0.416182078838315	Internal
242	0.000684553013044956	-0.792338713078149	Internal
243	0.000885900771802401	0.182064389484593	Internal
244	0.000474125737964003	-0.305208350975607	Internal
245	0.000476567155480052	-0.399174134393217	Internal
246	0.000442076627847421	0.954968700446051	Internal
247	0.00100536805230793	-1.76813385591479	Internal
248	0.000874566300351632	-0.183347217931641	Internal
249	0.000389620485033558	-0.100135107424258	Internal
250	0.000564918036201592	0.0284582449232844	Internal
251	0.00067534958237143	-0.253291055638987	Internal
252	0.00075951442078174	0.40524822119329	Internal
253	0.000523596960804099	0.21803251013096	Internal
254	0.000443539928829867	-0.912440642480809	Internal
255	0.000640432351099958	-0.729461185453293	Internal
256	0.0010335278296608	0.798538359861514	Internal
257	0.00132319389152997	-0.621485280825369	Internal
258	0.00179084148208634	-1.05074352796765	Internal
259	0.00104377673464663	-0.664976385531791	Internal
260	0.000659262549950556	0.311388922399039	Internal
261	0.000763391558458456	0.774454748072293	Internal
262	0.000415581069346457	-0.0221666094884641	Internal
263	0.000448302343581194	-0.183671534873141	Internal
264	0.000470218648423765	-0.170492914265175	Internal
265	0.000594753339586658	-0.604057503436073	Internal
266	0.0003925708717405	-0.721134725928172	Internal
267	0.00043471143248358	0.225176588093449	Internal
268	0.00043132085465116	-1.16470606521065	Internal
269	0.000389371391623884	0.945673382762834	Internal
270	0.000733443796012975	-0.0463289811409917	Internal
271	0.000847927418289574	-0.340488569336788	Internal
272	0.000711402735416617	0.251974868476573	Internal
273	0.00056182890724817	-0.227883803185208	Internal
274	0.00205085651995084	-1.61928216439091	Internal
275	0.00191415539455779	0.137249951074069	Internal
276	0.000496649424488196	-0.060520942952195	Internal
277	0.000852453982513337	0.586926480617207	Internal
278	0.000492340917805086	0.0357540522313032	Internal
279	0.000422979542134239	-0.306789763322591	Internal
280	0.000976729102630615	0.271919037252976	Internal
281	0.00113933766339538	0.980863882551043	Internal
282	0.000676913865711972	0.0500153038607805	Internal
283	0.00048176350924416	-0.469001689038428	Internal
284	0.000693857604062263	1.44046951187543	Internal
285	0.000672028413432422	1.18513367037442	Internal
286	0.00113231256888621	-0.618157391651728	Internal
287	0.000389284803492887	-1.04059976769039	Internal
288	0.000970272946217968	-1.25045870171228	Internal
289	0.000396128658276996	0.605159862606734	Internal
290	0.000799938784847914	1.10906523314359	Internal
291	0.00119638257666343	1.83975368388982	Internal
292	0.00263369029920114	1.49566277269509	Internal
293	0.000439115835094232	0.360275270202611	Internal
294	0.000976729102630615	0.721699530855871	Internal
295	0.00041085691403431	1.59780686575845	Internal
296	0.00180323374953392	-1.00162520870576	Internal
297	0.000413496920950857	-0.567730450696787	Internal
298	0.000533265570958817	0.375297098209043	Internal
299	0.000647696237219472	0.407269478997559	Internal
300	0.00092119493858663	0.290734568450438	Internal
301	0.00040868717141154	0.125458828181831	Internal
302	0.000584400338207197	-0.548617248646337	Internal
303	0.000495780708768827	-0.360025531381068	Internal
304	0.00140082868104769	-1.08458465072398	Internal
305	0.000406431407271282	-1.19510277180819	Internal
306	0.000480397986020012	-0.464152505924273	Internal
307	0.000882867676257889	-0.940640579017423	Internal
308	0.00184842812548555	-0.131386695869827	Internal
309	0.000756393640497398	-0.768585885881006	Internal
310	0.00139814269606303	1.11564655335302	Internal
311	0.000565260179719777	-0.591955738001434	Internal
312	0.00107766584719793	-0.134213693065367	Internal
313	0.00114065034696164	-0.678249347176411	Internal
314	0.000672752690672246	1.12487992440094	Internal
315	0.000638511816244549	0.217841680721361	Internal
316	0.000419988828054439	0.887398570543832	Internal
317	0.000746657815367119	-0.0902864028967803	Internal
318	0.000790703749663096	-1.10592482255507	Internal
319	0.000436875064861489	0.215307410551106	Internal
320	0.000406144419254629	1.12960217045048	Internal
321	0.00068873935056815	0.108946763663671	Internal
322	0.00231813667723444	-3.04097019941944	Internal
323	0.000666730419978189	0.276219202144293	Internal
324	0.000615264579649819	0.0278160997765915	Internal
325	0.000448209958128414	0.853808847959715	Internal
326	0.000900827272611867	1.44324907306814	Internal
327	0.000725625555060622	0.940476377432721	Internal
328	0.000835136125034781	0.139997268898292	Internal
329	0.000728849683785382	-0.754998334152453	Internal
330	0.00160461618091385	2.15945278395418	Internal
331	0.000395455408641431	-0.736135110924704	Internal
332	0.000661412233106428	0.105172494145333	Internal
333	0.000446321952134707	-0.149951504568662	Internal
334	0.00051417235064819	0.12105003152189	Internal
335	0.000513189648535445	-0.328081868571853	Internal
336	0.000562656894500494	0.239288017331921	Internal
337	0.000401842722912567	0.399699484252738	Internal
338	0.000409440433814333	-0.433596818838597	Internal
339	0.000478228739594539	-0.241993167684771	Internal
340	0.000463171139506619	-0.207352613597422	Internal
341	0.00124569676202431	1.26933589321644	Internal
342	0.000654312423712013	0.183039294675379	Internal
343	0.000490544633826717	-0.0048487453347479	Internal
344	0.000389125844378	0.887993564838864	Internal
345	0.000534781044931232	2.37146021850024	Internal
346	0.000487470988866684	1.55023796577495	Internal
347	0.000680237428221212	0.533179882633083	Internal
348	0.000532967923106167	-0.533472672622358	Internal
349	0.000534235892043364	0.656190179904585	Internal
350	0.000536189045851191	-0.00143228373768596	Internal
351	0.00194280031262014	0.535133558946935	Internal
352	0.0015208053930843	1.04571358576583	Internal
353	0.000465176224055437	-0.713923523213217	Internal
354	0.000903117903638848	0.172526912527486	Internal
355	0.00100832289976129	-0.681978282651695	Internal
356	0.00137425508335476	0.500505603396606	Internal
357	0.000676343880083058	0.866211722423489	Internal
358	0.00048176350924416	0.0397249101751922	Internal
359	0.00108551202218473	-0.249696650983187	Internal
360	0.00122122618044256	0.515664212632264	Internal
361	0.000603498386529539	-0.616053862335098	Internal
362	0.000976729102630615	0.770133110840908	Internal
363	0.000929782211811465	-1.08521385532682	Internal
364	0.000535477786637304	1.06870881836419	Internal
365	0.000402894718431531	-0.0940877974380568	Internal
366	0.00062442100806385	-0.426693257127765	Internal
367	0.000785993158966934	-0.0870228143979065	Internal
368	0.000791660542142586	0.90143414671616	Internal
369	0.000420641940421179	0.292379443819413	Internal
370	0.000496191786832912	0.0571348272314381	Internal
371	0.00206460440249746	0.915604013400841	Internal
372	0.000389371391623884	-0.249563747280515	Internal
373	0.000919841348298527	-0.875914714143137	Internal
374	0.000549196548846013	-0.322718080214461	Internal
375	0.000843993479554724	-0.768383863391969	Internal
376	0.00136567351545736	0.581520433003192	Internal
377	0.000480534468410564	0.147361718726566	Internal
378	0.00049200146631122	-0.218668689962725	Internal
379	0.00141992864741024	1.44102980002507	Internal
380	0.000620752549546695	0.28543968352206	Internal
381	0.000735456053662796	-0.435317075598313	Internal
382	0.00100245316959242	-0.81172536273971	Internal
383	0.000766266908832114	0.303576698039826	Internal
384	0.000536189045851191	1.05298118028599	Internal
385	0.00136867664104912	-0.632366032456177	Internal
386	0.00134442502224329	-0.743597839404907	Internal
387	0.00040445395414695	0.114628513195684	Internal
388	0.000637006241681676	0.201379520969559	Internal
389	0.000465176224055437	-0.00476474828605371	Internal
390	0.000402508695120475	0.116756973468731	Internal
391	0.000761111427452593	0.653694139621589	Internal
392	0.000452783864393642	-0.505250678203655	Internal
393	0.000549196548846013	-0.831144368273836	Internal
394	0.000389194845809266	-0.424043405626266	Internal
395	0.000922708145537158	1.02074132866414	Internal
396	0.000412685628671974	0.97269607397204	Internal
397	0.000784081237814425	-0.0428042165991708	Internal
398	0.00070501021176733	-0.595406772418587	Internal
399	0.000618068968134389	0.742728792284786	Internal
400	0.000445248729174531	-2.80840449349216	Internal
401	0.000417643233707405	0.315670269894646	Internal
402	0.000405201285075092	-0.235257056638126	Internal
403	0.000526992068162149	-0.632481152738663	Internal
404	0.000546173260404173	-0.0869360100571472	Internal
405	0.00073379015872067	-0.127950587646341	Internal
406	0.00111327070558357	1.70380487041255	Internal
407	0.00132068469536572	0.253618550584314	Internal
408	0.000422676835036747	0.22074815210442	Internal
409	0.000764151098788972	-0.463945734173708	Internal
410	0.000728849683785382	-0.0623141464721975	Internal
411	0.000400708323002771	-0.0179800180082612	Internal
412	0.000495418674937154	-0.622475492229728	Internal
413	0.00179525176438348	-0.970726404035104	Internal
414	0.00191262752269152	1.0918323568077	Internal
415	0.000456430941724134	-0.0913539576611451	Internal
416	0.000399673850306216	0.0940786473109404	Internal
417	0.000654001267008111	1.00535810326804	Internal
418	0.000520329635094185	0.187100830349529	Internal
419	0.000393567752145536	1.37746116215208	Internal
420	0.000543459984542541	-0.250049593310283	Internal
421	0.000773502148315161	-0.302267643108034	Internal
422	0.000475725305023644	-1.50850637619737	Internal
423	0.000584400338207197	-1.21472862955831	Internal
424	0.000492029937817678	-0.0157518596794886	Internal
425	0.000441167123956818	-0.0651700875628385	Internal
426	0.000394941806897401	-1.03207077592146	Internal
427	0.000757168095680849	-0.376732732743775	Internal
428	0.000864796081947235	0.416763446094976	Internal
429	0.000588685737421122	-0.528127084756695	Internal
430	0.000436347179384737	0.166109873145263	Internal
431	0.000513189648535445	0.0767268728706539	Internal
432	0.000391351222449271	0.389308522616926	Internal
433	0.000450084155094715	0.979828190120999	Internal
434	0.000413832233275328	-0.649926299768499	Internal
435	0.000651011413311764	-1.45581764021295	Internal
436	0.000886522441072323	0.529564894100733	Internal
437	0.000975306584202843	-1.58127416738868	Internal
438	0.00141500716193824	0.0401209025646604	Internal
439	0.000584400338207197	-0.0491308744467781	Internal
440	0.00170859166655004	0.258388733105549	Internal
441	0.00080154071026121	-1.25902777314461	Internal
442	0.000565255307478228	-0.266300749810383	Internal
443	0.000457442551766065	0.343818744054176	Internal
444	0.00220884767166063	-1.26065079993248	Internal
445	0.000399517762253227	-0.439879353195719	Internal
446	0.000696247665561691	0.133969018575872	Internal
447	0.000390448814560407	0.35931906898505	Internal
448	0.00039839567848226	-0.0391620303971364	Internal
449	0.00043471143248358	-0.589383702240996	Internal
450	0.00038925278908906	-0.163159799242495	Internal
451	0.0015225593182433	1.98556507601853	Internal
452	0.000673330650258702	0.204227957808231	Internal
453	0.0011651741833826	-2.02765329315698	Internal
454	0.00172945325762008	1.22434118359719	Internal
455	0.000759022288660499	1.03832454240247	Internal
456	0.000647362302000996	0.140376410626627	Internal
457	0.000398747197304601	0.906718154698308	Internal
458	0.000924514442430364	0.866383098294744	Internal
459	0.000976729102630615	1.54865733261305	Internal
460	0.00125389719173816	1.85869994116663	Internal
461	0.000436678993397565	0.605313297772662	Internal
462	0.000767594539436487	-0.649702370048589	Internal
463	0.000565260179719777	-0.721734626502053	Internal
464	0.00100832289976129	-0.0350360502888101	Internal
465	0.00123195637644784	0.330773716405553	Internal
466	0.000519274066938484	-0.0889813204761353	Internal
467	0.000794441712602642	0.859261360098986	Internal
468	0.000728849683785382	-2.12779843211024	Internal
469	0.000456269189813253	-0.255989525110945	Internal
470	0.000489526273202194	1.14426390152301	Internal
471	0.000666730419978189	-0.047088500262747	Internal
472	0.0033124891313178	2.58510121466698	Internal
473	0.000523596960804099	0.288224128268605	Internal
474	0.000451944506025671	0.107806412482916	Internal
475	0.000646095003262301	1.40372076664	Internal
476	0.000422676835036747	-0.896174995208403	Internal
477	0.000919979107563095	1.60555340922632	Internal
478	0.000393717662654991	0.29157017916592	Internal
479	0.000513189648535445	0.0538513639190571	Internal
480	0.0003925708717405	-1.35940306433866	Internal
481	0.000735907632841055	0.561642286996234	Internal
482	0.000420438175678548	0.0164416787957384	Internal
483	0.000395790644818037	-0.104689507558198	Internal
484	0.000523652441245541	0.0706843246590294	Internal
485	0.00216632157998961	-0.838543937735519	Internal
486	0.000389105273853421	-0.201097227891256	Internal
487	0.000453471599941996	-0.112290298445525	Internal
488	0.000501427486097899	-0.059857273741508	Internal
489	0.000430509661546069	-0.749578733966226	Internal
490	0.000391644079392536	-0.335743926812717	Internal
491	0.000447606543005379	0.300975187769894	Internal
492	0.00129560045495749	0.250074013164934	Internal
493	0.000773502148315161	-1.28794383839601	Internal
494	0.000437071010129464	-0.318278740817345	Internal
495	0.000389105273853421	-0.048129545247365	Internal
496	0.000391050779799512	0.658400754897471	Internal
497	0.000536189045851191	0.756470772296553	Internal
498	0.000710617479321699	-0.0352650292812953	Internal
499	0.000400605707376678	-0.326837548686628	Internal
500	0.000582320287067726	-0.730113004470228	Internal
501	0.000636926751676451	0.208249299638403	Internal
502	0.000436669850258703	-0.349884829503982	Internal
503	0.000422949856160223	-0.732394785302122	Internal
504	0.000419444089219517	-1.27110097000672	Internal
505	0.000637931611253634	0.468601937656482	Internal
506	0.000813240125268818	0.210079912809406	Internal
507	0.000832684176675243	-0.156788586553617	Internal
508	0.00062442100806385	-0.159905856101302	Internal
509	0.00107604753011938	1.02890273553581	Internal
510	0.000464581670955062	-0.0333064149010484	Internal
511	0.000935993878664036	-0.359951822280911	Internal
512	0.000742361274484065	-1.09215453894664	Internal
513	0.000551280077064838	1.59150013416218	Internal
514	0.000513189648535445	-0.620423799606817	Internal
515	0.00078600047238191	-0.256978970365945	Internal
516	0.000525741885839613	0.083839366339556	Internal
517	0.000450084155094715	1.12422584532204	Internal
518	0.000722520474539148	-0.303392625157812	Internal
519	0.000393285354806396	-0.60437165732499	Internal
520	0.00057438779270354	-1.29177924233389	Internal
521	0.000686142211122917	0.0196536577587637	Internal
522	0.000517573440598136	0.0221812063358454	Internal
523	0.000627447540281754	-0.378750316223657	Internal
524	0.000414865355719932	0.187729278286985	Internal
525	0.000389239814120153	0.216172809473663	Internal
526	0.00056182890724817	-0.227883803185208	Internal
527	0.000703419310972853	0.332989421660393	Internal
528	0.000432179103732118	-0.381806480834773	Internal
529	0.000525474365488756	0.908986615169267	Internal
530	0.000470218648423765	-0.907054287114193	Internal
531	0.000475061160851734	-0.307175454967567	Internal
532	0.000545316996608507	0.0656726292172925	Internal
533	0.000391147219560464	0.2948796050231	Internal
534	0.00039229038643752	0.745393216188427	Internal
535	0.000396285206994423	-0.897017303212339	Internal
536	0.000653046899385006	0.904188819138985	Internal
537	0.000424705518502978	0.120112848849319	Internal
538	0.000485661631383246	-0.00728441353758579	Internal
539	0.000442504848563565	0.028751354744135	Internal
540	0.00109382025273739	1.94724477868579	Internal
541	0.00292062644629721	-1.37748367480105	Internal
542	0.000422949856160223	-0.309977854504221	Internal
543	0.00039381921096297	0.0426736735728228	Internal
544	0.000535477786637304	0.421601999681531	Internal
545	0.000513189648535445	-0.460982917566322	Internal
546	0.000389711509745873	0.0510370312369693	Internal
547	0.00172776177095414	0.0859086161197391	Internal
548	0.000482726344029667	0.00223360867724161	Internal
549	0.00040169502510123	-0.18023958431611	Internal
550	0.000487014062334231	-0.112519884738439	Internal
551	0.00278933526543019	-1.00067492620928	Internal
552	0.000398757456594403	-0.177920657106865	Internal
553	0.00217999651030028	-1.72312310811277	Internal
554	0.00118980604466374	-0.563045218351968	Internal
555	0.00045978658653181	0.37420052557004	Internal
556	0.00124569676202431	0.62174891278108	Internal
557	0.000724197137660133	0.842092218288852	Internal
558	0.000669025123022584	0.903270824072707	Internal
559	0.00111480150481406	-0.134296000969011	Internal
560	0.00095267438997519	0.482983648505899	Internal
561	0.00080666583466608	0.26452002990645	Internal
562	0.000618587965262377	-1.42452035088091	Internal
563	0.00136740477474326	1.09031603128708	Internal
564	0.000539984955384364	0.21864430042853	Internal
565	0.000543459984542541	-0.904351336325857	Internal
566	0.000408432856241987	0.278711515491312	Internal
567	0.000409798043665621	-0.00728555802359543	Internal
568	0.000733215034664664	0.828123773081469	Internal
569	0.000536189045851191	0.174203964513095	Internal
570	0.000503985899739864	-0.344035564220164	Internal
571	0.000413496920950857	-0.281636853011435	Internal
572	0.000402294584762403	-0.039446085209406	Internal
573	0.000450087021778399	0.658152500512186	Internal
574	0.00143068085148281	-0.306714001530362	Internal
575	0.00057438779270354	1.37753945958534	Internal
576	0.000728646518457958	-4.50141682220441	Internal
577	0.000506193594591393	-0.257778076967563	Internal
578	0.00191104299967687	-0.821148385576479	Internal
579	0.000859282390728562	0.238543960127854	Internal
580	0.000390775339595963	-0.368492858918814	Internal
581	0.00181602703265064	1.67997805174792	Internal
582	0.000459965941006966	1.19465494297589	Internal
583	0.000975220835766707	0.34959003070075	Internal
584	0.000525845178972986	-0.114200497967236	Internal
585	0.0006722697147054	-0.0877918944884714	Internal
586	0.00109740567677894	0.915235083045447	Internal
587	0.000813240125268818	0.812841500070048	Internal
588	0.00117263200381138	1.63529191099025	Internal
589	0.000485556884271605	0.54420443997833	Internal
590	0.00154873050374416	-0.555055548440529	Internal
591	0.00116753022763708	-1.07058987419149	Internal
592	0.000395786960226119	-0.185317677349247	Internal
593	0.00132212053533218	-0.704536696029192	Internal
594	0.00102954496705207	0.0257694465423512	Internal
595	0.000533751484691731	1.22255200497591	Internal
596	0.000406144419254629	-0.64704679911954	Internal
597	0.00112301929079208	-1.05941029739967	Internal
598	0.00040586019755782	-0.312118761521354	Internal
599	0.000535477786637304	-1.42357449277494	Internal
600	0.000464757386087317	-0.658189243866211	Internal
601	0.000442504848563565	-0.859129400798948	Internal
602	0.000682754651833663	0.0843909997338433	Internal
603	0.00067534958237143	-0.384956744473633	Internal
604	0.000393717662654991	-0.0153134848944413	Internal
605	0.0016046181569588	-0.00716193855291426	Internal
606	0.00134442502224329	-0.42436398501422	Internal
607	0.000509812879716106	-0.130710703716007	Internal
608	0.000842958771225844	-0.222986786365028	Internal
609	0.000389396212881262	0.144961483998888	Internal
610	0.00199852436801393	1.17909336884164	Internal
611	0.000684553013044956	-0.582511662423557	Internal
612	0.000652126706651401	0.180272669820384	Internal
613	0.000830080124976944	0.442866321214528	Internal
614	0.000511897979860713	-0.0972007556489377	Internal
615	0.000467556345882134	0.272834666644597	Internal
616	0.000551005323584794	0.0224737177152035	Internal
617	0.000813240125268818	0.283893457872471	Internal
618	0.000506631042232628	0.636582014638243	Internal
619	0.000542079824566978	-0.781298814821851	Internal
620	0.000400838502624636	0.33743107353456	Internal
621	0.000510312532737342	0.0698349454881446	Internal
622	0.000446889800281862	-0.856001527667516	Internal
623	0.000389930980324874	-0.0947830500556295	Internal
624	0.000871994758679269	-0.250633708193375	Internal
625	0.000599863027647574	-0.00840098696664687	Internal
626	0.000947383288244471	0.522545694899945	Internal
627	0.000735456053662796	-0.643914207351284	Internal
628	0.000650868451760125	-0.0895933835384113	Internal
629	0.000503985899739864	-1.34184278304735	Internal
630	0.000467203464842155	0.357338598439552	Internal
631	0.000475777167624293	-0.144394056224789	Internal
632	0.000493271248564355	-0.163649949930731	Internal
633	0.00143225713443524	-1.09948581437362	Internal
634	0.00039839567848226	0.0556884147954935	Internal
635	0.000389111800113935	-0.713002280315252	Internal
636	0.000390448814560407	-1.20914239636478	Internal
637	0.00225936252593581	1.21370935049771	Internal
638	0.000412482111574412	-0.455829840713947	Internal
639	0.000453254733261912	-0.343908966604968	Internal
640	0.000795365227945772	0.988117684188257	Internal
641	0.00108847118983859	-0.781599914432722	Internal
642	0.000876568799674405	-2.27588311390101	Internal
643	0.000919502297135408	-0.35418478030722	Internal
644	0.00106174654793932	1.61210445541445	Internal
645	0.000616806464539514	0.494195435485113	Internal
646	0.000535477786637304	-0.0845453831005548	Internal
647	0.000980203369471854	-0.419795002851407	Internal
648	0.000863848873223485	-0.225346235127642	Internal
649	0.00112724445156031	-0.0377657978626739	Internal
650	0.000830080124976944	0.218994233510026	Internal
651	0.000929782211811465	0.0518128248435736	Internal
652	0.00080154071026121	-1.37155409945381	Internal
653	0.000887257244927667	0.257750464982953	Internal
654	0.000523596960804099	-0.0941491889117646	Internal
655	0.00139169458710565	0.82856971082579	Internal
656	0.000503254991152484	1.05562540469367	Internal
657	0.00192147969977646	0.14891067399156	Internal
658	0.00111750660893311	0.112069109740223	Internal
659	0.00067534958237143	-0.330972124344181	Internal
660	0.00171072544419169	1.13356714944652	Internal
661	0.000510243250416643	0.419212588656782	Internal
662	0.000757168095680849	-0.638089280456545	Internal
663	0.000716448932614825	-0.368676751990576	Internal
664	0.00070501021176733	0.167314117171847	Internal
665	0.000800526260527086	-0.158791435410029	Internal
666	0.000761895883058114	-0.751272998071786	Internal
667	0.000482726344029667	-1.05223610351572	Internal
668	0.000723246920092368	0.49814472534735	Internal
669	0.00133304753745609	-0.421995377667241	Internal
670	0.00039384800097029	-1.67342340712219	Internal
671	0.000413496920950857	0.222563914059532	Internal
672	0.000422764907447166	0.321897691153084	Internal
673	0.000448372482099255	-0.448701990733921	Internal
674	0.000451944506025671	1.15301058666221	Internal
675	0.000666900535580496	-0.0308880063025458	Internal
676	0.000398757456594403	-0.0682175718253502	Internal
677	0.00105976346167415	3.99170114947352	Internal
678	0.00038984273114956	-0.769679344292225	Internal
679	0.00136117821798969	-0.576739324509559	Internal
680	0.000506633874927229	-0.111760785351281	Internal
681	0.00215310500437338	-0.936923347865052	Internal
682	0.00058945653991014	-0.0726570698283376	Internal
683	0.000630551619075864	-0.607261490169877	Internal
684	0.000669110745238232	0.853477475494575	Internal
685	0.000432736727219154	1.97525160039457	Internal
686	0.000586521697173382	-0.64520032784147	Internal
687	0.000742361274484065	-0.515027069035717	Internal
688	0.000596453057135943	-0.213418697446871	Internal
689	0.000962943732720268	-1.61982463416972	Internal
690	0.00112475002851982	-0.335284264665545	Internal
691	0.000413100360796708	0.143246885668432	Internal
692	0.000808873854893974	0.286585413713558	Internal
693	0.000635429581289231	-0.0599217863326759	Internal
694	0.00186608666281837	-0.720344890653965	Internal
695	0.00068338016826596	0.284288223676291	Internal
696	0.000495780708768827	0.464960969455544	Internal
697	0.000549196548846013	-1.16251325123647	Internal
698	0.00055737025389544	0.951665373826336	Internal
699	0.000910832388701177	0.796552884754457	Internal
700	0.00198679840986519	-0.331429536586255	Internal
701	0.000507637314751674	0.223848705542373	Internal
702	0.00051895580160397	-0.376469126397726	Internal
703	0.00198679840986519	-0.58869917171779	Internal
704	0.000539380675510247	0.774703503807907	Internal
705	0.000641371318324025	-0.177052461450256	Internal
706	0.000535477786637304	-1.34198553885725	Internal
707	0.00062442100806385	-0.537700340696358	Internal
708	0.000394982256228529	0.322805575566462	Internal
709	0.000392425439819375	-0.189765629188255	Internal
710	0.000572495732750098	0.608786074812105	Internal
711	0.00049424485402795	0.49878560766898	Internal
712	0.000490544633826717	1.45388443096286	Internal
713	0.00107970488839266	-0.59763301184782	Internal
714	0.00100245316959242	-2.90409788135309	Internal
715	0.000796528207453414	-0.992716267373319	Internal
716	0.000435029556857198	1.58326674460366	Internal
717	0.000421147242636789	0.368150073737225	Internal
718	0.000436286473523878	-0.680873011507974	Internal
719	0.000790717595488839	0.754675311891129	Internal
720	0.000389760226269959	-0.150125526366472	Internal
721	0.00104554939426377	1.7089564972739	Internal
722	0.000584400338207197	-1.32816271955593	Internal
723	0.0011651741833826	-1.41101251306233	Internal
724	0.000795543324379656	-0.329456407161396	Internal
725	0.000709774837834911	-0.0189284285290335	Internal
726	0.00138031172507654	-0.51005499933425	Internal
727	0.00119636294632609	-0.908887532328322	Internal
728	0.00108469166476219	0.697354540470032	Internal
729	0.00129078520380205	-0.436624955497345	Internal
730	0.000742361274484065	-0.453878424335837	Internal
731	0.000689395569844526	-0.135172040301247	Internal
732	0.000828863171926202	1.30323549253408	Internal
733	0.00042294115291164	-0.612863469275176	Internal
734	0.000405673066741446	-0.241375741994211	Internal
735	0.000498772649418893	-0.00887055903281987	Internal
736	0.000392460034997309	-1.29433936003115	Internal
737	0.00039091980856547	0.151912021948409	Internal
738	0.000503254991152484	-0.231484257087446	Internal
739	0.000571571944640813	0.0508377731153082	Internal
740	0.000580280232447614	-0.709363609504681	Internal
741	0.00106812070704896	1.03673625118526	Internal
742	0.000966363679586068	0.232563468265364	Internal
743	0.000765127428902083	-0.448099339162532	Internal
744	0.000910377304461871	-1.71509191840294	Internal
745	0.00167241695350949	-1.23512566146928	Internal
746	0.000431936629549372	0.0699916937472257	Internal
747	0.00109017924541893	0.857265266992862	Internal
748	0.000651011413311764	1.01698003550013	Internal
749	0.000804440846324132	1.9075944883241	Internal
750	0.000457096862394001	-0.163712471508829	Internal
751	0.000389105273853421	-1.49221956606223	Internal
752	0.000419278972127945	-0.408186464604072	Internal
753	0.000639585768860097	0.094123145629282	Internal
754	0.000710617479321699	0.0284855829469802	Internal
755	0.000555502916977889	-0.225412709547649	Internal
756	0.00115540526568461	-0.141510077714536	Internal
757	0.000728646518457958	0.158188511392641	Internal
758	0.000535477786637304	0.363585999610787	Internal
759	0.000633736646337673	-0.60086930380453	Internal
760	0.000393567752145536	1.24093325440214	Internal
761	0.000577081913813616	0.72364570832085	Internal
762	0.000516182439128858	-0.0272172507223356	Internal
763	0.00100536805230793	-0.569937247963029	Internal
764	0.000623846653249131	0.695066318647349	Internal
765	0.000533622457742548	-0.406181217263261	Internal
766	0.000537841784660871	0.215450896336963	Internal
767	0.000999863151208161	0.720955923685912	Internal
768	0.000468070801224258	0.164287882450621	Internal
769	0.00166063836693646	-0.403659982100564	Internal
770	0.00160185128116601	-0.0436108800847721	Internal
771	0.00155817879535659	-1.62666990864627	Internal
772	0.000394941806897401	-0.313656359330926	Internal
773	0.000953559340478903	-1.84331649031117	Internal
774	0.00199530595564152	-1.57643125165157	Internal
775	0.000935993878664036	-0.359951822280911	Internal
776	0.00067534958237143	-0.850220147467256	Internal
777	0.000414519859289269	-0.308676996697885	Internal
778	0.000481188908445061	0.199653673219904	Internal
779	0.000605159466673126	-0.46459244223436	Internal
780	0.000629491475479573	0.953299208531846	Internal
781	0.00039392325994677	0.425624366207132	Internal
782	0.000625924785434345	-0.852979190751858	Internal
783	0.00101435650238631	-0.310228409315198	Internal
784	0.000401842722912567	0.399699484252738	Internal
785	0.000892956428974541	0.815875612191923	Internal
786	0.000389396212881262	0.60294884294483	Internal
787	0.000578278921572273	-0.255858744611982	Internal
788	0.000430540829039863	-0.442561615971932	Internal
789	0.000611689932836746	-0.286583520440259	Internal
790	0.00156058634813176	-0.715518384140564	Internal
791	0.000419444089219517	-0.0660602025947636	Internal
792	0.000670573717374809	-0.17544415093822	Internal
793	0.000494197690055458	-0.365794366256257	Internal
794	0.000441927607356389	-0.297331299636254	Internal
795	0.000536189045851191	0.416526382424568	Internal
796	0.00112724445156031	-1.36288722381566	Internal
797	0.00114278053865613	-0.364009525950541	Internal
798	0.000569502846889841	-0.778304990758422	Internal
799	0.000692837560528851	-1.00639471251596	Internal
800	0.000600820535834074	-0.918655701614444	Internal
801	0.000520329635094185	0.278660642703228	Internal
802	0.000414519859289269	-0.24007205316775	Internal
803	0.000452499909704596	0.50252580480119	Internal
804	0.00045871878945552	-0.647823970997838	Internal
805	0.000438633983176563	0.00684258785108491	Internal
806	0.000681988083616489	-0.191343338003186	Internal
807	0.000766266908832114	-0.62453841955266	Internal
808	0.000607968046581824	-0.0644687124079534	Internal
809	0.00112976513002667	-0.740200365429651	Internal
810	0.000870211042435138	0.940254840359559	Internal
811	0.00197850881007032	2.27283186078148	Internal
812	0.00106851276566742	-0.530651571432512	Internal
813	0.00118119233715931	0.015530737836596	Internal
814	0.000612611537261923	0.490516850370335	Internal
815	0.00039229038643752	0.234307750581722	Internal
816	0.000617889010041773	0.028082171284962	Internal
817	0.000495733201527235	0.21143038883642	Internal
818	0.000616263383744582	-0.206926579703979	Internal
819	0.00109891267097418	-0.623710795299809	Internal
820	0.000560373376328367	1.56583879920017	Internal
821	0.00171072544419169	2.04593891361214	Internal
822	0.000827643002575886	-0.544676418198016	Internal
823	0.000613029030043383	-0.656130402820602	Internal
824	0.000582320287067726	-1.2285150942346	Internal
825	0.00038914508698081	-0.755733486275802	Internal
826	0.000635010116673701	0.0576188541359313	Internal
827	0.000426884854130236	0.0481549941853692	Internal
828	0.000696907739896312	0.397903479266464	Internal
829	0.000646976944470306	0.0547231628516451	Internal
830	0.000404764844834981	0.433149746484033	Internal
831	0.000506193594591393	-0.0734294273530227	Internal
832	0.000446321952134707	0.179226723866285	Internal
833	0.000389242409610617	-0.268474749218491	Internal
834	0.000394548364821036	0.233417454571029	Internal
835	0.000389105273853421	-0.810867967782362	Internal
836	0.000569375102255715	-0.163300437561015	Internal
837	0.000940459323963418	-0.428839807096414	Internal
838	0.00121711908107241	-1.4119708765294	Internal
839	0.000429340220143572	-0.397977316181293	Internal
840	0.000592476521317765	1.15800709962118	Internal
841	0.000414927933265288	-0.0150642679470011	Internal
842	0.00127145589432423	-0.49945361897808	Internal
843	0.000504582189331063	0.0972794495995308	Internal
844	0.000457937674207897	-0.742391045712849	Internal
845	0.000446321952134707	0.202252197029571	Internal
846	0.00132934552507112	1.19995848368454	Internal
847	0.00060389884718376	0.211772024251481	Internal
848	0.00106968608945555	-0.576431648889981	Internal
849	0.000512949716722857	-0.567228589712087	Internal
850	0.000535477786637304	-0.841384243392575	Internal
851	0.000684553013044956	-0.792338713078149	Internal
852	0.000430740558287902	-0.290038637297454	Internal
853	0.000892727315881788	-0.536445762727389	Internal
854	0.00111985667391578	0.813033945484861	Internal
855	0.000392353199701082	-0.62471217881256	Internal
856	0.000479878107744602	0.125290893227484	Internal
857	0.000488415088773871	-0.597276379122828	Internal
858	0.00107766584719793	-0.320175050240084	Internal
859	0.0006452905411238	0.840232612625104	Internal
860	0.00041219907307667	1.08942060782141	Internal
861	0.000972774592461637	-0.0656290644600373	Internal
862	0.000949023481357331	-0.224314522880772	Internal
863	0.000391351222449271	0.444173823782448	Internal
864	0.000605328190151912	-0.0137449625947992	Internal
865	0.000395355602756136	-0.677549925222773	Internal
866	0.00112475002851982	-0.488422622887958	Internal
867	0.000928689317476003	0.669444217429313	Internal
868	0.000390072746156445	-0.374392168827977	Internal
869	0.000513189648535445	0.0144297540083224	Internal
870	0.000605422970107673	0.213240913389911	Internal
871	0.000506776666412183	-0.763718351036885	Internal
872	0.00077317946324927	0.311323646409169	Internal
873	0.000417355065586736	-0.226247985092906	Internal
874	0.000567157283309986	0.0874408296190018	Internal
875	0.000548602107225324	-0.105161148703258	Internal
876	0.000405673066741446	-0.82780058159517	Internal
877	0.000452317832316107	-0.515658288611394	Internal
878	0.000489526273202194	0.788432571401347	Internal
879	0.00144189740298747	-0.652215218483741	Internal
880	0.00103071350868831	0.27770080436651	Internal
881	0.00105415226346548	-0.0209038899887849	Internal
882	0.000390053370041079	1.05251142311301	Internal
883	0.00102087735414279	-0.592558003744845	Internal
884	0.000400838502624636	-0.51476524185873	Internal
885	0.000553501760387804	-0.0672314221927573	Internal
886	0.000528977825274908	0.106422681136399	Internal
887	0.000629491475479573	0.0132921552457127	Internal
888	0.000452317832316107	0.263095967698193	Internal
889	0.000456269189813253	0.449186043275802	Internal
890	0.000578858295358655	0.31144830042082	Internal
891	0.00055049228204225	0.967521504334002	Internal
892	0.00208960778336521	0.456982670422526	Internal
893	0.000535477786637304	0.471122948640882	Internal
894	0.000483041837348667	-1.05426406211209	Internal
895	0.000401548763872136	-0.938697393748337	Internal
896	0.000563529734547172	0.0366964699006199	Internal
897	0.000953559340478903	-0.400280937534476	Internal
898	0.00198679840986519	0.231573184575109	Internal
899	0.000441734925357444	0.0717667960310636	Internal
900	0.000399673850306216	-0.732438105213957	Internal
901	0.000523052161698165	-1.11521066900186	Internal
902	0.000518227789766671	1.40810733400598	Internal
903	0.000465425115576692	-0.698500628125071	Internal
904	0.000709774837834911	0.404501922134411	Internal
905	0.000407992777868708	-1.68186189390693	Internal
906	0.000722520474539148	-0.808153655986605	Internal
907	0.000843993479554724	-0.945611136776656	Internal
908	0.000446299117720066	-0.923935878524352	Internal
909	0.000624285498902479	0.308228983118954	Internal
910	0.000711652302806103	0.521219382395572	Internal
911	0.000615355549546073	0.227421129063775	Internal
912	0.000396728300810968	0.356197924453714	Internal
913	0.000951278814765968	-1.03555578456718	Internal
914	0.000657095766985958	1.77942011537356	Internal
915	0.00191104299967687	-0.379123423883879	Internal
916	0.000439800785533671	0.940495940551769	Internal
917	0.00131681595113618	-0.487135230405822	Internal
918	0.000440276078366133	-0.733101712714887	Internal
919	0.000389371391623884	-0.442734025804919	Internal
920	0.000480959254604597	-0.418838784460078	Internal
921	0.000390037323611672	1.437176994347	Internal
922	0.00114278053865613	-1.61208963590282	Internal
923	0.000405439207834728	-1.34590980547497	Internal
924	0.000389164640305629	-0.0247322611972844	Internal
925	0.000899594960892366	-0.202602497499754	Internal
926	0.000613029030043383	-0.520847512591356	Internal
927	0.000390448814560407	-0.18246529313773	Internal
928	0.00164807391821282	0.579188129341113	Internal
929	0.0013816345147384	-0.12235739581588	Internal
930	0.000739475722360308	-0.35812727167544	Internal
931	0.000600820535834074	-0.284072837867056	Internal
932	0.00133029604393509	0.430709151342272	Internal
933	0.00060428314114997	0.154640939909516	Internal
934	0.000476110495490365	0.0830577959226557	Internal
935	0.000499769328692284	0.714750570723573	Internal
936	0.000637006241681676	0.507508080898399	Internal
937	0.00173673114264595	0.0246514169029142	Internal
938	0.000512524567777564	0.0486897720098378	Internal
939	0.000989238783076806	0.223369743543013	Internal
940	0.000622640971599703	-0.177321844055803	Internal
941	0.00137510310787594	1.1157029139725	Internal
942	0.000416309139230218	0.0784453716130208	Internal
943	0.000564242014244578	0.000816730240866111	Internal
944	0.000391281297941752	0.234824504047565	Internal
945	0.000390301575401553	0.709153504307111	Internal
946	0.000951278814765968	0.146398338054088	Internal
947	0.000571571944640813	-0.281493232600923	Internal
948	0.000570283816240184	0.32463076502017	Internal
949	0.000447645003695867	0.36109478976035	Internal
950	0.000534213929191506	-0.44625381914591	Internal
951	0.00147575329157822	2.25483127007031	Internal
952	0.00193626306835161	0.137787087299393	Internal
953	0.000425514908526989	1.17514020434475	Internal
954	0.000478228739594539	-1.08074577439412	Internal
955	0.000894421325494765	0.071876923525002	Internal
956	0.000616263383744582	0.0415316074996353	Internal
957	0.000535477786637304	-0.841384243392575	Internal
958	0.00051296533046826	-0.65865177397437	Internal
959	0.000637006241681676	-1.41802798685655	Internal
960	0.000408231832882899	0.956196468116637	Internal
961	0.000525741885839613	0.541787423071747	Internal
962	0.000418194425368251	-0.263086710847522	Internal
963	0.00067152020463396	0.360663618533078	Internal
964	0.000523052161698165	-0.589546158053007	Internal
965	0.000709774837834911	0.611849313982508	Internal
966	0.000402294584762403	-0.299780020498416	Internal
967	0.000393419333670246	-0.119310868194528	Internal
968	0.00142445953675072	-0.476640681018238	Internal
969	0.00168311335398452	0.246737028842817	Internal
970	0.00147243686196088	0.516343928628124	Internal
971	0.000657009430283074	-0.889595020675169	Internal
972	0.00077243084366464	1.44963117599387	Internal
973	0.000389537530420124	-0.462959970941747	Internal
974	0.000508451403108475	-0.100485903632902	Internal
975	0.000389478213509933	-0.048839361014108	Internal
976	0.000446132394514768	0.773289757546738	Internal
977	0.000611689932836746	0.401769538731123	Internal
978	0.00039839567848226	-0.0391620303971364	Internal
979	0.00222409530603103	-0.529105180802993	Internal
980	0.000407631436004151	0.753619846330024	Internal
981	0.000421049334695237	-0.247377148762499	Internal
982	0.000429035117020237	0.322685467790623	Internal
983	0.000460542063768969	-0.859369644752394	Internal
984	0.000847927418289574	-0.703744932688588	Internal
985	0.000722520474539148	-0.522893797955572	Internal
986	0.00106595250363769	-0.868028327859271	Internal
987	0.000728849683785382	-1.39261653894602	Internal
988	0.000508451403108475	0.105533011874599	Internal
989	0.000414865355719932	-0.0205144779144844	Internal
990	0.000709774837834911	0.356607188090465	Internal
991	0.000412724101120439	1.15932659625561	Internal
992	0.000507648407664545	0.147779921152718	Internal
993	0.000404764844834981	-0.22571946469969	Internal
994	0.000395954338535474	-0.793399269685246	Internal
995	0.00158806118777659	0.760684705239894	Internal
996	0.000422949856160223	-0.461488566983876	Internal
997	0.0233565248476952	12.0543432666342	Internal
998	0.000544861203728672	-0.272921196071167	Internal
999	0.000437991031931769	-1.31051079876738	Internal
1000	0.000389226677201911	-0.662649460036806	Internal
1001	0.000791660542142586	-1.17321578994934	Internal
1002	0.000470218648423765	0.56471973426107	Internal
1003	0.000489827476013774	-0.148533763843517	Internal
1004	0.00153507680563708	-0.2025577990102	Internal
1005	0.000444420210394163	0.147981654878297	Internal
1006	0.000544861203728672	-0.901084450276614	Internal
1007	0.000444420210394163	-0.0964129348125494	Internal
1008	0.000445248729174531	0.335062821078677	Internal
1009	0.000481196289573134	-0.537115258313755	Internal
1010	0.000887494013071304	0.510685838367081	Internal
1011	0.00044039113360617	0.0931552979388017	Internal
1012	0.00039417443248579	0.17585345747593	Internal
1013	0.000389105273853421	0.627001579307946	Internal
1014	0.000757168095680849	-0.516467017652268	Internal
1015	0.00227405909954669	0.576058241344643	Internal
1016	0.000391351222449271	-0.439959366609469	Internal
1017	0.000649125665203329	0.101375949296465	Internal
1018	0.0015831302077764	-0.676292428205176	Internal
1019	0.000389463100712892	0.397342225752142	Internal
1020	0.000462462654886372	-0.129465790864692	Internal
1021	0.00137250205174719	-0.224925167903928	Internal
1022	0.000444420210394163	0.0487082646602041	Internal
1023	0.00139521185223745	-1.14873850819237	Internal
1024	0.000552197505244531	0.113980334151251	Internal
1025	0.000568268842737608	-0.182977096655762	Internal
1026	0.00182617858414393	-1.26374543083642	Internal
1027	0.00148773795548365	-0.403099738856936	Internal
1028	0.00187307644211177	0.660418149421277	Internal
1029	0.00233005538862813	-1.23231682837435	Internal
1030	0.000391631175574625	-0.920522107066942	Internal
1031	0.00281392663813525	1.35707234599711	Internal
1032	0.000783149987455515	-0.524258481589406	Internal
1033	0.000414852008957949	-0.964194519176354	Internal
1034	0.000459227833254955	-0.673579484265796	Internal
1035	0.000391147219560464	0.00121814495609455	Internal
1036	0.000602652079029658	-0.929149905783706	Internal
1037	0.00171072544419169	1.13446256183274	Internal
1038	0.000688194724781148	0.0843672343453079	Internal
1039	0.00133976863708864	0.322638449787923	Internal
1040	0.000936010036072501	0.27825972959401	Internal
1041	0.00088928079315207	0.329889418406417	Internal
1042	0.000400162048566265	0.0923501117713035	Internal
1043	0.000422398189157092	0.26481331092542	Internal
1044	0.00147468611175792	-0.161131560269185	Internal
1045	0.000534742521308071	2.37126152507624	Internal
1046	0.000584336056758238	0.098696304438726	Internal
1047	0.00041219907307667	0.567051156106825	Internal
1048	0.000637006241681676	-0.586369282110558	Internal
1049	0.000864066714054911	1.14356187573733	Internal
1050	0.000475725305023644	-0.714949475562827	Internal
1051	0.000742361274484065	-1.47104341871275	Internal
1052	0.00296000919747868	-1.12253198467068	Internal
1053	0.000988533146050334	1.7418713089225	Internal
1054	0.00136867664104912	-0.936710243228107	Internal
1055	0.000488056822105755	0.203810059662561	Internal
1056	0.000892727315881788	-0.720067282232789	Internal
1057	0.00104694564318011	-0.642168934656928	Internal
1058	0.000560633009300236	-0.497515872275297	Internal
1059	0.000577685902910159	-0.622549185196031	Internal
1060	0.000595448696561532	-0.781100152863737	Internal
1061	0.00115766910622192	-0.0685431684272266	Internal
1062	0.000650868451760125	-0.00955592920347369	Internal
1063	0.000475725305023644	-0.225681258688309	Internal
1064	0.000442696993367297	0.205726443063232	Internal
1065	0.000550387366787109	-0.304297229451405	Internal
1066	0.000959243111769116	0.84462599910069	Internal
1067	0.000711024946242049	0.138174108872717	Internal
1068	0.000398904108152523	-0.603675025456018	Internal
1069	0.00091223391964919	-0.431201129928767	Internal
1070	0.000583772046376587	-0.0420215730180026	Internal
1071	0.000426884854130236	1.06621863002926	Internal
1072	0.000702390233483706	0.198157911076105	Internal
1073	0.000725032855270805	0.0400424986413547	Internal
1074	0.00067534958237143	-0.252791390170061	Internal
1075	0.000453254733261912	-0.0350604999458648	Internal
1076	0.000389105273853421	-0.240222952739274	Internal
1077	0.000808776526848045	0.132646976784339	Internal
1078	0.000390608165249582	1.20136788393346	Internal
1079	0.000535477786637304	0.363585999610787	Internal
1080	0.00147651622034611	0.186528955859708	Internal
1081	0.000771980715117171	1.16730970200923	Internal
1082	0.000496561119880583	0.322650207482944	Internal
1083	0.000536189045851191	0.581150773607805	Internal
1084	0.000480534468410564	-0.0378658888857513	Internal
1085	0.000621640572809644	0.0433646767648121	Internal
1086	0.00067534958237143	-0.330972124344181	Internal
1087	0.000483140802031491	-0.0743281318076564	Internal
1088	0.000583562263512525	0.711483128227568	Internal
1089	0.0014099602450236	0.64420211652076	Internal
1090	0.000842855627083876	-0.589510048962158	Internal
1091	0.00113620392728064	0.497651372659761	Internal
1092	0.000652439715439886	1.36357631583211	Internal
1093	0.00273533303367888	-0.807217189352494	Internal
1094	0.000523052161698165	-0.293536900826194	Internal
1095	0.000563337564309433	-0.20567676002938	Internal
1096	0.0187658136331647	6.69321690802387	Internal
1097	0.000400838502624636	-0.208486261759878	Internal
1098	0.00170859166655004	-3.5214021485693	Internal
1099	0.000509093734182691	0.00929930243028285	Internal
1100	0.000390768375472335	0.253726640185715	Internal
1101	0.000664947601637261	0.498902164672603	Internal
1102	0.000989238783076806	0.619551024743116	Internal
1103	0.00200489411379576	-0.391299398502094	Internal
1104	0.000838151863080792	1.24423114307835	Internal
1105	0.000702390233483706	0.637814304042639	Internal
1106	0.000592576529013397	-0.0582970622154225	Internal
1107	0.00203141499598954	-1.25318135006636	Internal
1108	0.000415147924605266	0.571497606273504	Internal
1109	0.000571571944640813	0.810462238117701	Internal
1110	0.000446321952134707	-0.302959031671723	Internal
1111	0.00107847929727637	-0.322104143346331	Internal
1112	0.000947662489118509	1.34640030932541	Internal
1113	0.00067534958237143	-0.0952232565629212	Internal
1114	0.0006290517732245	0.558772960989371	Internal
1115	0.000451944506025671	0.479905148594713	Internal
1116	0.00300288727665159	-1.31425362814137	Internal
1117	0.000727983464182235	0.00255096295877117	Internal
1118	0.000854680000830378	-0.211634558687742	Internal
1119	0.000448398000107687	0.106214610055308	Internal
1120	0.000478228739594539	-1.1908188740564	Internal
1121	0.000475681511479878	-0.260947338547845	Internal
1122	0.000433503527342197	-0.51034875432529	Internal
1123	0.000766266908832114	-0.125225227244212	Internal
1124	0.00081752755253879	-0.572632919096579	Internal
1125	0.000389463100712892	0.475056367272597	Internal
1126	0.00077875613040526	0.683188362562781	Internal
1127	0.000460542063768969	0.406439562091268	Internal
1128	0.000503123380157568	-0.115072084605699	Internal
1129	0.000690231253837675	-0.132067872342149	Internal
1130	0.000427094092158343	0.167769749005888	Internal
1131	0.00153507680563708	-0.446227235757603	Internal
1132	0.000404764844834981	-0.986925027086173	Internal
1133	0.000396581676896093	0.454394019549043	Internal
1134	0.000487629813381488	0.161616643545641	Internal
1135	0.000389105273853421	1.04825099428263	Internal
1136	0.000607968046581824	0.58546237476553	Internal
1137	0.0003925708717405	0.327180135686585	Internal
1138	0.000435893453885843	-0.19137166176365	Internal
1139	0.000599956715149722	-0.97826200767282	Internal
1140	0.00142144062569045	0.610604076830481	Internal
1141	0.000608903899851984	0.592110422117442	Internal
1142	0.000558512861871203	0.261211134911791	Internal
1143	0.000510312532737342	-0.542210107002801	Internal
1144	0.000728849683785382	-0.33175705760493	Internal
1145	0.000670573717374809	0.136880443349539	Internal
1146	0.00170859166655004	-2.36070854615534	Internal
1147	0.000585455769871814	-0.0490379082636321	Internal
1148	0.000571571944640813	-0.0871968489724591	Internal
1149	0.000637931611253634	0.151678254385251	Internal
1150	0.00138843109880623	0.625035354857246	Internal
1151	0.000868981602224674	-1.21243857071908	Internal
1152	0.000858911202385829	0.321207402313279	Internal
1153	0.000400838502624636	-1.43687309103776	Internal
1154	0.00064367383352492	0.662238742261989	Internal
1155	0.000393717662654991	0.340649178177506	Internal
1156	0.00039624787744264	-0.394392376176038	Internal
1157	0.000437708593172188	-0.817230855410218	Internal
1158	0.000838151863080792	1.54448164693331	Internal
1159	0.000616172752470392	0.119203453160363	Internal
1160	0.000445052059095455	-0.336789702504778	Internal
1161	0.000853665886528092	0.335146055748859	Internal
1162	0.00102056237883004	-0.704691668105061	Internal
1163	0.000909271749176642	-0.812041548791609	Internal
1164	0.000799938784847914	0.674329132775423	Internal
1165	0.000536189045851191	0.382217166052071	Internal
1166	0.000735456053662796	-1.15461925131133	Internal
1167	0.00103927075381528	0.215462032626749	Internal
1168	0.000390448814560407	-0.0983239583570979	Internal
1169	0.000676343880083058	-0.0314241355593069	Internal
1170	0.0010298855324658	-1.35561045627674	Internal
1171	0.000451944506025671	0.719966238606562	Internal
1172	0.00216587380590724	-0.6067906939597	Internal
1173	0.00088928079315207	0.496127030100983	Internal
1174	0.000432930259807119	0.555254431879934	Internal
1175	0.000401548763872136	-0.602740487117175	Internal
1176	0.00178552652051914	-1.46873595784492	Internal
1177	0.00322553881894563	-0.997046459687843	Internal
1178	0.000389265079142725	0.340287543799973	Internal
1179	0.00118980604466374	-0.702780469611067	Internal
1180	0.000389153902331076	-0.0974168957685678	Internal
1181	0.00056596084060613	-0.143974936483291	Internal
1182	0.000570283816240184	0.758398077566878	Internal
1183	0.000567157283309986	0.320025074855926	Internal
1184	0.000846009719759607	0.635395412687706	Internal
1185	0.000592736453886268	0.733083149791536	Internal
1186	0.000853309279633593	-0.690996316332659	Internal
1187	0.00240891655308357	0.865936906829138	Internal
1188	0.000862969351259165	0.390858117077448	Internal
1189	0.000662620669476321	-0.765698148449304	Internal
1190	0.000494197690055458	-0.979788388208865	Internal
1191	0.000842701021773631	-0.0902790892727455	Internal
1192	0.000561517963211679	0.319165822673665	Internal
1193	0.000571571944640813	1.48975233565523	Internal
1194	0.000696907739896312	-0.37518072745718	Internal
1195	0.000637006241681676	-1.49560822876259	Internal
1196	0.000389371391623884	0.670012737937339	Internal
1197	0.00045978658653181	0.0358914524549363	Internal
1198	0.000528002985485557	0.417585979525638	Internal
1199	0.000634708474592551	0.364433088881044	Internal
1200	0.000749589569330749	-1.0390904741917	Internal
1201	0.000429035117020237	-0.654373245522857	Internal
1202	0.00100536805230793	-0.368530330330729	Internal
1203	0.000812067682464365	0.394851706947013	Internal
1204	0.000391400015736328	0.948248566860608	Internal
1205	0.000633734371578033	0.0589651547844901	Internal
1206	0.000420641940421179	0.654497473516464	Internal
1207	0.000448209958128414	-0.241404719638177	Internal
1208	0.0013488361914406	1.74259759913766	Internal
1209	0.000519231246923018	-0.597916229726968	Internal
1210	0.000399517762253227	-1.72583324433955	Internal
1211	0.000392298601906654	0.486744845244364	Internal
1212	0.000513189648535445	-0.0804899119301067	Internal
1213	0.000925712912402543	0.652439418787679	Internal
1214	0.000415132013085061	-0.35987269799686	Internal
1215	0.0010335278296608	-1.27308269746783	Internal
1216	0.000389107991413889	0.842971379074021	Internal
1217	0.00193949345729171	-1.24879283196094	Internal
1218	0.00134720306825103	0.537896582341633	Internal
1219	0.00136117821798969	-0.032821615462297	Internal
1220	0.00178552652051914	-0.615446977887277	Internal
1221	0.00105976346167415	0.991189255503816	Internal
1222	0.000445372792075574	0.296015370723155	Internal
1223	0.000899594960892366	-0.000573721205055602	Internal
1224	0.000929782211811465	-1.31916552693693	Internal
1225	0.000975306584202843	-1.38951664635712	Internal
1226	0.000706679599028408	0.608321657476103	Internal
1227	0.000688658369170208	-0.223563571094041	Internal
1228	0.000950164395296722	0.256433317061582	Internal
1229	0.000439983074597942	0.0257000665247714	Internal
1230	0.000935206426876813	-0.333895072080942	Internal
1231	0.000613529655243893	1.1151488170399	Internal
1232	0.000504582189331063	-0.0150522599800547	Internal
1233	0.000394941806897401	0.208319106698152	Internal
1234	0.000475151932199521	-0.321721834611383	Internal
1235	0.00174916607512048	-2.33050049794408	Internal
1236	0.000498319383527383	-0.068287589495685	Internal
1237	0.000600347437928936	-0.186696975746983	Internal
1238	0.000929782211811465	-1.12393390772617	Internal
1239	0.000757168095680849	-0.799586724007842	Internal
1240	0.000422473597943439	0.94445802668589	Internal
1241	0.000916333919629277	0.208582299315587	Internal
1242	0.000523986095619555	-0.510765552774985	Internal
1243	0.000394982256228529	0.322805575566462	Internal
1244	0.000930686715314988	0.248024232036621	Internal
1245	0.000817304337560299	-0.29956742608964	Internal
1246	0.000634589942180958	-0.424450894148915	Internal
1247	0.000391567870362214	-0.61498676481821	Internal
1248	0.000389449108573846	0.338704807247612	Internal
1249	0.000757168095680849	-1.50941131339965	Internal
1250	0.00121784094065517	0.243175181801769	Internal
1251	0.000696988452283539	0.0110361712896337	Internal
1252	0.000418602633310575	0.191674375916961	Internal
1253	0.00184842812548555	-1.15150847443897	Internal
1254	0.0011126550074838	-0.423766740682493	Internal
1255	0.000591474123046771	-0.181876882114796	Internal
1256	0.00132212053533218	-0.719481983691245	Internal
1257	0.000663173930903384	0.146526336547607	Internal
1258	0.000616612278375181	-0.553175944842599	Internal
1259	0.000528399643262944	1.0875719111984	Internal
1260	0.000530241486500693	0.2618941205501	Internal
1261	0.000439800785533671	1.27702823043828	Internal
1262	0.000389537771868231	-0.0900235820802876	Internal
1263	0.000660911588660747	0.489186461598077	Internal
1264	0.000565894771499989	1.27358847286221	Internal
1265	0.000720847146581438	0.418461535386526	Internal
1266	0.00132212053533218	-1.19092523683949	Internal
1267	0.000417833480177553	0.349897348848804	Internal
1268	0.000439115835094232	-0.0407293886027987	Internal
1269	0.000708515815176757	-0.154537372486429	Internal
1270	0.000498772649418893	0.00759627581128228	Internal
1271	0.000451189915134743	-0.746013196289044	Internal
1272	0.000417833480177553	-0.397316614532717	Internal
1273	0.000419444089219517	-0.994150556234108	Internal
1274	0.000413496920950857	0.508625476216003	Internal
1275	0.000389105273853421	-1.34567800349775	Internal
1276	0.00044865406216604	-1.13327129996378	Internal
1277	0.000498772649418893	0.00439893393044743	Internal
1278	0.000771980715117171	1.16730970200923	Internal
1279	0.000598403889547924	-0.157729355318047	Internal
1280	0.00058015809414594	-0.122229844660346	Internal
1281	0.000817541853286025	0.136787204885295	Internal
1282	0.000425609045570601	0.117484194560624	Internal
1283	0.000406272229744047	0.53750589859148	Internal
1284	0.000399116544269005	-0.0602410058064688	Internal
1285	0.00054248059331519	0.564885980112661	Internal
1286	0.000547754957073036	0.474507819293435	Internal
1287	0.00039839567848226	-0.0391620303971364	Internal
1288	0.00146232425596889	0.905786873520899	Internal
1289	0.00044865406216604	-0.529391835111772	Internal
1290	0.000469694519097873	-0.891061129513161	Internal
1291	0.000401548155661402	-0.0134985219412512	Internal
1292	0.00198703741993567	1.38721487718886	Internal
1293	0.000460542063768969	-2.40443540528766	Internal
1294	0.000420641940421179	0.49864117732329	Internal
1295	0.000438830618304895	0.386038770148293	Internal
1296	0.000412482111574412	0.371605444627593	Internal
1297	0.000527074709293289	0.579873485259034	Internal
1298	0.000652752798392314	-0.0291575808835448	Internal
1299	0.000416309139230218	-0.649677055661771	Internal
1300	0.00184842812548555	-2.98425812772517	Internal
1301	0.00040868717141154	-0.399693076629679	Internal
1302	0.0020802774158343	1.44470955397456	Internal
1303	0.000389105273853421	0.651647967470624	Internal
1304	0.000808816354541983	-1.03454244003492	Internal
1305	0.0011481893167789	-2.3455175827178	Internal
1306	0.000833905919414469	-0.112437899797012	Internal
1307	0.000764370438489018	1.08582195901964	Internal
1308	0.000523596960804099	0.293554138039458	Internal
1309	0.000490468461979552	-0.319761167530404	Internal
1310	0.00102922970640302	-0.582219348012511	Internal
1311	0.000439994794744076	-0.678719259848159	Internal
1312	0.000456269189813253	0.123283418000341	Internal
1313	0.000689658215854046	0.603104381730722	Internal
1314	0.000512808090838142	0.271795350859649	Internal
1315	0.000485661631383246	-0.691809166425249	Internal
1316	0.00141459168932404	2.03383043861014	Internal
1317	0.00163983105986914	-0.873615163844601	Internal
1318	0.000555737201899946	1.47731526898195	Internal
1319	0.000416561074220379	0.0337490386695363	Internal
1320	0.000394331513216282	-0.552477615116244	Internal
1321	0.000413832233275328	-0.200790660269938	Internal
1322	0.000420438175678548	-0.705185011587124	Internal
1323	0.000416152711997924	0.0891692800970224	Internal
1324	0.000793590698271238	-0.0856240910383226	Internal
1325	0.000432713227640265	-0.947866709252261	Internal
1326	0.000567157283309986	0.320025074855926	Internal
1327	0.00137603384669364	1.41084961021049	Internal
1328	0.000770011866599873	0.523622818970648	Internal
1329	0.000493580492981808	-0.314989611504118	Internal
1330	0.000470218648423765	0.787791959867797	Internal
1331	0.000436678993397565	-0.339828537340601	Internal
1332	0.000690231253837675	0.763499892849191	Internal
1333	0.000618587965262377	-1.09533039068451	Internal
1334	0.000466158321151399	-0.277963755719726	Internal
1335	0.000812031717199118	-0.503091410548497	Internal
1336	0.000523596960804099	-1.54708011590954	Internal
1337	0.0017183106784755	1.59436039451249	Internal
1338	0.000782331552871748	-0.718384806837324	Internal
1339	0.000488415088773871	-0.00254308636956822	Internal
1340	0.000669110745238232	-0.15852225805637	Internal
1341	0.000715386284290546	1.63405550357692	Internal
1342	0.000399116544269005	0.468779237293462	Internal
1343	0.000400137964822545	0.0531578270852726	Internal
1344	0.000902764121762834	1.60219951712816	Internal
1345	0.000929782211811465	-1.45209285428296	Internal
1346	0.000503985899739864	-1.03727822075346	Internal
1347	0.000402294584762403	0.115487482175646	Internal
1348	0.000391281297941752	0.175526317211714	Internal
1349	0.00136867664104912	-1.07644549448721	Internal
1350	0.000696247665561691	0.663821941560946	Internal
1351	0.000556905049300376	0.19388062811067	Internal
1352	0.000412482111574412	1.02020882127059	Internal
1353	0.00362723838617949	-1.87655433129288	Internal
1354	0.0013351489748531	0.704380386545452	Internal
1355	0.000742274818739116	0.933007147409832	Internal
1356	0.000462817166188253	0.726951490139749	Internal
1357	0.000425056751220883	0.483865434790865	Internal
1358	0.000406627701344157	-0.723571205759378	Internal
1359	0.000556905049300376	1.18482113553023	Internal
1360	0.000538060724989133	-0.122563355944875	Internal
1361	0.000469795679618573	0.134586214198915	Internal
1362	0.00057438779270354	-1.7690960992276	Internal
1363	0.000463701092714428	0.41327308576871	Internal
1364	0.000911740426190207	0.879875680460738	Internal
1365	0.000402294584762403	-0.653994348343774	Internal
1366	0.000471336997677705	-0.0546202381947988	Internal
1367	0.000494197690055458	0.627570626751951	Internal
1368	0.000810628246088782	0.430424506281153	Internal
1369	0.000427532439896044	0.393844612393024	Internal
1370	0.000471756479867581	0.0114013115293396	Internal
1371	0.000627768346251305	0.0495906557844728	Internal
1372	0.00039417443248579	0.201569537365318	Internal
1373	0.000587421634362134	-0.3245770925764	Internal
1374	0.00044865406216604	-0.0914579201216198	Internal
1375	0.00039839567848226	-0.0869072778592434	Internal
1376	0.000952921567096948	1.05391574405467	Internal
1377	0.000504729166057547	-0.11910520225069	Internal
1378	0.000473882837028382	0.370755982262634	Internal
1379	0.00171072544419169	1.48575036896353	Internal
1380	0.00158348297390255	0.890188972724821	Internal
1381	0.000498772649418893	0.440456311353827	Internal
1382	0.000396964196812119	0.578156887149075	Internal
1383	0.00042859457916019	0.152762590098821	Internal
1384	0.000813754161147569	0.35432910745194	Internal
1385	0.000588441273261504	0.110508255971959	Internal
1386	0.000456170781503507	0.157477738617043	Internal
1387	0.000890547301102875	-0.339534687367142	Internal
1388	0.000892727315881788	-1.04351454680578	Internal
1389	0.000389242409610617	-0.117437752895288	Internal
1390	0.00122248863124653	2.25511793476122	Internal
1391	0.000516879027056598	0.829637460101036	Internal
1392	0.000604360249685563	2.72863100369196	Internal
1393	0.000424161146329127	-0.476341302753883	Internal
1394	0.00048176350924416	-1.59933724696392	Internal
1395	0.000910377304461871	-0.564327922427627	Internal
1396	0.000582256348887867	-0.184273799327969	Internal
1397	0.00048176350924416	-0.36875357873318	Internal
1398	0.000475829073237112	-1.50920019531052	Internal
1399	0.000582256348887867	0.5081289613923	Internal
1400	0.000519231246923018	0.117347421230587	Internal
1401	0.000770223340111742	0.291509552417024	Internal
1402	0.000830080124976944	0.771701808960512	Internal
1403	0.000572495732750098	-0.961889319501317	Internal
1404	0.00220884767166063	-0.532723434920945	Internal
1405	0.0014168654552358	-1.20852526436412	Internal
1406	0.000480959254604597	-0.744971031389934	Internal
1407	0.000765127428902083	-1.18813473298662	Internal
1408	0.00117534617653136	-0.514698396025086	Internal
1409	0.000492741384418084	-0.207801625068368	Internal
1410	0.000602404365297107	-1.18116643830738	Internal
1411	0.000411872006984378	-0.212743661799534	Internal
1412	0.000637100394597648	0.050473781099695	Internal
1413	0.000597426162936733	-0.117613601734682	Internal
1414	0.000813754161147569	0.190742504697669	Internal
1415	0.000433753811506493	-0.239833358481076	Internal
1416	0.00239537987840438	-0.359153286602473	Internal
1417	0.000430740558287902	-0.0897864654301897	Internal
1418	0.000389612188272224	-0.857829021597815	Internal
1419	0.000567021095355055	-0.315941144241448	Internal
1420	0.000587625913949273	0.224797598478815	Internal
1421	0.000521865278902829	0.620830202731552	Internal
1422	0.000532328099291469	0.542012548810313	Internal
1423	0.00067987409487247	-1.29936364508963	Internal
1424	0.000411059736896461	0.0512237380902511	Internal
1425	0.000662620669476321	-0.806241725070138	Internal
1426	0.00056596084060613	-0.143974936483291	Internal
1427	0.00130348818326357	-0.483281925769062	Internal
1428	0.00039839567848226	0.160318962496038	Internal
1429	0.00178552652051914	-1.03470056619479	Internal
1430	0.00144346847761841	0.653054784113225	Internal
1431	0.000447262408561616	0.257412422073817	Internal
1432	0.000616612278375181	-0.553175944842599	Internal
1433	0.000446321952134707	-0.160737599688512	Internal
1434	0.000662620669476321	-1.24522840388495	Internal
1435	0.000414865355719932	0.532072096262764	Internal
1436	0.00122443078118934	-0.423432341497688	Internal
1437	0.00066482033056659	0.0940036054963559	Internal
1438	0.000422676835036747	1.00349554085865	Internal
1439	0.00047773736075421	-0.618804739142311	Internal
1440	0.00041219907307667	-0.717448097052508	Internal
1441	0.000399489272420365	-0.124284974270724	Internal
1442	0.000424723015639615	0.40896607721924	Internal
1443	0.000739475722360308	-0.692450694518933	Internal
1444	0.000560373376328367	-0.00186039782003318	Internal
1445	0.000813240125268818	0.393059722928361	Internal
1446	0.000559453592657433	0.253467123041559	Internal
1447	0.00116052861987591	-3.21388933394352	Internal
1448	0.00039417598819872	0.23570921953582	Internal
1449	0.000428738517780402	0.915306274013679	Internal
1450	0.000812031717199118	-1.79261347487144	Internal
1451	0.000562656894500494	0.29197048573819	Internal
1452	0.000571571944640813	-0.535771499789557	Internal
1453	0.000487947016718538	0.111361756374193	Internal
1454	0.000465318779812657	0.608983588847402	Internal
1455	0.000618587965262377	-1.0381174063893	Internal
1456	0.00068751234352165	0.374791667723209	Internal
1457	0.0015805439732612	-1.27722881828338	Internal
1458	0.000951278814765968	-0.547337103212244	Internal
1459	0.000645233809690373	0.64131560101935	Internal
1460	0.00142444772464102	1.7499448894331	Internal
1461	0.000405439207834728	0.486415341674663	Internal
1462	0.000471507612359666	0.193195090579957	Internal
1463	0.00056098934308284	-1.03606545731425	Internal
1464	0.000416309139230218	-0.161128419035521	Internal
1465	0.000470218648423765	-0.689357673277316	Internal
1466	0.000533105608356264	0.192985486375854	Internal
1467	0.000637006241681676	-0.866219804578823	Internal
1468	0.000415540242102964	0.536788084501534	Internal
1469	0.000436979911302664	0.114766951813215	Internal
1470	0.0012618650338097	-1.01818531893865	Internal
1471	0.000861692015049795	-0.950016052499315	Internal
1472	0.000513189648535445	-0.272128154259322	Internal
1473	0.000843993479554724	-0.945611136776656	Internal
1474	0.000835512464129901	0.677460706152299	Internal
1475	0.00104554939426377	-0.0216716076286578	Internal
1476	0.00100831376485059	1.82283250123984	Internal
1477	0.00100128910760842	1.61368506165143	Internal
1478	0.000666730419978189	-2.07010052068977	Internal
1479	0.000402203907602912	-0.29822314704998	Internal
1480	0.0010335278296608	-0.99061582195226	Internal
1481	0.00040445395414695	0.405818460888198	Internal
1482	0.0017578159995832	0.746178132880048	Internal
1483	0.000521191563074335	-0.117947942360886	Internal
1484	0.000565260179719777	0.201169161086857	Internal
1485	0.000877039204179137	0.792521705252385	Internal
1486	0.000412482111574412	0.11256440194872	Internal
1487	0.00197034670632328	-1.42749214641125	Internal
1488	0.000492741384418084	-0.28564115596958	Internal
1489	0.000582256348887867	0.289420770662369	Internal
1490	0.000449485917412097	1.25894517532559	Internal
1491	0.000426121089171444	0.797809534875441	Internal
1492	0.000631815718533809	-0.64207173710094	Internal
1493	0.000739475722360308	0.882783836456644	Internal
1494	0.000399145988130667	0.353512528636276	Internal
1495	0.000654778442740862	0.0292672946375596	Internal
1496	0.00063341439955917	0.425427040409506	Internal
1497	0.000468070801224258	-0.031225317744286	Internal
1498	0.000395355602756136	-0.427733226594153	Internal
1499	0.000886097713404586	0.0223667087062281	Internal
1500	0.000728204628484222	0.194981988652158	Internal
1501	0.00122749598073231	1.31870901870905	Internal
1502	0.000393481943433756	-0.00631112721142407	Internal
1503	0.000491094372212473	0.315263966716954	Internal
1504	0.000580198557576722	-0.136607352155436	Internal
1505	0.000673142544699369	-0.694102228734086	Internal
1506	0.00163435795172088	1.0540190005774	Internal
1507	0.000402508695120475	-0.637561212762716	Internal
1508	0.000441349160231352	-0.189537812386259	Internal
1509	0.000414035567188498	-0.308432027588107	Internal
1510	0.000425717052929031	-0.897406167853278	Internal
1511	0.000431339092125339	0.705759563431532	Internal
1512	0.000586955216070903	0.043920127536375	Internal
1513	0.000588685737421122	0.311119870143926	Internal
1514	0.000414865355719932	0.870878135821767	Internal
1515	0.000690231253837675	0.666648432244937	Internal
1516	0.000637931611253634	0.723060013423894	Internal
1517	0.000551005323584794	0.385555734070039	Internal
1518	0.000568813369382187	0.0814211700923748	Internal
1519	0.000929782211811465	-1.34933869790831	Internal
1520	0.000535477786637304	-0.443502376760758	Internal
1521	0.000389537771868231	-0.208631499415271	Internal
1522	0.000442076627847421	0.980447621601917	Internal
1523	0.000647362302000996	-0.373825603328749	Internal
1524	0.000536189045851191	0.416526382424568	Internal
1525	0.000539380675510247	0.0312363427041276	Internal
1526	0.000476374281801406	-0.402722198810647	Internal
1527	0.000693590696300174	0.219699489375354	Internal
1528	0.00061577559611864	-1.3276845238512	Internal
1529	0.000429035117020237	-0.297745049735514	Internal
1530	0.000407349529812708	-0.0580862752760085	Internal
1531	0.000554221836179855	0.184144529022897	Internal
1532	0.00139104401969097	0.444740156878891	Internal
1533	0.000429035117020237	-1.85151359958662	Internal
1534	0.000407830326453496	-0.157394711966967	Internal
1535	0.000452314913668996	-0.477409992044037	Internal
1536	0.000595458621315231	-0.175412883732307	Internal
1537	0.00188103908572329	1.4285001556208	Internal
1538	0.000709774837834911	-0.0189284285290335	Internal
1539	0.000442076627847421	-0.520064441508759	Internal
1540	0.000815308225471716	0.482104705223868	Internal
1541	0.000409844506234531	-0.134173121138466	Internal
1542	0.000389371391623884	-0.372625561231512	Internal
1543	0.00137847720672544	0.600284513619769	Internal
1544	0.00039529128822018	0.570415905949529	Internal
1545	0.000390053370041079	-0.00711583156157697	Internal
1546	0.000548602107225324	0.163814733762118	Internal
1547	0.000637538126804526	-0.205377072353897	Internal
1548	0.000611689932836746	-0.398669891543784	Internal
1549	0.000413496920950857	0.0607488802010483	Internal
1550	0.000816686569453167	0.66742232242233	Internal
1551	0.000607723300072395	-1.26858543198135	Internal
1552	0.00129078520380205	-0.436624955497345	Internal
1553	0.00113748981956539	0.210262136160468	Internal
1554	0.000540736541401974	0.0838847374935812	Internal
1555	0.000511642154760759	0.342699179231392	Internal
1556	0.000395455408641431	0.364894533560167	Internal
1557	0.00046691391313402	-0.304133335879841	Internal
1558	0.000690906592798262	0.0321592015606175	Internal
1559	0.000672752690672246	0.740608543029041	Internal
1560	0.000516341174414901	-0.032561997608366	Internal
1561	0.00040445395414695	0.158245147735442	Internal
1562	0.000470218648423765	0.0155691394392328	Internal
1563	0.000570637927001947	-0.43668937196225	Internal
1564	0.000493489137381143	-0.144323959624996	Internal
1565	0.000627447540281754	-0.179489015269119	Internal
1566	0.00045045733357119	-0.053382141397299	Internal
1567	0.000467556345882134	-7.57580046516274	Internal
1568	0.000488415088773871	-1.00379730930498	Internal
1569	0.000402294584762403	-0.0489990105979658	Internal
1570	0.000422035657415725	-0.663594123245141	Internal
1571	0.000742163401466504	0.796617259590025	Internal
1572	0.000402294584762403	-0.473108739651346	Internal
1573	0.000709989979279931	-0.384345042542482	Internal
1574	0.000861692015049795	-0.53005430687069	Internal
1575	0.000728849683785382	-1.83692102190287	Internal
1576	0.000476567155480052	0.56067611532526	Internal
1577	0.000450819543347111	0.200090069932761	Internal
1578	0.000406431407271282	-0.248610950138948	Internal
1579	0.000619861292145357	0.114577523279883	Internal
1580	0.00216632157998961	-1.01320451057778	Internal
1581	0.000654767181444298	0.0183385495667547	Internal
1582	0.000670573717374809	0.174164472754427	Internal
1583	0.000422676835036747	0.002727879364019	Internal
1584	0.0012705695066142	0.336350933495778	Internal
1585	0.000536759909355522	-0.595473538339352	Internal
1586	0.000577096231642604	-1.46283766470825	Internal
1587	0.000549939045492759	0.491011004209457	Internal
1588	0.000947159751909907	0.734310169415825	Internal
1589	0.00180780565554758	-0.216405666122191	Internal
1590	0.000694411812653179	0.287605653420078	Internal
1591	0.000408835412727197	1.0114529235699	Internal
1592	0.000721449094749914	-0.00986658493848046	Internal
1593	0.000640408750803601	0.0313437164210961	Internal
1594	0.000785516381330336	0.581908017186407	Internal
1595	0.00040315830154383	-0.760495737311551	Internal
1596	0.000660911588660747	0.00291893769414971	Internal
1597	0.00109382025273739	1.07014614993345	Internal
1598	0.000602652079029658	-1.562888606014	Internal
1599	0.00114278053865613	-0.364009525950541	Internal
1600	0.000779526942468031	0.30551527087648	Internal
1601	0.00133501417814577	1.51995756908141	Internal
1602	0.000399517762253227	0.924194305915115	Internal
1603	0.000389780322393183	0.594570712629884	Internal
1604	0.000634421673012022	1.15680709668037	Internal
1605	0.000442076627847421	-0.270328127100856	Internal
1606	0.000396948924019742	0.501024713301237	Internal
1607	0.000389638016229761	-0.860058612519975	Internal
1608	0.000420641940421179	1.17329171523414	Internal
1609	0.000495733201527235	0.516794854598147	Internal
1610	0.00192864914045715	0.228085208789102	Internal
1611	0.000716166491495614	0.203175635726662	Internal
1612	0.0012351128812424	0.879384680210038	Internal
1613	0.000636600328526175	0.201770586509681	Internal
1614	0.000489526273202194	-0.00497943357447382	Internal
1615	0.000406272229744047	0.53750589859148	Internal
1616	0.00129032912541473	1.09747017626801	Internal
1617	0.00107360118514736	1.42521834060134	Internal
1618	0.000516182439128858	-0.243777821627576	Internal
1619	0.000503123380157568	-1.07455906957663	Internal
1620	0.000450084155094715	0.521487161405217	Internal
1621	0.00193126436218668	-0.343802681370344	Internal
1622	0.00043471143248358	-0.439014949441464	Internal
1623	0.000535477786637304	-0.627373152073001	Internal
1624	0.000556905049300376	-0.32627875161577	Internal
1625	0.000772330877252345	1.06873648036369	Internal
1626	0.0004927616008274	0.00139152882914721	Internal
1627	0.000694411812653179	1.00817685148763	Internal
1628	0.000682662343471034	0.390640675045236	Internal
1629	0.00115467730702094	0.672937790196294	Internal
1630	0.000424705518502978	0.34977985052891	Internal
1631	0.00062442100806385	-0.931816873050686	Internal
1632	0.000560156878764318	-0.48637110663649	Internal
1633	0.000944577783101793	0.930187533045293	Internal
1634	0.000617935155747869	-0.593872062442797	Internal
1635	0.000393419333670246	-1.01713780934766	Internal
1636	0.000415433546153739	0.92515963077251	Internal
1637	0.00139412482549512	1.56014443873222	Internal
1638	0.000489827476013774	-0.665878240339896	Internal
1639	0.00121106420398196	-0.727771992483925	Internal
1640	0.000554563374429439	-0.340595892498034	Internal
1641	0.000445562898272064	0.35781769599184	Internal
1642	0.000570822195143811	0.830283034690477	Internal
1643	0.000587421634362134	0.557303424103592	Internal
1644	0.00217999651030028	-4.16804683510416	Internal
1645	0.000755622957874589	-0.107899785700638	Internal
1646	0.00067987409487247	-0.853602506795378	Internal
1647	0.000696907739896312	0.195357448592063	Internal
1648	0.000413231849500432	-0.10312985343269	Internal
1649	0.000394469782617572	-0.201558823725892	Internal
1650	0.000481259071277915	-0.537522424404617	Internal
1651	0.000812031717199118	-1.00287886893493	Internal
1652	0.000460542063768969	0.0660201709301814	Internal
1653	0.000433920988427664	0.54162125605716	Internal
1654	0.000415948542605793	-0.268934627199852	Internal
1655	0.00170859166655004	-0.0101429872759822	Internal
1656	0.000390301575401553	-0.329624296420262	Internal
1657	0.00206096402694829	-0.302531385156018	Internal
1658	0.000611527737004729	0.659458683874719	Internal
1659	0.00145017997478518	0.179817991960027	Internal
1660	0.00116284044092398	-0.467590176250401	Internal
1661	0.000465176224055437	-0.174259457634398	Internal
1662	0.000597798582355892	-0.312611812797959	Internal
1663	0.000483820886970091	0.238315879971028	Internal
1664	0.000967677613110648	0.345620430381664	Internal
1665	0.000414725203454029	0.117857088015815	Internal
1666	0.000390053370041079	0.379024706280756	Internal
1667	0.000658858160181165	0.0660734902836937	Internal
1668	0.000812139937796669	-0.391625952125344	Internal
1669	0.000389105273853421	0.713409592892172	Internal
1670	0.000572495732750098	-0.591068854082309	Internal
1671	0.00178552652051914	-1.5595529160867	Internal
1672	0.00106968608945555	-0.911306742979525	Internal
1673	0.00069387287633318	0.509815955841088	Internal
1674	0.000593673847289281	-0.0743586280736844	Internal
1675	0.000419571726684487	1.34475987179987	Internal
1676	0.00205956268434191	1.7080747157904	Internal
1677	0.00039091980856547	-0.565702754136939	Internal
1678	0.000496561119880583	0.270571418723271	Internal
1679	0.000389265079142725	0.340287543799973	Internal
1680	0.00123195637644784	-0.463438725544196	Internal
1681	0.000529979290544708	0.104771483662188	Internal
1682	0.000604853730120337	-0.249699602209118	Internal
1683	0.000518541993792993	0.208692048377846	Internal
1684	0.000394331513216282	0.157875786061985	Internal
1685	0.000940244424607769	1.31244630058247	Internal
1686	0.00044039113360617	-0.140622173990963	Internal
1687	0.000818761168453782	0.325563580690315	Internal
1688	0.00067534958237143	-0.388072326036419	Internal
1689	0.000535477786637304	-0.946203458462577	Internal
1690	0.000885220281063517	1.08517989721315	Internal
1691	0.0010883719318135	1.39009653027428	Internal
1692	0.00115484256101378	-0.26602374899158	Internal
1693	0.000776302145385447	0.553365842193557	Internal
1694	0.0004139080131958	1.10341400195363	Internal
1695	0.000509093734182691	-0.0700396046455766	Internal
1696	0.00161022499396553	-0.375820017018063	Internal
1697	0.000634421673012022	0.629334308882901	Internal
1698	0.000504327873561493	-0.0984246815434273	Internal
1699	0.00110025130776305	-1.45837119758241	Internal
1700	0.000998914023058851	0.26524432629087	Internal
1701	0.000728849683785382	-1.23434302134079	Internal
1702	0.00154641265155063	-0.68966265927395	Internal
1703	0.000662620669476321	-0.298684307922335	Internal
1704	0.000637931611253634	0.675674425477196	Internal
1705	0.000782331552871748	-0.799736848585982	Internal
1706	0.00187836607905798	-0.00586157060146596	Internal
1707	0.000535477786637304	-0.520935510045456	Internal
1708	0.00199124603795189	1.18231690088047	Internal
1709	0.00105374419421713	1.30532345503045	Internal
1710	0.000728569750218899	0.812898909904464	Internal
1711	0.000416607387688029	0.196829207665035	Internal
1712	0.000428939186442205	0.346629951428517	Internal
1713	0.000571571944640813	0.259787219403773	Internal
1714	0.000414725203454029	0.117857088015815	Internal
1715	0.000630551619075864	-0.927242808283893	Internal
1716	0.0018037289496746	1.82086870001097	Internal
1717	0.000480959254604597	0.203235266437227	Internal
1718	0.000424705518502978	0.0466950195925784	Internal
1719	0.000696907739896312	0.548150786314645	Internal
1720	0.000634589942180958	0.518346606183444	Internal
1721	0.00106968608945555	-1.32813592870604	Internal
1722	0.00170859166655004	-2.05136129698497	Internal
1723	0.000991559428833197	-0.405270361548074	Internal
1724	0.000813240125268818	0.380496290960097	Internal
1725	0.000979269648071038	0.747610665792058	Internal
1726	0.000495418674937154	0.275324536359437	Internal
1727	0.00056098934308284	-0.689155386852268	Internal
1728	0.000823459791601478	0.745558291986266	Internal
1729	0.000402508695120475	0.0252669875176565	Internal
1730	0.00098844577016278	-0.695219037662306	Internal
1731	0.00080154071026121	-0.400768913644939	Internal
1732	0.000508451403108475	0.105533011874599	Internal
1733	0.00133048586970438	0.303851782304217	Internal
1734	0.000630551619075864	0.156361433944227	Internal
1735	0.000910377304461871	-0.952419859114251	Internal
1736	0.000593147689989056	-0.683865957031178	Internal
1737	0.000975306584202843	-1.26342796979247	Internal
1738	0.000462817166188253	0.19954785609698	Internal
1739	0.000739475722360308	0.200846584786404	Internal
1740	0.000465176224055437	0.23794815725748	Internal
1741	0.000826374546266819	1.17043606606568	Internal
1742	0.000410451594815554	0.488930957509599	Internal
1743	0.000399122032918038	-0.177316655726342	Internal
1744	0.000897854904482542	-0.567931556995141	Internal
1745	0.000984683512049671	-0.0772550269157286	Internal
1746	0.000424867498168891	1.31666551968387	Internal
1747	0.00204663995456141	1.47917782776452	Internal
1748	0.000535477786637304	-0.126240375341093	Internal
1749	0.000813240125268818	0.526326298046835	Internal
1750	0.00039529128822018	-0.145848067806791	Internal
1751	0.00070567173699982	-0.369164694804358	Internal
1752	0.000393481943433756	0.535609237764853	Internal
1753	0.000710617479321699	-0.0352650292812953	Internal
1754	0.00076982010801845	0.553559517619397	Internal
1755	0.00108383789245809	-0.822715723728663	Internal
1756	0.000646095003262301	0.722517193417071	Internal
1757	0.000979269648071038	0.335945937494622	Internal
1758	0.000414865355719932	-0.263172015707784	Internal
1759	0.0006290517732245	-0.646100947944709	Internal
1760	0.000402701501900431	-0.150909446667853	Internal
1761	0.000975306584202843	-0.433090458657957	Internal
1762	0.00039529128822018	0.326654773413994	Internal
1763	0.000677190283711518	0.878806920935637	Internal
1764	0.000405673066741446	-0.327615242786638	Internal
1765	0.000464218350882466	0.20338030832508	Internal
1766	0.000891291119732679	0.618011152349344	Internal
1767	0.000493489137381143	-0.314165877495175	Internal
1768	0.00132212053533218	-0.436273175048616	Internal
1769	0.000422949856160223	-0.855000701440963	Internal
1770	0.00042859457916019	-0.527544895636034	Internal
1771	0.000685508124098701	0.365156250630339	Internal
1772	0.000697509445186054	0.700869840096322	Internal
1773	0.000470218648423765	-1.02662455934965	Internal
1774	0.000607723300072395	-0.801748427729414	Internal
1775	0.000756917362546422	0.741223499237738	Internal
1776	0.000501427486097899	-0.0662351859510083	Internal
1777	0.000524401071156804	0.0773864759016342	Internal
1778	0.000433007711810746	0.922412507882829	Internal
1779	0.00057482883015641	1.13832719759363	Internal
1780	0.000422676835036747	0.0290157955122759	Internal
1781	0.000416607387688029	-0.26421462865057	Internal
1782	0.000394805879629683	-0.274089192937682	Internal
1783	0.000498168088454758	0.00399776875782645	Internal
1784	0.000407629855956542	1.17288490191697	Internal
1785	0.000727562322576124	-0.358145908209443	Internal
1786	0.000627447540281754	-2.32875097799687	Internal
1787	0.000448302343581194	0.43108327081155	Internal
1788	0.000413539148464046	0.622538351456973	Internal
1789	0.00074172695468013	-1.57308075167378	Internal
1790	0.000484110381616377	2.19983621216788	Internal
1791	0.000405044215197901	0.242006991733566	Internal
1792	0.000571571944640813	0.0509195991851402	Internal
1793	0.000416309139230218	0.173942394249135	Internal
1794	0.000532717190050344	0.135124582483555	Internal
1795	0.000701482613170863	1.46904989357564	Internal
1796	0.000389164640305629	0.119950474314028	Internal
1797	0.000469795679618573	-0.494292572270646	Internal
1798	0.000958365889248079	0.752929299654872	Internal
1799	0.000474893205072545	0.708446956940012	Internal
1800	0.00168286023961018	-0.934251488301094	Internal
1801	0.00201202507983892	-0.762879309855807	Internal
1802	0.000461039212624783	-0.14306362002284	Internal
1803	0.000728849683785382	-0.939323323537738	Internal
1804	0.00119110382163962	-0.638463528119679	Internal
1805	0.000472362117328658	-0.0772807932304422	Internal
1806	0.000529716787720335	-0.173940915792408	Internal
1807	0.000391050779799512	1.29508175564705	Internal
1808	0.000569175667933549	-0.298470554239242	Internal
1809	0.00113137833838552	0.704894299569451	Internal
1810	0.000436347179384737	-0.31513969934359	Internal
1811	0.000427733693918628	0.27422644125488	Internal
1812	0.00039529128822018	0.633844126839496	Internal
1813	0.000391050779799512	-0.299263336273959	Internal
1814	0.000467724260046836	0.904379172978868	Internal
1815	0.000460860673454858	0.0432411751110706	Internal
1816	0.000426884854130236	-0.280467520535549	Internal
1817	0.0004139080131958	1.2294078656272	Internal
1818	0.000438633983176563	0.451033355411573	Internal
1819	0.00115351186720899	0.902231265222824	Internal
1820	0.000608903899851984	0.0988755119679569	Internal
1821	0.000808776526848045	0.210593441747371	Internal
1822	0.000390037323611672	0.350150516018761	Internal
1823	0.000460542063768969	-0.0424348377051178	Internal
1824	0.000580078378073758	0.44227004892943	Internal
1825	0.0003998978285783	-0.599328755357386	Internal
1826	0.000793590698271238	-0.0856240910383226	Internal
1827	0.000390072746156445	-0.69115340746311	Internal
1828	0.000958365889248079	0.335433745620803	Internal
1829	0.0205820279992166	8.31562774713402	Internal
1830	0.000389600640413853	-0.124165895845462	Internal
1831	0.00125735771823663	0.453917290381588	Internal
1832	0.000881133960581368	0.859412735607774	Internal
1833	0.000470218648423765	-0.553619132594499	Internal
1834	0.000573748247832709	0.359430745744229	Internal
1835	0.00058643603268586	-0.464406736837394	Internal
1836	0.000509093734182691	-0.0838266556976864	Internal
1837	0.000994111946852515	1.30607932721974	Internal
1838	0.000389105273853421	-0.274826123873921	Internal
1839	0.000392841340213236	-0.485741709171176	Internal
1840	0.000408432856241987	-0.208831201350504	Internal
1841	0.000475829073237112	-0.595795836001678	Internal
1842	0.000593147689989056	-0.421654104547542	Internal
1843	0.00126978191212769	0.73558353614515	Internal
1844	0.000456269189813253	-0.630687390257276	Internal
1845	0.00039839567848226	-0.0368266431970753	Internal
1846	0.000401047953778268	-0.148878213329919	Internal
1847	0.000892727315881788	-0.566472702763535	Internal
1848	0.000553663898429084	-0.502563975876077	Internal
1849	0.00080666583466608	0.477131360917496	Internal
1850	0.00178076484341457	-1.18857588916262	Internal
1851	0.00099117458235482	-1.19218073512331	Internal
1852	0.000398319646420195	0.231212226297434	Internal
1853	0.00178138224324791	2.6924098773551	Internal
1854	0.00129555754509206	1.28726134848585	Internal
1855	0.000535477786637304	-0.610876320843264	Internal
1856	0.000956742249420597	0.48849862668958	Internal
1857	0.000736540208968796	-0.209191548888516	Internal
1858	0.000419110314208355	-1.52539702362504	Internal
1859	0.000422676835036747	-0.415829115825333	Internal
1860	0.00112812448335207	0.861080987194447	Internal
1861	0.000976729102630615	-0.191970271575289	Internal
1862	0.000487947016718538	0.0119652569793755	Internal
1863	0.000560822285376475	-0.0399564214338707	Internal
1864	0.000974168586617239	0.623864944685878	Internal
1865	0.000411262662235078	0.0605565863759281	Internal
1866	0.00124569676202431	1.27754863892591	Internal
1867	0.000472435215312616	2.49193845639264	Internal
1868	0.000612611537261923	0.73269958013181	Internal
1869	0.000479891686944898	-0.289170072081489	Internal
1870	0.000572495732750098	-0.699556958978956	Internal
1871	0.000830080124976944	-0.604132449975804	Internal
1872	0.000391569951203623	0.281771380454473	Internal
1873	0.000570695696570407	0.138132117115198	Internal
1874	0.00116693910461614	-0.792160804412712	Internal
1875	0.000396728300810968	-1.16091881217894	Internal
1876	0.000398036839908347	-0.038005790473649	Internal
1877	0.000853309279633593	0.221489979121025	Internal
1878	0.000619861292145357	-0.0617374675282858	Internal
1879	0.000488056822105755	0.0502262906338658	Internal
1880	0.000728849683785382	-0.477947684284384	Internal
1881	0.000413496920950857	0.288384785741756	Internal
1882	0.00176769281093204	0.486995357843402	Internal
1883	0.000432518142679422	0.737101994802437	Internal
1884	0.00039839567848226	0.0556884147954935	Internal
1885	0.000597925303118615	0.210596753399807	Internal
1886	0.000879026887752287	0.0798649220445214	Internal
1887	0.000464405822475091	0.0372744160855905	Internal
1888	0.000519643777304892	-0.0491249952029333	Internal
1889	0.00073379015872067	-0.0126270016527683	Internal
1890	0.000480534468410564	0.213484756245851	Internal
1891	0.00193814399341831	1.04162731668552	Internal
1892	0.000470218648423765	-0.0140634402181348	Internal
1893	0.000549196548846013	-0.491474513756331	Internal
1894	0.000543718173337933	-0.300813325471707	Internal
1895	0.00150138152651424	-1.64350065979547	Internal
1896	0.000518127415487546	0.917525928660412	Internal
1897	0.00054248059331519	-0.501907524619713	Internal
1898	0.000503107032512046	0.091554833340906	Internal
1899	0.000631202662195195	1.55258157033226	Internal
1900	0.00100245316959242	2.84668576745708e-05	Internal
1901	0.000813240125268818	0.382576233007515	Internal
1902	0.000523596960804099	-1.64326139720152	Internal
1903	0.000702129753207328	0.157088308056559	Internal
1904	0.00121355986594909	2.21195130708211	Internal
1905	0.000626988991623371	0.0716930378719146	Internal
1906	0.000670970972809291	-0.149877252115959	Internal
1907	0.000400162048566265	-1.43710516047103	Internal
1908	0.0011126550074838	-2.16190104659607	Internal
1909	0.0011638647129815	0.774205913691924	Internal
1910	0.000516182439128858	0.133523519011332	Internal
1911	0.000482329586239644	0.0402690940551785	Internal
1912	0.000765945599630293	0.109813404887372	Internal
1913	0.000535477786637304	0.327751837203695	Internal
1914	0.000817456437579163	0.53358726117223	Internal
1915	0.000881450342081921	0.532173731207331	Internal
1916	0.000407631436004151	0.0423283341154718	Internal
1917	0.00119636294632609	-1.62589636932399	Internal
1918	0.000691580196589722	0.941264832063671	Internal
1919	0.00178793226667339	-1.1933924982283	Internal
1920	0.000641229028442835	-0.227779826370918	Internal
1921	0.000426726494055989	0.0710076374639954	Internal
1922	0.00157273214044045	-0.152182459892321	Internal
1923	0.00047291003887457	0.432698198372871	Internal
1924	0.000896130441455715	-1.44779785571844	Internal
1925	0.000436347179384737	-0.31513969934359	Internal
1926	0.000390619144040507	-0.0346167617641103	Internal
1927	0.000742361274484065	-0.589102788478448	Internal
1928	0.000885982261438286	0.59412355061613	Internal
1929	0.000570476117856029	1.02793851942942	Internal
1930	0.00124569676202431	0.800957946545439	Internal
1931	0.000679885876287399	0.208548681942214	Internal
1932	0.00184842812548555	-0.74397161604678	Internal
1933	0.00043132085465116	-0.0811092194513597	Internal
1934	0.00044865406216604	-0.164637275892525	Internal
1935	0.000664003736344641	0.484949117760482	Internal
1936	0.000547438151354349	-0.322220146793251	Internal
1937	0.00044492140914133	0.278309084522981	Internal
1938	0.000491094372212473	1.58648363430942	Internal
1939	0.000528399643262944	0.077918546090104	Internal
1940	0.000495780708768827	-0.388297506497845	Internal
1941	0.00113620392728064	-0.0690170489800414	Internal
1942	0.0003925708717405	0.86449131983722	Internal
1943	0.000395440882024275	-0.323061840107323	Internal
1944	0.000457096862394001	-0.163712471508829	Internal
1945	0.0010335278296608	-0.99061582195226	Internal
1946	0.000773502148315161	-1.09990651207613	Internal
1947	0.000396979476539368	-0.195838840419245	Internal
1948	0.000402508695120475	-0.0010664446100647	Internal
1949	0.00041219907307667	-0.770645533945886	Internal
1950	0.000389324112205568	-0.233538677486869	Internal
1951	0.000536189045851191	0.50489773643344	Internal
1952	0.000621285749911853	0.0525750901628345	Internal
1953	0.000554327885344042	0.0870977560343509	Internal
1954	0.000739475722360308	0.603739053896777	Internal
1955	0.000785993158966934	1.04594146832618	Internal
1956	0.000412482111574412	-0.147101548520922	Internal
1957	0.000927753839941314	0.75523957374428	Internal
1958	0.00073891245660342	0.479383164354601	Internal
1959	0.000975306584202843	-1.03690136055003	Internal
1960	0.000938891656232053	0.608134119642424	Internal
1961	0.0006666784631198	0.179521059638669	Internal
1962	0.000646095003262301	0.2258238976696	Internal
1963	0.000637931611253634	-0.34692730614759	Internal
1964	0.000392193845053653	0.418254114473406	Internal
1965	0.000528795599996136	0.385911522400208	Internal
1966	0.000709774837834911	1.03957226535878	Internal
1967	0.00053089563891932	0.280778849484037	Internal
1968	0.000398036839908347	-0.289754965999736	Internal
1969	0.00132212053533218	-0.704536696029192	Internal
1970	0.000596444419270299	0.429976721169428	Internal
1971	0.00120583854127798	-0.549495829012715	Internal
1972	0.000536189045851191	1.26986854434148	Internal
1973	0.000610345730923538	-0.865381695659092	Internal
1974	0.000743069141986066	-1.14809110389899	Internal
1975	0.000457079876207605	0.218218202925832	Internal
1976	0.0041990684881738	-1.63786019541203	Internal
1977	0.000813240125268818	-0.828417711001311	Internal
1978	0.000671835408012286	-0.737848547764895	Internal
1979	0.000462285197218041	0.359339208048043	Internal
1980	0.000392298601906654	0.0382919841919359	Internal
1981	0.00100831376485059	0.896027272331559	Internal
1982	0.00122891974333413	-0.281550257963665	Internal
1983	0.00049200146631122	-0.483504378943422	Internal
1984	0.000925413721801567	0.811748701291093	Internal
1985	0.000414519859289269	-0.0432277498936097	Internal
1986	0.0015532907057883	1.28559273308268	Internal
1987	0.000745045669571262	0.00699171482216593	Internal
1988	0.000679885876287399	0.0191147041831616	Internal
1989	0.000560373376328367	0.181723243594315	Internal
1990	0.000535477786637304	-1.54834969542475	Internal
1991	0.00149350988642745	-1.27169197611294	Internal
1992	0.00271475708547893	1.61758980953047	Internal
1993	0.000399517762253227	-0.781508751574446	Internal
1994	0.000421147242636789	-0.415673883426028	Internal
1995	0.000503254991152484	0.0473093740072552	Internal
1996	0.000600927440874289	0.320079625846878	Internal
1997	0.000398757456594403	-1.01789534409198	Internal
1998	0.000414378085309191	-0.267348297937205	Internal
1999	0.000438633983176563	-0.00105692978463027	Internal
[truncated: 571 more rows]
