# Supplementary material for: Probing the origins of human acetylcholinesterase inhibition via QSAR modeling and molecular docking
Source: PeerJ. 2016 Aug 9;4:e2322. doi: 10.7717/peerj.2322 (PMC4991866; doi:10.7717/peerj.2322)
Supplement: Data S2 [file peerj-04-2322-s003.zip › R mark down/William_Plot.Rmd]

---
title: "Applicability Domain (Williams Plot)"
author: Saw Simeon, Nuttapat Anuwongcharoen, Watshara Shoombuatong, Aijaz Ahmad Malik,
  Virapong Prachayasittikul, Jarl E. S. Wikberg and Chanin Nantasenamat
date: "June 19, 2016"
output: pdf_document
---

# Function to create Williams Plot (Red = External, Cyan = Internal)

```{r, tidy = TRUE}

file <- function(x) {
  library(randomForest)
  library(caret)
  library(ranger)
  set.seed(10)
  para <- dplyr::sample_n(x, size = 2570, replace = TRUE)
  set.seed(3)
  in_train_para <- sample(nrow(para),
                          size = as.integer(nrow(para) * 0.8),
                          replace = FALSE)
  set.seed(4)
  Train <- para[in_train_para, ]
  Test  <- para[-in_train_para, ]
  
  model <- ranger::ranger(pIC50~., data = Train, write.forest = TRUE, save.memory = TRUE)
  #actual <- train$Activity
  prediction <- predict(model, Train)
  prediction_Internal <- prediction$predictions
  value <- data.frame(obs = Train$pIC50, pred = prediction_Internal)
  labeling <- c("obs", "pred")
  colnames(value) <- labeling
  value$Label <- c("Internal")
  prediction_External <- predict(model, Test)
  prediction_External <- prediction_External$predictions
  value_external <- data.frame(obs = Test$pIC50, pred = prediction_External)
  colnames(value_external) <- labeling
  value_external$Label <- c("External")
  results <- rbind(value, value_external)
  return(results)
}


get_leverage <- function(x) {
  file <- file(x)
  x <- file[, 1]
  y <- file[, 2]
  data <- data.frame(x, y)
  error <- y-x
  label <- file[3]
  fit = lm(y~x,data = data)
  hv <- as.data.frame(hatvalues(fit))
  std.error = scale(error)
  df <- data.frame(hv, std.error, label)
  names(df) <- c("hv", "std.error", "Label")
  return(df)
}


plot_william <- function(x, title) {
  library(ggplot2)
  library(cowplot)
  ok <- get_leverage(x)
  df <- data.frame(ok)
  good <- ggplot(df, aes(hv, std.error)) + 
  geom_point(aes(color = Label), alpha = .20, size = 6) + 
  ggtitle(title) +
       xlab("Leverage") + ylab("Standardized Residuals") + 
       geom_hline(yintercept = 3, color = "red", linetype = 2) +
    geom_hline(yintercept = -3, color = "red", linetype = 2) +
     theme(
      panel.border = element_rect(linetype = "solid", colour = "black",
                                  fill = NA, size = 1),

    plot.title = element_text(size = 30, color = "black", face = "bold"),
      axis.text.y = element_text(size = 20, colour = "black"),
    axis.text.x = element_text(size = 20, colour = "black"),
    axis.title.x = element_text(size = 30, color = "black", face = "bold"),
    axis.title.y = element_text(size = 30, color = "black", face = "bold"),
    
      legend.position = ("none"))
  return(good)
  
}


```

\newpage


# CDK fingerprint

```{r, fig.width = 7, fig.height = 7, error = FALSE, message=FALSE, warning=FALSE}
input <- readRDS("data.Rds")
df <- input$FingerPrinter
plot <- plot_william(df, title = "CDK Fingerprint")
h <- 3*((dim(df)[2] - 1) + 1) / dim(df)[1]*0.8
plot + geom_vline(xintercept = h, linetype = 2, color = "red")

```

# CDK extended fingerprint

```{r, fig.width = 7, fig.height = 7,  error = FALSE, message=FALSE, warning=FALSE}
input <- readRDS("data.Rds")
df <- input$Extended_finterPrinter
plot <- plot_william(df, title = "CDK Extended Fingerprint")
h <- 3*((dim(df)[2] - 1) + 1) / dim(df)[1]*0.8
plot + geom_vline(xintercept = h, linetype = 2, color = "red")

```

# CDK graph only fingerprint

```{r, fig.width = 7, fig.height = 7,  error = FALSE, message=FALSE, warning=FALSE}
input <- readRDS("data.Rds")
df <- input$GraphOnly_FingerPrinter
plot <- plot_william(df, title = "CDK Graph Only Fingerprint")
h <- 3*((dim(df)[2] - 1) + 1) / dim(df)[1]*0.8
plot + geom_vline(xintercept = h, linetype = 2, color = "red")

```

# E-State fingerprint

```{r, fig.width = 7, fig.height = 7,  error = FALSE, message=FALSE, warning=FALSE}
input <- readRDS("data.Rds")
df <- input$Estate_FingerPrinter
plot <- plot_william(df, title = "E-State Fingerprint")
h <- 3*((dim(df)[2] - 1) + 1) / dim(df)[1]*0.8
plot + geom_vline(xintercept = h, linetype = 2, color = "red")

```

# MACCS fingerprint

```{r, fig.width = 7, fig.height = 7,  error = FALSE, message=FALSE, warning=FALSE}
input <- readRDS("data.Rds")
df <- input$MACCS_FingerPrinter
plot <- plot_william(df, title = "MACCS Fingerprint")
h <- 3*((dim(df)[2] - 1) + 1) / dim(df)[1]*0.8
plot + geom_vline(xintercept = h, linetype = 2, color = "red")

```

# PubChem fingerprint

```{r, fig.width = 7, fig.height = 7,  error = FALSE, message=FALSE, warning=FALSE}
input <- readRDS("data.Rds")
df <- input$Pubchem_FingerPrinter
plot <- plot_william(df, title = "PubChem Fingerprint")
h <- 3*((dim(df)[2] - 1) + 1) / dim(df)[1]*0.8
plot + geom_vline(xintercept = h, linetype = 2, color = "red")

```

# Substructure fingerprint

```{r, fig.width = 7, fig.height = 7,  error = FALSE, message=FALSE, warning=FALSE}
input <- readRDS("data.Rds")
df <- input$Substructure_fingerPrinter
plot <- plot_william(df, title = "Substructure Fingerprint")
h <- 3*((dim(df)[2] - 1) + 1) / dim(df)[1]*0.8
plot + geom_vline(xintercept = h, linetype = 2, color = "red")

```

\newpage
# Substructure count

```{r, fig.width = 7, fig.height = 7,  error = FALSE, message=FALSE, warning=FALSE}
input <- readRDS("data.Rds")
df <- input$Substructure_fingerPrintCount
plot <- plot_william(df, title = "Substructure Count")
h <- 3*((dim(df)[2] - 1) + 1) / dim(df)[1]*0.8
plot + geom_vline(xintercept = h, linetype = 2, color = "red")

```

# Klekota-Roth fingerprint

```{r, fig.width = 7, fig.height = 7,  error = FALSE, message=FALSE, warning=FALSE}
input <- readRDS("data.Rds")
df <- input$KlekotaRoth_FingerPrinter
plot <- plot_william(df, title = "Klekota-Roth Fingerprint")
h <- 3*((dim(df)[2] - 1) + 1) / dim(df)[1]*0.8
plot + geom_vline(xintercept = h, linetype = 2, color = "red")

```

# Klekota-Roth count

```{r, fig.width = 7, fig.height = 7,  error = FALSE, message=FALSE, warning=FALSE}
input <- readRDS("data.Rds")
df <- input$KlekotaRoth_FingerprintCount
plot <- plot_william(df, title = "Klekota-Roth count")
h <- 3*((dim(df)[2] - 1) + 1) / dim(df)[1]*0.8
plot + geom_vline(xintercept = h, linetype = 2, color = "red")

```

# 2D atom pairs

```{r, fig.width = 7, fig.height = 7,  error = FALSE, message=FALSE, warning=FALSE}
input <- readRDS("data.Rds")
df <- input$AtomPairs2D_fingerPrinter
plot <- plot_william(df, title = "2D Atom Pairs")
h <- 3*((dim(df)[2] - 1) + 1) / dim(df)[1]*0.8
plot + geom_vline(xintercept = h, linetype = 2, color = "red")

```

# 2D atom pairs count

```{r, fig.width = 7, fig.height = 7,  error = FALSE, message=FALSE, warning=FALSE}
input <- readRDS("data.Rds")
df <- input$AtomPairs2D_fingerPrintCount
plot <- plot_william(df, title = "2D Atom Pairs Count")
h <- 3*((dim(df)[2] - 1) + 1) / dim(df)[1]*0.8
plot + geom_vline(xintercept = h, linetype = 2, color = "red")

```
